# Supplementary material for: Genetic Dissection of Hypertrophic Cardiomyopathy with Myocardial RNA-Seq
Source: Int J Mol Sci. 2020 Apr 25;21(9):3040. doi: 10.3390/ijms21093040 (PMC7246737; doi:10.3390/ijms21093040)
Supplement: Supplementary file 1 [file ijms-21-03040-s001.zip]

Archive with 9 entries (8 files):
- Supplementary Data/
- Supplementary Data/Supplementary Data 1.xlsx
- Supplementary Data/Supplementary Data 2.xlsx
- Supplementary Data/Supplementary Data 3.xlsx
- Supplementary Data/Supplementary Data 4.xlsx
- Supplementary Data/Supplementary Data 5.xlsx
- Supplementary Data/Supplementary Data 6.xlsx
- Supplementary Data/Supplementary Data 7.xlsx
- Supplementary Data/Supplementary Data 8.xlsx
