# Supplementary material for: Genetic Dissection of Hypertrophic Cardiomyopathy with Myocardial RNA-Seq
Source: Int J Mol Sci. 2020 Apr 25;21(9):3040. doi: 10.3390/ijms21093040 (PMC7246737; doi:10.3390/ijms21093040)
Supplement: Supplementary file 1 [file ijms-21-03040-s001.zip › Supplementary Data/Supplementary Data 1.xlsx]

## Sheet: S Data 1
Gene	Gene ID	Description
ABCC9	10060	ATP binding cassette subfamily C member 9
ACTC1	70	actin alpha cardiac muscle 1
ACADVL	37	acyl-CoA dehydrogenase very long chain
ACTN2	88	actinin alpha 2
ANKRD1	27063	ankyrin repeat domain 1
BAG3	9531	BCL2 associated athanogene 3
CALR3	125972	calreticulin 3
CAV3	859	caveolin 3
COX15	1355	cytochrome c oxidase assembly homolog COX15
CSRP3	8048	cysteine and glycine rich protein 3
CTF1	1489	cardiotrophin 1
DES	1674	desmin
DNAJC19	131118	DnaJ heat shock protein family (Hsp40) member C19
DNM1L	10059	dynamin 1 like
DOLK	22845	dolichol kinase
DSG2	1829	desmoglein 2
DSP	1832	desmoplakin
EMD	2010	emerin
EYA4	2070	EYA transcriptional coactivator and phosphatase 4
FHL2	2274	four and a half LIM domains 2
FKTN	2218	fukutin
GAA	2548	glucosidase alpha, acid
GATAD1	57798	GATA zinc finger domain containing 1
GLA	2717	galactosidase alpha
ILK	3611	integrin linked kinase
JPH2	57158	junctophilin 2
LAMA4	3910	laminin subunit alpha 4
LAMP2	3920	lysosomal associated membrane protein 2
LDB3	11155	LIM domain binding 3
LMNA	4000	lamin A/C
MURC	347273	caveolae associated protein 4
MYBPC3	4607	myosin binding protein C, cardiac
MYH6	4624	myosin heavy chain 6
MYH7	4625	myosin heavy chain 7
MYL2	4633	myosin light chain 2
MYL3	4634	myosin light chain 3
MYLK2	85366	myosin light chain kinase 2
MYOZ2	51778	myozenin 2
MYPN	84665	myopalladin
NDUFAF1	51103	NADH:ubiquinone oxidoreductase complex assembly factor 1
NDUFV2	4729	NADH:ubiquinone oxidoreductase core subunit V2
NEBL	10529	nebulette
NEXN	91624	nexilin F-actin binding protein
PDLIM3	27295	PDZ and LIM domain 3
PLN	5350	phospholamban
PRKAG2	51422	protein kinase AMP-activated non-catalytic subunit gamma 2
PSEN1	5663	presenilin 1
PSEN2	5664	presenilin 2
RBM20	282996	RNA binding motif protein 20
SCN5A	6331	sodium voltage-gated channel alpha subunit 5
SDHA	6389	succinate dehydrogenase complex flavoprotein subunit A
SGCD	6444	sarcoglycan delta
SLC25A3	5250	solute carrier family 25 member 3
SLC25A4	291	solute carrier family 25 member 4
TAZ	6901	tafazzin
TCAP	8557	titin-cap
KLF10	7071	Kruppel like factor 10
TMPO	7112	thymopoietin
TNNC1	7134	troponin C1, slow skeletal and cardiac type
TNNI3	7137	troponin I3, cardiac type
TNNT2	7139	troponin T2, cardiac type
TPM1	7168	tropomyosin 1
TTR	7276	transthyretin
VCL	7414	vinculin
CASQ2	845	calsequestrin 2
CRYAB	1410	crystallin alpha B
DSC2	1824	desmocollin 2
DTNA	1837	dystrobrevin alpha
JUP	3728	junction plakoglobin
PKP2	5318	plakophilin 2
RYR2	6262	ryanodine receptor 2
TMEM43	79188	transmembrane protein 43
TTN	7273	titin
Data download from paper "Molecular analysis of inherited cardiomyopathy using next generation semiconductor sequencing technologies" and "Inherited CardiomyopathiesMolecular Genetics and Clinical Genetic Testing in thePostgenomic Era"
