# Supplementary material for: Genetic Dissection of Hypertrophic Cardiomyopathy with Myocardial RNA-Seq
Source: Int J Mol Sci. 2020 Apr 25;21(9):3040. doi: 10.3390/ijms21093040 (PMC7246737; doi:10.3390/ijms21093040)
Supplement: Supplementary file 1 [file ijms-21-03040-s001.zip › Supplementary Data/Supplementary Data 2.xlsx]

## Sheet: S Data 2
Chr	Start	End	Ref	Alt	Func.refGene	Gene.refGene	GeneDetail.refGene	ExonicFunc.refGene	AAChange.refGene	1000G_ALL	1000G_AFR	1000G_AMR	1000G_EAS	1000G_EUR	1000G_SAS	ExAC_Freq	ExAC_AFR	ExAC_AMR	ExAC_EAS	ExAC_FIN	ExAC_NFE	ExAC_OTH	ExAC_SAS	ESP6500si_ALL	ESP6500si_AA	ESP6500si_EA	CG46	NCI60	dbSNP	COSMIC_ID	COSMIC_DIS	ClinVar_SIG	ClinVar_DIS	ClinVar_ID	ClinVar_DB	ClinVar_DBID	GWAS_DIS	GWAS_OR	GWAS_BETA	GWAS_PUBMED	GWAS_SNP	GWAS_P	SIFT_score	SIFT_converted_rankscore	SIFT_pred	Polyphen2_HDIV_score	Polyphen2_HDIV_rankscore	Polyphen2_HDIV_pred	Polyphen2_HVAR_score
12	21845764	21845764	A	G	exonic	ABCC9		nonsynonymous SNV	ABCC9:NM_005691:exon24:c.T2935C:p.W979R,ABCC9:NM_020297:exon24:c.T2935C:p.W979R	.	.	.	.	.	.	8.255e-06	0	0	0	0	1.501e-05	0	0	.	.	.	.	.	rs763968252	.	.	.	.	.	.	.	.	.	.	.	.	.	0	0.912	D	0.999	0.764	D	0.969
1	236742950	236742950	T	A	exonic	ACTN2		nonsynonymous SNV	ACTN2:NM_001103:exon11:c.T1162A:p.W388R,ACTN2:NM_001278343:exon11:c.T1162A:p.W388R,ACTN2:NM_001278344:exon13:c.T538A:p.W180R	0.0002	.	.	0.001	.	.	4.119e-05	0	0	0.0005	0	0	0	6.056e-05	.	.	.	.	.	rs376144003	.	.	Uncertain significance|Uncertain significance	Dilated_cardiomyopathy_1AA|Primary_familial_hypertrophic_cardiomyopathy	RCV000468575.1|RCV000468575.1	MedGen:OMIM|MedGen:Orphanet:SNOMED_CT	C2677338:612158|C0949658:ORPHA155:83978005	.	.	.	.	.	.	0	0.912	D	1	0.899	D	1
10	99714699	99714699	G	A	exonic	COX15		nonsynonymous SNV	COX15:NM_001320976:exon9:c.C584T:p.T195M,COX15:NM_078470:exon9:c.C1121T:p.T374M	.	.	.	.	.	.	1.649e-05	0	0	0.0001	0	0	0	6.056e-05	.	.	.	.	.	rs769275933	.	.	.	.	.	.	.	.	.	.	.	.	.	0	0.912	D	1	0.899	D	0.999
11	19182670	19182670	T	G	exonic	CSRP3		stoploss	CSRP3:NM_003476:exon7:c.A585C:p.X195C	.	.	.	.	.	.	.	.	.	.	.	.	.	.	.	.	.	.	.	.	.	.	.	.	.	.	.	.	.	.	.	.	.	.	.	.	.	.	.	.
6	7585178	7585178	G	A	exonic	DSP		nonsynonymous SNV	DSP:NM_001008844:exon24:c.G6119A:p.R2040Q,DSP:NM_001319034:exon24:c.G6587A:p.R2196Q,DSP:NM_004415:exon24:c.G7916A:p.R2639Q	0.0036	.	.	0.016	.	0.002	0.001	0	8.661e-05	0.0122	0	7.543e-05	0	0.0004	.	.	.	0.011	.	rs116888866	COSM4599594	1(upper_aerodigestive_tract)	other|Uncertain significance|Benign|Benign|Likely benign|Likely benign|Likely benign|Likely benign	not_specified|Primary_familial_hypertrophic_cardiomyopathy|Dysplasia\x2c_arrhythmogenic_right_ventricular|Cardiovascular_phenotype|Cardiomyopathy\x2c_ARVC|Ectodermal_dysplasia_skin_fragility_syndrome|Epidermolysis_bullosa\x2c_lethal_acantholytic|Skin_frag	RCV000150581.2|RCV000157210.1|RCV000172749.2|RCV000245063.1|RCV000262145.1|RCV000312035.1|RCV000319713.1|RCV000369032.1	MedGen|MedGen:Orphanet:SNOMED_CT|MedGen|MedGen|MedGen|MedGen:OMIM:Orphanet|MedGen:OMIM:Orphanet|MedGen:OMIM:Orphanet	CN169374|C0949658:ORPHA155:83978005|CN232456|CN230736|CN239181|C1858302:604536:ORPHA158668|C1864826:609638:ORPHA158687|C1843292:607655:ORPHA293165	.	.	.	.	.	.	0.065	0.424	T	1	0.899	D	0.956
6	112172687	112172687	A	T	exonic	LAMA4		nonsynonymous SNV	LAMA4:NM_001105206:exon12:c.T1475A:p.L492H,LAMA4:NM_001105207:exon12:c.T1454A:p.L485H,LAMA4:NM_002290:exon12:c.T1454A:p.L485H	0.0026	.	0.0043	0.0099	.	.	0.0028	9.614e-05	0.0163	0.0159	0	5.994e-05	0.0011	0.0002	.	.	.	.	.	rs3752579	.	.	other|Uncertain significance|Benign	not_specified|not_provided|Dilated_cardiomyopathy_1JJ	RCV000037335.4|RCV000171982.1|RCV000473607.1	MedGen|MedGen|MedGen:OMIM	CN169374|CN221809|C3808935:615235	.	.	.	.	.	.	0.001	0.912	D	0.96	0.533	D	0.842
10	86679509	86679509	C	T	exonic	LDB3		nonsynonymous SNV	LDB3:NM_001080114:exon2:c.C236T:p.T79I,LDB3:NM_001080115:exon2:c.C236T:p.T79I,LDB3:NM_001080116:exon2:c.C236T:p.T79I,LDB3:NM_001171611:exon2:c.C236T:p.T79I,LDB3:NM_007078:exon2:c.C236T:p.T79I,LDB3:NM_001171610:exon3:c.C236T:p.T79I	.	.	.	.	.	.	.	.	.	.	.	.	.	.	.	.	.	.	.	rs397517221	.	.	Uncertain significance	not_specified	RCV000038752.2	MedGen	CN169374	.	.	.	.	.	.	0.002	0.784	D	1	0.899	D	0.99
10	86717984	86717984	T	G	exonic	LDB3		nonsynonymous SNV	LDB3:NM_001080114:exon10:c.T1367G:p.M456R,LDB3:NM_007078:exon10:c.T1697G:p.M566R,LDB3:NM_001171610:exon11:c.T1712G:p.M571R	0.0002	.	.	0.001	.	.	0.0001	0	0	0.0016	0	0	0	0	.	.	.	.	.	rs566463138	.	.	Uncertain significance	not_specified	RCV000221610.1	MedGen	CN169374	.	.	.	.	.	.	0	0.912	D	0.969	0.647	D	0.569
11	47343547	47343562	GGTCAGCCAGTTCCAC	-	exonic	MYBPC3		frameshift deletion	MYBPC3:NM_000256:exon13:c.1153_1168del:p.V385Mfs*15	.	.	.	.	.	.	.	.	.	.	.	.	.	.	.	.	.	.	.	rs869025465	.	.	Likely pathogenic	Primary_familial_hypertrophic_cardiomyopathy	RCV000208490.1	MedGen:Orphanet:SNOMED_CT	C0949658:ORPHA155:83978005	.	.	.	.	.	.	.	.	.	.	.	.	.
11	47333729	47333729	G	-	exonic	MYBPC3		frameshift deletion	MYBPC3:NM_000256:exon28:c.3018delC:p.W1007Gfs*12
11	47338591	47338591	T	-	exonic	MYBPC3		frameshift deletion	MYBPC3:NM_000256:exon22:c.2237delA:p.E746Gfs*6
11	47350039	47350039	C	-	exonic	MYBPC3		frameshift deletion	MYBPC3:NM_000256:exon4:c.480delG:p.P161Hfs*5
11	47343513	47343513	-	G	exonic	MYBPC3		frameshift insertion	MYBPC3:NM_000256:exon13:c.1201dupC:p.Q401Pfs*12
11	47335199	47335199	C	T	exonic	MYBPC3		stopgain	MYBPC3:NM_000256:exon26:c.G2748A:p.W916X	.	.	.	.	.	.	.	.	.	.	.	.	.	.	.	.	.	.	.	rs730880576	.	.	Pathogenic	not_provided	RCV000158186.1	MedGen	CN221809	.	.	.	.	.	.	.	.	.	.	.	.	.
11	47337467	47337467	G	C	exonic	MYBPC3		stopgain	MYBPC3:NM_000256:exon24:c.C2526G:p.Y842X	.	.	.	.	.	.	.	.	.	.	.	.	.	.	.	.	.	.	.	.	.	.	.	.	.	.	.	.	.	.	.	.	.	.	.	.	.	.	.	.
11	47349841	47349841	C	T	exonic	MYBPC3		stopgain	MYBPC3:NM_000256:exon5:c.G587A:p.W196X	.	.	.	.	.	.	.	.	.	.	.	.	.	.	.	.	.	.	.	.	.	.	.	.	.	.	.	.	.	.	.	.	.	.	.	.	.	.	.	.
11	47347856	47347856	C	T	splicing	MYBPC3	NM_000256:exon7:c.821+1G>A			.	.	.	.	.	.	4.31e-05	0	0	0	0	0	0	0.0001	.	.	.	.	.	rs397516073	.	.	Pathogenic\x2cother|Pathogenic|Pathogenic|Pathogenic	Primary_familial_hypertrophic_cardiomyopathy\x2cnot_provided|Hypertrophic_cardiomyopathy|Primary_familial_hypertrophic_cardiomyopathy|Cardiovascular_phenotype	RCV000211831.1\x2cRCV000158313.3|RCV000168401.5|RCV000211830.1|RCV000249601.1	MedGen:Orphanet:SNOMED_CT\x2cMedGen|Human_Phenotype_Ontology:MedGen:Orphanet|MedGen:Orphanet:SNOMED_CT|MedGen	C0949658:ORPHA155:83978005\x2cCN221809|HP:0001639:C0007194:ORPHA217569|C0949658:ORPHA155:83978005|CN230736	.	.	.	.	.	.	.	.	.	.	.	.	.
14	23388153	23388153	A	G	splicing	MYH6	NM_002471:exon30:c.4359+2T>C			.	.	.	.	.	.	.	.	.	.	.	.	.	.	.	.	.	.	.	.	.	.	.	.	.	.	.	.	.	.	.	.	.	.	.	.	.	.	.	.
14	23418313	23418313	C	T	exonic	MYH7		nonsynonymous SNV	MYH7:NM_000257:exon30:c.G4066A:p.E1356K	.	.	.	.	.	.	.	.	.	.	.	.	.	.	.	.	.	.	.	rs727503246	COSM144473	1(haematopoietic_and_lymphoid_tissue);1(skin)	Uncertain significance|Likely pathogenic|Likely pathogenic|Pathogenic	not_specified|Primary_familial_hypertrophic_cardiomyopathy|not_provided|Hypertrophic_cardiomyopathy	RCV000151243.2|RCV000168900.2|RCV000223815.1|RCV000461192.1	MedGen|MedGen:Orphanet:SNOMED_CT|MedGen|Human_Phenotype_Ontology:MedGen:Orphanet	CN169374|C0949658:ORPHA155:83978005|CN221809|HP:0001639:C0007194:ORPHA217569	.	.	.	.	.	.	0	0.912	D	0.897	0.474	P	0.641
14	23427657	23427657	C	T	exonic	MYH7		nonsynonymous SNV	MYH7:NM_000257:exon16:c.G1816A:p.V606M	.	.	.	.	.	.	.	.	.	.	.	.	.	.	.	.	.	.	.	rs121913627	COSM954772	1(endometrium)	Pathogenic|other|Pathogenic|Pathogenic|Pathogenic	Familial_hypertrophic_cardiomyopathy_1|Primary_familial_hypertrophic_cardiomyopathy|not_provided|Cardiovascular_phenotype|Hypertrophic_cardiomyopathy	RCV000015147.29|RCV000035750.6|RCV000223823.1|RCV000252267.1|RCV000473084.1	MedGen:OMIM|MedGen:Orphanet:SNOMED_CT|MedGen|MedGen|Human_Phenotype_Ontology:MedGen:Orphanet	C3495498:192600|C0949658:ORPHA155:83978005|CN221809|CN230736|HP:0001639:C0007194:ORPHA217569	.	.	.	.	.	.	0	0.912	D	0.945	0.513	P	0.854
14	23418249	23418249	G	A	exonic	MYH7		nonsynonymous SNV	MYH7:NM_000257:exon30:c.C4130T:p.T1377M	.	.	.	.	.	.	.	.	.	.	.	.	.	.	.	.	.	.	.	rs397516201	COSM221445	1(haematopoietic_and_lymphoid_tissue);1(oesophagus);1(large_intestine)	Uncertain significance|Pathogenic	not_specified|Primary_familial_hypertrophic_cardiomyopathy	RCV000035886.3|RCV000208315.1	MedGen|MedGen:Orphanet:SNOMED_CT	CN169374|C0949658:ORPHA155:83978005	.	.	.	.	.	.	0	0.912	D	0.999	0.764	D	0.971
14	23429279	23429279	G	A	exonic	MYH7		nonsynonymous SNV	MYH7:NM_000257:exon13:c.C1207T:p.R403W	.	.	.	.	.	.	.	.	.	.	.	.	.	.	.	.	.	.	.	rs3218714	COSM954779	2(urinary_tract);1(pancreas);1(endometrium)	Pathogenic|other|Pathogenic|Pathogenic	Familial_hypertrophic_cardiomyopathy_1|Primary_familial_hypertrophic_cardiomyopathy|not_provided|Hypertrophic_cardiomyopathy	RCV000015158.23|RCV000035707.2|RCV000158787.3|RCV000456661.1	MedGen:OMIM|MedGen:Orphanet:SNOMED_CT|MedGen|Human_Phenotype_Ontology:MedGen:Orphanet	C3495498:192600|C0949658:ORPHA155:83978005|CN221809|HP:0001639:C0007194:ORPHA217569	.	.	.	.	.	.	0	0.912	D	1	0.899	D	1
14	23432714	23432714	G	A	exonic	MYH7		nonsynonymous SNV	MYH7:NM_000257:exon5:c.C427T:p.R143W	.	.	.	.	.	.	4.942e-05	0	0	0.0001	0	5.994e-05	0	6.056e-05	.	.	.	.	.	rs727503278	COSM71746	1(ovary);1(upper_aerodigestive_tract)	Uncertain significance|Likely pathogenic|Likely pathogenic	not_specified|Familial_hypertrophic_cardiomyopathy_1|Hypertrophic_cardiomyopathy	RCV000151313.2|RCV000172887.1|RCV000197008.1	MedGen|MedGen:OMIM|Human_Phenotype_Ontology:MedGen:Orphanet	CN169374|C3495498:192600|HP:0001639:C0007194:ORPHA217569	.	.	.	.	.	.	0	0.912	D	1	0.899	D	0.974
14	23425760	23425760	C	A	exonic	MYH7		nonsynonymous SNV	MYH7:NM_000257:exon20:c.G2221T:p.G741W	.	.	.	.	.	.	.	.	.	.	.	.	.	.	.	.	.	.	.	rs121913632	.	.	Likely pathogenic|other|Pathogenic|Uncertain significance\x2cother|Likely pathogenic|Pathogenic|Pathogenic\x2cLikely pathogenic|Pathogenic|Likely pathogenic|Pathogenic	Primary_familial_hypertrophic_cardiomyopathy|not_provided|Familial_hypertrophic_cardiomyopathy_1|not_specified\x2cFamilial_hypertrophic_cardiomyopathy_1|Primary_familial_hypertrophic_cardiomyopathy|not_provided|Hypertrophic_cardiomyopathy\x2cPrimary_famil	RCV000154255.1|RCV000158523.2|RCV000162338.2|RCV000168866.2\x2cRCV000015154.28|RCV000035779.3|RCV000158522.2|RCV000472342.1\x2cRCV000035778.3|RCV000158521.3|RCV000243586.1|RCV000461730.1	MedGen:Orphanet:SNOMED_CT|MedGen|MedGen:OMIM|MedGen\x2cMedGen:OMIM|MedGen:Orphanet:SNOMED_CT|MedGen|Human_Phenotype_Ontology:MedGen:Orphanet\x2cMedGen:Orphanet:SNOMED_CT|MedGen|MedGen|Human_Phenotype_Ontology:MedGen:Orphanet	C0949658:ORPHA155:83978005|CN221809|C3495498:192600|CN169374\x2cC3495498:192600|C0949658:ORPHA155:83978005|CN221809|HP:0001639:C0007194:ORPHA217569\x2cC0949658:ORPHA155:83978005|CN221809|CN230736|HP:0001639:C0007194:ORPHA217569	.	.	.	.	.	.	0	0.912	D	0.999	0.764	D	0.992
14	23426834	23426834	G	A	exonic	MYH7		nonsynonymous SNV	MYH7:NM_000257:exon18:c.C1987T:p.R663C	.	.	.	.	.	.	.	.	.	.	.	.	.	.	.	.	.	.	.	rs397516127	COSM5612930	1(adrenal_gland)	other|Pathogenic|Pathogenic	Primary_familial_hypertrophic_cardiomyopathy|not_provided|Hypertrophic_cardiomyopathy	RCV000157358.4|RCV000158821.3|RCV000459608.1	MedGen:Orphanet:SNOMED_CT|MedGen|Human_Phenotype_Ontology:MedGen:Orphanet	C0949658:ORPHA155:83978005|CN221809|HP:0001639:C0007194:ORPHA217569	.	.	.	.	.	.	0	0.912	D	0.993	0.637	D	0.939
10	20869761	20869761	C	G	exonic	NEBL		nonsynonymous SNV	NEBL:NM_006393:exon6:c.G561C:p.Q187H	0.0008	.	.	0.004	.	.	0.0001	0	0	0.002	0	0	0	6.058e-05	.	.	.	0.011	.	rs75301590	.	.	Uncertain significance	not_specified	RCV000151545.2	MedGen	CN169374	.	.	.	.	.	.	0.004	0.721	D	0.633	0.383	P	0.15
1	77926863	77926863	C	T	exonic	NEXN		nonsynonymous SNV	NEXN:NM_001172309:exon7:c.C643T:p.R215C,NEXN:NM_144573:exon8:c.C835T:p.R279C	0.0012	.	0.0014	0.005	.	.	0.0006	0	0.0002	0.0075	0	7.587e-05	0	0	.	.	.	0.011	.	rs146245480	.	.	Pathogenic|Likely benign|Uncertain significance|Benign|Benign	Familial_hypertrophic_cardiomyopathy_20|not_specified|Primary_familial_hypertrophic_cardiomyopathy|Dilated_cardiomyopathy_1CC|Familial_hypertrophic_cardiomyopathy_20	RCV000023985.3|RCV000041184.3|RCV000143936.1|RCV000460527.1|RCV000460527.1	MedGen:OMIM|MedGen|MedGen:Orphanet:SNOMED_CT|MedGen:OMIM|MedGen:OMIM	C3151267:613876|CN169374|C0949658:ORPHA155:83978005|C2751084:613122|C3151267:613876	.	.	.	.	.	.	0	0.912	D	1	0.899	D	0.911
6	118559027	118559027	T	C	exonic	PLN		nonsynonymous SNV	PLN:NM_002667:exon2:c.T106C:p.C36R	.	.	.	.	.	.	.	.	.	.	.	.	.	.	.	.	.	.	.	.	.	.	.	.	.	.	.	.	.	.	.	.	.	0.004	0.654	D	0.651	0.388	P	0.124
14	73147794	73147794	G	T	splicing	PSEN1	NM_000021:exon2:UTR5;NM_007318:exon2:UTR5
1	226888902	226888902	G	T	exonic	PSEN2		nonsynonymous SNV	PSEN2:NM_000447:exon8:c.G640T:p.V214L,PSEN2:NM_012486:exon8:c.G640T:p.V214L	0.0012	.	.	0.006	.	.	0.0002	0	0	0.0025	0	1.498e-05	0	0	.	.	.	.	.	rs574125890	.	.	.	.	.	.	.	.	.	.	.	.	.	0.136	0.262	T	0.725	0.554	P	0.679
1	226891293	226891293	C	A	exonic	PSEN2		nonsynonymous SNV	PSEN2:NM_000447:exon10:c.C902A:p.T301K,PSEN2:NM_012486:exon10:c.C902A:p.T301K	.	.	.	.	.	.	.	.	.	.	.	.	.	.	.	.	.	.	.	.	.	.	.	.	.	.	.	.	.	.	.	.	.	0.301	0.15	T	0.671	0.464	P	0.33
1	226895466	226895466	G	A	exonic	PSEN2		nonsynonymous SNV	PSEN2:NM_000447:exon13:c.G1234A:p.A412T,PSEN2:NM_012486:exon13:c.G1231A:p.A411T	.	.	.	.	.	.	.	.	.	.	.	.	.	.	.	.	.	.	.	.	.	.	.	.	.	.	.	.	.	.	.	.	.	0.001	0.784	D	1	0.899	D	0.998
10	110812598	110812598	G	A	exonic	RBM20		nonsynonymous SNV	RBM20:NM_001134363:exon9:c.G2201A:p.R734Q	.	.	.	.	.	.	0.0002	0.0014	0	0	0	0	0	0.0001	0.0004	0.0014	.	.	.	rs372923744	.	.	Uncertain significance|Uncertain significance	not_specified|Cardiovascular_phenotype	RCV000154807.2|RCV000251348.1	MedGen|MedGen	CN169374|CN230736	.	.	.	.	.	.	0.001	0.784	D	1	0.899	D	0.998
5	156759365	156759365	A	G	exonic	SGCD		nonsynonymous SNV	SGCD:NM_001128209:exon8:c.A845G:p.Q282R,SGCD:NM_000337:exon9:c.A848G:p.Q283R	.	.	.	.	.	.	0.0005	0	0	0.0064	0	1.508e-05	0	0	.	.	.	.	.	rs397516338	.	.	Likely benign|Uncertain significance|Likely benign|Likely benign|Likely benign	not_specified|not_provided|Dilated_Cardiomyopathy\x2c_Dominant|Delta-sarcoglycanopathy|Limb-Girdle_Muscular_Dystrophy\x2c_Recessive	RCV000036266.2|RCV000172107.1|RCV000308016.1|RCV000365095.1|RCV000404763.1	MedGen|MedGen|MedGen|MedGen|MedGen	CN169374|CN221809|CN239310|CN072428|CN239352	.	.	.	.	.	.	0.059	0.375	T	0.985	0.592	D	0.973
1	201359220	201359220	C	T	exonic	TNNT2		nonsynonymous SNV	TNNT2:NM_001001432:exon14:c.G839A:p.R280H,TNNT2:NM_001001431:exon15:c.G848A:p.R283H,TNNT2:NM_001276346:exon15:c.G758A:p.R253H,TNNT2:NM_000364:exon16:c.G878A:p.R293H,TNNT2:NM_001001430:exon16:c.G857A:p.R286H,TNNT2:NM_001276347:exon16:c.G857A:p.R286H,TNNT2:	.	.	.	.	.	.	7.882e-05	0	0	0.0009	0	1.935e-05	0	0	0.0001	.	0.0001	.	.	rs141121678	.	.	Uncertain significance|Likely pathogenic|Likely pathogenic|Uncertain significance|Uncertain significance|Uncertain significance|Uncertain significance	not_specified|Primary_familial_hypertrophic_cardiomyopathy|not_provided|Cardiovascular_phenotype|Familial_hypertrophic_cardiomyopathy_2|Familial_restrictive_cardiomyopathy_3|Left_ventricular_noncompaction_6	RCV000036626.3|RCV000148899.2|RCV000223838.1|RCV000245252.1|RCV000459071.1|RCV000459071.1|RCV000459071.1	MedGen|MedGen:Orphanet:SNOMED_CT|MedGen|MedGen|MedGen:OMIM|MedGen:OMIM|MedGen:OMIM	CN169374|C0949658:ORPHA155:83978005|CN221809|CN230736|C1861864:115195|C2676271:612422|C1832243:601494	.	.	.	.	.	.	0	0.912	D	1	0.899	D	0.953
2	178533788	178533788	C	T	exonic	TTN		nonsynonymous SNV	TTN:NM_003319:exon186:c.G75632A:p.R25211Q,TTN:NM_133432:exon187:c.G76007A:p.R25336Q,TTN:NM_133437:exon187:c.G76208A:p.R25403Q,TTN:NM_133378:exon307:c.G95123A:p.R31708Q,TTN:NM_001256850:exon308:c.G97904A:p.R32635Q,TTN:NM_001267550:exon358:c.G102827A:p.R342	.	.	.	.	.	.	1.658e-05	0	0.0002	0	0	0	0	0	.	.	.	.	.	rs199932621	.	.	Uncertain significance	not_provided	RCV000172160.1	MedGen	CN221809	.	.	.	.	.	.	0.009	0.574	D	0.997	0.689	D	0.872
2	178548372	178548372	G	A	exonic	TTN		nonsynonymous SNV	TTN:NM_003319:exon167:c.C66059T:p.P22020L,TTN:NM_133432:exon168:c.C66434T:p.P22145L,TTN:NM_133437:exon168:c.C66635T:p.P22212L,TTN:NM_133378:exon288:c.C85550T:p.P28517L,TTN:NM_001256850:exon289:c.C88331T:p.P29444L,TTN:NM_001267550:exon339:c.C93254T:p.P3108	0.0002	.	.	0.001	.	.	0.0001	0.0001	0	0.0015	0	0	0	0.0002	.	.	.	.	.	rs549841864	.	.	.	.	.	.	.	.	.	.	.	.	.	0.019	0.501	D	0.999	0.764	D	0.86
2	178618703	178618703	G	A	exonic	TTN		nonsynonymous SNV	TTN:NM_003319:exon79:c.C19652T:p.T6551M,TTN:NM_133432:exon80:c.C20027T:p.T6676M,TTN:NM_133437:exon80:c.C20228T:p.T6743M,TTN:NM_133378:exon200:c.C39143T:p.T13048M,TTN:NM_001256850:exon201:c.C41924T:p.T13975M,TTN:NM_001267550:exon251:c.C46847T:p.T15616M	0.0006	.	.	0.001	.	0.002	0.0003	0.0001	8.792e-05	0.0013	0	3.018e-05	0	0.001	.	.	.	.	.	rs368057764	.	.	Uncertain significance|Uncertain significance|Uncertain significance|Uncertain significance|Uncertain significance|Uncertain significance|Uncertain significance	not_specified|Hereditary_myopathy_with_early_respiratory_failure|Distal_myopathy_Markesbery-Griggs_type|Dilated_Cardiomyopathy\x2c_Dominant|Hypertrophic_cardiomyopathy|Myopathy\x2c_early-onset\x2c_with_fatal_cardiomyopathy|Limb-Girdle_Muscular_Dystrophy\x	RCV000156822.1|RCV000279104.1|RCV000312780.1|RCV000338432.1|RCV000348897.1|RCV000406384.1|RCV000407419.1	MedGen|MedGen:OMIM:Orphanet|MedGen:OMIM:Orphanet|MedGen|Human_Phenotype_Ontology:MedGen:Orphanet|MedGen:OMIM:Orphanet|MedGen	CN169374|C1863599:603689:ORPHA178464|C1838244:600334:ORPHA609|CN239310|HP:0001639:C0007194:ORPHA217569|C2673677:611705:ORPHA289377|CN239352	.	.	.	.	.	.	0.002	0.721	D	1	0.899	D	0.971
2	178685261	178685261	G	A	exonic	TTN		nonsynonymous SNV	TTN:NM_133378:exon126:c.C28730T:p.P9577L,TTN:NM_001256850:exon127:c.C31511T:p.P10504L,TTN:NM_001267550:exon129:c.C32462T:p.P10821L	0.001	.	.	0.003	.	0.002	0.001	0.0004	0	0.0059	0	0.0006	0	0.0011	0.0002	0.0003	0.0001	.	.	rs146400809	.	.	Uncertain significance|not provided|Benign|Likely benign|Likely benign	not_specified|not_provided|Abnormality_of_neuronal_migration|Dilated_cardiomyopathy_1G|Limb-girdle_muscular_dystrophy\x2c_type_2J	RCV000040137.3|RCV000184448.1|RCV000201394.1|RCV000229160.2|RCV000229160.2	MedGen|MedGen|Human_Phenotype_Ontology:MedGen|MedGen:OMIM|MedGen:OMIM:Orphanet	CN169374|CN221809|HP:0002269:C1837249|C1858763:604145|C1837342:608807:ORPHA140922	.	.	.	.	.	.	0.032	0.446	D	0.998	0.715	D	0.904
2	178562296	178562296	C	T	exonic	TTN		nonsynonymous SNV	TTN:NM_003319:exon154:c.G56641A:p.D18881N,TTN:NM_133432:exon155:c.G57016A:p.D19006N,TTN:NM_133437:exon155:c.G57217A:p.D19073N,TTN:NM_133378:exon275:c.G76132A:p.D25378N,TTN:NM_001256850:exon276:c.G78913A:p.D26305N,TTN:NM_001267550:exon326:c.G83836A:p.D2794	.	.	.	.	.	.	.	.	.	.	.	.	.	.	.	.	.	.	.	.	COSM3571036;COSM3571039;COSM3571038;COSM3571037;COSM3571035	2(skin)	.	.	.	.	.	.	.	.	.	.	.	0.022	0.486	D	1	0.899	D	0.998
2	178776124	178776124	C	T	exonic	TTN		nonsynonymous SNV	TTN:NM_003319:exon27:c.G5602A:p.A1868T,TTN:NM_133432:exon27:c.G5602A:p.A1868T,TTN:NM_133437:exon27:c.G5602A:p.A1868T,TTN:NM_001256850:exon28:c.G5740A:p.A1914T,TTN:NM_001267550:exon28:c.G5740A:p.A1914T,TTN:NM_133378:exon28:c.G5740A:p.A1914T,TTN:NM_133379:e	0.0004	.	.	0.002	.	.	0.0001	0	0	0.002	0	0	0	0	.	.	.	.	.	rs118161093	.	.	.	.	.	.	.	.	.	.	.	.	.	0	0.912	D	1	0.899	D	0.999
2	178572615	178572615	C	T	exonic	TTN		nonsynonymous SNV	TTN:NM_003319:exon154:c.G46322A:p.G15441D,TTN:NM_133432:exon155:c.G46697A:p.G15566D,TTN:NM_133437:exon155:c.G46898A:p.G15633D,TTN:NM_133378:exon275:c.G65813A:p.G21938D,TTN:NM_001256850:exon276:c.G68594A:p.G22865D,TTN:NM_001267550:exon326:c.G73517A:p.G2450	0.0002	.	.	0.001	.	.	0.0001	0	0	0.0019	0	0	0	6.087e-05	.	.	.	.	.	rs567446185	.	.	.	.	.	.	.	.	.	.	.	.	.	0	0.912	D	1	0.899	D	1
2	178802273	178802273	C	T	exonic	TTN		nonsynonymous SNV	TTN:NM_001256850:exon3:c.G160A:p.V54M,TTN:NM_001267550:exon3:c.G160A:p.V54M,TTN:NM_003319:exon3:c.G160A:p.V54M,TTN:NM_133378:exon3:c.G160A:p.V54M,TTN:NM_133379:exon3:c.G160A:p.V54M,TTN:NM_133432:exon3:c.G160A:p.V54M,TTN:NM_133437:exon3:c.G160A:p.V54M	0.0006	.	.	0.003	.	.	4.947e-05	0	0	0.0007	0	0	0	0	.	.	.	.	.	rs139517732	.	.	Pathogenic	Dilated_cardiomyopathy_1G	RCV000013492.17	MedGen:OMIM	C1858763:604145	.	.	.	.	.	.	0.178	0.531	T	0.662	0.539	P	0.114
16	16131916	16131916	C	T	exonic	ABCC1		nonsynonymous SNV	ABCC1:NM_004996:exon27:c.C3947T:p.T1316M	.	.	.	.	.	.	4.987e-05	0	0	0	0	9.027e-05	0	0	.	.	.	.	.	rs754576104	.	.	.	.	.	.	.	.	.	.	.	.	.	0.023	0.481	D	0.753	0.899	P	0.194
18	21815797	21815797	G	C	exonic	MIB1		nonsynonymous SNV	MIB1:NM_020774:exon11:c.G1661C:p.C554S	.	.	.	.	.	.	.	.	.	.	.	.	.	.	.	.	.	.	.	.	.	.	.	.	.	.	.	.	.	.	.	.	.	0.017	0.512	D	0.011	0.147	B	0.008
1	228275847	228275847	C	A	exonic	OBSCN		nonsynonymous SNV	OBSCN:NM_001098623:exon21:c.C6041A:p.P2014Q,OBSCN:NM_052843:exon21:c.C6041A:p.P2014Q,OBSCN:NM_001271223:exon25:c.C7166A:p.P2389Q	0.001	.	.	0.005	.	.	0.0007	0	0	0.0088	0	0	0	8.155e-05	.	.	.	.	.	rs530028669	.	.	.	.	.	.	.	.	.	.	.	.	.	0.14	0.272	T	1	0.899	D	0.98
1	3405547	3405547	G	A	exonic	PRDM16		nonsynonymous SNV	PRDM16:NM_022114:exon8:c.G1085A:p.G362D,PRDM16:NM_199454:exon8:c.G1085A:p.G362D	.	.	.	.	.	.	1.75e-05	0	0	0.0002	0	0	0	0	.	.	.	.	.	rs766969882	.	.	.	.	.	.	.	.	.	.	.	.	.	0.004	0.654	D	1	0.899	D	0.999
15	84839082	84839082	C	T	exonic	ALPK3		nonsynonymous SNV	ALPK3:NM_020778:exon4:c.C1013T:p.T338I	0.0012	.	.	0.006	.	.	0.0005	0	0	0.0073	0	0	0	0	.	.	.	0.011	.	rs56015306	.	.	Uncertain significance	not_specified	RCV000423325.1	MedGen	CN169374	.	.	.	.	.	.	0.008	0.586	D	1	0.899	D	0.999
11	22262245	22262245	G	A	exonic	ANO5		nonsynonymous SNV	ANO5:NM_001142649:exon16:c.G1744A:p.V582I,ANO5:NM_213599:exon16:c.G1747A:p.V583I	0.0002	.	.	.	0.001	.	9.068e-05	9.638e-05	0	0.0002	0	0.0001	0	0	0.0001	.	0.0001	.	.	rs375225649	COSM3687231	1(large_intestine)	.	.	.	.	.	.	.	.	.	.	.	0.03	0.453	D	1	0.899	D	0.999
15	42410644	42410644	G	T	exonic	CAPN3		nonsynonymous SNV	CAPN3:NM_173089:exon6:c.G246T:p.M82I,CAPN3:NM_173090:exon7:c.G246T:p.M82I,CAPN3:NM_173088:exon10:c.G705T:p.M235I,CAPN3:NM_173087:exon18:c.G1965T:p.M655I,CAPN3:NM_024344:exon20:c.G2223T:p.M741I,CAPN3:NM_000070:exon21:c.G2241T:p.M747I	.	.	.	.	.	.	8.407e-06	0	0	0.0001	0	0	0	0	.	.	.	.	.	rs755577414	.	.	.	.	.	.	.	.	.	.	.	.	.	0.002	0.721	D	0.998	0.764	D	0.997
15	42410889	42410889	C	T	exonic	CAPN3		nonsynonymous SNV	CAPN3:NM_173089:exon7:c.C274T:p.H92Y,CAPN3:NM_173090:exon8:c.C274T:p.H92Y,CAPN3:NM_173088:exon11:c.C733T:p.H245Y,CAPN3:NM_173087:exon19:c.C1993T:p.H665Y,CAPN3:NM_024344:exon21:c.C2251T:p.H751Y,CAPN3:NM_000070:exon22:c.C2269T:p.H757Y	0.001	.	.	0.005	.	.	0.0001	0	0	0.0021	0	0	0	0	.	.	.	.	.	rs148246325	.	.	Uncertain significance|Uncertain significance	Limb-Girdle_Muscular_Dystrophy\x2c_Recessive|Limb-girdle_muscular_dystrophy\x2c_type_2A	RCV000270323.1|RCV000327631.1	MedGen|MedGen:OMIM:Orphanet	CN239352|C1869123:253600:ORPHA267	.	.	.	.	.	.	0.011	0.632	D	0.608	0.399	P	0.485
10	66520698	66520698	G	A	exonic	CTNNA3		nonsynonymous SNV	CTNNA3:NM_001127384:exon11:c.C1450T:p.R484C,CTNNA3:NM_013266:exon11:c.C1450T:p.R484C	0.0002	.	.	0.001	.	.	0.0002	0	8.709e-05	0.003	0	0	0.0011	0	.	.	.	.	.	rs200182913	.	.	Likely benign	Arrhythmogenic_right_ventricular_dysplasia\x2c_familial\x2c_13	RCV000468927.1	MedGen:OMIM	C3810138:615616	.	.	.	.	.	.	0.007	0.599	D	0.997	0.689	D	0.764
7	128852957	128852957	G	A	exonic	FLNC		nonsynonymous SNV	FLNC:NM_001127487:exon36:c.G6035A:p.R2012Q,FLNC:NM_001458:exon37:c.G6134A:p.R2045Q	.	.	.	.	.	.	5.005e-05	0.0003	0	0.0001	0	3.027e-05	0	0	.	.	.	.	.	rs747196571	.	.	.	.	.	.	.	.	.	.	.	.	.	0.08	0.337	T	0.181	0.373	B	0.087
7	16216097	16216097	A	G	exonic	ISPD		nonsynonymous SNV	ISPD:NM_001101417:exon8:c.T1070C:p.L357S,ISPD:NM_001101426:exon9:c.T1220C:p.L407S	0.0068	0.003	.	0.03	.	.	0.0023	0.0031	8.738e-05	0.025	0	0	0.0011	0.0015	0.0009	0.0028	.	.	.	rs141625803	.	.	other|Uncertain significance	not_specified|Congenital_Muscular_Dystrophy\x2c_alpha-dystroglycan_related	RCV000117286.3|RCV000403197.1	MedGen|MedGen	CN169374|CN239202	.	.	.	.	.	.	0.001	0.784	D	0.943	0.511	P	0.57
16	83906999	83906999	G	A	exonic	MLYCD		nonsynonymous SNV	MLYCD:NM_012213:exon2:c.G541A:p.V181M	0.0036	.	.	0.018	.	.	0.001	0.0003	0	0.014	0	0	0	0	0.0001	0.0003	.	.	.	rs147617160	.	.	.	.	.	.	.	.	.	.	.	.	.	0.152	0.244	T	0.997	0.689	D	0.925
6	73466547	73466547	T	C	exonic	MTO1		nonsynonymous SNV	MTO1:NM_001123226:exon3:c.T476C:p.I159T,MTO1:NM_012123:exon3:c.T476C:p.I159T,MTO1:NM_133645:exon3:c.T476C:p.I159T	.	.	.	.	.	.	.	.	.	.	.	.	.	.	.	.	.	.	.	.	COSM3831024	1(breast)	.	.	.	.	.	.	.	.	.	.	.	0.005	0.632	D	0.2	0.28	B	0.087
8	143917796	143917796	G	A	exonic	PLEC		nonsynonymous SNV	PLEC:NM_201378:exon32:c.C11983T:p.R3995C,PLEC:NM_201379:exon32:c.C11959T:p.R3987C,PLEC:NM_201380:exon32:c.C12436T:p.R4146C,PLEC:NM_201381:exon32:c.C11929T:p.R3977C,PLEC:NM_201382:exon32:c.C12025T:p.R4009C,PLEC:NM_201383:exon32:c.C12037T:p.R4013C,PLEC:NM_2	.	.	.	.	.	.	.	.	.	.	.	.	.	.	.	.	.	.	.	.	.	.	.	.	.	.	.	.	.	.	.	.	.	0	0.912	D	1	0.899	D	0.999
8	143916323	143916323	C	T	exonic	PLEC		nonsynonymous SNV	PLEC:NM_201378:exon32:c.G13456A:p.G4486S,PLEC:NM_201379:exon32:c.G13432A:p.G4478S,PLEC:NM_201380:exon32:c.G13909A:p.G4637S,PLEC:NM_201381:exon32:c.G13402A:p.G4468S,PLEC:NM_201382:exon32:c.G13498A:p.G4500S,PLEC:NM_201383:exon32:c.G13510A:p.G4504S,PLEC:NM_2	0.0002	.	.	0.001	.	.	8.525e-05	0	0.0003	0.0004	0	8.401e-05	0	0	.	.	.	.	.	rs567240737	.	.	.	.	.	.	.	.	.	.	.	.	.	0	0.912	D	0.999	0.764	D	0.839
8	143933332	143933332	G	A	exonic	PLEC		nonsynonymous SNV	PLEC:NM_201378:exon13:c.C1241T:p.A414V,PLEC:NM_201379:exon13:c.C1217T:p.A406V,PLEC:NM_201380:exon13:c.C1694T:p.A565V,PLEC:NM_201381:exon13:c.C1187T:p.A396V,PLEC:NM_201382:exon13:c.C1283T:p.A428V,PLEC:NM_201383:exon13:c.C1295T:p.A432V,PLEC:NM_201384:exon13	0.0008	.	.	0.004	.	.	0.0004	0	0	0.0033	0	0	0	0.0008	.	.	.	.	.	rs200893203	.	.	Uncertain significance	not_specified	RCV000263573.1	MedGen	CN169374	.	.	.	.	.	.	0.007	0.599	D	0.029	0.185	B	0.012
1	15732377	15732377	C	T	exonic	PLEKHM2		nonsynonymous SNV	PLEKHM2:NM_015164:exon18:c.C2653T:p.P885S	.	.	.	.	.	.	.	.	.	.	.	.	.	.	.	.	.	.	.	.	.	.	.	.	.	.	.	.	.	.	.	.	.	0.095	0.312	T	1	0.899	D	0.998
1	15727249	15727249	C	G	exonic	PLEKHM2		nonsynonymous SNV	PLEKHM2:NM_015164:exon9:c.C1177G:p.L393V	0.0002	.	.	0.001	.	.	0.0001	0	0	0.0016	0	0	0	8.63e-05	.	.	.	.	.	rs374197596	.	.	.	.	.	.	.	.	.	.	.	.	.	0	0.912	D	0.986	0.596	D	0.704
2	219444924	219444924	C	T	exonic	SPEG		nonsynonymous SNV	SPEG:NM_005876:exon3:c.C578T:p.T193M	.	.	.	.	.	.	9.436e-06	0	0	0.0001	0	0	0	0	.	.	.	.	.	rs763812024	.	.	.	.	.	.	.	.	.	.	.	.	.	0.001	0.912	D	1	0.899	D	0.982
10	18539411	18539411	C	T	exonic	CACNB2		nonsynonymous SNV	CACNB2:NM_000724:exon13:c.C1505T:p.S502L,CACNB2:NM_001330060:exon13:c.C1391T:p.S464L,CACNB2:NM_201570:exon13:c.C1526T:p.S509L,CACNB2:NM_201590:exon13:c.C1508T:p.S503L,CACNB2:NM_001167945:exon14:c.C1472T:p.S491L,CACNB2:NM_201571:exon14:c.C1586T:p.S529L,CAC	0.0014	.	.	0.006	0.001	.	0.0012	0	8.645e-05	0.0095	0.0033	0.0004	0.0044	0.0003	.	.	.	.	.	rs137886839	COSM3997881;COSM3997883;COSM3997885;COSM3997882;COSM3997884	1(haematopoietic_and_lymphoid_tissue)	Uncertain significance\x2cUncertain significance|Benign|Uncertain significance|Benign	Cardiovascular_phenotype\x2cnot_specified|Cardiovascular_phenotype|Brugada_syndrome|Brugada_syndrome_4	RCV000249316.1\x2cRCV000170874.2|RCV000245105.1|RCV000302802.1|RCV000458519.1	MedGen\x2cMedGen|MedGen|MedGen:Orphanet:SNOMED_CT|MedGen:OMIM	CN230736\x2cCN169374|CN230736|C1142166:ORPHA130:418818005|C2678477:611876	.	.	.	.	.	.	0.001	0.784	D	0.853	0.67	P	0.448
7	151013772	151013772	C	T	exonic	NOS3		nonsynonymous SNV	NOS3:NM_000603:exon26:c.C3304T:p.R1102C	.	.	.	.	.	.	.	.	.	.	.	.	.	.	.	.	.	.	.	.	.	.	.	.	.	.	.	.	.	.	.	.	.	0.004	0.654	D	0.114	0.248	B	0.081
1	228342191	228342191	G	A	exonic	OBSCN		nonsynonymous SNV	OBSCN:NM_001098623:exon75:c.G18107A:p.R6036H,OBSCN:NM_052843:exon75:c.G18107A:p.R6036H,OBSCN:NM_001271223:exon86:c.G20978A:p.R6993H	0.0002	.	.	0.001	.	.	8.886e-05	0	0	0.0008	0	3.226e-05	0	0.0001	.	.	.	.	.	rs191670476	.	.	.	.	.	.	.	.	.	.	.	.	.	0.01	0.564	D	0.983	0.585	D	0.507
1	228243291	228243291	T	A	exonic	OBSCN		nonsynonymous SNV	OBSCN:NM_001098623:exon10:c.T3038A:p.V1013E,OBSCN:NM_052843:exon10:c.T3038A:p.V1013E,OBSCN:NM_001271223:exon11:c.T3314A:p.V1105E	0.0002	.	.	0.001	.	.	7.559e-05	0	0	0.001	0	0	0	0	.	.	.	.	.	rs536470531	.	.	.	.	.	.	.	.	.	.	.	.	.	0	0.912	D	0.995	0.899	D	0.955
20	33439021	33439021	G	A	exonic	SNTA1		nonsynonymous SNV	SNTA1:NM_003098:exon2:c.C316T:p.R106W	0.0002	.	.	0.001	.	.	2.474e-05	9.638e-05	0	0.0001	0	1.501e-05	0	0	.	.	.	.	.	rs552509775	.	.	.	.	.	.	.	.	.	.	.	.	.	0.001	0.784	D	0.999	0.764	D	0.935
6	129460215	129460215	C	T	exonic	LAMA2		nonsynonymous SNV	LAMA2:NM_000426:exon49:c.C6883T:p.R2295C,LAMA2:NM_001079823:exon49:c.C6883T:p.R2295C	.	.	.	.	.	.	4.955e-05	0	0	0.0001	0	1.5e-05	0	0.0002	.	.	.	.	.	rs773802779	.	.	.	.	.	.	.	.	.	.	.	.	.	0.001	0.784	D	1	0.899	D	0.998
17	50169169	50169169	G	A	exonic	SGCA		nonsynonymous SNV	SGCA:NM_000023:exon6:c.G662A:p.R221H	0.0018	.	0.0014	0.0079	.	.	0.0006	0	0	0.0077	0	7.498e-05	0	0	0.0003	.	0.0005	.	.	rs138254713	COSM3970136;COSM3970135	1(central_nervous_system)	other	not_specified	RCV000243208.2	MedGen	CN169374	.	.	.	.	.	.	0.05	0.395	D	1	0.899	D	0.98
16	16154631	16154631	A	G	exonic	ABCC6		nonsynonymous SNV	ABCC6:NM_001171:exon29:c.T4205C:p.L1402P	.	.	.	.	.	.	.	.	.	.	.	.	.	.	.	.	.	.	.	.	.	.	.	.	.	.	.	.	.	.	.	.	.	0	0.912	D	1	0.899	D	0.997
3	128909062	128909062	T	G	exonic	ACAD9		nonsynonymous SNV	ACAD9:NM_014049:exon14:c.T1448G:p.L483R	.	.	.	.	.	.	.	.	.	.	.	.	.	.	.	.	.	.	.	.	.	.	.	.	.	.	.	.	.	.	.	.	.	0.315	0.138	T	0.998	0.715	D	0.935
1	99913652	99913652	C	T	exonic	AGL		nonsynonymous SNV	AGL:NM_000028:exon30:c.C4075T:p.R1359C,AGL:NM_000642:exon30:c.C4075T:p.R1359C,AGL:NM_000643:exon30:c.C4075T:p.R1359C,AGL:NM_000644:exon30:c.C4075T:p.R1359C,AGL:NM_000646:exon30:c.C4027T:p.R1343C	0.0002	.	.	0.001	.	.	6.595e-05	0	0	0.0009	0	0	0	0	0.0001	0.0002	.	.	.	rs146257941	.	.	.	.	.	.	.	.	.	.	.	.	.	0	0.912	D	1	0.899	D	0.995
22	20994943	20994943	T	C	exonic	LZTR1		nonsynonymous SNV	LZTR1:NM_006767:exon16:c.T1859C:p.L620P	.	.	.	.	.	.	.	.	.	.	.	.	.	.	.	.	.	.	.	.	.	.	.	.	.	.	.	.	.	.	.	.	.	0.003	0.682	D	1	0.899	D	0.98
5	137886149	137886149	C	A	exonic	MYOT		nonsynonymous SNV	MYOT:NM_001135940:exon8:c.C574A:p.P192T,MYOT:NM_006790:exon8:c.C1126A:p.P376T,MYOT:NM_001300911:exon9:c.C781A:p.P261T	.	.	.	.	.	.	.	.	.	.	.	.	.	.	.	.	.	.	.	.	.	.	.	.	.	.	.	.	.	.	.	.	.	0	0.912	D	1	0.899	D	0.999
8	143924168	143924168	G	A	exonic	PLEC		nonsynonymous SNV	PLEC:NM_201378:exon31:c.C5719T:p.R1907W,PLEC:NM_201379:exon31:c.C5695T:p.R1899W,PLEC:NM_201380:exon31:c.C6172T:p.R2058W,PLEC:NM_201381:exon31:c.C5665T:p.R1889W,PLEC:NM_201382:exon31:c.C5761T:p.R1921W,PLEC:NM_201383:exon31:c.C5773T:p.R1925W,PLEC:NM_201384:	0.0006	.	.	0.003	.	.	0.0003	0	0	0.0039	0	9.815e-05	0	6.183e-05	.	.	.	0.011	.	rs201278290	.	.	Uncertain significance	not_specified	RCV000194194.1	MedGen	CN169374	.	.	.	.	.	.	0	0.912	D	1	0.899	D	0.96
1	228273898	228273898	G	T	exonic	OBSCN		nonsynonymous SNV	OBSCN:NM_001098623:exon18:c.G5266T:p.G1756C,OBSCN:NM_052843:exon18:c.G5266T:p.G1756C,OBSCN:NM_001271223:exon22:c.G6391T:p.G2131C	0.0006	.	.	0.003	.	.	0.0002	0	0	0.0032	0	0	0	0	.	.	.	.	.	rs529561467	.	.	.	.	.	.	.	.	.	.	.	.	.	0.007	0.599	D	1	0.899	D	0.979
1	228308320	228308320	G	T	exonic	OBSCN		nonsynonymous SNV	OBSCN:NM_001098623:exon47:c.G12676T:p.D4226Y,OBSCN:NM_052843:exon47:c.G12676T:p.D4226Y,OBSCN:NM_001271223:exon58:c.G15547T:p.D5183Y	0.0008	.	.	0.004	.	.	0.0004	0	0	0.0053	0	0	0	0.0002	.	.	.	.	.	rs370998028	.	.	.	.	.	.	.	.	.	.	.	.	.	0	0.912	D	1	0.899	D	0.999
1	99902762	99902762	G	A	exonic	AGL		nonsynonymous SNV	AGL:NM_000028:exon27:c.G3668A:p.G1223D,AGL:NM_000642:exon27:c.G3668A:p.G1223D,AGL:NM_000643:exon27:c.G3668A:p.G1223D,AGL:NM_000644:exon27:c.G3668A:p.G1223D,AGL:NM_000646:exon27:c.G3620A:p.G1207D	0.0008	.	.	0.004	.	.	0.0003	0	0	0.0038	0	0	0	0	.	.	.	.	.	rs202046937	.	.	.	.	.	.	.	.	.	.	.	.	.	0	0.912	D	1	0.899	D	1
7	128857170	128857170	G	T	exonic	FLNC		nonsynonymous SNV	FLNC:NM_001127487:exon45:c.G7515T:p.L2505F,FLNC:NM_001458:exon46:c.G7614T:p.L2538F	0.002	.	.	0.0099	.	.	0.0014	0	0	0.0197	0	0	0	6.056e-05	.	.	.	.	.	rs180834558	.	.	.	.	.	.	.	.	.	.	.	.	.	0.002	0.721	D	1	0.899	D	0.999
7	128854859	128854859	T	C	exonic	FLNC		nonsynonymous SNV	FLNC:NM_001127487:exon41:c.T6983C:p.F2328S,FLNC:NM_001458:exon42:c.T7082C:p.F2361S	.	.	.	.	.	.	.	.	.	.	.	.	.	.	.	.	.	.	.	.	.	.	.	.	.	.	.	.	.	.	.	.	.	0.004	0.682	D	1	0.899	D	0.999
7	65974557	65974557	C	T	exonic	GUSB		nonsynonymous SNV	GUSB:NM_001284290:exon5:c.G775A:p.D259N,GUSB:NM_001293105:exon5:c.G556A:p.D186N,GUSB:NM_001293104:exon6:c.G643A:p.D215N,GUSB:NM_000181:exon7:c.G1213A:p.D405N	.	.	.	.	.	.	9.071e-05	0	0	0.001	0	3.002e-05	0	0	0.0001	.	0.0001	.	.	rs200149500	.	.	.	.	.	.	.	.	.	.	.	.	.	0.024	0.477	D	1	0.899	D	0.998
13	23324473	23324473	G	A	exonic	SGCG		nonsynonymous SNV	SGCG:NM_000231:exon8:c.G808A:p.G270R	.	.	.	.	.	.	4.943e-05	0	0	0	0.0002	7.493e-05	0	0	.	.	.	.	.	rs767191084	.	.	.	.	.	.	.	.	.	.	.	.	.	0	0.912	D	1	0.899	D	1
13	23234650	23234650	C	T	exonic	SGCG		nonsynonymous SNV	SGCG:NM_000231:exon3:c.C235T:p.R79C	0.0008	0.0008	0.0029	0.001	.	.	0.0002	0.0003	0.001	0.0013	0	0	0	0.0001	0.0001	0.0002	.	.	.	rs148404730	.	.	Uncertain significance	not_specified	RCV000261658.1	MedGen	CN169374	.	.	.	.	.	.	0	0.912	D	0.998	0.715	D	0.88
5	132390832	132390832	C	T	exonic	SLC22A5		nonsynonymous SNV	SLC22A5:NM_003060:exon7:c.C1195T:p.R399W,SLC22A5:NM_001308122:exon8:c.C1267T:p.R423W	0.0002	.	.	.	.	0.001	7.414e-05	0	0.0005	0	0	0	0	0.0002	.	.	.	.	.	rs267607054	COSM5867254;COSM5867255	1(NS)	other|Pathogenic	Renal_carnitine_transport_defect|not_provided	RCV000006796.4|RCV000186144.3	MedGen:OMIM:Orphanet:SNOMED_CT|MedGen	C0342788:212140:ORPHA158:21764004|CN221809	.	.	.	.	.	.	0	0.912	D	1	0.899	D	1
16	16071729	16071729	-	GT	exonic	ABCC1		frameshift insertion	ABCC1:NM_004996:exon14:c.1912_1913insGT:p.G639Afs*8	.	.	.	.	.	.	1.024e-05	0	0	0.0001	0	0	0	0	.	.	.	.	.	rs763357938	.	.	.	.	.	.	.	.	.	.	.	.	.	.	.	.	.	.	.	.
16	16177500	16177500	T	-	exonic	ABCC6		frameshift deletion	ABCC6:NM_001171:exon19:c.2542delA:p.M848Cfs*82	0.001	.	.	0.005	.	.	0.0002	0	0	0.0031	0	0	0	0	.	.	.	.	.	rs67867306	.	.	.	.	.	.	.	.	.	.	.	.	.	.	.	.	.	.	.	.
16	16165920	16165920	A	-	exonic	ABCC6		frameshift deletion	ABCC6:NM_001171:exon23:c.3009delT:p.F1003Lfs*8
2	73600703	73600703	-	A	exonic	ALMS1		frameshift insertion	ALMS1:NM_015120:exon18:c.11695dupA:p.H3901Tfs*17
15	84857948	84857949	TG	-	exonic	ALPK3		frameshift deletion	ALPK3:NM_020778:exon6:c.3816_3817del:p.V1273Pfs*18
3	123732991	123732991	A	C	exonic	MYLK		nonsynonymous SNV	MYLK:NM_001321309:exon10:c.T893G:p.L298R,MYLK:NM_053025:exon11:c.T1421G:p.L474R,MYLK:NM_053027:exon11:c.T1421G:p.L474R	.	.	.	.	.	.	.	.	.	.	.	.	.	.	.	.	.	.	.	.	.	.	.	.	.	.	.	.	.	.	.	.	.	0.001	0.784	D	0.999	0.899	D	0.974
6	152293733	152293733	C	T	exonic	SYNE1		nonsynonymous SNV	SYNE1:NM_033071:exon94:c.G17654A:p.R5885H,SYNE1:NM_182961:exon95:c.G17867A:p.R5956H	0.001	0.0008	.	0.004	.	.	0.0003	0.0003	0	0.0044	0	0	0	6.057e-05	.	.	.	.	.	rs80265744	.	.	Likely benign|Likely benign	Cerebellar_ataxia|Emery-Dreifuss_muscular_dystrophy	RCV000301119.1|RCV000356051.1	MedGen:Orphanet:SNOMED_CT	C0410189:ORPHA261:111508004	.	.	.	.	.	.	0.008	0.614	D	0.999	0.899	D	0.845
3	8990526	8990526	C	T	exonic	SRGAP3		nonsynonymous SNV	SRGAP3:NM_001033117:exon21:c.G2800A:p.E934K,SRGAP3:NM_014850:exon21:c.G2872A:p.E958K	0.0002	0.0008	.	.	.	.	.	.	.	.	.	.	.	.	.	.	.	.	.	rs200367403	COSM233495	1(skin)	.	.	.	.	.	.	.	.	.	.	.	0.004	0.654	D	0.995	0.657	D	0.956
1	1054848	1054848	G	A	exonic	AGRN		nonsynonymous SNV	AGRN:NM_198576:exon36:c.G6005A:p.G2002D	.	.	.	.	.	.	.	.	.	.	.	.	.	.	.	.	.	.	.	.	.	.	.	.	.	.	.	.	.	.	.	.	.	0.003	0.682	D	0.98	0.574	D	0.741
3	52223625	52223625	G	A	exonic	TLR9		nonsynonymous SNV	TLR9:NM_017442:exon2:c.C691T:p.R231C	.	.	.	.	.	.	.	.	.	.	.	.	.	.	.	.	.	.	.	.	COSM4118967	1(stomach)	.	.	.	.	.	.	.	.	.	.	.	0.016	0.518	D	0.99	0.67	D	0.536
3	154217924	154217924	A	G	exonic	ARHGEF26		nonsynonymous SNV	ARHGEF26:NM_001251962:exon10:c.A1901G:p.Y634C,ARHGEF26:NM_001251963:exon10:c.A1901G:p.Y634C,ARHGEF26:NM_015595:exon10:c.A1901G:p.Y634C	.	.	.	.	.	.	.	.	.	.	.	.	.	.	.	.	.	.	.	.	.	.	.	.	.	.	.	.	.	.	.	.	.	0.078	0.355	T	0.996	0.67	D	0.818
9	136460104	136460104	T	C	exonic	SEC16A		nonsynonymous SNV	SEC16A:NM_001276418:exon13:c.A5011G:p.I1671V,SEC16A:NM_014866:exon14:c.A5011G:p.I1671V	.	.	.	.	.	.	.	.	.	.	.	.	.	.	.	.	.	.	.	.	.	.	.	.	.	.	.	.	.	.	.	.	.	0.032	0.446	D	0.99	0.629	D	0.951
10	132785588	132785588	C	T	exonic	NKX6-2		nonsynonymous SNV	NKX6-2:NM_177400:exon1:c.G361A:p.V121M	.	.	.	.	.	.	.	.	.	.	.	.	.	.	.	.	.	.	.	.	.	.	.	.	.	.	.	.	.	.	.	.	.	0.195	0.207	T	0.999	0.764	D	0.958
13	19661734	19661734	G	A	exonic	MPHOSPH8		nonsynonymous SNV	MPHOSPH8:NM_017520:exon8:c.G1828A:p.A610T	.	.	.	.	.	.	.	.	.	.	.	.	.	.	.	.	.	.	.	rs868088498	.	.	.	.	.	.	.	.	.	.	.	.	.	0.018	0.506	D	1	0.899	D	0.991
15	40304005	40304005	C	A	exonic	PLCB2		nonsynonymous SNV	PLCB2:NM_001284297:exon2:c.G158T:p.S53I,PLCB2:NM_001284298:exon2:c.G158T:p.S53I,PLCB2:NM_001284299:exon2:c.G158T:p.S53I,PLCB2:NM_004573:exon2:c.G158T:p.S53I	.	.	.	.	.	.	.	.	.	.	.	.	.	.	.	.	.	.	.	.	.	.	.	.	.	.	.	.	.	.	.	.	.	0	0.912	D	0.916	0.615	P	0.649
16	729385	729385	C	T	exonic	HAGHL		nonsynonymous SNV	HAGHL:NM_001323636:exon8:c.C698T:p.A233V,HAGHL:NM_032304:exon8:c.C778T:p.P260S,HAGHL:NM_001290137:exon9:c.C778T:p.P260S,HAGHL:NM_001290139:exon9:c.C778T:p.P260S,HAGHL:NM_001323635:exon9:c.C778T:p.P260S	.	.	.	.	.	.	.	.	.	.	.	.	.	.	.	.	.	.	.	.	.	.	.	.	.	.	.	.	.	.	.	.	.	0.015	0.524	D	0.782	0.424	P	0.366
3	11306996	11306996	C	T	exonic	ATG7		nonsynonymous SNV	ATG7:NM_001136031:exon4:c.C269T:p.T90I,ATG7:NM_001144912:exon4:c.C269T:p.T90I,ATG7:NM_001349236:exon4:c.C269T:p.T90I,ATG7:NM_001349237:exon4:c.C269T:p.T90I,ATG7:NM_006395:exon4:c.C269T:p.T90I,ATG7:NM_001349233:exon5:c.C269T:p.T90I,ATG7:NM_001349234:exon5:	.	.	.	.	.	.	8.237e-06	0	0	0	0	1.499e-05	0	0	.	.	.	.	.	rs776719267	.	.	.	.	.	.	.	.	.	.	.	.	.	0.035	0.446	D	0.079	0.536	B	0.057
7	107961634	107961634	G	T	exonic	LAMB1		nonsynonymous SNV	LAMB1:NM_002291:exon16:c.C1900A:p.P634T	.	.	.	.	.	.	8.239e-06	0	0	0.0001	0	0	0	0	.	.	.	.	.	rs781388848	.	.	.	.	.	.	.	.	.	.	.	.	.	0.026	0.586	D	0.999	0.764	D	0.942
8	26583884	26583884	G	A	exonic	DPYSL2		nonsynonymous SNV	DPYSL2:NM_001197293:exon3:c.G529A:p.V177I,DPYSL2:NM_001244604:exon3:c.G106A:p.V36I,DPYSL2:NM_001386:exon3:c.G214A:p.V72I	.	.	.	.	.	.	8.239e-06	0	0	0	0	1.499e-05	0	0	.	.	.	.	.	rs770699723	.	.	.	.	.	.	.	.	.	.	.	.	.	0.151	0.384	T	0.04	0.67	B	0.022
17	19577518	19577518	G	A	exonic	SLC47A1		nonsynonymous SNV	SLC47A1:NM_018242:exon17:c.G1678A:p.G560R	.	.	.	.	.	.	2.471e-05	0	0	0.0001	0	1.498e-05	0	6.056e-05	.	.	.	.	.	rs779978512	.	.	.	.	.	.	.	.	.	.	.	.	.	0	0.912	D	1	0.899	D	0.998
1	109251988	109251988	C	T	exonic	CELSR2		nonsynonymous SNV	CELSR2:NM_001408:exon1:c.C1909T:p.R637C	.	.	.	.	.	.	.	.	.	.	.	.	.	.	.	.	.	.	.	.	.	.	.	.	.	.	.	.	.	.	.	.	.	0.007	0.599	D	1	0.899	D	0.989
2	53853354	53853354	C	T	exonic	GPR75		nonsynonymous SNV	GPR75:NM_006794:exon2:c.G1403A:p.G468D	.	.	.	.	.	.	.	.	.	.	.	.	.	.	.	.	.	.	.	.	.	.	.	.	.	.	.	.	.	.	.	.	.	0.016	0.518	D	0.981	0.577	D	0.69
6	43515606	43515606	C	G	exonic	YIPF3		nonsynonymous SNV	YIPF3:NM_015388:exon3:c.G384C:p.Q128H	.	.	.	.	.	.	.	.	.	.	.	.	.	.	.	.	.	.	.	.	.	.	.	.	.	.	.	.	.	.	.	.	.	0.019	0.538	D	0.965	0.541	D	0.799
12	89524215	89524215	A	G	exonic	GALNT4;POC1B-GALNT4		nonsynonymous SNV	GALNT4:NM_003774:exon1:c.T335C:p.L112P,POC1B-GALNT4:NM_001199781:exon3:c.T326C:p.L109P	.	.	.	.	.	.	.	.	.	.	.	.	.	.	.	.	.	.	.	.	.	.	.	.	.	.	.	.	.	.	.	.	.	0	0.912	D	1	0.899	D	0.996
17	82831637	82831637	A	G	exonic	ZNF750		nonsynonymous SNV	ZNF750:NM_024702:exon2:c.T818C:p.L273P	.	.	.	.	.	.	.	.	.	.	.	.	.	.	.	.	.	.	.	.	.	.	.	.	.	.	.	.	.	.	.	.	.	0.003	0.682	D	1	0.899	D	0.992
2	55917839	55917839	C	T	exonic	EFEMP1		nonsynonymous SNV	EFEMP1:NM_001039349:exon4:c.G343A:p.G115R,EFEMP1:NM_001039348:exon5:c.G343A:p.G115R	.	.	.	.	.	.	.	.	.	.	.	.	.	.	.	.	.	.	.	.	.	.	.	.	.	.	.	.	.	.	.	.	.	0.005	0.682	D	1	0.899	D	0.996
14	34862122	34862122	C	G	exonic	BAZ1A		nonsynonymous SNV	BAZ1A:NM_013448:exon3:c.G314C:p.C105S,BAZ1A:NM_182648:exon3:c.G314C:p.C105S	.	.	.	.	.	.	.	.	.	.	.	.	.	.	.	.	.	.	.	.	.	.	.	.	.	.	.	.	.	.	.	.	.	0.12	0.292	T	0.996	0.689	D	0.99
14	22998651	22998651	C	A	exonic	C14orf93		nonsynonymous SNV	C14orf93:NM_001130708:exon2:c.G373T:p.G125W,C14orf93:NM_001282970:exon2:c.G373T:p.G125W,C14orf93:NM_021944:exon2:c.G373T:p.G125W,C14orf93:NM_001130706:exon3:c.G373T:p.G125W	.	.	.	.	.	.	1.652e-05	0	0	0.0002	0	0	0	0	.	.	.	.	.	rs753363567	.	.	.	.	.	.	.	.	.	.	.	.	.	0.032	0.912	D	1	0.899	D	1
9	127399974	127399974	T	C	exonic	SLC2A8		nonsynonymous SNV	SLC2A8:NM_001271712:exon2:c.T5C:p.V2A,SLC2A8:NM_001271711:exon4:c.T494C:p.V165A,SLC2A8:NM_014580:exon4:c.T494C:p.V165A	.	.	.	.	.	.	.	.	.	.	.	.	.	.	.	.	.	.	.	.	.	.	.	.	.	.	.	.	.	.	.	.	.	0.859	0.721	T	0.999	0.764	D	0.977
10	15112842	15112842	G	A	exonic	NMT2		nonsynonymous SNV	NMT2:NM_004808:exon10:c.C1292T:p.T431M,NMT2:NM_001308295:exon11:c.C1253T:p.T418M	.	.	.	.	.	.	8.24e-06	0	0	0	0	0	0	6.07e-05	.	.	.	.	.	rs781152447	COSM5836609;COSM5836608	1(NS)	.	.	.	.	.	.	.	.	.	.	.	0.083	0.433	T	0.977	0.566	D	0.579
7	22154518	22154518	C	T	exonic	RAPGEF5		nonsynonymous SNV	RAPGEF5:NM_012294:exon17:c.G1264A:p.V422M	.	.	.	.	.	.	8.296e-06	0	0	0	0	0	0	6.063e-05	.	.	.	.	.	rs778700933	.	.	.	.	.	.	.	.	.	.	.	.	.	0.004	0.654	D	0.985	0.899	D	0.832
14	93928884	93928884	C	G	exonic	FAM181A		nonsynonymous SNV	FAM181A:NM_001207071:exon2:c.C599G:p.P200R,FAM181A:NM_001207072:exon2:c.C599G:p.P200R,FAM181A:NM_001207073:exon2:c.C599G:p.P200R,FAM181A:NM_001207074:exon2:c.C599G:p.P200R,FAM181A:NM_138344:exon3:c.C785G:p.P262R	.	.	.	.	.	.	.	.	.	.	.	.	.	.	.	.	.	.	.	.	.	.	.	.	.	.	.	.	.	.	.	.	.	0.003	0.682	D	0.96	0.533	D	0.668
4	88121684	88121684	T	C	exonic	ABCG2		nonsynonymous SNV	ABCG2:NM_001257386:exon6:c.A640G:p.T214A,ABCG2:NM_001348986:exon6:c.A640G:p.T214A,ABCG2:NM_001348987:exon6:c.A640G:p.T214A,ABCG2:NM_001348989:exon6:c.A640G:p.T214A,ABCG2:NM_004827:exon6:c.A640G:p.T214A,ABCG2:NM_001348985:exon7:c.A640G:p.T214A,ABCG2:NM_001	.	.	.	.	.	.	.	.	.	.	.	.	.	.	.	.	.	.	.	.	.	.	.	.	.	.	.	.	.	.	.	.	.	0.004	0.654	D	0.964	0.539	D	0.841
8	120231512	120231512	C	T	exonic	COL14A1		nonsynonymous SNV	COL14A1:NM_021110:exon19:c.C2243T:p.T748I	.	.	.	.	.	.	.	.	.	.	.	.	.	.	.	.	.	.	.	.	.	.	.	.	.	.	.	.	.	.	.	.	.	0.016	0.524	D	0.088	0.382	B	0.063
15	49011829	49011829	C	T	exonic	SECISBP2L		nonsynonymous SNV	SECISBP2L:NM_014701:exon12:c.G1631A:p.R544H,SECISBP2L:NM_001193489:exon13:c.G1766A:p.R589H	.	.	.	.	.	.	.	.	.	.	.	.	.	.	.	.	.	.	.	.	.	.	.	.	.	.	.	.	.	.	.	.	.	0.002	0.721	D	0.997	0.715	D	0.7
9	132198057	132198057	G	A	exonic	NTNG2		nonsynonymous SNV	NTNG2:NM_032536:exon3:c.G305A:p.G102D	.	.	.	.	.	.	8.303e-06	0	0	0.0001	0	0	0	0	.	.	.	.	.	rs754173843	COSM5579144;COSM5579145;COSM5579146	1(skin)	.	.	.	.	.	.	.	.	.	.	.	0.22	0.189	T	1	0.899	D	1
1	8013679	8013679	G	A	exonic	ERRFI1		nonsynonymous SNV	ERRFI1:NM_018948:exon4:c.C920T:p.S307L	.	.	.	.	.	.	.	.	.	.	.	.	.	.	.	.	.	.	.	.	COSM912450	1(skin);1(large_intestine);1(endometrium)	.	.	.	.	.	.	.	.	.	.	.	0.251	0.17	T	0.997	0.689	D	0.588
10	60069936	60069936	C	T	exonic	ANK3		nonsynonymous SNV	ANK3:NM_020987:exon37:c.G10945A:p.G3649R	.	.	.	.	.	.	.	.	.	.	.	.	.	.	.	.	.	.	.	.	.	.	.	.	.	.	.	.	.	.	.	.	.	0.001	0.784	D	1	0.899	D	0.999
12	318313	318313	T	C	exonic	KDM5A		nonsynonymous SNV	KDM5A:NM_001042603:exon19:c.A2690G:p.E897G	.	.	.	.	.	.	.	.	.	.	.	.	.	.	.	.	.	.	.	.	.	.	.	.	.	.	.	.	.	.	.	.	.	0.006	0.614	D	0.209	0.398	B	0.236
7	21619125	21619125	C	T	exonic	DNAH11		nonsynonymous SNV	DNAH11:NM_001277115:exon24:c.C4280T:p.T1427I	.	.	.	.	.	.	8.362e-06	0	0	0	0	1.51e-05	0	0	.	.	.	.	.	rs781415644	.	.	.	.	.	.	.	.	.	.	.	.	.	0.017	0.512	D	1	0.899	D	0.999
10	1012648	1012648	C	G	exonic	GTPBP4		nonsynonymous SNV	GTPBP4:NM_012341:exon14:c.C1528G:p.R510G	.	.	.	.	.	.	.	.	.	.	.	.	.	.	.	.	.	.	.	.	.	.	.	.	.	.	.	.	.	.	.	.	.	0.019	0.501	D	0.791	0.427	P	0.289
2	55212777	55212777	T	A	exonic	CLHC1		nonsynonymous SNV	CLHC1:NM_001135598:exon3:c.A29T:p.K10M,CLHC1:NM_152385:exon5:c.A395T:p.K132M	.	.	.	.	.	.	1.674e-05	0	0	0	0	0	0	0.0001	.	.	.	.	.	rs776132761	.	.	.	.	.	.	.	.	.	.	.	.	.	0.006	0.614	D	0.988	0.604	D	0.635
10	5525380	5525380	G	A	exonic	CALML3		nonsynonymous SNV	CALML3:NM_005185:exon1:c.G295A:p.G99S	.	.	.	.	.	.	.	.	.	.	.	.	.	.	.	.	.	.	.	.	.	.	.	.	.	.	.	.	.	.	.	.	.	.	.	.	1	0.899	D	0.979
8	112550839	112550839	G	A	exonic	CSMD3		nonsynonymous SNV	CSMD3:NM_052900:exon26:c.C4084T:p.H1362Y,CSMD3:NM_198123:exon27:c.C4396T:p.H1466Y,CSMD3:NM_198124:exon28:c.C4276T:p.H1426Y	.	.	.	.	.	.	.	.	.	.	.	.	.	.	.	.	.	.	.	.	.	.	.	.	.	.	.	.	.	.	.	.	.	0.094	0.313	T	0.989	0.622	D	0.924
18	70088014	70088014	G	A	exonic	RTTN		nonsynonymous SNV	RTTN:NM_001318520:exon30:c.C1541T:p.S514L,RTTN:NM_173630:exon31:c.C4277T:p.S1426L	.	.	.	.	.	.	.	.	.	.	.	.	.	.	.	.	.	.	.	.	.	.	.	.	.	.	.	.	.	.	.	.	.	0.018	0.506	D	0.991	0.622	D	0.921
7	99717608	99717608	G	A	exonic	CYP3A7;CYP3A7-CYP3A51P		nonsynonymous SNV	CYP3A7:NM_000765:exon5:c.C350T:p.A117V,CYP3A7-CYP3A51P:NM_001256497:exon5:c.C350T:p.A117V	.	.	.	.	.	.	.	.	.	.	.	.	.	.	.	.	.	.	.	.	.	.	.	.	.	.	.	.	.	.	.	.	.	0.025	0.473	D	1	0.899	D	0.982
9	13107080	13107080	C	T	exonic	MPDZ		nonsynonymous SNV	MPDZ:NM_001261407:exon45:c.G5912A:p.R1971K,MPDZ:NM_001261406:exon46:c.G5999A:p.R2000K,MPDZ:NM_003829:exon46:c.G6011A:p.R2004K,MPDZ:NM_001330637:exon47:c.G6098A:p.R2033K	.	.	.	.	.	.	.	.	.	.	.	.	.	.	.	.	.	.	.	.	.	.	.	.	.	.	.	.	.	.	.	.	.	0.045	0.43	D	0.999	0.899	D	0.997
18	75286057	75286057	T	A	exonic	TSHZ1		nonsynonymous SNV	TSHZ1:NM_001308210:exon2:c.T650A:p.L217H,TSHZ1:NM_005786:exon2:c.T515A:p.L172H	.	.	.	.	.	.	.	.	.	.	.	.	.	.	.	.	.	.	.	.	.	.	.	.	.	.	.	.	.	.	.	.	.	0.036	0.433	D	0.998	0.715	D	0.87
5	173950008	173950008	T	C	exonic	CPEB4		nonsynonymous SNV	CPEB4:NM_001308191:exon5:c.T1520C:p.I507T,CPEB4:NM_001308193:exon5:c.T374C:p.I125T,CPEB4:NM_001308189:exon6:c.T1544C:p.I515T,CPEB4:NM_001308192:exon6:c.T425C:p.I142T,CPEB4:NM_030627:exon7:c.T1595C:p.I532T	.	.	.	.	.	.	.	.	.	.	.	.	.	.	.	.	.	.	.	.	.	.	.	.	.	.	.	.	.	.	.	.	.	0.001	0.784	D	0.551	0.363	P	0.832
1	156944094	156944094	C	T	exonic	ARHGEF11		nonsynonymous SNV	ARHGEF11:NM_014784:exon31:c.G2956A:p.V986M,ARHGEF11:NM_198236:exon32:c.G3076A:p.V1026M	.	.	.	.	.	.	.	.	.	.	.	.	.	.	.	.	.	.	.	.	.	.	.	.	.	.	.	.	.	.	.	.	.	0.023	0.481	D	0.995	0.899	D	0.805
9	35095096	35095096	G	A	exonic	PIGO		nonsynonymous SNV	PIGO:NM_032634:exon2:c.C470T:p.A157V,PIGO:NM_152850:exon2:c.C470T:p.A157V,PIGO:NM_001201484:exon3:c.C470T:p.A157V	.	.	.	.	.	.	8.473e-06	0	0	0	0	0	0	7.024e-05	.	.	.	.	.	rs764817207	.	.	.	.	.	.	.	.	.	.	.	.	.	0.101	0.446	T	1	0.899	D	0.998
16	1079590	1079590	G	A	exonic	SSTR5		nonsynonymous SNV	SSTR5:NM_001053:exon1:c.G722A:p.R241H,SSTR5:NM_001172560:exon2:c.G722A:p.R241H	.	.	.	.	.	.	8.553e-06	0.0001	0	0	0	0	0	0	.	.	.	.	.	rs773526866	.	.	.	.	.	.	.	.	.	.	.	.	.	0.045	0.408	D	0.945	0.513	P	0.636
12	6837821	6837821	C	A	exonic	P3H3		nonsynonymous SNV	P3H3:NM_014262:exon12:c.C1801A:p.P601T	.	.	.	.	.	.	1.05e-05	0	0	0.0001	0	0	0	0	.	.	.	.	.	rs781964264	.	.	.	.	.	.	.	.	.	.	.	.	.	.	.	.	1	0.899	D	0.999
16	4652772	4652772	G	A	exonic	MGRN1		nonsynonymous SNV	MGRN1:NM_001142289:exon4:c.G391A:p.A131T,MGRN1:NM_001142290:exon4:c.G391A:p.A131T,MGRN1:NM_001142291:exon4:c.G391A:p.A131T,MGRN1:NM_015246:exon4:c.G391A:p.A131T	.	.	.	.	.	.	.	.	.	.	.	.	.	.	.	.	.	.	.	.	.	.	.	.	.	.	.	.	.	.	.	.	.	0.083	0.388	T	1	0.899	D	0.999
20	20505473	20505473	T	C	exonic	RALGAPA2		nonsynonymous SNV	RALGAPA2:NM_020343:exon34:c.A4990G:p.I1664V	.	.	.	.	.	.	.	.	.	.	.	.	.	.	.	.	.	.	.	.	.	.	.	.	.	.	.	.	.	.	.	.	.	0.053	0.388	T	0.859	0.689	P	0.759
17	2365300	2365300	A	C	exonic	SGSM2		nonsynonymous SNV	SGSM2:NM_001098509:exon11:c.A1247C:p.Y416S,SGSM2:NM_001346700:exon11:c.A1247C:p.Y416S,SGSM2:NM_014853:exon11:c.A1247C:p.Y416S	.	.	.	.	.	.	.	.	.	.	.	.	.	.	.	.	.	.	.	.	.	.	.	.	.	.	.	.	.	.	.	.	.	0.002	0.721	D	0.867	0.67	P	0.607
17	78091600	78091600	C	G	exonic	TNRC6C		nonsynonymous SNV	TNRC6C:NM_001142640:exon15:c.C3954G:p.S1318R,TNRC6C:NM_018996:exon15:c.C3963G:p.S1321R	.	.	.	.	.	.	.	.	.	.	.	.	.	.	.	.	.	.	.	.	.	.	.	.	.	.	.	.	.	.	.	.	.	0.014	0.538	D	0.963	0.537	D	0.649
5	112707743	112707743	C	T	exonic	APC		nonsynonymous SNV	APC:NM_001127511:exon1:c.C26T:p.P9L	.	.	.	.	.	.	.	.	.	.	.	.	.	.	.	.	.	.	.	.	.	.	.	.	.	.	.	.	.	.	.	.	.	0	0.912	D	.	.	.	.
16	1202035	1202035	T	C	exonic	CACNA1H		nonsynonymous SNV	CACNA1H:NM_001005407:exon9:c.T1585C:p.Y529H,CACNA1H:NM_021098:exon9:c.T1585C:p.Y529H	.	.	.	.	.	.	.	.	.	.	.	.	.	.	.	.	.	.	.	.	.	.	.	.	.	.	.	.	.	.	.	.	.	0.095	0.312	T	0.999	0.764	D	0.961
16	67987925	67987925	C	T	exonic	DPEP2		nonsynonymous SNV	DPEP2:NM_001324159:exon8:c.G659A:p.R220H,DPEP2:NM_022355:exon10:c.G1133A:p.R378H	.	.	.	.	.	.	8.237e-06	9.61e-05	0	0	0	0	0	0	.	.	.	.	.	rs754291865	.	.	.	.	.	.	.	.	.	.	.	.	.	0.02	0.496	D	0.592	0.372	P	0.332
17	73203699	73203699	C	T	exonic	COG1		nonsynonymous SNV	COG1:NM_018714:exon9:c.C2288T:p.A763V	.	.	.	.	.	.	8.237e-06	0	0	0.0001	0	0	0	0	.	.	.	.	.	rs746758987	.	.	.	.	.	.	.	.	.	.	.	.	.	0.004	0.654	D	0.967	0.544	D	0.728
18	480713	480713	G	A	exonic	COLEC12		nonsynonymous SNV	COLEC12:NM_130386:exon2:c.C52T:p.R18W	.	.	.	.	.	.	8.237e-06	0	0	0	0	1.499e-05	0	0	.	.	.	.	.	rs754847272	.	.	.	.	.	.	.	.	.	.	.	.	.	0.003	0.682	D	0.003	0.102	B	0.001
21	36146169	36146169	C	A	exonic	CBR3		nonsynonymous SNV	CBR3:NM_001236:exon3:c.C491A:p.T164K	.	.	.	.	.	.	8.239e-06	0	0	0	0	0	0	6.056e-05	.	.	.	.	.	rs771040164	.	.	.	.	.	.	.	.	.	.	.	.	.	0.023	0.481	D	0.929	0.497	P	0.299
10	104070524	104070524	G	A	exonic	COL17A1		nonsynonymous SNV	COL17A1:NM_000494:exon9:c.C509T:p.S170L	.	.	.	.	.	.	8.237e-06	0	0	0	0	0	0	6.056e-05	.	.	.	.	.	rs763578030	.	.	.	.	.	.	.	.	.	.	.	.	.	0	0.912	D	1	0.899	D	0.997
5	176969088	176969088	G	A	exonic	UIMC1		nonsynonymous SNV	UIMC1:NM_001199298:exon6:c.C667T:p.H223Y,UIMC1:NM_001317961:exon6:c.C667T:p.H223Y,UIMC1:NM_016290:exon6:c.C667T:p.H223Y,UIMC1:NM_001199297:exon7:c.C667T:p.H223Y	.	.	.	.	.	.	1.647e-05	0	0	0.0002	0	0	0	0	.	.	.	.	.	rs777614084	.	.	.	.	.	.	.	.	.	.	.	.	.	0.01	0.564	D	0.978	0.604	D	0.774
15	48992722	48992722	T	G	exonic	SECISBP2L		nonsynonymous SNV	SECISBP2L:NM_014701:exon17:c.A2693C:p.K898T,SECISBP2L:NM_001193489:exon18:c.A2828C:p.K943T	.	.	.	.	.	.	.	.	.	.	.	.	.	.	.	.	.	.	.	.	.	.	.	.	.	.	.	.	.	.	.	.	.	0.006	0.614	D	0.993	0.67	D	0.796
16	69718224	69718224	A	G	exonic	NQO1		nonsynonymous SNV	NQO1:NM_000903:exon3:c.T202C:p.Y68H,NQO1:NM_001025433:exon3:c.T202C:p.Y68H,NQO1:NM_001025434:exon3:c.T202C:p.Y68H,NQO1:NM_001286137:exon3:c.T202C:p.Y68H	.	.	.	.	.	.	.	.	.	.	.	.	.	.	.	.	.	.	.	.	.	.	.	.	.	.	.	.	.	.	.	.	.	0.06	0.784	T	1	0.899	D	0.999
5	67134629	67134629	T	C	exonic	MAST4		nonsynonymous SNV	MAST4:NM_001297651:exon15:c.T1751C:p.V584A,MAST4:NM_001290226:exon16:c.T1715C:p.V572A,MAST4:NM_001290227:exon16:c.T1751C:p.V584A,MAST4:NM_015183:exon17:c.T1766C:p.V589A,MAST4:NM_001164664:exon18:c.T2333C:p.V778A	.	.	.	.	.	.	1.657e-05	0	0.0002	0	0	0	0	0	.	.	.	.	.	rs776306262	.	.	.	.	.	.	.	.	.	.	.	.	.	0.006	0.614	D	0.792	0.899	P	0.676
3	184327236	184327236	G	A	exonic	EIF4G1		nonsynonymous SNV	EIF4G1:NM_004953:exon17:c.G2864A:p.R955Q,EIF4G1:NM_198242:exon20:c.G2957A:p.R986Q,EIF4G1:NM_198244:exon21:c.G3188A:p.R1063Q,EIF4G1:NM_182917:exon23:c.G3452A:p.R1151Q,EIF4G1:NM_001194947:exon24:c.G3470A:p.R1157Q,EIF4G1:NM_001291157:exon24:c.G3329A:p.R1110Q	.	.	.	.	.	.	8.264e-06	0	0	0	0	0	0	6.056e-05	.	.	.	.	.	rs770684503	.	.	.	.	.	.	.	.	.	.	.	.	.	0.035	0.461	D	0.999	0.764	D	0.922
10	68884826	68884826	G	A	exonic	STOX1		nonsynonymous SNV	STOX1:NM_001130161:exon3:c.G1030A:p.V344I,STOX1:NM_152709:exon3:c.G1030A:p.V344I	.	.	.	.	.	.	8.286e-06	0	0	0	0	0	0	6.059e-05	.	.	.	.	.	rs747720795	.	.	.	.	.	.	.	.	.	.	.	.	.	0	0.912	D	1	0.899	D	0.998
15	73270145	73270145	A	G	exonic	NEO1		nonsynonymous SNV	NEO1:NM_001172623:exon17:c.A2630G:p.N877S,NEO1:NM_001172624:exon17:c.A2630G:p.N877S,NEO1:NM_002499:exon17:c.A2630G:p.N877S	.	.	.	.	.	.	8.241e-06	0	0	0	0	0	0	6.058e-05	.	.	.	.	.	rs747904233	.	.	.	.	.	.	.	.	.	.	.	.	.	0.098	0.339	T	0.996	0.67	D	0.991
4	154259624	154259624	T	A	exonic	DCHS2		nonsynonymous SNV	DCHS2:NM_017639:exon20:c.A5345T:p.D1782V	.	.	.	.	.	.	.	.	.	.	.	.	.	.	.	.	.	.	.	.	COSM447524	1(breast)	.	.	.	.	.	.	.	.	.	.	.	.	.	.	1	0.899	D	0.999
3	183842430	183842430	T	C	exonic	PARL		nonsynonymous SNV	PARL:NM_001324436:exon6:c.A625G:p.M209V,PARL:NM_001324438:exon6:c.A625G:p.M209V,PARL:NM_018622:exon6:c.A625G:p.M209V	.	.	.	.	.	.	8.253e-06	0	0	0	0	1.501e-05	0	0	0.0001	.	0.0001	.	.	rs151220251	COSM4967588	1(pancreas)	.	.	.	.	.	.	.	.	.	.	.	0.003	0.682	D	0.629	0.383	P	0.657
4	41939311	41939311	C	G	exonic	TMEM33		nonsynonymous SNV	TMEM33:NM_018126:exon3:c.C256G:p.Q86E	.	.	.	.	.	.	.	.	.	.	.	.	.	.	.	.	.	.	.	.	.	.	.	.	.	.	.	.	.	.	.	.	.	0.023	0.481	D	0.995	0.657	D	0.891
17	16443766	16443766	C	T	exonic	LRRC75A		nonsynonymous SNV	LRRC75A:NM_001113567:exon4:c.G857A:p.R286H	.	.	.	.	.	.	.	.	.	.	.	.	.	.	.	.	.	.	.	.	COSM975927;COSM1588695	1(endometrium)	.	.	.	.	.	.	.	.	.	.	.	0.007	0.599	D	1	0.899	D	0.938
11	67440167	67440167	C	A	exonic	CORO1B		nonsynonymous SNV	CORO1B:NM_020441:exon8:c.G958T:p.G320C,CORO1B:NM_001018070:exon9:c.G958T:p.G320C	.	.	.	.	.	.	8.305e-06	0	0	0.0001	0	0	0	0	.	.	.	.	.	rs752202053	COSM4146201	1(thyroid)	.	.	.	.	.	.	.	.	.	.	.	0.035	0.437	D	0.998	0.715	D	0.981
10	14908476	14908476	A	G	exonic	DCLRE1C		nonsynonymous SNV	DCLRE1C:NM_001289076:exon12:c.T1666C:p.Y556H,DCLRE1C:NM_001289078:exon12:c.T1666C:p.Y556H,DCLRE1C:NM_022487:exon13:c.T1666C:p.Y556H,DCLRE1C:NM_001033855:exon14:c.T2011C:p.Y671H,DCLRE1C:NM_001033857:exon15:c.T1651C:p.Y551H,DCLRE1C:NM_001289077:exon15:c.T16	.	.	.	.	.	.	1.648e-05	0	0	0.0002	0	0	0	0	.	.	.	.	.	rs756653258	.	.	.	.	.	.	.	.	.	.	.	.	.	0	0.912	D	1	0.899	D	0.999
1	236571452	236571452	A	C	exonic	HEATR1		nonsynonymous SNV	HEATR1:NM_018072:exon28:c.T3847G:p.F1283V	.	.	.	.	.	.	.	.	.	.	.	.	.	.	.	.	.	.	.	.	.	.	.	.	.	.	.	.	.	.	.	.	.	0.005	0.632	D	0.573	0.764	P	0.168
14	32678408	32678408	G	A	exonic	AKAP6		nonsynonymous SNV	AKAP6:NM_004274:exon8:c.G2828A:p.R943Q	.	.	.	.	.	.	8.249e-06	0	0	0	0	1.499e-05	0	0	.	.	.	.	.	rs768663464	.	.	.	.	.	.	.	.	.	.	.	.	.	0.002	0.721	D	1	0.899	D	0.992
10	97748330	97748330	G	A	exonic	ZFYVE27		nonsynonymous SNV	ZFYVE27:NM_001174120:exon3:c.G259A:p.V87M,ZFYVE27:NM_001174121:exon3:c.G223A:p.V75M,ZFYVE27:NM_001002261:exon4:c.G517A:p.V173M,ZFYVE27:NM_001174119:exon4:c.G421A:p.V141M,ZFYVE27:NM_001002262:exon5:c.G517A:p.V173M,ZFYVE27:NM_144588:exon5:c.G517A:p.V173M	.	.	.	.	.	.	1.676e-05	0	0	0	0.0002	1.516e-05	0	0	.	.	.	.	.	rs762021761	.	.	.	.	.	.	.	.	.	.	.	.	.	0.002	0.784	D	0.999	0.899	D	0.784
9	130885291	130885291	G	A	exonic	ABL1		nonsynonymous SNV	ABL1:NM_005157:exon11:c.G3001A:p.A1001T,ABL1:NM_007313:exon11:c.G3058A:p.A1020T	.	.	.	.	.	.	1.659e-05	0	8.651e-05	0.0001	0	0	0	0	.	.	.	.	.	rs753104701	.	.	.	.	.	.	.	.	.	.	.	.	.	0	0.912	D	0.997	0.764	D	0.881
6	123048701	123048701	G	A	exonic	CLVS2		nonsynonymous SNV	CLVS2:NM_001010852:exon4:c.G644A:p.R215Q	.	.	.	.	.	.	1.648e-05	0	0	0	0	1.499e-05	0	6.057e-05	.	.	.	.	.	rs760174151	COSM3857990;COSM3857991	1(stomach);2(large_intestine)	.	.	.	.	.	.	.	.	.	.	.	0.006	0.682	D	0.95	0.519	P	0.36
13	95927273	95927273	G	A	exonic	UGGT2		nonsynonymous SNV	UGGT2:NM_020121:exon18:c.C2041T:p.R681C	.	.	.	.	.	.	1.655e-05	0	0	0	0	3.01e-05	0	0	.	.	.	.	.	rs542625519	.	.	.	.	.	.	.	.	.	.	.	.	.	0.022	0.486	D	0.883	0.466	P	0.41
11	83169855	83169855	G	A	exonic	PCF11		nonsynonymous SNV	PCF11:NM_001346413:exon8:c.G3913A:p.G1305R,PCF11:NM_001346414:exon8:c.G3913A:p.G1305R,PCF11:NM_001346415:exon8:c.G3520A:p.G1174R,PCF11:NM_015885:exon8:c.G3520A:p.G1174R	0.0002	.	.	0.001	.	.	1.77e-05	0	0	0	0	3.211e-05	0	0	.	.	.	.	.	rs555753019	.	.	.	.	.	.	.	.	.	.	.	.	.	0	0.912	D	1	0.899	D	0.999
11	120330495	120330495	G	A	exonic	TMEM136		nonsynonymous SNV	TMEM136:NM_001198675:exon2:c.G415A:p.G139R,TMEM136:NM_001198670:exon3:c.G784A:p.G262R,TMEM136:NM_001198671:exon3:c.G718A:p.G240R,TMEM136:NM_001198672:exon3:c.G415A:p.G139R,TMEM136:NM_001198673:exon3:c.G415A:p.G139R,TMEM136:NM_001198674:exon4:c.G361A:p.G12	.	.	.	.	.	.	.	.	.	.	.	.	.	.	0.0001	.	0.0001	.	.	rs368275384	.	.	.	.	.	.	.	.	.	.	.	.	.	0.009	0.912	D	0.987	0.689	D	0.56
2	96809359	96809359	C	T	exonic	CNNM4		nonsynonymous SNV	CNNM4:NM_020184:exon7:c.C2170T:p.R724C	.	.	.	.	.	.	.	.	.	.	.	.	.	.	.	.	.	.	.	.	.	.	.	.	.	.	.	.	.	.	.	.	.	0.002	0.721	D	1	0.899	D	0.983
11	92834945	92834945	G	A	exonic	FAT3		nonsynonymous SNV	FAT3:NM_001008781:exon14:c.G9947A:p.G3316E	.	.	.	.	.	.	.	.	.	.	.	.	.	.	.	.	.	.	.	.	.	.	.	.	.	.	.	.	.	.	.	.	.	0.009	0.574	D	0.999	0.764	D	0.977
21	43755999	43755999	G	A	exonic	PDXK		nonsynonymous SNV	PDXK:NM_001331030:exon10:c.G755A:p.R252Q,PDXK:NM_003681:exon11:c.G875A:p.R292Q	.	.	.	.	.	.	1.851e-05	0	0	0	0	3.332e-05	0	0	.	.	.	.	.	rs781389427	COSM4713438;COSM4713439	1(large_intestine)	.	.	.	.	.	.	.	.	.	.	.	0.065	0.632	T	0.958	0.571	D	0.493
2	19898003	19898003	T	C	exonic	TTC32		nonsynonymous SNV	TTC32:NM_001008237:exon2:c.A182G:p.Y61C	.	.	.	.	.	.	1.654e-05	0	0	0.0001	0	0	0	6.161e-05	.	.	.	.	.	rs753804560	.	.	.	.	.	.	.	.	.	.	.	.	.	0.006	0.654	D	0.995	0.657	D	0.923
10	103379659	103379659	G	A	exonic	TAF5		nonsynonymous SNV	TAF5:NM_006951:exon4:c.G1165A:p.E389K,TAF5:NM_139052:exon4:c.G1165A:p.E389K	.	.	.	.	.	.	1.686e-05	0	0	0	0	1.536e-05	0	6.122e-05	.	.	.	.	.	rs779624584	.	.	.	.	.	.	.	.	.	.	.	.	.	0.101	0.303	T	0.997	0.715	D	0.839
5	150407314	150407314	G	A	exonic	CD74		nonsynonymous SNV	CD74:NM_001025158:exon2:c.C136T:p.R46C,CD74:NM_001025159:exon2:c.C136T:p.R46C,CD74:NM_004355:exon2:c.C136T:p.R46C	.	.	.	.	.	.	1.216e-05	0	0	0	0	2.13e-05	0	0	0.0001	.	0.0001	.	.	rs145709731	.	.	.	.	.	.	.	.	.	.	.	.	.	0.001	0.784	D	1	0.899	D	0.991
9	136859131	136859131	A	G	exonic	MAMDC4		nonsynonymous SNV	MAMDC4:NM_206920:exon24:c.A3083G:p.Q1028R	0.0002	.	.	0.001	.	.	3.032e-05	0	0	0.0004	0	0	0	0	.	.	.	.	.	rs200621529	.	.	.	.	.	.	.	.	.	.	.	.	.	0.371	0.268	T	0.998	0.715	D	0.996
18	33745543	33745543	C	T	exonic	ASXL3		nonsynonymous SNV	ASXL3:NM_030632:exon12:c.C5695T:p.R1899W	.	.	.	.	.	.	8.282e-06	0.0001	0	0	0	0	0	0	.	.	.	.	.	rs754680550	.	.	.	.	.	.	.	.	.	.	.	.	.	0	0.912	D	1	0.899	D	0.998
6	33414102	33414102	C	G	exonic	PHF1		nonsynonymous SNV	PHF1:NM_002636:exon8:c.C745G:p.L249V,PHF1:NM_024165:exon8:c.C745G:p.L249V	.	.	.	.	.	.	.	.	.	.	.	.	.	.	.	.	.	.	.	rs778061123	.	.	.	.	.	.	.	.	.	.	.	.	.	0.046	0.721	D	0.983	0.585	D	0.885
8	37839516	37839516	G	A	exonic	ADGRA2		nonsynonymous SNV	ADGRA2:NM_032777:exon16:c.G2405A:p.R802Q	.	.	.	.	.	.	8.28e-06	0	0	0	0	1.508e-05	0	0	.	.	.	.	.	rs770071611	COSM5976833	1(upper_aerodigestive_tract)	.	.	.	.	.	.	.	.	.	.	.	0.05	0.395	D	0.392	0.342	B	0.071
9	37537898	37537898	C	T	exonic	FBXO10		nonsynonymous SNV	FBXO10:NM_012166:exon3:c.G631A:p.G211R	.	.	.	.	.	.	8.294e-06	0	0	0	0	0	0	6.058e-05	.	.	.	.	.	rs776546467	.	.	.	.	.	.	.	.	.	.	.	.	.	0.02	0.496	D	0.967	0.544	D	0.482
22	50437548	50437548	G	A	exonic	PPP6R2		nonsynonymous SNV	PPP6R2:NM_001242899:exon15:c.G1648A:p.V550M,PPP6R2:NM_001242900:exon15:c.G1645A:p.V549M,PPP6R2:NM_001351644:exon15:c.G1645A:p.V549M,PPP6R2:NM_001351646:exon15:c.G1642A:p.V548M,PPP6R2:NM_001351648:exon15:c.G1159A:p.V387M,PPP6R2:NM_014678:exon15:c.G1645A:p.	.	.	.	.	.	.	1.657e-05	9.696e-05	0	0	0	1.509e-05	0	0	.	.	.	.	.	rs769695089	.	.	.	.	.	.	.	.	.	.	.	.	.	0.043	0.413	D	1	0.899	D	0.999
1	235160946	235160946	G	A	exonic	RBM34		nonsynonymous SNV	RBM34:NM_001346738:exon2:c.C175T:p.L59F,RBM34:NM_015014:exon2:c.C175T:p.L59F	.	.	.	.	.	.	1.663e-05	0	0	0.0002	0	0	0	0	.	.	.	.	.	rs746399225	.	.	.	.	.	.	.	.	.	.	.	.	.	0.012	0.912	D	1	0.899	D	0.998
1	20851354	20851354	G	A	exonic	EIF4G3		nonsynonymous SNV	EIF4G3:NM_003760:exon23:c.C3508T:p.R1170W,EIF4G3:NM_001198801:exon26:c.C3616T:p.R1206W,EIF4G3:NM_001198802:exon26:c.C3526T:p.R1176W	.	.	.	.	.	.	.	.	.	.	.	.	.	.	.	.	.	.	.	.	.	.	.	.	.	.	.	.	.	.	.	.	.	0.002	0.912	D	1	0.899	D	0.991
1	112701596	112701596	G	A	exonic	RHOC		nonsynonymous SNV	RHOC:NM_001042678:exon5:c.C526T:p.R176W,RHOC:NM_001042679:exon6:c.C526T:p.R176W,RHOC:NM_175744:exon6:c.C526T:p.R176W	.	.	.	.	.	.	.	.	.	.	.	.	.	.	.	.	.	.	.	rs766734264	.	.	.	.	.	.	.	.	.	.	.	.	.	0	0.912	D	1	0.899	D	0.979
17	42507538	42507538	G	A	exonic	ATP6V0A1		nonsynonymous SNV	ATP6V0A1:NM_001130020:exon18:c.G2044A:p.G682R,ATP6V0A1:NM_001130021:exon18:c.G2023A:p.G675R,ATP6V0A1:NM_005177:exon18:c.G2023A:p.G675R	.	.	.	.	.	.	.	.	.	.	.	.	.	.	.	.	.	.	.	.	.	.	.	.	.	.	.	.	.	.	.	.	.	0.075	0.359	T	0.418	0.409	B	0.367
12	56581407	56581407	G	A	exonic	RBMS2		nonsynonymous SNV	RBMS2:NM_002898:exon7:c.G631A:p.D211N	.	.	.	.	.	.	8.287e-06	0	0	0	0	1.506e-05	0	0	.	.	.	.	.	rs776096624	.	.	.	.	.	.	.	.	.	.	.	.	.	0.002	0.784	D	0.997	0.689	D	0.828
1	15933835	15933835	G	T	exonic	SPEN		nonsynonymous SNV	SPEN:NM_015001:exon11:c.G7595T:p.S2532I	.	.	.	.	.	.	8.265e-06	0	0	0	0	1.503e-05	0	0	.	.	.	.	.	rs749588150	.	.	.	.	.	.	.	.	.	.	.	.	.	0	0.912	D	1	0.899	D	0.997
1	37800157	37800157	G	A	exonic	MANEAL		nonsynonymous SNV	MANEAL:NM_152496:exon2:c.G662A:p.R221H,MANEAL:NM_001113482:exon4:c.G1328A:p.R443H	.	.	.	.	.	.	1.704e-05	0	0	0	0	0	0.0011	6.075e-05	.	.	.	.	.	rs765961094	.	.	.	.	.	.	.	.	.	.	.	.	.	0.015	0.524	D	0.969	0.637	D	0.365
6	31961658	31961658	C	T	exonic	SKIV2L		nonsynonymous SNV	SKIV2L:NM_006929:exon9:c.C901T:p.P301S	0.0002	.	.	0.001	.	.	2.599e-05	0	0	0.0004	0	0	0	0	.	.	.	.	.	rs565958554	.	.	Uncertain significance	Trichohepatoenteric_syndrome	RCV000404797.1	MedGen:Orphanet	C1857276:ORPHA84064	.	.	.	.	.	.	0.003	0.682	D	0.675	0.393	P	0.145
9	137014293	137014293	G	A	exonic	ABCA2		nonsynonymous SNV	ABCA2:NM_001606:exon27:c.C4115T:p.S1372L,ABCA2:NM_212533:exon27:c.C4205T:p.S1402L	.	.	.	.	.	.	.	.	.	.	.	.	.	.	.	.	.	.	.	.	.	.	.	.	.	.	.	.	.	.	.	.	.	0.047	0.446	D	0.978	0.568	D	0.357
22	17702252	17702252	C	T	exonic	BCL2L13		nonsynonymous SNV	BCL2L13:NM_001270728:exon3:c.C131T:p.A44V,BCL2L13:NM_001270732:exon4:c.C239T:p.A80V,BCL2L13:NM_001270726:exon5:c.C538T:p.P180S,BCL2L13:NM_015367:exon6:c.C466T:p.P156S	.	.	.	.	.	.	8.27e-06	0	0	0.0001	0	0	0	0	.	.	.	.	.	rs781280648	.	.	.	.	.	.	.	.	.	.	.	.	.	0.068	0.469	T	0.987	0.6	D	0.879
1	169972584	169972584	G	T	exonic	KIFAP3		nonsynonymous SNV	KIFAP3:NM_001204516:exon16:c.C1780A:p.L594I,KIFAP3:NM_001204517:exon17:c.C1792A:p.L598I,KIFAP3:NM_014970:exon17:c.C1912A:p.L638I,KIFAP3:NM_001204514:exon18:c.C1678A:p.L560I	.	.	.	.	.	.	1.03e-05	0	0	0.0001	0	0	0	0	.	.	.	.	.	rs745801535	.	.	.	.	.	.	.	.	.	.	.	.	.	0.009	0.599	D	0.997	0.689	D	0.997
4	82853619	82853619	A	G	exonic	SEC31A		nonsynonymous SNV	SEC31A:NM_001300744:exon16:c.T1988C:p.V663A,SEC31A:NM_001300745:exon16:c.T1988C:p.V663A,SEC31A:NM_016211:exon16:c.T1988C:p.V663A,SEC31A:NM_001191049:exon17:c.T2090C:p.V697A,SEC31A:NM_001077206:exon18:c.T2105C:p.V702A,SEC31A:NM_001077207:exon18:c.T2105C:p.	.	.	.	.	.	.	1.648e-05	0	0	0	0	0	0	0.0001	.	.	.	.	.	rs761315349	.	.	.	.	.	.	.	.	.	.	.	.	.	0.048	0.784	D	0.811	0.581	P	0.79
22	23958582	23958582	C	T	exonic	GSTT2;GSTT2B		nonsynonymous SNV	GSTT2:NM_000854:exon3:c.G320A:p.R107H,GSTT2B:NM_001080843:exon3:c.G320A:p.R107H,GSTT2:NM_001302670:exon3:c.G320A:p.R107H	.	.	.	.	.	.	0.0005	0	0	0	0	0	0	0.0122	.	.	.	.	.	rs750357703	.	.	.	.	.	.	.	.	.	.	.	.	.	0.028	0.564	D	1	0.899	D	0.928
1	215579011	215579011	C	G	exonic	KCTD3		nonsynonymous SNV	KCTD3:NM_001319294:exon7:c.C409G:p.R137G,KCTD3:NM_001319295:exon7:c.C103G:p.R35G,KCTD3:NM_016121:exon7:c.C409G:p.R137G	.	.	.	.	.	.	2.546e-05	0	0	0	0	1.55e-05	0.0011	6.234e-05	.	.	.	.	.	rs3767261	.	.	.	.	.	.	.	.	.	.	.	.	.	0.012	0.546	D	0.943	0.511	P	0.535
17	63833699	63833699	T	G	exonic	SMARCD2		nonsynonymous SNV	SMARCD2:NM_001098426:exon10:c.A1205C:p.K402T,SMARCD2:NM_001330439:exon10:c.A980C:p.K327T,SMARCD2:NM_001330440:exon10:c.A1061C:p.K354T	0.0002	0.0008	.	.	.	.	4.141e-05	0.0001	0	0.0001	0.0002	2.997e-05	0	0	0.0001	.	0.0001	.	.	rs368597638	.	.	.	.	.	.	.	.	.	.	.	.	.	0.056	0.381	T	0.999	0.764	D	0.991
12	122273027	122273027	C	T	exonic	CLIP1		nonsynonymous SNV	CLIP1:NM_198240:exon24:c.G4027A:p.D1343N,CLIP1:NM_002956:exon25:c.G4132A:p.D1378N,CLIP1:NM_001247997:exon26:c.G4165A:p.D1389N	.	.	.	.	.	.	2.471e-05	0	0	0	0	4.495e-05	0	0	.	.	.	.	.	rs767013197	.	.	.	.	.	.	.	.	.	.	.	.	.	0.002	0.721	D	0.992	0.629	D	0.852
1	16148923	16148923	C	T	exonic	EPHA2		nonsynonymous SNV	EPHA2:NM_001329090:exon2:c.G116A:p.R39H,EPHA2:NM_004431:exon3:c.G278A:p.R93H	.	.	.	.	.	.	3.298e-05	0	0	0	0	1.501e-05	0.0011	0.0001	.	.	.	.	.	rs773163502	COSM5844343	1(NS)	.	.	.	.	.	.	.	.	.	.	.	0	0.912	D	1	0.899	D	0.969
1	31319157	31319157	C	T	exonic	ZCCHC17		nonsynonymous SNV	ZCCHC17:NM_001282566:exon2:c.C181T:p.R61W,ZCCHC17:NM_001282567:exon2:c.C43T:p.R15W,ZCCHC17:NM_001282570:exon2:c.C43T:p.R15W,ZCCHC17:NM_001282568:exon3:c.C115T:p.R39W,ZCCHC17:NM_001282572:exon3:c.C115T:p.R39W,ZCCHC17:NM_001282574:exon3:c.C115T:p.R39W,ZCCHC	.	.	.	.	.	.	1.649e-05	9.614e-05	0	0	0	0	0	6.066e-05	.	.	.	.	.	rs763921307	.	.	.	.	.	.	.	.	.	.	.	.	.	0	0.912	D	0.999	0.764	D	0.93
1	109192677	109192677	G	A	exonic	KIAA1324		nonsynonymous SNV	KIAA1324:NM_001284353:exon7:c.G736A:p.V246M,KIAA1324:NM_001267048:exon12:c.G1489A:p.V497M,KIAA1324:NM_001284352:exon13:c.G1444A:p.V482M,KIAA1324:NM_020775:exon14:c.G1750A:p.V584M	.	.	.	.	.	.	2.472e-05	0	0	0	0	0	0	0.0002	.	.	.	.	0.0082	rs749461541	COSM1667771	4(large_intestine)	.	.	.	.	.	.	.	.	.	.	.	0.042	0.416	D	1	0.899	D	1
16	30751129	30751129	G	A	exonic	PHKG2		nonsynonymous SNV	PHKG2:NM_000294:exon3:c.G119A:p.R40H,PHKG2:NM_001172432:exon3:c.G119A:p.R40H	.	.	.	.	.	.	2.472e-05	0	0	0	0	4.496e-05	0	0	.	.	.	.	.	rs756077227	.	.	.	.	.	.	.	.	.	.	.	.	.	0.003	0.784	D	0.939	0.899	P	0.391
10	104358507	104358507	G	A	exonic	CFAP58		nonsynonymous SNV	CFAP58:NM_001008723:exon2:c.G176A:p.R59H	0.0002	.	.	.	0.001	.	8.275e-06	0	0	0	0	1.506e-05	0	0	.	.	.	.	.	rs534892585	.	.	.	.	.	.	.	.	.	.	.	.	.	0.044	0.41	D	0.871	0.459	P	0.38
17	32333490	32333490	T	G	exonic	C17orf75		nonsynonymous SNV	C17orf75:NM_022344:exon9:c.A902C:p.Q301P	.	.	.	.	.	.	8.282e-06	0	0	0.0001	0	0	0	0	.	.	.	.	.	rs762542544	.	.	.	.	.	.	.	.	.	.	.	.	.	0.01	0.564	D	0.853	0.451	P	0.529
5	108867817	108867817	C	G	exonic	FER		nonsynonymous SNV	FER:NM_001308028:exon4:c.C7G:p.L3V,FER:NM_005246:exon6:c.C532G:p.L178V	.	.	.	.	.	.	1.659e-05	0	0	0.0002	0	0	0	0	.	.	.	.	.	rs765260254	.	.	.	.	.	.	.	.	.	.	.	.	.	0	0.912	D	0.997	0.689	D	0.978
17	12717416	12717416	T	G	exonic	MYOCD		nonsynonymous SNV	MYOCD:NM_001146312:exon4:c.T248G:p.L83R,MYOCD:NM_153604:exon4:c.T248G:p.L83R	.	.	.	.	.	.	8.4e-06	0	0	0.0001	0	0	0	0	.	.	.	.	.	rs753607516	.	.	.	.	.	.	.	.	.	.	.	.	.	0	0.912	D	1	0.899	D	0.999
16	4858020	4858020	G	A	exonic	UBN1		nonsynonymous SNV	UBN1:NM_001079514:exon3:c.G280A:p.E94K,UBN1:NM_001288656:exon3:c.G280A:p.E94K	.	.	.	.	.	.	.	.	.	.	.	.	.	.	.	.	.	.	.	.	.	.	.	.	.	.	.	.	.	.	.	.	.	0.008	0.586	D	0.986	0.596	D	0.555
10	113590865	113590865	G	A	exonic	NRAP		nonsynonymous SNV	NRAP:NM_001322945:exon39:c.C4561T:p.R1521W,NRAP:NM_006175:exon39:c.C4564T:p.R1522W,NRAP:NM_001261463:exon40:c.C4669T:p.R1557W,NRAP:NM_198060:exon40:c.C4669T:p.R1557W	.	.	.	.	.	.	1.656e-05	0.0002	0	0	0	0	0	0	0.0001	0.0002	.	.	.	rs146091768	.	.	.	.	.	.	.	.	.	.	.	.	.	0.001	0.784	D	0.997	0.899	D	0.881
1	161819759	161819759	G	A	exonic	ATF6		nonsynonymous SNV	ATF6:NM_007348:exon8:c.G1036A:p.E346K	0.0002	.	.	.	0.001	.	1.667e-05	0	0	0	0	1.517e-05	0	6.096e-05	.	.	.	.	.	rs182139828	COSM5623739	1(oesophagus)	.	.	.	.	.	.	.	.	.	.	.	0.007	0.599	D	0.999	0.764	D	0.962
18	42033947	42033947	C	T	exonic	PIK3C3		nonsynonymous SNV	PIK3C3:NM_001308020:exon15:c.C1640T:p.T547I,PIK3C3:NM_002647:exon16:c.C1829T:p.T610I	.	.	.	.	.	.	2.507e-05	0	0	0.0004	0	0	0	0	.	.	.	.	.	rs767616177	.	.	.	.	.	.	.	.	.	.	.	.	.	0.006	0.614	D	0.681	0.395	P	0.105
5	151056876	151056876	C	T	exonic	TNIP1		nonsynonymous SNV	TNIP1:NM_001252386:exon5:c.G358A:p.E120K,TNIP1:NM_001258455:exon5:c.G517A:p.E173K,TNIP1:NM_001258456:exon5:c.G517A:p.E173K,TNIP1:NM_001252385:exon6:c.G517A:p.E173K,TNIP1:NM_001252390:exon6:c.G517A:p.E173K,TNIP1:NM_001252391:exon6:c.G517A:p.E173K,TNIP1:NM_	.	.	.	.	.	.	1.697e-05	0	0	0.0002	0	0	0	0	.	.	.	.	.	rs201360054	COSM4861939;COSM737203	1(lung)	.	.	.	.	.	.	.	.	.	.	.	0.006	0.614	D	0.998	0.764	D	0.823
1	21855529	21855529	C	T	exonic	HSPG2		nonsynonymous SNV	HSPG2:NM_001291860:exon46:c.G5851A:p.V1951M,HSPG2:NM_005529:exon46:c.G5848A:p.V1950M	.	.	.	.	.	.	2.411e-05	0	0	0.0003	0	0	0	0	.	.	.	.	.	rs761763385	.	.	Uncertain significance|Uncertain significance	Schwartz_Jampel_syndrome_type_1|Dyssegmental_Dysplasia	RCV000281004.1|RCV000336086.1	MedGen:OMIM:Orphanet|MedGen:Orphanet	C0036391:255800:ORPHA800|C1857100:ORPHA1865	.	.	.	.	.	.	0.003	0.682	D	1	0.899	D	0.999
9	127444520	127444520	G	C	exonic	ZNF79		nonsynonymous SNV	ZNF79:NM_001286698:exon3:c.G418C:p.E140Q,ZNF79:NM_001286696:exon5:c.G748C:p.E250Q,ZNF79:NM_007135:exon5:c.G820C:p.E274Q,ZNF79:NM_001286697:exon6:c.G748C:p.E250Q,ZNF79:NM_001322260:exon6:c.G748C:p.E250Q	.	.	.	.	.	.	2.471e-05	0	0	0.0003	0	0	0	0	.	.	.	.	.	rs746182105	.	.	.	.	.	.	.	.	.	.	.	.	.	0	0.912	D	1	0.899	D	0.997
15	44584183	44584183	A	G	exonic	SPG11		nonsynonymous SNV	SPG11:NM_001160227:exon30:c.T5497C:p.S1833P,SPG11:NM_025137:exon30:c.T5497C:p.S1833P	.	.	.	.	.	.	2.471e-05	0	0.0002	0	0	1.498e-05	0	0	.	.	.	.	.	rs766375553	.	.	.	.	.	.	.	.	.	.	.	.	.	0.037	0.443	D	0.998	0.715	D	0.907
11	44909799	44909799	C	T	exonic	TSPAN18		nonsynonymous SNV	TSPAN18:NM_130783:exon4:c.C158T:p.T53M	.	.	.	.	.	.	8.288e-06	0	8.648e-05	0	0	0	0	0	0.0001	.	0.0001	.	.	rs376924231	COSM4032850	1(stomach)	.	.	.	.	.	.	.	.	.	.	.	0.046	0.491	D	0.954	0.524	P	0.36
17	18245232	18245232	G	A	exonic	FLII		nonsynonymous SNV	FLII:NM_001256265:exon29:c.C3551T:p.P1184L,FLII:NM_001256264:exon30:c.C3683T:p.P1228L,FLII:NM_002018:exon30:c.C3716T:p.P1239L	.	.	.	.	.	.	8.263e-06	0	0	0	0	1.504e-05	0	0	.	.	.	.	.	rs753843419	.	.	.	.	.	.	.	.	.	.	.	.	.	0.032	0.446	D	0.018	0.764	B	0.011
1	42448544	42448544	C	T	exonic	ZMYND12		nonsynonymous SNV	ZMYND12:NM_032257:exon3:c.G347A:p.R116H	.	.	.	.	.	.	2.496e-05	0	0	0	0	4.538e-05	0	0	0.0001	.	0.0001	.	.	rs372690869	.	.	.	.	.	.	.	.	.	.	.	.	.	0.068	0.357	T	1	0.899	D	0.959
5	37201604	37201604	G	A	exonic	C5orf42		nonsynonymous SNV	C5orf42:NM_023073:exon19:c.C3494T:p.A1165V	.	.	.	.	.	.	8.259e-06	0	0	0.0001	0	0	0	0	.	.	.	.	.	rs759463156	COSM2688367;COSM2688366	2(oesophagus)	.	.	.	.	.	.	.	.	.	.	.	0.007	0.632	D	0.999	0.764	D	0.964
16	18797952	18797952	G	A	exonic	ARL6IP1		nonsynonymous SNV	ARL6IP1:NM_001313858:exon3:c.C176T:p.A59V,ARL6IP1:NM_015161:exon3:c.C263T:p.A88V	.	.	.	.	.	.	2.473e-05	0	0	0.0001	0	2.999e-05	0	0	0.0001	.	0.0001	.	.	rs374401441	.	.	.	.	.	.	.	.	.	.	.	.	.	0.028	0.632	D	0.96	0.533	D	0.353
5	111126830	111126830	C	T	exonic	WDR36		nonsynonymous SNV	WDR36:NM_139281:exon23:c.C2803T:p.L935F	.	.	.	.	.	.	1.7e-05	0	0	0.0002	0	0	0	0	.	.	.	.	.	rs763541803	.	.	.	.	.	.	.	.	.	.	.	.	.	.	.	.	0.999	0.764	D	0.983
1	8330373	8330373	C	T	exonic	SLC45A1		nonsynonymous SNV	SLC45A1:NM_001080397:exon5:c.C982T:p.R328W	0.0002	.	.	0.001	.	.	1.703e-05	0	0	0.0001	0	0	0	6.073e-05	.	.	.	.	.	rs574598878	.	.	.	.	.	.	.	.	.	.	.	.	.	0.215	0.193	T	0.999	0.764	D	0.809
7	102596044	102596044	G	T	exonic	RASA4;RASA4B		nonsynonymous SNV	RASA4:NM_001079877:exon9:c.C823A:p.L275M,RASA4B:NM_001277335:exon9:c.C823A:p.L275M,RASA4:NM_006989:exon9:c.C823A:p.L275M	.	.	.	.	.	.	.	.	.	.	.	.	.	.	.	.	.	.	.	.	.	.	.	.	.	.	.	.	.	.	.	.	.	0.032	0.486	D	1	0.899	D	0.98
1	161172054	161172054	G	A	exonic	B4GALT3		nonsynonymous SNV	B4GALT3:NM_001199873:exon8:c.C944T:p.T315M,B4GALT3:NM_001199874:exon8:c.C944T:p.T315M,B4GALT3:NM_003779:exon8:c.C944T:p.T315M	.	.	.	.	.	.	2.471e-05	0	0	0.0002	0	1.498e-05	0	0	0.0001	.	0.0001	.	.	rs372601868	.	.	.	.	.	.	.	.	.	.	.	.	.	0.048	0.4	D	0.993	0.637	D	0.644
1	222665537	222665537	C	T	exonic	MIA3		nonsynonymous SNV	MIA3:NM_001300867:exon23:c.C2276T:p.P759L,MIA3:NM_001324065:exon24:c.C2348T:p.P783L,MIA3:NM_001324063:exon26:c.C5465T:p.P1822L,MIA3:NM_198551:exon28:c.C5642T:p.P1881L,MIA3:NM_001324062:exon29:c.C5714T:p.P1905L,MIA3:NM_001324064:exon29:c.C5150T:p.P1717L	0.0004	.	.	.	0.002	.	3.316e-05	0	0	0	0	6e-05	0	0	.	.	.	.	.	rs183067270	.	.	.	.	.	.	.	.	.	.	.	.	.	0.018	0.506	D	0.992	0.629	D	0.75
3	9447120	9447120	G	A	exonic	SETD5		nonsynonymous SNV	SETD5:NM_001080517:exon14:c.G1595A:p.R532Q,SETD5:NM_001292043:exon16:c.G1301A:p.R434Q,SETD5:NM_001349451:exon17:c.G1301A:p.R434Q	.	.	.	.	.	.	3.316e-05	0	0	0.0005	0	0	0	0	.	.	.	.	.	rs755413140	.	.	.	.	.	.	.	.	.	.	.	.	.	0.029	0.465	D	0.978	0.568	D	0.556
6	89727877	89727877	A	C	exonic	MDN1		nonsynonymous SNV	MDN1:NM_014611:exon37:c.T5428G:p.L1810V	.	.	.	.	.	.	8.247e-06	0	0	0.0001	0	0	0	0	.	.	.	.	.	rs781337215	.	.	.	.	.	.	.	.	.	.	.	.	.	0.016	0.518	D	0.999	0.764	D	0.994
5	141485798	141485798	C	T	exonic	PCDHGC4		nonsynonymous SNV	PCDHGC4:NM_018928:exon1:c.C625T:p.R209C,PCDHGC4:NM_032406:exon1:c.C625T:p.R209C	.	.	.	.	.	.	8.285e-06	0	0	0.0001	0	0	0	0	.	.	.	.	.	rs764109672	.	.	.	.	.	.	.	.	.	.	.	.	.	0.01	0.564	D	1	0.899	D	0.977
12	900524	900524	C	T	exonic	WNK1		nonsynonymous SNV	WNK1:NM_014823:exon24:c.C5753T:p.T1918I,WNK1:NM_001184985:exon26:c.C7277T:p.T2426I,WNK1:NM_018979:exon26:c.C6497T:p.T2166I,WNK1:NM_213655:exon26:c.C7253T:p.T2418I	.	.	.	.	.	.	3.299e-05	0	0	0.0005	0	0	0	0	.	.	.	.	.	rs762925275	.	.	.	.	.	.	.	.	.	.	.	.	.	0.006	0.682	D	0.874	0.461	P	0.572
2	27462790	27462790	C	T	exonic	IFT172		nonsynonymous SNV	IFT172:NM_015662:exon20:c.G2026A:p.G676R	.	.	.	.	.	.	4.947e-05	0	0	0	0	7.493e-05	0	6.057e-05	.	.	.	.	.	rs761290683	.	.	.	.	.	.	.	.	.	.	.	.	.	0.014	0.531	D	0.854	0.451	P	0.239
7	99425112	99425112	A	G	exonic	ATP5J2-PTCD1;PTCD1		nonsynonymous SNV	PTCD1:NM_015545:exon6:c.T1420C:p.F474L,ATP5J2-PTCD1:NM_001198879:exon7:c.T1567C:p.F523L	0.0002	.	.	0.001	.	.	5.793e-05	0	0	0.0008	0	0	0	0	.	.	.	.	.	rs201657058	.	.	.	.	.	.	.	.	.	.	.	.	.	0.072	0.427	T	0.992	0.629	D	0.892
13	41611679	41611679	C	T	exonic	VWA8		nonsynonymous SNV	VWA8:NM_015058:exon39:c.G4774A:p.A1592T	.	.	.	.	.	.	4.972e-05	0	0	0.0007	0	0	0	0	.	.	.	.	.	rs745573194	.	.	.	.	.	.	.	.	.	.	.	.	.	0.006	0.614	D	0.976	0.564	D	0.622
11	44909765	44909765	C	T	exonic	TSPAN18		nonsynonymous SNV	TSPAN18:NM_130783:exon4:c.C124T:p.R42W	.	.	.	.	.	.	8.314e-06	0	0	0	0	0	0	6.075e-05	.	.	.	.	.	rs770764881	.	.	.	.	.	.	.	.	.	.	.	.	.	0.016	0.654	D	0.073	0.355	B	0.027
16	1448447	1448447	G	A	exonic	CLCN7		nonsynonymous SNV	CLCN7:NM_001114331:exon20:c.C1849T:p.R617C,CLCN7:NM_001287:exon21:c.C1921T:p.R641C	.	.	.	.	.	.	2.531e-05	0.0002	0	0.0001	0	0	0	0	0.0002	0.0005	.	.	.	rs370109321	.	.	.	.	.	.	.	.	.	.	.	.	.	0.181	0.301	T	0.98	0.574	D	0.67
9	121758974	121758974	G	A	exonic	DAB2IP		nonsynonymous SNV	DAB2IP:NM_138709:exon3:c.G221A:p.R74Q,DAB2IP:NM_032552:exon5:c.G509A:p.R170Q	.	.	.	.	.	.	4.854e-05	0.0002	0	0.0003	0	1.709e-05	0	0	0.0002	0.0007	.	.	.	rs368193656	.	.	.	.	.	.	.	.	.	.	.	.	.	0.171	0.227	T	0.758	0.415	P	0.163
15	89633741	89633741	G	A	exonic	KIF7		nonsynonymous SNV	KIF7:NM_198525:exon12:c.C2537T:p.T846M	.	.	.	.	.	.	2.608e-05	0	0	0.0001	0	0	0	0.0001	.	.	.	.	.	rs151034440	.	.	.	.	.	.	.	.	.	.	.	.	.	0.006	0.614	D	0.856	0.452	P	0.315
17	75502994	75502994	G	A	exonic	CASKIN2		nonsynonymous SNV	CASKIN2:NM_001142643:exon17:c.C1834T:p.R612C,CASKIN2:NM_020753:exon18:c.C2080T:p.R694C	.	.	.	.	.	.	3.855e-05	0	0	0.0001	0	0	0	0.0002	.	.	.	.	.	rs763855349	.	.	.	.	.	.	.	.	.	.	.	.	.	0.01	0.574	D	0.999	0.764	D	0.759
11	62581610	62581610	C	T	exonic	TUT1		nonsynonymous SNV	TUT1:NM_022830:exon3:c.G479A:p.R160H	.	.	.	.	.	.	2.895e-05	0	0	0	0	5.081e-05	0	0	.	.	.	.	.	rs760320852	COSM5441520;COSM5441519	1(oesophagus)	.	.	.	.	.	.	.	.	.	.	.	0.006	0.614	D	1	0.899	D	0.999
20	62200781	62200781	G	A	exonic	MTG2		nonsynonymous SNV	MTG2:NM_015666:exon7:c.G925A:p.V309M	.	.	.	.	.	.	8.267e-06	0	0	0.0001	0	0	0	0	.	.	.	.	.	rs745805281	.	.	.	.	.	.	.	.	.	.	.	.	.	0.001	0.784	D	0.999	0.764	D	0.965
10	24619562	24619562	C	T	exonic	ARHGAP21		nonsynonymous SNV	ARHGAP21:NM_020824:exon9:c.G2333A:p.R778H	.	.	.	.	.	.	2.471e-05	0	0	0	0	0	0	0.0002	.	.	.	.	.	rs755356977	.	.	.	.	.	.	.	.	.	.	.	.	.	0.002	0.721	D	0.999	0.764	D	0.957
6	3727647	3727647	T	C	exonic	PXDC1		nonsynonymous SNV	PXDC1:NM_183373:exon4:c.A482G:p.N161S	.	.	.	.	.	.	2.474e-05	0	0.0002	0	0	1.5e-05	0	0	.	.	.	.	.	rs747670611	.	.	.	.	.	.	.	.	.	.	.	.	.	0.022	0.486	D	0.893	0.472	P	0.446
10	73807769	73807769	G	A	exonic	NDST2		nonsynonymous SNV	NDST2:NM_001330107:exon3:c.C620T:p.P207L,NDST2:NM_003635:exon3:c.C620T:p.P207L	.	.	.	.	.	.	2.476e-05	0	0	0	0	1.501e-05	0	0.0001	.	.	.	.	.	rs767687111	.	.	.	.	.	.	.	.	.	.	.	.	.	0.032	0.446	D	1	0.899	D	1
5	78175804	78175804	T	C	exonic	AP3B1		nonsynonymous SNV	AP3B1:NM_001271769:exon10:c.A928G:p.T310A,AP3B1:NM_003664:exon10:c.A1075G:p.T359A	0.0002	.	.	0.001	.	.	3.297e-05	0	0	0.0002	0	0	0	0.0001	.	.	.	.	.	rs148160411	.	.	.	.	.	.	.	.	.	.	.	.	.	0.003	0.682	D	0.885	0.467	P	0.771
10	95341649	95341649	A	G	exonic	SORBS1		nonsynonymous SNV	SORBS1:NM_006434:exon16:c.T1409C:p.V470A,SORBS1:NM_001034957:exon17:c.T1577C:p.V526A,SORBS1:NM_001290295:exon20:c.T1604C:p.V535A,SORBS1:NM_001290297:exon20:c.T1790C:p.V597A,SORBS1:NM_015385:exon20:c.T1805C:p.V602A,SORBS1:NM_001290298:exon21:c.T1895C:p.V63	.	.	.	.	.	.	4.45e-05	0	0	0.0006	0	0	0	0	.	.	.	.	.	rs771521605	.	.	.	.	.	.	.	.	.	.	.	.	.	0	0.912	D	0.998	0.899	D	0.981
18	50920724	50920724	C	T	exonic	ME2		nonsynonymous SNV	ME2:NM_001168335:exon9:c.C908T:p.S303F,ME2:NM_002396:exon9:c.C908T:p.S303F	.	.	.	.	.	.	1.659e-05	0	0	0.0002	0	0	0	0	.	.	.	.	.	rs775526709	.	.	.	.	.	.	.	.	.	.	.	.	.	0.001	0.784	D	0.692	0.436	P	0.552
7	151366982	151366982	G	A	exonic	NUB1		nonsynonymous SNV	NUB1:NM_001243351:exon9:c.G916A:p.V306I,NUB1:NM_016118:exon9:c.G916A:p.V306I	.	.	.	.	.	.	3.395e-05	0.0004	0	0	0	0	0	0	0.0001	0.0002	.	.	.	rs368133733	.	.	.	.	.	.	.	.	.	.	.	.	.	0	0.912	D	0.983	0.615	D	0.618
11	840440	840440	G	A	exonic	POLR2L		nonsynonymous SNV	POLR2L:NM_021128:exon2:c.C136T:p.R46C	0.0002	.	.	0.001	.	.	3.337e-05	0	0	0.0002	0	0	0	0.0001	.	.	.	.	.	rs201538895	COSM5750005	1(stomach)	.	.	.	.	.	.	.	.	.	.	.	0.03	0.453	D	0.823	0.438	P	0.466
15	63713638	63713638	C	T	exonic	HERC1		nonsynonymous SNV	HERC1:NM_003922:exon23:c.G4178A:p.R1393H	.	.	.	.	.	.	4.292e-05	0	0	0.0002	0	5.827e-05	0	0	.	.	.	.	.	rs775368218	.	.	.	.	.	.	.	.	.	.	.	.	.	0	0.912	D	0.999	0.764	D	0.991
11	122656188	122656188	A	G	exonic	UBASH3B		nonsynonymous SNV	UBASH3B:NM_032873:exon1:c.A139G:p.M47V	.	.	.	.	.	.	.	.	.	.	.	.	.	.	.	.	.	.	.	.	.	.	.	.	.	.	.	.	.	.	.	.	.	0.006	0.614	D	0.412	0.333	B	0.345
7	48103363	48103363	C	T	exonic	UPP1		nonsynonymous SNV	UPP1:NM_003364:exon6:c.C388T:p.R130W,UPP1:NM_001287426:exon7:c.C388T:p.R130W	.	.	.	.	.	.	2.471e-05	0	0	0	0	4.495e-05	0	0	.	.	.	.	.	rs140206015	.	.	.	.	.	.	.	.	.	.	.	.	.	0.003	0.721	D	1	0.899	D	0.947
1	160352097	160352097	A	G	exonic	NCSTN		nonsynonymous SNV	NCSTN:NM_001349729:exon8:c.A887G:p.E296G,NCSTN:NM_015331:exon8:c.A887G:p.E296G,NCSTN:NM_001290184:exon9:c.A827G:p.E276G	.	.	.	.	.	.	1.647e-05	0	0	0.0002	0	0	0	0	.	.	.	.	.	rs758910156	.	.	.	.	.	.	.	.	.	.	.	.	.	0.005	0.632	D	0.982	0.581	D	0.763
11	62649827	62649827	C	T	exonic	INTS5		nonsynonymous SNV	INTS5:NM_030628:exon2:c.G253A:p.V85I	.	.	.	.	.	.	4.119e-05	0	0	0.0005	0	1.499e-05	0	0	.	.	.	.	.	rs747160899	.	.	.	.	.	.	.	.	.	.	.	.	.	0.016	0.518	D	0.998	0.715	D	0.987
3	185926727	185926727	C	T	exonic	TRA2B		nonsynonymous SNV	TRA2B:NM_004593:exon2:c.G44A:p.R15H	.	.	.	.	.	.	4.149e-05	0	8.766e-05	0.0001	0	4.525e-05	0	0	0.0001	.	0.0001	.	.	rs368515754	.	.	.	.	.	.	.	.	.	.	.	.	.	0.006	0.614	D	0.995	0.657	D	0.84
10	24473388	24473388	G	A	exonic	KIAA1217		nonsynonymous SNV	KIAA1217:NM_001282769:exon2:c.G161A:p.R54H,KIAA1217:NM_001282770:exon2:c.G161A:p.R54H,KIAA1217:NM_001321681:exon2:c.G161A:p.R54H,KIAA1217:NM_001282767:exon6:c.G1007A:p.R336H,KIAA1217:NM_001282768:exon6:c.G1007A:p.R336H,KIAA1217:NM_019590:exon6:c.G1007A:p.	.	.	.	.	.	.	5.024e-05	0	0	0.0001	0	4.539e-05	0	0.0001	.	.	.	.	.	rs751665913	.	.	.	.	.	.	.	.	.	.	.	.	.	0.065	0.427	T	1	0.899	D	0.999
15	73703991	73703991	G	A	exonic	CD276		nonsynonymous SNV	CD276:NM_001329629:exon4:c.G628A:p.V210M,CD276:NM_001024736:exon5:c.G1066A:p.V356M	.	.	.	.	.	.	5.412e-05	0	0	0.0007	0	0	0	0	.	.	.	.	.	rs779840892	.	.	.	.	.	.	.	.	.	.	.	.	.	0.003	0.784	D	0.999	0.764	D	0.995
1	6209514	6209514	T	G	exonic	RNF207		nonsynonymous SNV	RNF207:NM_207396:exon7:c.T728G:p.I243S	.	.	.	.	.	.	0	0	0	0	0	0	0	0	.	.	.	.	.	rs753993258	.	.	.	.	.	.	.	.	.	.	.	.	.	0.001	0.784	D	0.999	0.764	D	0.998
11	96391287	96391287	G	A	exonic	JRKL		nonsynonymous SNV	JRKL:NM_003772:exon1:c.G638A:p.C213Y,JRKL:NM_001261833:exon2:c.G638A:p.C213Y	0.0002	.	.	0.001	.	.	.	.	.	.	.	.	.	.	.	.	.	.	.	rs543467860	.	.	.	.	.	.	.	.	.	.	.	.	.	0.007	0.599	D	0.999	0.764	D	0.996
13	72780998	72780998	A	T	exonic	DIS3		nonsynonymous SNV	DIS3:NM_014953:exon2:c.T234A:p.D78E	.	.	.	.	.	.	1.679e-05	0	0	0.0002	0	0	0	0	.	.	.	.	.	rs778758692	.	.	.	.	.	.	.	.	.	.	.	.	.	0.004	0.654	D	0.676	0.394	P	0.788
5	10290623	10290623	A	G	exonic	CMBL		nonsynonymous SNV	CMBL:NM_138809:exon2:c.T140C:p.V47A	0.0002	.	.	0.001	.	.	3.295e-05	0	0	0.0005	0	0	0	0	.	.	.	.	.	rs201605601	.	.	.	.	.	.	.	.	.	.	.	.	.	0.003	0.682	D	0.942	0.51	P	0.716
16	88532867	88532867	G	A	exonic	ZFPM1		nonsynonymous SNV	ZFPM1:NM_153813:exon9:c.G1121A:p.C374Y	.	.	.	.	.	.	1.667e-05	0	0	0.0002	0	0	0	0	.	.	.	.	.	rs556021505	.	.	.	.	.	.	.	.	.	.	.	.	.	0	0.912	D	1	0.899	D	0.972
15	75356128	75356128	G	A	exonic	MAN2C1		nonsynonymous SNV	MAN2C1:NM_001256496:exon23:c.C2681T:p.P894L,MAN2C1:NM_001256494:exon25:c.C3029T:p.P1010L,MAN2C1:NM_001256495:exon25:c.C2909T:p.P970L,MAN2C1:NM_006715:exon25:c.C2978T:p.P993L	.	.	.	.	.	.	5.049e-05	0	0	0.0007	0	0	0	0	.	.	.	.	.	rs745692150	.	.	.	.	.	.	.	.	.	.	.	.	.	0.051	0.393	T	0.75	0.424	P	0.212
16	69711199	69711199	C	T	exonic	NQO1		nonsynonymous SNV	NQO1:NM_001286137:exon4:c.G386A:p.R129Q,NQO1:NM_001025433:exon5:c.G500A:p.R167Q,NQO1:NM_001025434:exon5:c.G488A:p.R163Q,NQO1:NM_000903:exon6:c.G602A:p.R201Q	.	.	.	.	.	.	4.946e-05	0	0	0.0001	0	1.499e-05	0	0.0002	.	.	.	.	.	rs766847268	COSM246096	1(prostate);1(endometrium)	.	.	.	.	.	.	.	.	.	.	.	0.106	0.912	T	1	0.899	D	0.991
12	43742461	43742461	T	A	exonic	PUS7L		nonsynonymous SNV	PUS7L:NM_001271826:exon4:c.A419T:p.E140V,PUS7L:NM_001098614:exon5:c.A1358T:p.E453V,PUS7L:NM_001098615:exon5:c.A1358T:p.E453V,PUS7L:NM_031292:exon5:c.A1358T:p.E453V	.	.	.	.	.	.	2.475e-05	0	0	0.0003	0	0	0	0	.	.	.	.	.	rs758481936	.	.	.	.	.	.	.	.	.	.	.	.	.	0.007	0.599	D	0.88	0.464	P	0.574
21	46391232	46391232	G	A	exonic	PCNT		nonsynonymous SNV	PCNT:NM_001315529:exon21:c.G3718A:p.E1240K,PCNT:NM_006031:exon21:c.G4072A:p.E1358K	.	.	.	.	.	.	7.564e-05	0	0	0.0008	0	0	0	9.203e-05	.	.	.	.	.	rs772844734	.	.	.	.	.	.	.	.	.	.	.	.	.	0.007	0.599	D	1	0.899	D	0.998
6	138334936	138334936	A	C	exonic	ARFGEF3		nonsynonymous SNV	ARFGEF3:NM_020340:exon33:c.A6090C:p.K2030N	0.0002	.	.	0.001	.	.	5.658e-05	0	0	0.0011	0	0	0	0	.	.	.	.	.	rs201499916	.	.	.	.	.	.	.	.	.	.	.	.	.	0.005	0.632	D	0.961	0.535	D	0.617
17	35820347	35820347	A	G	exonic	TAF15		nonsynonymous SNV	TAF15:NM_003487:exon5:c.A191G:p.Y64C,TAF15:NM_139215:exon5:c.A200G:p.Y67C	0.0002	.	.	0.001	.	.	4.944e-05	0	8.639e-05	0.0003	0	2.997e-05	0	0	.	.	.	.	.	rs199773598	.	.	.	.	.	.	.	.	.	.	.	.	.	.	.	.	0.999	0.899	D	0.994
7	99008527	99008527	C	T	exonic	TRRAP		nonsynonymous SNV	TRRAP:NM_003496:exon68:c.C10775T:p.T3592M,TRRAP:NM_001244580:exon69:c.C10862T:p.T3621M	.	.	.	.	.	.	4.163e-05	0	0	0.0005	0	1.519e-05	0	0	0.0001	.	0.0001	.	.	rs369585892	.	.	.	.	.	.	.	.	.	.	.	.	.	0.045	0.408	D	0.998	0.764	D	0.804
17	43203767	43203767	G	A	exonic	NBR1		nonsynonymous SNV	NBR1:NM_001291571:exon20:c.G2708A:p.G903E,NBR1:NM_005899:exon20:c.G2708A:p.G903E,NBR1:NM_031862:exon20:c.G2708A:p.G903E	.	.	.	.	.	.	4.832e-05	0	0	0.0002	0	6e-05	0	0	.	.	.	.	.	rs767351367	.	.	.	.	.	.	.	.	.	.	.	.	.	0.006	0.614	D	1	0.899	D	1
2	27657376	27657376	C	T	exonic	SUPT7L		nonsynonymous SNV	SUPT7L:NM_001282732:exon3:c.G308A:p.R103H,SUPT7L:NM_001282729:exon4:c.G713A:p.R238H,SUPT7L:NM_001282730:exon4:c.G707A:p.R236H,SUPT7L:NM_001282731:exon4:c.G707A:p.R236H,SUPT7L:NM_014860:exon4:c.G713A:p.R238H	.	.	.	.	.	.	5.811e-05	0.0002	0	0	0	6.009e-05	0	6.086e-05	0.0001	.	0.0001	.	.	rs372248888	COSM295683	1(large_intestine)	.	.	.	.	.	.	.	.	.	.	.	0.015	0.538	D	0.999	0.764	D	0.965
3	42699765	42699765	C	T	exonic	HHATL		nonsynonymous SNV	HHATL:NM_020707:exon3:c.G167A:p.R56Q	.	.	.	.	.	.	3.473e-05	0	0	0	0	7.319e-05	0	0	.	.	.	.	.	rs771353911	.	.	.	.	.	.	.	.	.	.	.	.	.	0.023	0.614	D	0.997	0.689	D	0.734
15	28256203	28256203	C	T	exonic	HERC2		nonsynonymous SNV	HERC2:NM_004667:exon18:c.G2632A:p.V878M	.	.	.	.	.	.	3.597e-05	0	9.088e-05	0	0	4.924e-05	0	0	.	.	.	.	.	rs199898039	COSM4053867;COSM4906342	1(stomach)	.	.	.	.	.	.	.	.	.	.	.	0.004	0.654	D	0.998	0.715	D	0.971
21	31690865	31690865	T	C	exonic	SCAF4		nonsynonymous SNV	SCAF4:NM_001145444:exon14:c.A1772G:p.K591R,SCAF4:NM_001145445:exon15:c.A1817G:p.K606R,SCAF4:NM_020706:exon15:c.A1817G:p.K606R	.	.	.	.	.	.	4.946e-05	0	0	0.0007	0	0	0	0	.	.	.	.	.	rs781499985	.	.	.	.	.	.	.	.	.	.	.	.	.	0.026	0.469	D	0.217	0.347	B	0.089
11	64660529	64660529	G	A	exonic	NRXN2		nonsynonymous SNV	NRXN2:NM_138732:exon10:c.C2099T:p.T700M,NRXN2:NM_015080:exon11:c.C2192T:p.T731M	.	.	.	.	.	.	3.306e-05	0	8.679e-05	0.0003	0	0	0	0	.	.	.	.	.	rs760841113	.	.	.	.	.	.	.	.	.	.	.	.	.	0.113	0.29	T	1	0.899	D	0.982
11	16871129	16871129	G	A	exonic	PLEKHA7		nonsynonymous SNV	PLEKHA7:NM_001329630:exon4:c.C275T:p.P92L,PLEKHA7:NM_001329631:exon4:c.C275T:p.P92L,PLEKHA7:NM_175058:exon4:c.C275T:p.P92L	0.0004	.	.	0.002	.	.	4.948e-05	0	0	0.0007	0	0	0	0	.	.	.	.	.	rs189769944	.	.	.	.	.	.	.	.	.	.	.	.	.	0.028	0.491	D	0.1	0.412	B	0.021
2	88574898	88574898	G	A	exonic	EIF2AK3		nonsynonymous SNV	EIF2AK3:NM_001313915:exon13:c.C2132T:p.T711I,EIF2AK3:NM_004836:exon13:c.C2585T:p.T862I	0.0002	.	0.0014	.	.	.	7.414e-05	0	8.645e-05	0.0009	0	0	0	0	.	.	.	.	.	rs200955126	.	.	.	.	.	.	.	.	.	.	.	.	.	0.05	0.481	D	0.966	0.542	D	0.543
7	103083814	103083814	C	G	exonic	ARMC10		nonsynonymous SNV	ARMC10:NM_001161009:exon2:c.C272G:p.A91G,ARMC10:NM_001161011:exon2:c.C272G:p.A91G,ARMC10:NM_001161012:exon2:c.C272G:p.A91G,ARMC10:NM_001161013:exon2:c.C272G:p.A91G,ARMC10:NM_001161010:exon3:c.C377G:p.A126G,ARMC10:NM_031905:exon3:c.C377G:p.A126G	.	.	.	.	.	.	3.305e-05	9.699e-05	0	0.0003	0	0	0	0	.	.	.	.	.	rs752412153	.	.	.	.	.	.	.	.	.	.	.	.	.	0.012	0.546	D	0.997	0.899	D	0.968
4	78582272	78582272	G	C	exonic	ANXA3		nonsynonymous SNV	ANXA3:NM_005139:exon5:c.G294C:p.Q98H	.	.	.	.	.	.	1.654e-05	0	0	0.0002	0	0	0	0	.	.	.	.	.	rs772704805	.	.	.	.	.	.	.	.	.	.	.	.	.	0.002	0.721	D	0.999	0.764	D	0.956
5	151138679	151138679	G	A	exonic	ANXA6		nonsynonymous SNV	ANXA6:NM_001193544:exon4:c.C221T:p.S74L,ANXA6:NM_001155:exon5:c.C317T:p.S106L	0.0004	.	0.0014	0.001	.	.	3.706e-05	0	0.0001	0.0004	0	0	0	0	.	.	.	.	.	rs188111044	.	.	.	.	.	.	.	.	.	.	.	.	.	0.001	0.784	D	0.702	0.399	P	0.192
12	14481074	14481074	C	G	exonic	ATF7IP		nonsynonymous SNV	ATF7IP:NM_001286514:exon13:c.C3166G:p.P1056A,ATF7IP:NM_001286515:exon13:c.C3166G:p.P1056A,ATF7IP:NM_018179:exon13:c.C3169G:p.P1057A,ATF7IP:NM_181352:exon13:c.C3193G:p.P1065A	.	.	.	.	.	.	4.951e-05	0	0	0.0005	0	3.001e-05	0	0	.	.	.	.	.	rs745504101	COSM2002869;COSM3727586	1(skin)	.	.	.	.	.	.	.	.	.	.	.	0.007	0.912	D	1	0.899	D	0.997
10	101532317	101532317	G	T	exonic	BTRC		nonsynonymous SNV	BTRC:NM_001256856:exon7:c.G785T:p.C262F,BTRC:NM_003939:exon7:c.G755T:p.C252F,BTRC:NM_033637:exon8:c.G863T:p.C288F	.	.	.	.	.	.	5.827e-05	0	0	0.0008	0	0	0	0	.	.	.	.	.	rs765708211	COSM3741468	1(liver)	.	.	.	.	.	.	.	.	.	.	.	0.046	0.405	D	0.315	0.764	B	0.088
17	59131339	59131339	T	A	exonic	SKA2		nonsynonymous SNV	SKA2:NM_001100595:exon2:c.A157T:p.T53S,SKA2:NM_001330399:exon2:c.A62T:p.Y21F,SKA2:NM_182620:exon2:c.A62T:p.Y21F	0.0004	.	.	0.002	.	.	5.274e-05	0	0	0.0004	0	0	0	0.0001	.	.	.	.	.	rs140203033	COSM3680518;COSM3680519;COSM3680520;COSM3680517	1(haematopoietic_and_lymphoid_tissue)	.	.	.	.	.	.	.	.	.	.	.	0.007	0.599	D	0.988	0.604	D	0.795
18	66544215	66544215	A	C	exonic	CDH19		nonsynonymous SNV	CDH19:NM_001271028:exon7:c.T970G:p.F324V,CDH19:NM_021153:exon7:c.T970G:p.F324V	.	.	.	.	.	.	4.986e-05	0	0	0.0007	0	0	0	0	.	.	.	.	.	rs757775093	.	.	.	.	.	.	.	.	.	.	.	.	.	0	0.912	D	0.915	0.486	P	0.653
16	1079584	1079584	G	A	exonic	SSTR5		nonsynonymous SNV	SSTR5:NM_001053:exon1:c.G716A:p.R239Q,SSTR5:NM_001172560:exon2:c.G716A:p.R239Q	.	.	.	.	.	.	4.29e-05	0	8.864e-05	0.0001	0	3.13e-05	0	6.187e-05	.	.	.	.	.	rs769269974	.	.	.	.	.	.	.	.	.	.	.	.	.	0.005	0.632	D	0.999	0.764	D	0.985
4	893895	893895	T	G	exonic	GAK		nonsynonymous SNV	GAK:NM_001318134:exon5:c.A619C:p.T207P,GAK:NM_005255:exon8:c.A856C:p.T286P	.	.	.	.	.	.	5.307e-05	0	0	0.0007	0	0	0	0	.	.	.	.	.	rs756352934	.	.	.	.	.	.	.	.	.	.	.	.	.	0.02	0.518	D	0.988	0.604	D	0.702
1	8865433	8865433	C	G	exonic	ENO1		nonsynonymous SNV	ENO1:NM_001201483:exon5:c.G438C:p.K146N,ENO1:NM_001428:exon8:c.G717C:p.K239N	.	.	.	.	.	.	6.592e-05	0	0	0.0009	0	0	0	0	.	.	.	.	.	rs762407240	.	.	.	.	.	.	.	.	.	.	.	.	.	0	0.912	D	0.62	0.38	P	0.729
17	57106506	57106506	G	A	exonic	AKAP1		nonsynonymous SNV	AKAP1:NM_003488:exon2:c.G1042A:p.A348T,AKAP1:NM_001242902:exon3:c.G1042A:p.A348T,AKAP1:NM_001242903:exon3:c.G1042A:p.A348T	0.0002	.	.	0.001	.	.	4.943e-05	0	0	0.0007	0	0	0	0	.	.	.	.	.	rs541623468	.	.	.	.	.	.	.	.	.	.	.	.	.	0	0.912	D	1	0.899	D	0.996
5	34823206	34823206	T	C	exonic	RAI14		nonsynonymous SNV	RAI14:NM_001145522:exon14:c.T1277C:p.L426P,RAI14:NM_001145523:exon14:c.T1340C:p.L447P,RAI14:NM_001145520:exon15:c.T1364C:p.L455P,RAI14:NM_015577:exon15:c.T1364C:p.L455P,RAI14:NM_001145521:exon16:c.T1364C:p.L455P,RAI14:NM_001145525:exon17:c.T1373C:p.L458P	0.0002	.	.	0.001	.	.	1.659e-05	0	0	0.0002	0	0	0	0	.	.	.	.	.	rs202166811	.	.	.	.	.	.	.	.	.	.	.	.	.	0.001	0.784	D	0.999	0.899	D	0.952
12	56715933	56715933	T	A	exonic	NACA		nonsynonymous SNV	NACA:NM_001113203:exon5:c.A2138T:p.K713I	.	.	.	.	.	.	5.503e-05	0	8.72e-05	0.0001	0	0	0	0.0004	.	.	.	.	.	rs763059463	.	.	.	.	.	.	.	.	.	.	.	.	.	0	0.912	D	0.988	0.604	D	0.937
4	733695	733695	G	T	exonic	PCGF3		nonsynonymous SNV	PCGF3:NM_006315:exon4:c.G15T:p.K5N,PCGF3:NM_001317836:exon5:c.G15T:p.K5N	0.0004	.	.	0.002	.	.	8.391e-05	0	0	0.0012	0	0	0	0	.	.	.	.	.	rs530546353	.	.	.	.	.	.	.	.	.	.	.	.	.	0.066	0.784	T	0.976	0.564	D	0.601
X	38160962	38160962	C	T	exonic	SRPX		nonsynonymous SNV	SRPX:NM_001170750:exon5:c.G686A:p.G229D,SRPX:NM_001170751:exon5:c.G569A:p.G190D,SRPX:NM_001170752:exon6:c.G746A:p.G249D,SRPX:NM_006307:exon6:c.G746A:p.G249D	0.0011	.	.	0.0052	.	.	2.28e-05	0	0	0.0003	0	0	0	0	.	.	.	.	.	rs192884939	.	.	.	.	.	.	.	.	.	.	.	.	.	0.002	0.784	D	0.977	0.715	D	0.907
9	128705411	128705411	A	G	exonic	PKN3		nonsynonymous SNV	PKN3:NM_001317926:exon2:c.A133G:p.T45A,PKN3:NM_013355:exon2:c.A133G:p.T45A	.	.	.	.	.	.	2.605e-05	0	0	0.0004	0	0	0	0	.	.	.	.	.	rs759037852	.	.	.	.	.	.	.	.	.	.	.	.	.	0.006	0.614	D	0.999	0.764	D	0.996
10	133399213	133399213	A	G	exonic	MTG1		nonsynonymous SNV	MTG1:NM_138384:exon5:c.A407G:p.Y136C	.	.	.	.	.	.	4.965e-05	0	0	0	0	7.526e-05	0.0011	0	0.0002	.	0.0002	.	.	rs371536328	.	.	.	.	.	.	.	.	.	.	.	.	.	0.006	0.682	D	0.998	0.764	D	0.927
12	8060071	8060071	G	T	exonic	C3AR1		nonsynonymous SNV	C3AR1:NM_001326475:exon2:c.C115A:p.P39T,C3AR1:NM_001326477:exon2:c.C115A:p.P39T,C3AR1:NM_004054:exon2:c.C115A:p.P39T	.	.	.	.	.	.	7.43e-05	0	0	0	0	0	0	0.0005	.	.	.	.	.	rs766597117	.	.	.	.	.	.	.	.	.	.	.	.	.	0.252	0.17	T	0.993	0.637	D	0.796
4	128946074	128946074	G	A	exonic	SCLT1		nonsynonymous SNV	SCLT1:NM_144643:exon16:c.C1372T:p.R458C	.	.	.	.	.	.	5.049e-05	0	0	0.0006	0	1.535e-05	0	0	.	.	.	.	.	rs767602025	.	.	.	.	.	.	.	.	.	.	.	.	.	0.001	0.784	D	0.219	0.285	B	0.034
12	544342	544342	C	T	exonic	B4GALNT3		nonsynonymous SNV	B4GALNT3:NM_173593:exon4:c.C355T:p.R119W	0.0002	.	.	0.001	.	.	6.638e-05	0.0002	0	0.0001	0	7.559e-05	0	0	0.0003	0.0009	.	.	.	rs146905079	.	.	.	.	.	.	.	.	.	.	.	.	.	0.001	0.784	D	0.999	0.764	D	0.642
14	95210746	95210746	C	T	exonic	CLMN		nonsynonymous SNV	CLMN:NM_024734:exon7:c.G742A:p.E248K	.	.	.	.	.	.	6.589e-05	0	0	0.0008	0	0	0	6.056e-05	.	.	.	.	.	rs749922424	.	.	.	.	.	.	.	.	.	.	.	.	.	0.024	0.477	D	0.996	0.67	D	0.931
6	83195722	83195722	T	C	exonic	RWDD2A		nonsynonymous SNV	RWDD2A:NM_001322335:exon3:c.T104C:p.I35T,RWDD2A:NM_033411:exon3:c.T329C:p.I110T,RWDD2A:NM_001322336:exon4:c.T131C:p.I44T,RWDD2A:NM_001322337:exon4:c.T131C:p.I44T,RWDD2A:NM_001322339:exon4:c.T131C:p.I44T	0.0002	.	.	.	.	0.001	5.766e-05	0	0	0	0	1.498e-05	0	0.0004	.	.	.	.	.	rs560750880	.	.	.	.	.	.	.	.	.	.	.	.	.	0.002	0.721	D	0.039	0.197	B	0.462
7	107964637	107964637	C	T	exonic	LAMB1		nonsynonymous SNV	LAMB1:NM_002291:exon14:c.G1613A:p.R538H	.	.	.	.	.	.	8.238e-05	9.612e-05	8.64e-05	0.0002	0	8.991e-05	0	0	0.0001	0.0002	.	.	.	rs138019069	COSM5062088	1(stomach)	.	.	.	.	.	.	.	.	.	.	.	0.002	0.721	D	0.36	0.386	B	0.094
2	233451026	233451026	C	T	exonic	DGKD		nonsynonymous SNV	DGKD:NM_003648:exon16:c.C2011T:p.L671F,DGKD:NM_152879:exon17:c.C2143T:p.L715F	.	.	.	.	.	.	2.475e-05	0	8.646e-05	0.0002	0	0	0	0	.	.	.	.	.	rs762670416	.	.	.	.	.	.	.	.	.	.	.	.	.	0.006	0.632	D	0.76	0.456	P	0.418
7	149198418	149198418	G	A	exonic	ZNF282		nonsynonymous SNV	ZNF282:NM_001303481:exon2:c.G251A:p.R84H,ZNF282:NM_003575:exon2:c.G251A:p.R84H	0.0002	.	.	0.001	.	.	4.152e-05	0	0	0.0006	0	0	0	0	.	.	.	.	.	rs199638052	COSM5744346	1(small_intestine)	.	.	.	.	.	.	.	.	.	.	.	0.001	0.784	D	0.999	0.764	D	0.965
12	54520705	54520705	G	A	exonic	NCKAP1L		nonsynonymous SNV	NCKAP1L:NM_001184976:exon17:c.G1487A:p.R496H,NCKAP1L:NM_005337:exon17:c.G1637A:p.R546H	0.0002	.	.	0.001	.	.	6.59e-05	0	0	0.0006	0	0	0	0.0002	.	.	.	.	.	rs184942472	.	.	.	.	.	.	.	.	.	.	.	.	.	0.037	0.43	D	0.41	0.332	B	0.118
2	102718908	102718908	G	A	exonic	MFSD9		nonsynonymous SNV	MFSD9:NM_001322080:exon6:c.C754T:p.R252C,MFSD9:NM_001322081:exon6:c.C754T:p.R252C,MFSD9:NM_032718:exon6:c.C937T:p.R313C	.	.	.	.	.	.	8.299e-06	0	0	0	0	1.513e-05	0	0	.	.	.	.	0.0082	rs757190136	COSM1398550	1(bone);2(large_intestine);1(central_nervous_system)	.	.	.	.	.	.	.	.	.	.	.	0.02	0.496	D	0.913	0.485	P	0.456
10	50113947	50113947	G	C	exonic	WASHC2A		nonsynonymous SNV	WASHC2A:NM_001005751:exon21:c.G2092C:p.G698R,WASHC2A:NM_001291398:exon21:c.G2092C:p.G698R,WASHC2A:NM_001330102:exon21:c.G2092C:p.G698R	.	.	.	.	.	.	.	.	.	.	.	.	.	.	.	.	.	.	.	.	.	.	.	.	.	.	.	.	.	.	.	.	.	0.003	0.721	D	1	0.899	D	0.998
9	121989214	121989214	G	A	exonic	TTLL11		nonsynonymous SNV	TTLL11:NM_001139442:exon4:c.C1520T:p.P507L,TTLL11:NM_194252:exon4:c.C1520T:p.P507L	0.0002	0.0008	.	.	.	.	7.437e-05	0.0002	0	0.0006	0	0	0.0011	6.158e-05	0.0001	0.0002	.	.	.	rs371000313	.	.	.	.	.	.	.	.	.	.	.	.	.	0.03	0.453	D	0.993	0.637	D	0.662
10	996174	996174	G	A	exonic	GTPBP4		nonsynonymous SNV	GTPBP4:NM_012341:exon4:c.G392A:p.R131H	.	.	.	.	.	.	5.919e-05	0.0002	0	0	0	4.633e-05	0	0.0001	.	.	.	.	.	rs201468419	COSM2059330	1(bone)	.	.	.	.	.	.	.	.	.	.	.	0.018	0.506	D	0.947	0.515	P	0.283
1	26285921	26285921	G	A	exonic	UBXN11		nonsynonymous SNV	UBXN11:NM_001077262:exon5:c.C316T:p.R106W,UBXN11:NM_145345:exon9:c.C577T:p.R193W,UBXN11:NM_183008:exon10:c.C676T:p.R226W	.	.	.	.	.	.	5.827e-05	0.0001	0	0.0005	0	3.014e-05	0	0	.	.	.	.	.	rs566971320	.	.	.	.	.	.	.	.	.	.	.	.	.	0.003	0.682	D	0.999	0.899	D	0.893
7	7432685	7432685	G	A	exonic	COL28A1		nonsynonymous SNV	COL28A1:NM_001037763:exon24:c.C1876T:p.R626W	.	.	.	.	.	.	9.128e-05	0	0	0.0009	0	4.505e-05	0	0	.	.	.	.	.	rs753811050	COSM1091728	1(endometrium)	.	.	.	.	.	.	.	.	.	.	.	0.021	0.512	D	0.987	0.6	D	0.453
10	94171183	94171183	G	A	exonic	PLCE1		nonsynonymous SNV	PLCE1:NM_001165979:exon3:c.G572A:p.R191H,PLCE1:NM_001288989:exon4:c.G1496A:p.R499H,PLCE1:NM_016341:exon4:c.G1496A:p.R499H	.	.	.	.	.	.	5.799e-05	0	0.0003	0.0002	0.0002	0	0.0011	0	.	.	.	.	.	rs757336023	COSM5619694;COSM1970336;COSM1970335;COSM1970334	1(haematopoietic_and_lymphoid_tissue);1(pancreas)	.	.	.	.	.	.	.	.	.	.	.	0.001	0.784	D	1	0.899	D	0.997
1	216175263	216175263	G	A	exonic	USH2A		nonsynonymous SNV	USH2A:NM_007123:exon21:c.C4616T:p.T1539I,USH2A:NM_206933:exon21:c.C4616T:p.T1539I	.	.	.	.	.	.	7.571e-05	0	0	0.0011	0	0	0	0	.	.	.	.	.	rs758095361	.	.	.	.	.	.	.	.	.	.	.	.	.	0.007	0.614	D	0.96	0.596	D	0.663
21	45505949	45505949	G	A	exonic	COL18A1		nonsynonymous SNV	COL18A1:NM_030582:exon37:c.G3730A:p.G1244R,COL18A1:NM_130444:exon37:c.G4435A:p.G1479R,COL18A1:NM_130445:exon38:c.G3190A:p.G1064R	.	.	.	.	.	.	8.356e-05	0	8.667e-05	0.0007	0	0	0	0.0002	.	.	.	.	.	rs770390930	.	.	.	.	.	.	.	.	.	.	.	.	.	0	0.912	D	1	0.899	D	0.978
11	65580097	65580097	G	A	exonic	EHBP1L1		nonsynonymous SNV	EHBP1L1:NM_001099409:exon5:c.G329A:p.R110Q,EHBP1L1:NM_001351087:exon5:c.G329A:p.R110Q	.	.	.	.	.	.	3.393e-05	0	0	0.0004	0	1.544e-05	0	0	.	.	.	.	.	rs746986283	.	.	.	.	.	.	.	.	.	.	.	.	.	0.001	0.784	D	0.999	0.764	D	0.992
1	17619398	17619398	C	G	exonic	ARHGEF10L		nonsynonymous SNV	ARHGEF10L:NM_001319838:exon2:c.C229G:p.P77A,ARHGEF10L:NM_001328124:exon2:c.C229G:p.P77A,ARHGEF10L:NM_001011722:exon8:c.C778G:p.P260A,ARHGEF10L:NM_001319837:exon8:c.C778G:p.P260A,ARHGEF10L:NM_018125:exon10:c.C895G:p.P299A	0.0002	.	.	0.001	.	.	2.816e-05	0	0	0.0004	0	0	0	0	.	.	.	.	.	rs200881446	.	.	.	.	.	.	.	.	.	.	.	.	.	0.014	0.564	D	0.148	0.764	B	0.102
3	184926635	184926635	C	G	exonic	VPS8		nonsynonymous SNV	VPS8:NM_001349296:exon29:c.C2577G:p.H859Q,VPS8:NM_001009921:exon30:c.C2616G:p.H872Q,VPS8:NM_001349293:exon30:c.C2616G:p.H872Q,VPS8:NM_001349294:exon30:c.C2616G:p.H872Q,VPS8:NM_001349295:exon30:c.C2616G:p.H872Q,VPS8:NM_001349297:exon30:c.C897G:p.H299Q,VPS8	.	.	.	.	.	.	0.0001	0	0.0002	0.0016	0	0	0	0	.	.	.	.	.	rs749582427	.	.	.	.	.	.	.	.	.	.	.	.	.	0.052	0.512	T	0.998	0.764	D	0.852
1	232969940	232969940	T	A	exonic	NTPCR		nonsynonymous SNV	NTPCR:NM_032324:exon4:c.T326A:p.V109E	.	.	.	.	.	.	4.942e-05	0	0	0.0007	0	0	0	0	.	.	.	.	.	rs757206387	.	.	.	.	.	.	.	.	.	.	.	.	.	0.001	0.784	D	1	0.899	D	0.995
1	46278119	46278119	C	T	exonic	RAD54L		nonsynonymous SNV	RAD54L:NM_003579:exon18:c.C2081T:p.P694L,RAD54L:NM_001142548:exon19:c.C2081T:p.P694L	0.0006	.	.	0.003	.	.	8.406e-05	0.0003	0	0.0008	0	0	0	0	.	.	.	.	.	rs181459154	.	.	.	.	.	.	.	.	.	.	.	.	.	0.003	0.682	D	0.423	0.489	B	0.266
11	47284554	47284554	G	A	exonic	MADD		nonsynonymous SNV	MADD:NM_001135943:exon12:c.G2146A:p.G716R,MADD:NM_001135944:exon12:c.G2146A:p.G716R,MADD:NM_003682:exon12:c.G2146A:p.G716R,MADD:NM_130470:exon12:c.G2146A:p.G716R,MADD:NM_130471:exon12:c.G2146A:p.G716R,MADD:NM_130472:exon12:c.G2146A:p.G716R,MADD:NM_130473:	.	.	.	.	.	.	6.068e-05	0	0	0.0009	0	0	0	0	.	.	.	.	.	rs773311660	.	.	.	.	.	.	.	.	.	.	.	.	.	0.001	0.784	D	0.994	0.657	D	0.835
2	238141364	238141364	G	A	exonic	KLHL30		nonsynonymous SNV	KLHL30:NM_198582:exon2:c.G610A:p.V204M	.	.	.	.	.	.	6.284e-05	0	0.0001	0.0007	0	0	0	0	.	.	.	.	.	rs117272948	.	.	.	.	.	.	.	.	.	.	.	.	.	0.001	0.784	D	1	0.899	D	1
22	50287786	50287786	G	C	exonic	PLXNB2		nonsynonymous SNV	PLXNB2:NM_012401:exon7:c.C1489G:p.R497G	0.0002	.	.	0.001	.	.	0.0002	0	0	0.0018	0	0	0	0	.	.	.	.	.	rs371186063	.	.	.	.	.	.	.	.	.	.	.	.	.	0.003	0.682	D	0.983	0.585	D	0.929
11	1951008	1951008	C	T	exonic	MRPL23		nonsynonymous SNV	MRPL23:NM_021134:exon2:c.C127T:p.R43W	.	.	.	.	.	.	0.0001	0	0	0.0009	0	0.0001	0	0	0.0001	.	0.0001	.	.	rs377509219	COSM4392829	1(prostate)	.	.	.	.	.	.	.	.	.	.	.	0.01	0.721	D	1	0.899	D	0.959
10	80427384	80427384	G	A	exonic	FAM213A		nonsynonymous SNV	FAM213A:NM_001243778:exon5:c.G464A:p.R155H,FAM213A:NM_001243779:exon5:c.G464A:p.R155H,FAM213A:NM_001243780:exon5:c.G464A:p.R155H,FAM213A:NM_001243781:exon5:c.G431A:p.R144H,FAM213A:NM_001243782:exon5:c.G452A:p.R151H,FAM213A:NM_032333:exon5:c.G464A:p.R155H	.	.	.	.	.	.	7.413e-05	0.0003	0	0.0001	0	1.498e-05	0	0.0002	.	.	.	.	.	rs763602977	COSM1321182	1(ovary);1(central_nervous_system)	.	.	.	.	.	.	.	.	.	.	.	0.007	0.599	D	1	0.899	D	0.998
12	56171399	56171399	G	A	exonic	SMARCC2		nonsynonymous SNV	SMARCC2:NM_003075:exon21:c.C2126T:p.T709M,SMARCC2:NM_001130420:exon22:c.C2219T:p.T740M,SMARCC2:NM_001330288:exon22:c.C2219T:p.T740M,SMARCC2:NM_139067:exon22:c.C2219T:p.T740M	0.0004	0.0015	.	.	.	.	8.237e-05	0	0.0002	0.0008	0	1.499e-05	0	0	.	.	.	.	.	rs570836948	.	.	.	.	.	.	.	.	.	.	.	.	.	0.028	0.477	D	0.996	0.715	D	0.68
22	19196505	19196505	C	T	exonic	CLTCL1		nonsynonymous SNV	CLTCL1:NM_001835:exon25:c.G4025A:p.R1342H,CLTCL1:NM_007098:exon25:c.G4025A:p.R1342H	0.0002	0.0008	.	.	.	.	6.638e-05	0.0008	0	0	0	0	0	0	0.0002	0.0007	.	.	.	rs376402561	.	.	.	.	.	.	.	.	.	.	.	.	.	0.003	0.682	D	1	0.899	D	0.996
8	99442553	99442553	A	G	exonic	VPS13B		nonsynonymous SNV	VPS13B:NM_017890:exon23:c.A3363G:p.I1121M,VPS13B:NM_152564:exon23:c.A3363G:p.I1121M	0.0002	.	.	0.001	.	.	6.598e-05	0	0	0.0007	0	1.5e-05	0	6.059e-05	.	.	.	.	.	rs191099208	.	.	Uncertain significance|Uncertain significance	not_specified|Cohen_syndrome	RCV000320613.1|RCV000346728.1	MedGen|MedGen:OMIM:Orphanet:SNOMED_CT	CN169374|C0265223:216550:ORPHA193:56604005	.	.	.	.	.	.	0.013	0.546	D	0.998	0.764	D	0.97
1	230279384	230279384	G	T	exonic	GALNT2		nonsynonymous SNV	GALNT2:NM_001291866:exon16:c.G1528T:p.G510W,GALNT2:NM_004481:exon16:c.G1642T:p.G548W	.	.	.	.	.	.	7.442e-05	0	0	0.0005	0	0	0	0.0003	.	.	.	.	.	rs763766688	.	.	.	.	.	.	.	.	.	.	.	.	.	0.012	0.546	D	1	0.899	D	0.919
15	29718676	29718676	G	A	exonic	TJP1		nonsynonymous SNV	TJP1:NM_175610:exon20:c.C3226T:p.R1076W,TJP1:NM_001301026:exon21:c.C3238T:p.R1080W,TJP1:NM_001330239:exon21:c.C3466T:p.R1156W,TJP1:NM_003257:exon21:c.C3466T:p.R1156W,TJP1:NM_001301025:exon22:c.C3667T:p.R1223W	.	.	.	.	.	.	6.625e-05	0	0	0.0006	0	1.498e-05	0	0.0001	.	.	.	.	.	rs747859807	.	.	.	.	.	.	.	.	.	.	.	.	.	0	0.912	D	1	0.899	D	0.971
8	94506564	94506564	G	T	exonic	VIRMA		nonsynonymous SNV	VIRMA:NM_015496:exon16:c.C4033A:p.L1345M	.	.	.	.	.	.	4.121e-05	0	0	0.0006	0	0	0	0	.	.	.	.	.	rs756117693	.	.	.	.	.	.	.	.	.	.	.	.	.	0.008	0.586	D	0.99	0.615	D	0.885
12	75498706	75498706	G	A	exonic	GLIPR1		nonsynonymous SNV	GLIPR1:NM_006851:exon5:c.G632A:p.R211Q	0.0004	.	.	0.002	.	.	0.0001	0	0	0.0009	0	7.516e-05	0	0	0.0002	.	0.0002	.	.	rs3736392	.	.	.	.	.	.	.	.	.	.	.	.	.	0.008	0.586	D	0.999	0.764	D	0.916
18	36109607	36109607	G	A	exonic	SLC39A6		nonsynonymous SNV	SLC39A6:NM_012319:exon10:c.C2254T:p.R752C	.	.	.	.	.	.	4.152e-05	0.0002	0	0	0	4.51e-05	0	0	0.0003	0.0008	0.0001	.	.	rs201226313	COSM988188	1(skin);1(large_intestine);1(endometrium)	.	.	.	.	.	.	.	.	.	.	.	0.014	0.531	D	0.981	0.577	D	0.613
7	41972597	41972597	T	A	exonic	GLI3		nonsynonymous SNV	GLI3:NM_000168:exon13:c.A1843T:p.T615S	0.0002	.	.	0.001	.	.	3.311e-05	0	0	0.0005	0	0	0	0	.	.	.	.	.	rs200913720	.	.	Likely benign|Likely benign|Likely benign	Polydactyly|Greig_cephalopolysyndactyly_syndrome|Pallister-Hall_syndrome	RCV000306077.1|RCV000358471.1|RCV000406810.1	MedGen:OMIM:Orphanet:SNOMED_CT|MedGen:OMIM:SNOMED_CT|MedGen:OMIM:Orphanet:SNOMED_CT	C0152427:603596:ORPHA2913:367506006|C0265306:175700:32985001|C0265220:146510:ORPHA672:56677004	.	.	.	.	.	.	0.038	0.427	D	0.389	0.328	B	0.468
11	108675616	108675616	C	T	exonic	DDX10		nonsynonymous SNV	DDX10:NM_004398:exon3:c.C268T:p.R90C	.	.	.	.	.	.	8.25e-05	0	0	0.001	0	1.501e-05	0	0	.	.	.	.	.	rs201254153	.	.	.	.	.	.	.	.	.	.	.	.	.	0.191	0.214	T	0.989	0.647	D	0.624
15	68725915	68725915	C	T	exonic	CORO2B		nonsynonymous SNV	CORO2B:NM_001190456:exon12:c.C1369T:p.R457C,CORO2B:NM_001190457:exon12:c.C1369T:p.R457C,CORO2B:NM_001324015:exon12:c.C1369T:p.R457C,CORO2B:NM_006091:exon12:c.C1384T:p.R462C,CORO2B:NM_001324014:exon13:c.C1369T:p.R457C	0.0002	.	.	0.001	.	.	7.462e-05	0	0	0.0008	0	0	0	0.0001	.	.	.	.	.	rs566501865	.	.	.	.	.	.	.	.	.	.	.	.	.	0	0.912	D	0.996	0.67	D	0.841
4	6861874	6861874	C	G	exonic	KIAA0232		nonsynonymous SNV	KIAA0232:NM_001100590:exon6:c.C1492G:p.L498V,KIAA0232:NM_014743:exon7:c.C1492G:p.L498V	.	.	.	.	.	.	7.48e-05	0	0	0.001	0	0	0	0	.	.	.	.	.	rs376546237	.	.	.	.	.	.	.	.	.	.	.	.	.	0.009	0.574	D	0.971	0.552	D	0.54
7	5308131	5308131	G	A	exonic	TNRC18		nonsynonymous SNV	TNRC18:NM_001080495:exon30:c.C8882T:p.T2961M	0.0002	.	.	.	.	0.001	0.0003	0	0	0	0	9.096e-05	0	0.0009	.	.	.	.	.	rs534786242	.	.	.	.	.	.	.	.	.	.	.	.	.	0.001	0.784	D	1	0.899	D	0.993
2	62859271	62859271	T	C	exonic	EHBP1		nonsynonymous SNV	EHBP1:NM_001142614:exon7:c.T737C:p.F246S,EHBP1:NM_001142615:exon8:c.T737C:p.F246S,EHBP1:NM_001142616:exon8:c.T737C:p.F246S,EHBP1:NM_015252:exon9:c.T842C:p.F281S	0.0004	.	.	0.002	.	.	9.895e-05	0	0	0.0014	0	0	0	0	.	.	.	.	.	rs557049002	.	.	.	.	.	.	.	.	.	.	.	.	.	0.094	0.784	T	1	0.899	D	0.997
15	32798832	32798832	G	A	exonic	FMN1		nonsynonymous SNV	FMN1:NM_001103184:exon15:c.C3433T:p.R1145W,FMN1:NM_001277313:exon19:c.C4102T:p.R1368W	.	.	.	.	.	.	8.289e-05	0	9.913e-05	0.0005	0.0002	4.981e-05	0	0	.	.	.	.	.	rs554779383	.	.	.	.	.	.	.	.	.	.	.	.	.	0	0.912	D	1	0.899	D	0.996
11	3090672	3090672	G	A	exonic	OSBPL5		nonsynonymous SNV	OSBPL5:NM_001144063:exon19:c.C2080T:p.R694C,OSBPL5:NM_145638:exon19:c.C2080T:p.R694C,OSBPL5:NM_020896:exon20:c.C2284T:p.R762C	.	.	.	.	.	.	4.88e-05	0.0001	0.0003	0	0	1.774e-05	0	0	.	.	.	.	.	rs779353532	COSM926300	1(upper_aerodigestive_tract);1(endometrium)	.	.	.	.	.	.	.	.	.	.	.	0.003	0.784	D	1	0.899	D	0.917
5	32126303	32126303	C	T	exonic	GOLPH3		nonsynonymous SNV	GOLPH3:NM_022130:exon4:c.G806A:p.R269Q	.	.	.	.	.	.	7.415e-05	0	0	0.0006	0.0002	2.998e-05	0.0011	0	.	.	.	.	.	rs199666733	COSM5737185	1(small_intestine)	.	.	.	.	.	.	.	.	.	.	.	0.074	0.346	T	0.967	0.544	D	0.569
8	30180577	30180577	A	G	exonic	DCTN6		nonsynonymous SNV	DCTN6:NM_006571:exon6:c.A421G:p.T141A	.	.	.	.	.	.	8.249e-05	0	0	0.0012	0	0	0	0	.	.	.	.	.	rs781603853	.	.	.	.	.	.	.	.	.	.	.	.	.	0.005	0.654	D	0.941	0.509	P	0.493
22	38086403	38086403	G	A	exonic	BAIAP2L2		nonsynonymous SNV	BAIAP2L2:NM_025045:exon12:c.C1306T:p.R436W	.	.	.	.	.	.	0.0002	0	0.0009	0	0	0.0001	0	0	.	.	.	.	.	rs767564093	.	.	.	.	.	.	.	.	.	.	.	.	.	0.007	0.912	D	0.999	0.764	D	0.857
1	209842380	209842380	T	A	exonic	DIEXF		nonsynonymous SNV	DIEXF:NM_014388:exon9:c.T1601A:p.F534Y	0.0004	.	.	0.002	.	.	8.244e-05	0	0	0.001	0	0	0	6.058e-05	.	.	.	.	.	rs201510772	.	.	.	.	.	.	.	.	.	.	.	.	.	0.012	0.546	D	1	0.899	D	0.999
1	17697223	17697223	G	A	exonic	ARHGEF10L		nonsynonymous SNV	ARHGEF10L:NM_001319838:exon18:c.G2792A:p.R931H,ARHGEF10L:NM_001328124:exon21:c.G3017A:p.R1006H,ARHGEF10L:NM_001319837:exon26:c.G3551A:p.R1184H,ARHGEF10L:NM_001011722:exon27:c.G3566A:p.R1189H,ARHGEF10L:NM_018125:exon29:c.G3683A:p.R1228H	0.0002	.	.	0.001	.	.	8.826e-05	0	0	0.0012	0	0	0	0	.	.	.	.	.	rs567676267	.	.	.	.	.	.	.	.	.	.	.	.	.	0.024	0.477	D	0.773	0.899	P	0.158
3	12157446	12157446	G	A	exonic	TIMP4		nonsynonymous SNV	TIMP4:NM_003256:exon2:c.C176T:p.P59L	.	.	.	.	.	.	3.299e-05	0	0	0.0002	0	2.999e-05	0	0	0.0001	0.0002	.	.	.	rs77838721	.	.	.	.	.	.	.	.	.	.	.	.	.	0.122	0.276	T	0.824	0.439	P	0.202
2	74368760	74368760	C	T	exonic	DCTN1		nonsynonymous SNV	DCTN1:NM_001135041:exon11:c.G1420A:p.V474M,DCTN1:NM_023019:exon11:c.G1420A:p.V474M,DCTN1:NM_001135040:exon13:c.G1762A:p.V588M,DCTN1:NM_001190836:exon13:c.G1711A:p.V571M,DCTN1:NM_001190837:exon15:c.G1801A:p.V601M,DCTN1:NM_004082:exon16:c.G1822A:p.V608M	.	.	.	.	.	.	9.884e-05	0	0	0.0014	0	0	0	0	.	.	.	.	.	rs780858230	.	.	Uncertain significance|Uncertain significance	Perry_syndrome|Distal_hereditary_motor_neuronopathy	RCV000273103.1|RCV000365451.1	MedGen:OMIM:Orphanet|MedGen	C1868594:168605:ORPHA178509|CN169884	.	.	.	.	.	.	0.089	0.321	T	0.998	0.715	D	0.978
12	118199182	118199182	C	T	exonic	TAOK3		nonsynonymous SNV	TAOK3:NM_001346487:exon13:c.G1063A:p.V355M,TAOK3:NM_001346489:exon13:c.G1063A:p.V355M,TAOK3:NM_016281:exon13:c.G1063A:p.V355M,TAOK3:NM_001346488:exon14:c.G1063A:p.V355M,TAOK3:NM_001346490:exon14:c.G553A:p.V185M,TAOK3:NM_001346492:exon14:c.G553A:p.V185M,TA	.	.	.	.	.	.	9.889e-05	0	0	0	0	0.0002	0	0	0.0001	.	0.0001	.	.	rs61945174	.	.	.	.	.	.	.	.	.	.	.	.	.	0.007	0.599	D	0.983	0.585	D	0.739
1	154275408	154275408	C	T	exonic	HAX1		nonsynonymous SNV	HAX1:NM_001018837:exon6:c.C535T:p.R179W,HAX1:NM_006118:exon6:c.C679T:p.R227W	.	.	.	.	.	.	6.589e-05	9.612e-05	0	0	0	0.0001	0	0	0.0001	.	0.0001	.	.	rs200890522	COSM3474655	1(skin)	.	.	.	.	.	.	.	.	.	.	.	0.001	0.784	D	0.021	0.3	B	0.01
1	220635931	220635931	C	G	exonic	MARK1		nonsynonymous SNV	MARK1:NM_001286128:exon12:c.C1309G:p.R437G,MARK1:NM_001286124:exon13:c.C1375G:p.R459G,MARK1:NM_001286126:exon13:c.C1375G:p.R459G,MARK1:NM_018650:exon13:c.C1375G:p.R459G	0.0004	.	.	0.002	.	.	7.443e-05	0	0	0.001	0	0	0	0	.	.	.	0.011	.	rs201504768	.	.	.	.	.	.	.	.	.	.	.	.	.	0.036	0.461	D	0	0.297	B	0.003
14	104173361	104173361	C	T	exonic	KIF26A		nonsynonymous SNV	KIF26A:NM_015656:exon9:c.C1715T:p.T572M	0.0004	.	0.0014	0.001	.	.	0.0001	0	0.0002	0	0	8.963e-05	0	0.0004	.	.	.	.	.	rs575241452	.	.	.	.	.	.	.	.	.	.	.	.	.	0.002	0.912	D	1	0.899	D	0.988
2	167254138	167254138	G	A	exonic	XIRP2		nonsynonymous SNV	XIRP2:NM_001199145:exon7:c.G617A:p.R206Q,XIRP2:NM_001079810:exon9:c.G1283A:p.R428Q,XIRP2:NM_001199143:exon10:c.G1382A:p.R461Q	0.0002	.	.	0.001	.	.	6.804e-05	0	0	0.0006	0	4.617e-05	0	0	.	.	.	.	.	rs201596055	COSM130239	1(upper_aerodigestive_tract)	.	.	.	.	.	.	.	.	.	.	.	0.002	0.721	D	1	0.899	D	0.999
16	85661298	85661298	G	A	exonic	GSE1		nonsynonymous SNV	GSE1:NM_001134473:exon8:c.G1481A:p.R494Q,GSE1:NM_001278184:exon8:c.G1574A:p.R525Q,GSE1:NM_014615:exon9:c.G1793A:p.R598Q	.	.	.	.	.	.	6.049e-05	0	0	0.0008	0	0	0	0	.	.	.	.	.	rs765572774	.	.	.	.	.	.	.	.	.	.	.	.	.	0	0.912	D	1	0.899	D	0.998
6	56561484	56561484	G	A	exonic	DST		nonsynonymous SNV	DST:NM_015548:exon38:c.C6265T:p.L2089F,DST:NM_183380:exon48:c.C7243T:p.L2415F,DST:NM_001144770:exon49:c.C7363T:p.L2455F,DST:NM_001144769:exon51:c.C7777T:p.L2593F	.	.	.	.	.	.	7.458e-05	0	0	0.001	0	0	0	0	.	.	.	.	.	rs376647921	.	.	.	.	.	.	.	.	.	.	.	.	.	0.003	0.912	D	0.999	0.899	D	0.994
7	45104110	45104110	C	T	exonic	TBRG4		nonsynonymous SNV	TBRG4:NM_001261834:exon5:c.G1087A:p.A363T,TBRG4:NM_004749:exon5:c.G1054A:p.A352T	.	.	.	.	.	.	0.0001	0	0	0.0017	0	5.84e-05	0	0	.	.	.	.	.	rs770295330	.	.	.	.	.	.	.	.	.	.	.	.	.	0.009	0.574	D	1	0.899	D	0.965
16	29986327	29986327	G	C	exonic	TAOK2		nonsynonymous SNV	TAOK2:NM_001252043:exon16:c.G2055C:p.E685D,TAOK2:NM_004783:exon16:c.G2055C:p.E685D,TAOK2:NM_016151:exon16:c.G2055C:p.E685D	0.0002	.	.	0.001	.	.	0.0001	0	0	0.0015	0	0	0	0	.	.	.	.	.	rs201394687	.	.	.	.	.	.	.	.	.	.	.	.	.	0.033	0.443	D	0.994	0.764	D	0.97
10	5749335	5749335	C	G	exonic	FAM208B		nonsynonymous SNV	FAM208B:NM_001321785:exon15:c.C5671G:p.Q1891E,FAM208B:NM_017782:exon15:c.C5914G:p.Q1972E,FAM208B:NM_001321783:exon16:c.C5914G:p.Q1972E,FAM208B:NM_001321784:exon16:c.C5914G:p.Q1972E	0.0004	.	.	0.002	.	.	8.29e-05	0	0.0002	0.0003	0	1.501e-05	0.0011	0.0002	.	.	.	.	.	rs191866446	.	.	.	.	.	.	.	.	.	.	.	.	.	0.002	0.721	D	0.999	0.764	D	0.991
16	67288182	67288182	C	T	exonic	PLEKHG4		nonsynonymous SNV	PLEKHG4:NM_001129731:exon18:c.C2993T:p.A998V,PLEKHG4:NM_001129728:exon20:c.C3236T:p.A1079V,PLEKHG4:NM_001129729:exon20:c.C3236T:p.A1079V,PLEKHG4:NM_001129727:exon21:c.C3236T:p.A1079V	.	.	.	.	.	.	9.888e-05	0	0	0	0.0005	0.0001	0	0	.	.	.	.	.	rs745900459	COSM972399	1(prostate);1(endometrium)	.	.	.	.	.	.	.	.	.	.	.	0.033	0.446	D	1	0.899	D	0.972
2	237387774	237387774	C	T	exonic	COL6A3		nonsynonymous SNV	COL6A3:NM_057165:exon3:c.G502A:p.V168M,COL6A3:NM_057167:exon3:c.G502A:p.V168M,COL6A3:NM_004369:exon4:c.G1120A:p.V374M	.	.	.	.	.	.	0.0001	0.0006	0	0.0002	0.0002	6.062e-05	0	0	.	.	.	.	.	rs780353083	COSM1406614;COSM1406615	1(large_intestine)	Uncertain significance	not_specified	RCV000316225.1	MedGen	CN169374	.	.	.	.	.	.	0.002	0.784	D	0.843	0.899	P	0.176
1	212345897	212345897	C	G	exonic	PPP2R5A		nonsynonymous SNV	PPP2R5A:NM_001199756:exon5:c.C497G:p.A166G,PPP2R5A:NM_006243:exon5:c.C668G:p.A223G	.	.	.	.	.	.	8.261e-05	0	0	0.0012	0	0	0	0	.	.	.	.	.	rs757601495	.	.	.	.	.	.	.	.	.	.	.	.	.	0.001	0.784	D	0.949	0.518	P	0.687
9	25678071	25678071	C	T	exonic	TUSC1		nonsynonymous SNV	TUSC1:NM_001004125:exon1:c.G251A:p.R84Q	.	.	.	.	.	.	9.152e-05	0	0	0.0008	0	0	0	0.0001	.	.	.	.	.	rs756472890	.	.	.	.	.	.	.	.	.	.	.	.	.	0.036	0.433	D	0.999	0.764	D	0.863
16	29990947	29990947	G	A	exonic	TAOK2		nonsynonymous SNV	TAOK2:NM_004783:exon18:c.G2609A:p.R870Q	0.0002	.	.	0.001	.	.	0.0001	0	0	0.0017	0	1.611e-05	0	0	.	.	.	.	.	rs200530357	.	.	.	.	.	.	.	.	.	.	.	.	.	0.002	0.721	D	1	0.899	D	0.998
1	97234958	97234958	G	T	exonic	DPYD		nonsynonymous SNV	DPYD:NM_000110:exon19:c.C2336A:p.T779N	0.0004	.	.	0.002	.	.	6.61e-05	0	0	0.0008	0	1.501e-05	0	0	.	.	.	.	.	rs199634007	.	.	.	.	.	.	.	.	.	.	.	.	.	0.002	0.721	D	0.144	0.261	B	0.163
21	33813945	33813945	C	T	exonic	ITSN1		nonsynonymous SNV	ITSN1:NM_001331009:exon21:c.C2585T:p.T862M,ITSN1:NM_001331010:exon21:c.C2585T:p.T862M,ITSN1:NM_001331011:exon21:c.C2585T:p.T862M,ITSN1:NM_001331012:exon21:c.C2474T:p.T825M,ITSN1:NM_001001132:exon22:c.C2600T:p.T867M,ITSN1:NM_001331008:exon22:c.C2600T:p.T86	0.0002	.	.	0.001	.	.	8.249e-05	0	0	0.001	0	1.501e-05	0	0	0.0001	.	0.0001	.	.	rs377643560	.	.	.	.	.	.	.	.	.	.	.	.	.	0.004	0.654	D	0.996	0.899	D	0.752
14	96290558	96290558	T	C	exonic	ATG2B		nonsynonymous SNV	ATG2B:NM_018036:exon40:c.A5734G:p.I1912V	.	.	.	.	.	.	9.893e-05	0	0.0003	0.0001	0	0.0001	0	0	0.0001	.	0.0001	.	.	rs374314757	.	.	.	.	.	.	.	.	.	.	.	.	.	0	0.912	D	0.988	0.604	D	0.965
11	128969342	128969342	C	G	exonic	ARHGAP32		nonsynonymous SNV	ARHGAP32:NM_014715:exon13:c.G4782C:p.R1594S,ARHGAP32:NM_001142685:exon22:c.G5829C:p.R1943S	.	.	.	.	.	.	9.888e-05	0	0	0	0	0.0001	0	0.0002	0.0002	.	0.0002	.	.	rs377531423	COSM1196642;COSM1196641	1(lung)	.	.	.	.	.	.	.	.	.	.	.	0.002	0.784	D	0.995	0.657	D	0.82
21	46129463	46129463	A	T	exonic	COL6A2		nonsynonymous SNV	COL6A2:NM_058174:exon28:c.A2729T:p.D910V	0.0002	.	.	0.001	.	.	0.0001	0	0	0.0012	0	1.638e-05	0	0.0004	0.0002	.	0.0002	.	.	rs141389559	.	.	.	.	.	.	.	.	.	.	.	.	.	0.012	0.546	D	0.999	0.764	D	0.956
20	35118702	35118702	T	C	exonic	EDEM2		nonsynonymous SNV	EDEM2:NM_001145025:exon9:c.A1021G:p.M341V,EDEM2:NM_018217:exon10:c.A1132G:p.M378V	0.0002	0.0008	.	.	.	.	0.0002	0.0015	8.645e-05	0.0001	0	1.499e-05	0	0.0002	0.0004	0.0011	.	.	.	rs140405715	.	.	.	.	.	.	.	.	.	.	.	.	.	0.035	0.437	D	0.134	0.546	B	0.163
11	6558204	6558204	A	G	exonic	DNHD1		nonsynonymous SNV	DNHD1:NM_144666:exon25:c.A8909G:p.Y2970C	0.0006	.	.	0.003	.	.	5.061e-05	0	0	0.0016	0	0	0	0	.	.	.	.	.	rs187626415	.	.	.	.	.	.	.	.	.	.	.	.	.	0.001	0.784	D	1	0.899	D	0.997
5	37000549	37000549	C	T	exonic	NIPBL		nonsynonymous SNV	NIPBL:NM_015384:exon12:c.C3481T:p.P1161S,NIPBL:NM_133433:exon12:c.C3481T:p.P1161S	0.0004	.	.	0.002	.	.	6.601e-05	0	0	0.0009	0	0	0	0	.	.	.	.	.	rs557147929	.	.	Uncertain significance	not_specified	RCV000174414.1	MedGen	CN169374	.	.	.	.	.	.	0.054	0.386	T	0.889	0.541	P	0.444
12	54283174	54283174	G	A	exonic	HNRNPA1		nonsynonymous SNV	HNRNPA1:NM_031157:exon8:c.G847A:p.G283R	.	.	.	.	.	.	6.758e-05	0	0	0.0008	0	0	0	6.84e-05	.	.	.	.	.	rs375259222	COSM3954927	1(lung)	.	.	.	.	.	.	.	.	.	.	.	0.199	0.204	T	0.993	0.637	D	0.766
15	42775230	42775230	C	T	exonic	TTBK2		nonsynonymous SNV	TTBK2:NM_173500:exon13:c.G1903A:p.D635N	0.0002	.	.	0.001	.	.	8.282e-05	0	0	0.0012	0	0	0	0	.	.	.	.	.	rs528648733	.	.	.	.	.	.	.	.	.	.	.	.	.	0.002	0.721	D	1	0.899	D	0.995
14	45121545	45121545	G	A	exonic	FKBP3		nonsynonymous SNV	FKBP3:NM_002013:exon4:c.C394T:p.H132Y	.	.	.	.	.	.	9.074e-05	0	0	0.0013	0	0	0	0	.	.	.	.	.	rs749991179	.	.	.	.	.	.	.	.	.	.	.	.	.	0.868	0.026	T	0.985	0.592	D	0.864
17	2299191	2299191	G	C	exonic	SMG6		nonsynonymous SNV	SMG6:NM_017575:exon2:c.C1562G:p.P521R	.	.	.	.	.	.	9.155e-05	0	0	0.0013	0	0	0	0	.	.	.	.	.	rs770319839	.	.	.	.	.	.	.	.	.	.	.	.	.	0.004	0.654	D	0.997	0.689	D	0.916
8	143811258	143811258	C	T	exonic	SCRIB		nonsynonymous SNV	SCRIB:NM_015356:exon10:c.G994A:p.G332R,SCRIB:NM_182706:exon10:c.G994A:p.G332R	.	.	.	.	.	.	9.793e-05	0.0002	0.0003	0	0	8.856e-05	0	0	.	.	.	.	.	rs774766554	.	.	.	.	.	.	.	.	.	.	.	.	.	0	0.912	D	1	0.899	D	0.992
3	62662333	62662333	A	C	exonic	CADPS		nonsynonymous SNV	CADPS:NM_003716:exon4:c.T950G:p.M317R,CADPS:NM_183393:exon4:c.T950G:p.M317R,CADPS:NM_183394:exon4:c.T950G:p.M317R	0.0002	.	.	0.001	.	.	0.0001	0	0	0.0019	0	0	0	0	.	.	.	.	.	rs138272083	.	.	.	.	.	.	.	.	.	.	.	.	.	0.213	0.214	T	0.002	0.556	B	0.006
4	121669720	121669720	G	C	exonic	ANXA5		nonsynonymous SNV	ANXA5:NM_001154:exon12:c.C785G:p.A262G	0.0002	.	.	0.001	.	.	0.0001	0	0	0.0019	0	0	0	0	.	.	.	.	.	rs181928583	.	.	.	.	.	.	.	.	.	.	.	.	.	0.008	0.912	D	0.116	0.421	B	0.058
14	65027539	65027539	A	T	exonic	CHURC1-FNTB;FNTB		nonsynonymous SNV	FNTB:NM_002028:exon5:c.A461T:p.Y154F,CHURC1-FNTB:NM_001202558:exon6:c.A323T:p.Y108F,CHURC1-FNTB:NM_001202559:exon7:c.A644T:p.Y215F	0.0002	.	.	0.001	.	.	0.0001	0	0	0.0021	0	0	0	0	.	.	.	.	.	rs570650527	.	.	.	.	.	.	.	.	.	.	.	.	.	0.032	0.446	D	0.429	0.495	B	0.38
4	48557109	48557109	C	T	exonic	FRYL		nonsynonymous SNV	FRYL:NM_015030:exon35:c.G4135A:p.E1379K	0.0004	.	.	0.002	.	.	0.0001	0	0	0.0012	0	0	0	0.0002	.	.	.	.	.	rs186515758	.	.	.	.	.	.	.	.	.	.	.	.	.	0.065	0.363	T	0.982	0.596	D	0.814
10	99420793	99420793	T	C	exonic	GOT1		nonsynonymous SNV	GOT1:NM_002079:exon2:c.A131G:p.D44G	0.0004	.	.	0.002	.	.	0.0001	0	0	0.0014	0	0	0	0	.	.	.	.	.	rs145279669	.	.	.	.	.	.	.	.	.	.	.	.	.	0.015	0.524	D	0.008	0.222	B	0.027
17	28913906	28913906	G	C	exonic	PHF12		nonsynonymous SNV	PHF12:NM_001033561:exon8:c.C1266G:p.H422Q,PHF12:NM_001290131:exon8:c.C1266G:p.H422Q,PHF12:NM_020889:exon8:c.C1266G:p.H422Q	0.0004	.	.	0.002	.	.	0.0001	0	0	0.0021	0	0	0	0	.	.	.	.	.	rs189300962	.	.	.	.	.	.	.	.	.	.	.	.	.	0.028	0.461	D	0.296	0.689	B	0.046
17	69035396	69035396	C	A	exonic	ABCA9		nonsynonymous SNV	ABCA9:NM_080283:exon8:c.G978T:p.K326N	0.0004	.	.	0.002	.	.	0.0001	0	0	0.0014	0	0	0	0	.	.	.	.	.	rs199824153	.	.	.	.	.	.	.	.	.	.	.	.	.	0.001	0.784	D	0.999	0.764	D	0.984
11	62535071	62535071	G	A	exonic	AHNAK		nonsynonymous SNV	AHNAK:NM_001346445:exon4:c.C274T:p.R92C,AHNAK:NM_001346446:exon4:c.C274T:p.R92C,AHNAK:NM_001620:exon4:c.C274T:p.R92C,AHNAK:NM_024060:exon4:c.C274T:p.R92C	0.0006	.	.	0.003	.	.	0.0001	0	0	0.0009	0	0.0001	0	6.059e-05	.	.	.	0.011	.	rs76611638	.	.	.	.	.	.	.	.	.	.	.	.	.	0.006	0.614	D	1	0.899	D	0.967
20	36794556	36794556	C	T	exonic	SOGA1		nonsynonymous SNV	SOGA1:NM_080627:exon14:c.G3526A:p.D1176N,SOGA1:NM_199181:exon14:c.G2812A:p.D938N	0.0008	.	.	0.004	.	.	0.0001	0	8.664e-05	0.0014	0	0	0	0	.	.	.	.	.	rs201941554	COSM1246741;COSM1246744;COSM1246743;COSM1246742	1(oesophagus)	.	.	.	.	.	.	.	.	.	.	.	0.002	0.721	D	0.986	0.596	D	0.704
1	3501915	3501915	G	A	exonic	MEGF6		nonsynonymous SNV	MEGF6:NM_001409:exon18:c.C2195T:p.P732L	.	.	.	.	.	.	0.0001	0.0001	0	0.0013	0	1.591e-05	0	0	.	.	.	.	.	rs756981059	.	.	.	.	.	.	.	.	.	.	.	.	.	0.006	0.614	D	0.998	0.715	D	0.892
2	53693994	53693994	T	C	exonic	ASB3;GPR75-ASB3		nonsynonymous SNV	ASB3:NM_001201965:exon8:c.A1040G:p.D347G,ASB3:NM_145863:exon8:c.A1040G:p.D347G,GPR75-ASB3:NM_001164165:exon9:c.A1373G:p.D458G,ASB3:NM_016115:exon9:c.A1259G:p.D420G	.	.	.	.	.	.	0.0001	0	0	0.0017	0	0	0	0	.	.	.	.	.	rs755592241	.	.	.	.	.	.	.	.	.	.	.	.	.	0.003	0.682	D	1	0.899	D	0.983
2	74462091	74462091	G	T	exonic	MOGS		nonsynonymous SNV	MOGS:NM_006302:exon4:c.C1698A:p.D566E,MOGS:NM_001146158:exon5:c.C1380A:p.D460E	.	.	.	.	.	.	0.0001	0	0	0.002	0	0	0	0	.	.	.	.	.	rs748314380	COSM2999563	1(bone)	.	.	.	.	.	.	.	.	.	.	.	0.055	0.388	T	1	0.899	D	0.998
3	132601133	132601133	G	A	exonic	ACKR4		nonsynonymous SNV	ACKR4:NM_178445:exon1:c.G736A:p.V246I,ACKR4:NM_016557:exon2:c.G736A:p.V246I	.	.	.	.	.	.	0.0001	0	0	0.0014	0	0	0	6.064e-05	.	.	.	.	.	rs746421374	.	.	.	.	.	.	.	.	.	.	.	.	.	0.012	0.546	D	0.998	0.715	D	0.817
8	130112300	130112300	C	T	exonic	ASAP1		nonsynonymous SNV	ASAP1:NM_018482:exon24:c.G2195A:p.R732H,ASAP1:NM_001247996:exon25:c.G2174A:p.R725H	.	.	.	.	.	.	0.0001	0	0.0002	0.0018	0	0	0	0	.	.	.	.	.	rs746266855	COSM3317237	2(large_intestine)	.	.	.	.	.	.	.	.	.	.	.	0.036	0.433	D	1	0.899	D	0.991
4	3037443	3037443	G	A	exonic	GRK4		nonsynonymous SNV	GRK4:NM_001350173:exon12:c.G895A:p.D299N,GRK4:NM_001004056:exon13:c.G1381A:p.D461N,GRK4:NM_005307:exon13:c.G1381A:p.D461N,GRK4:NM_001004057:exon14:c.G1477A:p.D493N,GRK4:NM_182982:exon14:c.G1477A:p.D493N	0.0004	.	.	0.002	.	.	0.0002	0	0	0.0022	0	0	0	0.0002	.	.	.	.	.	rs138161585	.	.	.	.	.	.	.	.	.	.	.	.	.	0.001	0.784	D	0.999	0.764	D	0.928
9	111410075	111410075	A	T	exonic	KIAA0368		nonsynonymous SNV	KIAA0368:NM_001080398:exon24:c.T3050A:p.L1017Q	0.0006	.	.	0.003	.	.	0.0003	0	0	0.0047	0	0	0.0032	0	.	.	.	0.011	.	rs146155568	.	.	.	.	.	.	.	.	.	.	.	.	.	0.04	0.44	D	0.102	0.243	B	0.059
1	97234991	97234991	G	T	exonic	DPYD		nonsynonymous SNV	DPYD:NM_000110:exon19:c.C2303A:p.T768K	0.0002	.	.	0.001	.	.	0.0002	0.0002	0	0.0023	0	0	0.0011	0	0.0001	0.0002	.	.	.	rs56005131	.	.	Uncertain significance	not_specified	RCV000281091.1	MedGen	CN169374	.	.	.	.	.	.	0.038	0.427	D	0.579	0.369	P	0.272
5	138827578	138827578	C	T	exonic	CTNNA1		nonsynonymous SNV	CTNNA1:NM_001290309:exon6:c.C613T:p.R205C,CTNNA1:NM_001290307:exon7:c.C922T:p.R308C,CTNNA1:NM_001290310:exon7:c.C553T:p.R185C,CTNNA1:NM_001323983:exon7:c.C922T:p.R308C,CTNNA1:NM_001323985:exon7:c.C922T:p.R308C,CTNNA1:NM_001323986:exon7:c.C922T:p.R308C,CTN	0.0002	.	.	.	0.001	.	0.0002	0.0003	0	0.0007	0.0017	0.0001	0	0	0.0001	0.0002	.	.	.	rs202131041	.	.	.	.	.	.	.	.	.	.	.	.	.	0.001	0.912	D	0.386	0.327	B	0.049
5	172339702	172339702	C	T	exonic	SH3PXD2B		nonsynonymous SNV	SH3PXD2B:NM_001017995:exon13:c.G1403A:p.R468Q	0.0004	0.0008	.	0.001	.	.	0.0002	9.63e-05	0	0.0017	0	6.009e-05	0.0011	0	0.0001	.	0.0001	.	.	rs144424788	COSM369095	1(lung);1(large_intestine)	.	.	.	.	.	.	.	.	.	.	.	0.013	0.538	D	0.987	0.6	D	0.544
16	3483528	3483528	G	A	exonic	NAA60		nonsynonymous SNV	NAA60:NM_001317095:exon4:c.G308A:p.R103Q,NAA60:NM_001083600:exon5:c.G503A:p.R168Q,NAA60:NM_001317093:exon5:c.G524A:p.R175Q,NAA60:NM_024845:exon5:c.G503A:p.R168Q,NAA60:NM_001083601:exon6:c.G503A:p.R168Q	0.0004	.	0.0014	0.001	.	.	0.0002	0.0001	0.0004	0.0019	0	0	0	0	0.0001	0.0003	.	.	.	rs375529443	.	.	.	.	.	.	.	.	.	.	.	.	.	0.036	0.453	D	0.98	0.574	D	0.351
10	49482731	49482731	C	T	exonic	ERCC6		nonsynonymous SNV	ERCC6:NM_000124:exon10:c.G2125A:p.V709I,ERCC6:NM_001346440:exon10:c.G2125A:p.V709I	.	.	.	.	.	.	0.0002	0	0	0.0012	0	0.0002	0	0.0001	0.0001	.	0.0001	.	.	rs369437807	COSM4014449	1(stomach)	Uncertain significance|Uncertain significance|Uncertain significance	Cockayne_syndrome|Macular_degeneration|Cerebrooculofacioskeletal_Syndrome	RCV000308072.1|RCV000362821.1|RCV000395741.1	MedGen:Orphanet:SNOMED_CT|Human_Phenotype_Ontology:MedGen|MedGen	C0009207:ORPHA191:21086008|HP:0000608:C0024437|CN239231	.	.	.	.	.	.	0.083	0.33	T	0.993	0.637	D	0.734
8	61576816	61576816	G	A	exonic	ASPH		nonsynonymous SNV	ASPH:NM_001164750:exon16:c.C1018T:p.R340C,ASPH:NM_004318:exon16:c.C1105T:p.R369C	0.0004	.	.	0.002	.	.	0.0002	0	0.0002	0.0022	0	0.0001	0	6.056e-05	0.0002	.	0.0002	.	.	rs139441811	.	.	.	.	.	.	.	.	.	.	.	.	.	0.003	0.784	D	0.998	0.899	D	0.799
11	7488314	7488314	G	A	exonic	OLFML1		nonsynonymous SNV	OLFML1:NM_198474:exon2:c.G317A:p.R106Q	0.0004	0.0008	.	0.001	.	.	0.0002	0.0011	0.0008	0.0009	0	0	0.0011	6.058e-05	0.0002	0.0005	.	0.011	.	rs201296467	.	.	.	.	.	.	.	.	.	.	.	.	.	0.188	0.213	T	0.998	0.715	D	0.749
17	18246664	18246664	T	C	exonic	FLII		nonsynonymous SNV	FLII:NM_001256265:exon22:c.A2816G:p.N939S,FLII:NM_001256264:exon23:c.A2948G:p.N983S,FLII:NM_002018:exon23:c.A2981G:p.N994S	0.0006	.	.	0.003	.	.	0.0002	0.0003	8.9e-05	0.0021	0	1.528e-05	0	0	0.0002	0.0005	0.0001	.	.	rs117072920	.	.	.	.	.	.	.	.	.	.	.	.	.	0.009	0.574	D	0.001	0.288	B	0.004
3	188609614	188609614	C	T	exonic	LPP		nonsynonymous SNV	LPP:NM_001167671:exon6:c.C883T:p.R295C,LPP:NM_005578:exon6:c.C883T:p.R295C	.	.	.	.	.	.	0.0002	0.0007	0	0.0003	0.0002	0.0001	0	0.0002	0.0002	0.0005	0.0001	.	.	rs138468837	COSM3781786	1(pancreas);2(large_intestine)	.	.	.	.	.	.	.	.	.	.	.	0.002	0.784	D	1	0.899	D	0.917
14	104884314	104884314	C	T	exonic	CEP170B		nonsynonymous SNV	CEP170B:NM_015005:exon8:c.C1325T:p.S442F,CEP170B:NM_001112726:exon9:c.C1535T:p.S512F	.	.	.	.	.	.	0	0	0	0	0	0	0	0	.	.	.	.	.	rs765284336	COSM227112	1(skin)	.	.	.	.	.	.	.	.	.	.	.	0.004	0.654	D	0.996	0.67	D	0.827
18	79486317	79486317	G	A	exonic	NFATC1		nonsynonymous SNV	NFATC1:NM_001278673:exon8:c.G746A:p.G249E,NFATC1:NM_172388:exon8:c.G746A:p.G249E,NFATC1:NM_001278669:exon9:c.G2162A:p.G721E,NFATC1:NM_006162:exon9:c.G2162A:p.G721E,NFATC1:NM_172387:exon9:c.G2123A:p.G708E,NFATC1:NM_172389:exon9:c.G2123A:p.G708E	0.0002	.	.	0.001	.	.	0.0001	0	0	0.0017	0	0	0	0	.	.	.	.	.	rs576505795	.	.	.	.	.	.	.	.	.	.	.	.	.	0.006	0.614	D	0.998	0.715	D	0.922
3	48268598	48268598	C	T	exonic	ZNF589		nonsynonymous SNV	ZNF589:NM_016089:exon4:c.C907T:p.P303S	0.0004	.	.	0.002	.	.	0.0001	0	0	0.0016	0	0	0	0	.	.	.	.	.	rs550793582	.	.	.	.	.	.	.	.	.	.	.	.	.	0	0.912	D	1	0.899	D	0.983
6	31642239	31642239	C	A	exonic	BAG6		nonsynonymous SNV	BAG6:NM_001098534:exon15:c.G2100T:p.Q700H,BAG6:NM_001199697:exon15:c.G1722T:p.Q574H,BAG6:NM_001199698:exon15:c.G2100T:p.Q700H,BAG6:NM_004639:exon15:c.G2118T:p.Q706H,BAG6:NM_080702:exon15:c.G2100T:p.Q700H,BAG6:NM_080703:exon15:c.G2100T:p.Q700H	0.0004	.	.	0.002	.	.	0.0001	0	0	0.0014	0	0	0	0	.	.	.	.	.	rs570688060	COSM3253686;COSM3253685	1(large_intestine)	.	.	.	.	.	.	.	.	.	.	.	0.013	0.912	D	0.989	0.689	D	0.795
6	159234435	159234435	G	A	exonic	FNDC1		nonsynonymous SNV	FNDC1:NM_032532:exon11:c.G3923A:p.R1308H	0.0004	.	.	0.002	.	.	0.0001	0	0	0.0016	0	0	0	0	.	.	.	.	.	rs565903076	.	.	.	.	.	.	.	.	.	.	.	.	.	0	0.912	D	1	0.899	D	0.992
1	156263517	156263517	G	A	exonic	SMG5		nonsynonymous SNV	SMG5:NM_001323615:exon12:c.C1771T:p.R591W,SMG5:NM_001323614:exon13:c.C1909T:p.R637W,SMG5:NM_015327:exon13:c.C1909T:p.R637W,SMG5:NM_001323616:exon14:c.C1711T:p.R571W,SMG5:NM_001323617:exon14:c.C1711T:p.R571W	0.0002	.	.	0.001	.	.	0.0002	0	0	0.0031	0	3.008e-05	0	0	.	.	.	.	.	rs61760175	.	.	.	.	.	.	.	.	.	.	.	.	.	0.007	0.599	D	0.99	0.615	D	0.545
6	43037692	43037692	C	T	exonic	CUL7		nonsynonymous SNV	CUL7:NM_001168370:exon26:c.G5345A:p.R1782Q,CUL7:NM_014780:exon26:c.G5093A:p.R1698Q	0.0002	.	.	0.001	.	.	0.0002	0	0	0.0058	0	0	0	0	.	.	.	.	.	rs541161018	.	.	.	.	.	.	.	.	.	.	.	.	.	0	0.912	D	0.41	0.764	B	0.077
8	2096433	2096433	C	T	exonic	MYOM2		nonsynonymous SNV	MYOM2:NM_003970:exon18:c.C2312T:p.T771M	0.0002	.	.	0.001	.	.	0.0002	0	0	0.0021	0	4.539e-05	0	0.0002	.	.	.	.	.	rs191025165	COSM4705193	1(large_intestine)	.	.	.	.	.	.	.	.	.	.	.	0.004	0.654	D	1	0.899	D	0.991
1	67425133	67425133	A	C	exonic	SERBP1		nonsynonymous SNV	SERBP1:NM_001018067:exon3:c.T555G:p.F185L,SERBP1:NM_001018068:exon3:c.T555G:p.F185L,SERBP1:NM_001018069:exon3:c.T555G:p.F185L,SERBP1:NM_015640:exon3:c.T555G:p.F185L	0.0004	.	.	0.002	.	.	0.0002	0	0	0.0021	0	0	0	6.057e-05	.	.	.	0.011	.	rs201004653	.	.	.	.	.	.	.	.	.	.	.	.	.	0.001	0.784	D	0.956	0.596	P	0.899
5	141385037	141385037	C	A	exonic	PCDHGA7		nonsynonymous SNV	PCDHGA7:NM_018920:exon1:c.C2138A:p.A713E,PCDHGA7:NM_032087:exon1:c.C2138A:p.A713E	0.0004	.	.	0.002	.	.	0.0002	0	8.639e-05	0.002	0	0	0.0011	6.056e-05	.	.	.	.	.	rs189127761	.	.	.	.	.	.	.	.	.	.	.	.	.	0.001	0.784	D	0.98	0.715	D	0.864
6	17616567	17616567	C	A	exonic	NUP153		nonsynonymous SNV	NUP153:NM_001278210:exon20:c.G4177T:p.G1393C,NUP153:NM_005124:exon21:c.G4303T:p.G1435C,NUP153:NM_001278209:exon22:c.G4396T:p.G1466C	0.0004	.	.	0.002	.	.	0.0002	0	0	0.0029	0	0	0	6.1e-05	.	.	.	.	.	rs201853569	.	.	.	.	.	.	.	.	.	.	.	.	.	0.009	0.586	D	0.999	0.764	D	0.957
16	2971563	2971563	G	A	exonic	PAQR4		nonsynonymous SNV	PAQR4:NM_001284512:exon2:c.G215A:p.R72H,PAQR4:NM_001284511:exon3:c.G320A:p.R107H,PAQR4:NM_001284513:exon3:c.G236A:p.R79H,PAQR4:NM_001324118:exon3:c.G437A:p.R146H,PAQR4:NM_152341:exon3:c.G437A:p.R146H	0.0004	.	.	0.002	.	.	0.0002	0	0	0.0026	0	0	0	6.539e-05	.	.	.	.	.	rs201549871	.	.	.	.	.	.	.	.	.	.	.	.	.	0.065	0.363	T	0.999	0.764	D	0.95
16	53303995	53303995	G	A	exonic	CHD9		nonsynonymous SNV	CHD9:NM_001308319:exon30:c.G5989A:p.A1997T,CHD9:NM_025134:exon31:c.G5989A:p.A1997T	0.0004	.	.	0.002	.	.	0.0002	0	0	0.0026	0	0	0	0	.	.	.	.	.	rs199662749	.	.	.	.	.	.	.	.	.	.	.	.	.	0.041	0.421	D	0.635	0.384	P	0.081
16	72787831	72787831	C	A	exonic	ZFHX3		nonsynonymous SNV	ZFHX3:NM_001164766:exon9:c.G7703T:p.S2568I,ZFHX3:NM_006885:exon10:c.G10445T:p.S3482I	0.0004	.	.	0.002	.	.	0.0002	0	8.724e-05	0.0028	0	0	0	0	.	.	.	0.011	.	rs202147244	COSM3276738	1(bone)	.	.	.	.	.	.	.	.	.	.	.	0.013	0.538	D	0.089	0.235	B	0.052
17	50536828	50536828	G	A	exonic	EPN3		nonsynonymous SNV	EPN3:NM_017957:exon2:c.G272A:p.R91Q	0.0004	.	.	0.001	.	0.001	0.0002	0	0	0.001	0	4.499e-05	0	0.0004	.	.	.	.	.	rs199511910	.	.	.	.	.	.	.	.	.	.	.	.	.	0.002	0.721	D	0.999	0.899	D	0.772
1	171541680	171541680	A	G	exonic	PRRC2C		nonsynonymous SNV	PRRC2C:NM_015172:exon16:c.A4208G:p.D1403G	0.0006	.	.	0.003	.	.	0.0002	0	0	0.0025	0	0	0.0011	0.0002	.	.	.	.	.	rs562495185	COSM2074750;COSM2074749	1(soft_tissue)	.	.	.	.	.	.	.	.	.	.	.	0.023	0.481	D	0.997	0.689	D	0.942
2	37000618	37000618	G	A	exonic	HEATR5B		nonsynonymous SNV	HEATR5B:NM_019024:exon33:c.C5513T:p.T1838M	0.0006	.	0.0014	.	.	0.002	0.0002	0	0.0002	0.0001	0.0002	7.492e-05	0	0.0008	.	.	.	.	.	rs573360324	.	.	.	.	.	.	.	.	.	.	.	.	.	0.003	0.682	D	0.988	0.604	D	0.796
10	26746382	26746382	A	G	exonic	PDSS1		nonsynonymous SNV	PDSS1:NM_001321979:exon12:c.A647G:p.E216G,PDSS1:NM_014317:exon12:c.A1157G:p.E386G	0.0006	.	.	0.003	.	.	0.0002	0	0	0.0028	0	0	0	0	.	.	.	.	.	rs115687408	.	.	.	.	.	.	.	.	.	.	.	.	.	0.004	0.654	D	0.001	0.341	B	0.005
12	19274896	19274896	G	A	exonic	PLEKHA5		nonsynonymous SNV	PLEKHA5:NM_001256787:exon8:c.G884A:p.R295Q,PLEKHA5:NM_001143821:exon10:c.G1208A:p.R403Q,PLEKHA5:NM_019012:exon10:c.G1208A:p.R403Q,PLEKHA5:NM_001256470:exon11:c.G1226A:p.R409Q	0.0006	.	.	0.002	.	0.001	0.0002	0	0	0.0023	0	0	0	0.0001	.	.	.	.	.	rs200083877	.	.	.	.	.	.	.	.	.	.	.	.	.	0.023	0.614	D	0.998	0.899	D	0.949
20	62313201	62313201	C	T	exonic	LAMA5		nonsynonymous SNV	LAMA5:NM_005560:exon65:c.G8842A:p.G2948S	0.0006	.	.	0.003	.	.	0.0002	0	0	0.0036	0	0	0	0.0001	.	.	.	.	.	rs529211517	.	.	.	.	.	.	.	.	.	.	.	.	.	0	0.912	D	1	0.899	D	0.999
3	108585142	108585142	C	T	exonic	KIAA1524		nonsynonymous SNV	KIAA1524:NM_020890:exon2:c.G173A:p.C58Y	0.0008	.	.	0.004	.	.	0.0002	0	0	0.0024	0	0	0	0	.	.	.	.	.	rs34788499	.	.	.	.	.	.	.	.	.	.	.	.	.	0.016	0.518	D	0.998	0.715	D	0.861
3	188524764	188524764	C	T	exonic	LPP		nonsynonymous SNV	LPP:NM_001167672:exon4:c.C406T:p.P136S,LPP:NM_001167671:exon5:c.C406T:p.P136S,LPP:NM_005578:exon5:c.C406T:p.P136S	0.0008	.	.	0.004	.	.	0.0002	0	0	0.003	0	0	0	0	.	.	.	.	.	rs199832564	.	.	.	.	.	.	.	.	.	.	.	.	.	0.101	0.912	T	0.993	0.899	D	0.979
7	39572413	39572413	G	T	exonic	YAE1D1		nonsynonymous SNV	YAE1D1:NM_020192:exon3:c.G388T:p.V130F	0.0008	.	.	0.004	.	.	0.0002	0	0	0.0023	0	0	0	0	.	.	.	.	.	rs200917048	.	.	.	.	.	.	.	.	.	.	.	.	.	0.01	0.564	D	0.986	0.596	D	0.741
1	246564398	246564398	C	T	exonic	TFB2M		nonsynonymous SNV	TFB2M:NM_022366:exon2:c.G350A:p.G117D	0.001	.	.	0.005	.	.	0.0002	0	0	0.0029	0	0	0	0	.	.	.	.	.	rs202033201	.	.	.	.	.	.	.	.	.	.	.	.	.	0.009	0.574	D	0.999	0.764	D	0.974
16	31080057	31080057	C	T	exonic	ZNF646		nonsynonymous SNV	ZNF646:NM_014699:exon2:c.C3733T:p.L1245F	.	.	.	.	.	.	0.0002	0	0	0.0024	0	0	0	0	.	.	.	.	.	rs765845893	.	.	.	.	.	.	.	.	.	.	.	.	.	0.018	0.506	D	1	0.899	D	0.999
16	69334841	69334841	C	G	exonic	COG8		nonsynonymous SNV	COG8:NM_032382:exon3:c.G1093C:p.G365R	.	.	.	.	.	.	0.0002	0	0	0.0024	0	0	0.0022	6.06e-05	.	.	.	.	.	rs761354764	COSM4382035	1(large_intestine)	.	.	.	.	.	.	.	.	.	.	.	0.008	0.654	D	0.647	0.432	P	0.566
20	5963323	5963323	C	G	exonic	MCM8		nonsynonymous SNV	MCM8:NM_001281520:exon8:c.C839G:p.S280C,MCM8:NM_001281521:exon8:c.C839G:p.S280C,MCM8:NM_001281522:exon8:c.C839G:p.S280C,MCM8:NM_032485:exon8:c.C839G:p.S280C,MCM8:NM_182802:exon8:c.C839G:p.S280C	.	.	.	.	.	.	0.0002	0	0	0.0029	0	0	0	0.0001	.	.	.	.	.	rs749490653	COSM3726732;COSM2765806;COSM2765805	1(lung)	.	.	.	.	.	.	.	.	.	.	.	0.002	0.721	D	0.281	0.304	B	0.146
2	10788909	10788909	T	C	exonic	PDIA6		nonsynonymous SNV	PDIA6:NM_005742:exon9:c.A913G:p.I305V,PDIA6:NM_001282705:exon10:c.A1057G:p.I353V,PDIA6:NM_001282706:exon10:c.A928G:p.I310V,PDIA6:NM_001282707:exon10:c.A904G:p.I302V,PDIA6:NM_001282704:exon11:c.A1069G:p.I357V	0.0002	.	.	.	.	0.001	0.0003	0	0	0.0031	0	0	0	0.0002	.	.	.	.	.	rs552290242	COSM4301827;COSM2982425	1(stomach);1(upper_aerodigestive_tract)	.	.	.	.	.	.	.	.	.	.	.	0.003	0.721	D	0.999	0.764	D	0.995
2	241082292	241082292	C	T	exonic	SNED1		nonsynonymous SNV	SNED1:NM_001080437:exon29:c.C4049T:p.S1350F	0.0004	.	.	0.002	.	.	0.0003	0	0	0.003	0	0	0	0.0004	.	.	.	.	.	rs540076131	.	.	.	.	.	.	.	.	.	.	.	.	.	0.003	0.721	D	0.679	0.506	P	0.143
3	39266175	39266175	C	G	exonic	CX3CR1		nonsynonymous SNV	CX3CR1:NM_001171171:exon2:c.G335C:p.G112A,CX3CR1:NM_001171172:exon2:c.G335C:p.G112A,CX3CR1:NM_001171174:exon2:c.G431C:p.G144A,CX3CR1:NM_001337:exon2:c.G335C:p.G112A	0.0004	.	.	0.001	.	0.001	0.0003	0	0	0.0032	0	0	0.0011	0.0004	.	.	.	.	.	rs201442030	.	.	.	.	.	.	.	.	.	.	.	.	.	0.033	0.443	D	0.996	0.67	D	0.937
12	10825661	10825661	G	T	exonic	TAS2R10		nonsynonymous SNV	TAS2R10:NM_023921:exon1:c.C609A:p.H203Q	0.0004	.	.	0.002	.	.	0.0003	0	0	0.0034	0	1.505e-05	0.0011	0.0001	.	.	.	.	.	rs192992617	.	.	.	.	.	.	.	.	.	.	.	.	.	0	0.912	D	1	0.899	D	1
3	13358353	13358353	G	T	exonic	NUP210		nonsynonymous SNV	NUP210:NM_024923:exon16:c.C2197A:p.P733T	0.0006	.	.	0.003	.	.	0.0003	0	0	0.0037	0	1.524e-05	0	0	.	.	.	.	.	rs201136314	.	.	.	.	.	.	.	.	.	.	.	.	.	0.01	0.564	D	0.836	0.899	P	0.603
19	50247094	50247094	A	G	exonic	MYH14		nonsynonymous SNV	MYH14:NM_024729:exon11:c.A1277G:p.Y426C,MYH14:NM_001077186:exon12:c.A1301G:p.Y434C,MYH14:NM_001145809:exon12:c.A1301G:p.Y434C	0.0006	.	.	0.003	.	.	0.0003	0	0	0.0043	0	0	0	0	.	.	.	.	.	rs556541366	.	.	Likely benign	not_specified	RCV000155782.2	MedGen	CN169374	.	.	.	.	.	.	0.01	0.574	D	0.229	0.347	B	0.143
7	151033657	151033657	C	T	exonic	ABCB8		nonsynonymous SNV	ABCB8:NM_001282292:exon2:c.C148T:p.R50W,ABCB8:NM_007188:exon2:c.C148T:p.R50W,ABCB8:NM_001282291:exon3:c.C199T:p.R67W	0.0008	0.0008	.	0.003	.	.	0.0003	0.0002	8.669e-05	0.003	0	6.147e-05	0.0012	7.052e-05	.	.	.	.	.	rs200883918	.	.	.	.	.	.	.	.	.	.	.	.	.	0	0.912	D	0.996	0.764	D	0.65
5	37226940	37226940	G	A	exonic	C5orf42		nonsynonymous SNV	C5orf42:NM_023073:exon12:c.C1655T:p.T552M	0.001	.	.	0.004	.	0.001	0.0003	0	0	0.0032	0	0.0002	0	0.0004	.	.	.	.	.	rs77739540	.	.	.	.	.	.	.	.	.	.	.	.	.	0.008	0.586	D	1	0.899	D	0.999
14	24299093	24299093	A	G	exonic	DHRS1		nonsynonymous SNV	DHRS1:NM_001136050:exon2:c.T14C:p.M5T,DHRS1:NM_138452:exon2:c.T14C:p.M5T	0.0012	.	.	0.006	.	.	0.0003	0	0	0.0035	0	0	0	0	.	.	.	.	.	rs200356670	.	.	.	.	.	.	.	.	.	.	.	.	.	0.001	0.784	D	0.064	0.22	B	0.041
2	44320470	44320470	G	A	exonic	SLC3A1		nonsynonymous SNV	SLC3A1:NM_000341:exon10:c.G1889A:p.G630D	0.0022	.	.	0.011	.	.	0.0003	0	0	0.0035	0	1.499e-05	0	0	.	.	.	.	.	rs150557210	.	.	.	.	.	.	.	.	.	.	.	.	.	0.015	0.524	D	0.156	0.266	B	0.043
6	34527357	34527357	A	G	exonic	PACSIN1		nonsynonymous SNV	PACSIN1:NM_001199583:exon3:c.A89G:p.K30R,PACSIN1:NM_020804:exon3:c.A89G:p.K30R	0.0018	.	.	0.0089	.	.	0.0004	0	0	0.004	0	2.794e-05	0	9.448e-05	.	.	.	.	.	rs201901865	.	.	.	.	.	.	.	.	.	.	.	.	.	0.046	0.405	D	0.997	0.689	D	0.993
7	150293358	150293358	C	A	exonic	ACTR3C		nonsynonymous SNV	ACTR3C:NM_001164458:exon3:c.G107T:p.G36V,ACTR3C:NM_001164459:exon3:c.G107T:p.G36V	0.0008	.	.	0.004	.	.	0.0005	0	0.0002	0.0053	0	0	0	9.196e-05	.	.	.	.	.	rs189540596	COSM3260435	1(upper_aerodigestive_tract)	.	.	.	.	.	.	.	.	.	.	.	0.017	0.912	D	0.953	0.523	P	0.695
1	216073265	216073265	G	A	exonic	USH2A		nonsynonymous SNV	USH2A:NM_206933:exon28:c.C5608T:p.R1870W	0.0004	.	.	0.002	.	.	0.0004	0	0	0.0049	0	4.517e-05	0	0.0002	0.0001	0.0002	.	.	.	rs144768593	.	.	.	.	.	.	.	.	.	.	.	.	.	0.002	0.721	D	0.999	0.764	D	0.88
11	66497419	66497419	G	A	exonic	DPP3		nonsynonymous SNV	DPP3:NM_001256670:exon15:c.G1730A:p.R577H,DPP3:NM_005700:exon16:c.G1820A:p.R607H,DPP3:NM_130443:exon16:c.G1820A:p.R607H	0.0004	.	.	.	.	0.002	0.0004	0.0003	8.657e-05	0.0002	0	1.521e-05	0	0.0025	0.0001	0.0002	.	.	.	rs143553859	COSM5980134	1(upper_aerodigestive_tract)	.	.	.	.	.	.	.	.	.	.	.	0.001	0.784	D	0.956	0.527	P	0.489
1	21225330	21225330	C	T	exonic	ECE1		nonsynonymous SNV	ECE1:NM_001113347:exon15:c.G1924A:p.V642M,ECE1:NM_001113349:exon16:c.G1951A:p.V651M,ECE1:NM_001113348:exon17:c.G1912A:p.V638M,ECE1:NM_001397:exon17:c.G1960A:p.V654M	0.0006	0.0008	.	0.002	.	.	0.0003	0.0015	0	0.0021	0	0	0	0.0002	0.0002	0.0005	.	.	.	rs140832903	COSM1320483	1(ovary)	.	.	.	.	.	.	.	.	.	.	.	0.099	0.315	T	0.439	0.764	B	0.23
4	443397	443397	C	T	exonic	ZNF721		nonsynonymous SNV	ZNF721:NM_133474:exon3:c.G1070A:p.G357E	0.001	.	.	0.005	.	.	0.0003	0.0002	0	0.0038	0	0	0	6.057e-05	0.0002	0.0005	.	.	.	rs200359178	.	.	.	.	.	.	.	.	.	.	.	.	.	0.018	0.632	D	1	0.899	D	0.999
6	13316629	13316629	A	C	exonic	TBC1D7;TBC1D7-LOC100130357		nonsynonymous SNV	TBC1D7:NM_001143966:exon4:c.T380G:p.I127S,TBC1D7:NM_001143964:exon5:c.T461G:p.I154S,TBC1D7:NM_001143965:exon5:c.T461G:p.I154S,TBC1D7:NM_001318805:exon5:c.T461G:p.I154S,TBC1D7-LOC100130357:NM_001318809:exon5:c.T461G:p.I154S,TBC1D7:NM_016495:exon5:c.T461G:p	.	.	.	.	.	.	0.0003	0	0	0.0024	0	0.0002	0	0	0.0002	.	0.0002	.	.	rs150225130	.	.	.	.	.	.	.	.	.	.	.	.	.	0.001	0.784	D	0.712	0.446	P	0.38
13	101237909	101237909	A	G	exonic	NALCN		nonsynonymous SNV	NALCN:NM_001350750:exon11:c.T1193C:p.V398A,NALCN:NM_001350751:exon11:c.T1193C:p.V398A,NALCN:NM_001350748:exon12:c.T1280C:p.V427A,NALCN:NM_001350749:exon12:c.T1280C:p.V427A,NALCN:NM_052867:exon12:c.T1280C:p.V427A	.	.	.	.	.	.	0.0004	0	0	0	0.0002	0.0008	0	0	0.0002	.	0.0002	.	.	rs371662809	COSM199656;COSM5698230	1(lung)	.	.	.	.	.	.	.	.	.	.	.	0.114	0.286	T	0.87	0.493	P	0.703
7	74389210	74389210	G	A	exonic	CLIP2		nonsynonymous SNV	CLIP2:NM_032421:exon12:c.G2566A:p.A856T,CLIP2:NM_003388:exon13:c.G2671A:p.A891T	0.0014	0.0045	0.0014	.	.	.	0.0004	0.0038	0.0006	0	0	1.904e-05	0	0.0001	0.0005	0.0016	.	.	.	rs150615839	.	.	.	.	.	.	.	.	.	.	.	.	.	0.253	0.169	T	1	0.899	D	0.998
1	9609866	9609866	C	T	exonic	TMEM201		nonsynonymous SNV	TMEM201:NM_001130924:exon8:c.C1420T:p.R474C	.	.	.	.	.	.	4.953e-05	0.0005	0	0	0	0	0	0	.	.	.	.	.	rs760771377	COSM1229626	1(large_intestine)	.	.	.	.	.	.	.	.	.	.	.	0.001	0.784	D	.	.	.	.
9	122381728	122381728	A	G	exonic	PTGS1		nonsynonymous SNV	PTGS1:NM_001271164:exon6:c.A599G:p.D200G,PTGS1:NM_001271165:exon6:c.A416G:p.D139G,PTGS1:NM_000962:exon7:c.A743G:p.D248G,PTGS1:NM_001271166:exon7:c.A416G:p.D139G,PTGS1:NM_001271367:exon7:c.A416G:p.D139G,PTGS1:NM_080591:exon7:c.A743G:p.D248G,PTGS1:NM_001271	0.0002	.	.	0.001	.	.	0.0002	0	0	0.0032	0	0	0	0	.	.	.	.	.	rs61757787	.	.	.	.	.	.	.	.	.	.	.	.	.	0.112	0.512	T	0.992	0.629	D	0.967
2	53853385	53853385	G	A	exonic	GPR75		nonsynonymous SNV	GPR75:NM_006794:exon2:c.C1372T:p.P458S	0.0002	.	.	0.001	.	.	0.0003	0	0	0.0034	0	0	0	0.0002	.	.	.	.	.	rs150546965	.	.	.	.	.	.	.	.	.	.	.	.	.	0	0.912	D	1	0.899	D	0.996
5	140669155	140669155	G	A	exonic	WDR55		nonsynonymous SNV	WDR55:NM_017706:exon6:c.G737A:p.S246N	0.0002	.	.	0.001	.	.	0.0003	0	0	0.0042	0	0	0	0	.	.	.	.	.	rs539455172	.	.	.	.	.	.	.	.	.	.	.	.	.	0.002	0.721	D	0.937	0.505	P	0.748
11	118616118	118616118	G	A	exonic	PHLDB1		nonsynonymous SNV	PHLDB1:NM_001144758:exon4:c.G262A:p.E88K,PHLDB1:NM_001144759:exon4:c.G262A:p.E88K,PHLDB1:NM_015157:exon5:c.G262A:p.E88K	0.0002	.	.	0.001	.	.	0.0003	0	0.0002	0.0045	0	1.501e-05	0	0	.	.	.	.	.	rs201811328	.	.	.	.	.	.	.	.	.	.	.	.	.	0.011	0.599	D	0.995	0.899	D	0.808
14	67786228	67786228	G	A	exonic	ZFYVE26		nonsynonymous SNV	ZFYVE26:NM_015346:exon17:c.C3025T:p.R1009W	0.0002	.	.	.	.	0.001	0.0003	0	0	0	0.0002	3.012e-05	0	0.0018	.	.	.	.	.	rs374605354	.	.	.	.	.	.	.	.	.	.	.	.	.	0.003	0.682	D	0.999	0.764	D	0.736
2	46615086	46615086	G	A	exonic	PIGF		nonsynonymous SNV	PIGF:NM_002643:exon2:c.C79T:p.P27S,PIGF:NM_173074:exon2:c.C79T:p.P27S	0.0004	.	.	0.002	.	.	0.0003	9.614e-05	0	0.0024	0	7.495e-05	0	0.0003	.	.	.	.	.	rs185833649	COSM148850	1(stomach)	.	.	.	.	.	.	.	.	.	.	.	0	0.912	D	1	0.899	D	0.999
2	167244483	167244483	G	A	exonic	XIRP2		nonsynonymous SNV	XIRP2:NM_001199144:exon7:c.G2425A:p.E809K,XIRP2:NM_152381:exon9:c.G3091A:p.E1031K	0.0004	.	.	0.002	.	.	0.0003	0	0	0.004	0	0	0	0	.	.	.	.	.	rs143502096	COSM3569451	1(skin)	.	.	.	.	.	.	.	.	.	.	.	0.004	0.654	D	0.972	0.585	D	0.573
1	13742050	13742050	C	G	exonic	PRDM2		nonsynonymous SNV	PRDM2:NM_001135610:exon5:c.C277G:p.P93A,PRDM2:NM_012231:exon5:c.C277G:p.P93A,PRDM2:NM_015866:exon5:c.C277G:p.P93A	0.0006	.	.	0.003	.	.	0.0003	0	0	0.0035	0	0	0	0.0001	.	.	.	.	.	rs188038052	.	.	.	.	.	.	.	.	.	.	.	.	.	0.223	0.408	T	0.999	0.764	D	0.995
11	36489888	36489888	T	A	exonic	TRAF6		nonsynonymous SNV	TRAF6:NM_004620:exon7:c.A1519T:p.S507C,TRAF6:NM_145803:exon8:c.A1519T:p.S507C	0.0008	.	.	0.004	.	.	0.0003	0	0	0.004	0	0	0	6.06e-05	.	.	.	0.011	.	rs58304191	.	.	.	.	.	.	.	.	.	.	.	.	.	0.044	0.41	D	0.864	0.455	P	0.387
9	133057937	133057937	G	T	exonic	GTF3C5		nonsynonymous SNV	GTF3C5:NM_001286709:exon9:c.G995T:p.G332V,GTF3C5:NM_012087:exon11:c.G1517T:p.G506V,GTF3C5:NM_001122823:exon12:c.G1538T:p.G513V	0.0012	.	.	0.005	.	0.001	0.0003	0	0	0.0039	0	0	0	0.0002	.	.	.	.	.	rs199967129	.	.	.	.	.	.	.	.	.	.	.	.	.	0.002	0.721	D	0.999	0.899	D	0.982
6	42964411	42964411	G	A	exonic	PEX6		nonsynonymous SNV	PEX6:NM_000287:exon17:c.C2867T:p.A956V,PEX6:NM_001316313:exon17:c.C2603T:p.A868V	0.0022	.	.	0.011	.	.	0.0003	0	0	0.0043	0	0	0	0	.	.	.	.	.	rs200115671	.	.	.	.	.	.	.	.	.	.	.	.	.	0.259	0.166	T	0.019	0.167	B	0.028
1	89268839	89268839	T	C	exonic	GBP5		nonsynonymous SNV	GBP5:NM_001134486:exon3:c.A208G:p.T70A,GBP5:NM_052942:exon4:c.A208G:p.T70A	0.0004	.	.	0.002	.	.	0.0004	0	0	0.006	0	0	0	0	.	.	.	.	.	rs199922486	.	.	.	.	.	.	.	.	.	.	.	.	.	0.003	0.682	D	0.142	0.26	B	0.15
16	67165833	67165833	G	A	exonic	HSF4		nonsynonymous SNV	HSF4:NM_001040667:exon5:c.G347A:p.R116H,HSF4:NM_001538:exon5:c.G347A:p.R116H	0.0004	.	.	0.002	.	.	0.0004	0	0	0.0041	0	0	0.0014	0.0003	.	.	.	.	.	rs79121622	COSM2994220	1(stomach)	.	.	.	.	.	.	.	.	.	.	.	0.537	0.104	T	1	0.899	D	0.99
16	88857157	88857157	G	A	exonic	TRAPPC2L		nonsynonymous SNV	TRAPPC2L:NM_001318524:exon1:c.G7A:p.V3M,TRAPPC2L:NM_001318525:exon1:c.G7A:p.V3M,TRAPPC2L:NM_016209:exon1:c.G7A:p.V3M	0.0004	.	.	0.002	.	.	0.0004	0	0	0.0043	0	2.747e-05	0	0	.	.	.	.	.	rs535526526	.	.	.	.	.	.	.	.	.	.	.	.	.	0.007	0.721	D	0.512	0.355	P	0.369
14	67775111	67775111	G	C	exonic	ZFYVE26		nonsynonymous SNV	ZFYVE26:NM_015346:exon27:c.C5225G:p.S1742C	0.001	.	.	0.005	.	.	0.0004	0	0	0.0057	0	0	0	0	.	.	.	.	.	rs193244014	.	.	Uncertain significance	Spastic_Paraplegia\x2c_Recessive	RCV000333316.1	MedGen	CN239433	.	.	.	.	.	.	0.039	0.469	D	1	0.899	D	0.994
9	87658077	87658077	G	A	exonic	DAPK1		nonsynonymous SNV	DAPK1:NM_001288729:exon18:c.G1873A:p.V625M,DAPK1:NM_001288730:exon18:c.G1873A:p.V625M,DAPK1:NM_001288731:exon18:c.G1873A:p.V625M,DAPK1:NM_004938:exon18:c.G1873A:p.V625M	.	.	.	.	.	.	0.0005	0	0.0001	0.004	0	1.878e-05	0	0.0009	.	.	.	.	.	rs117269616	.	.	.	.	.	.	.	.	.	.	.	.	.	0.007	0.632	D	0.999	0.764	D	0.934
12	53059449	53059449	G	A	exonic	TNS2		nonsynonymous SNV	TNS2:NM_015319:exon18:c.G1838A:p.G613E,TNS2:NM_170754:exon18:c.G1808A:p.G603E,TNS2:NM_198316:exon18:c.G1436A:p.G479E	.	.	.	.	.	.	0.0005	0	0	0.0083	0	0	0	0	.	.	.	.	.	rs754706125	.	.	.	.	.	.	.	.	.	.	.	.	.	0.001	0.784	D	0.944	0.512	P	0.646
15	82282320	82282320	G	A	exonic	SAXO2		nonsynonymous SNV	SAXO2:NM_001348704:exon2:c.G230A:p.R77H,SAXO2:NM_001008226:exon3:c.G455A:p.R152H,SAXO2:NM_001348699:exon4:c.G635A:p.R212H,SAXO2:NM_001348700:exon4:c.G494A:p.R165H,SAXO2:NM_001348702:exon4:c.G410A:p.R137H,SAXO2:NM_001348703:exon4:c.G410A:p.R137H,SAXO2:NM_0	0.0004	.	.	0.002	.	.	0.0004	9.643e-05	0	0.0022	0.0003	0.0003	0.0022	6.057e-05	0.0001	.	0.0001	.	0.0082	rs150691873	.	.	.	.	.	.	.	.	.	.	.	.	.	0.004	0.654	D	1	0.899	D	0.989
17	64150890	64150890	A	G	exonic	TEX2		nonsynonymous SNV	TEX2:NM_001288732:exon11:c.T3212C:p.L1071S,TEX2:NM_001288733:exon11:c.T3212C:p.L1071S,TEX2:NM_018469:exon11:c.T3233C:p.L1078S	0.0012	.	.	0.006	.	.	0.0004	9.612e-05	8.637e-05	0.005	0	1.499e-05	0	6.057e-05	0.0001	0.0002	.	0.011	.	rs150826013	.	.	.	.	.	.	.	.	.	.	.	.	.	0.002	0.721	D	0.951	0.525	P	0.886
1	153948578	153948578	C	T	exonic	CRTC2		nonsynonymous SNV	CRTC2:NM_181715:exon13:c.G1741A:p.G581R	0.0014	.	.	0.0069	.	.	0.0005	0	0	0.0058	0	6.085e-05	0	0	0.0001	.	0.0001	.	.	rs187465892	.	.	.	.	.	.	.	.	.	.	.	.	.	0.002	0.721	D	1	0.899	D	0.984
11	65112707	65112707	G	A	exonic	TM7SF2		nonsynonymous SNV	TM7SF2:NM_001277233:exon2:c.G245A:p.R82H,TM7SF2:NM_003273:exon2:c.G245A:p.R82H	0.0028	.	.	0.014	.	.	0	0	0	0	.	0	0	0	.	.	.	.	.	rs563774622	COSM4989315	1(soft_tissue);1(large_intestine)	.	.	.	.	.	.	.	.	.	.	.	0.014	0.531	D	0.021	0.172	B	0.006
10	42798527	42798527	C	T	exonic	BMS1		nonsynonymous SNV	BMS1:NM_014753:exon12:c.C2149T:p.R717C	0.0002	0.0008	.	.	.	.	0.0003	9.61e-05	0	0.0046	0	0	0	6.056e-05	.	.	.	.	.	rs572251093	COSM1957096	1(skin)	.	.	.	.	.	.	.	.	.	.	.	0.018	0.506	D	0.99	0.615	D	0.482
3	9946247	9946247	T	C	exonic	PRRT3		nonsynonymous SNV	PRRT3:NM_207351:exon4:c.A2926G:p.S976G	0.0004	.	0.0014	0.001	.	.	0.0003	0	0	0.0043	0	0	0	0.0001	.	.	.	.	.	rs531100253	.	.	.	.	.	.	.	.	.	.	.	.	.	0	0.912	D	0.999	0.764	D	0.996
10	60069384	60069384	C	T	exonic	ANK3		nonsynonymous SNV	ANK3:NM_020987:exon37:c.G11497A:p.G3833R	0.0014	.	.	0.0069	.	.	0.0003	0	0	0.0039	0	0	0	0	.	.	.	.	.	rs191382767	.	.	.	.	.	.	.	.	.	.	.	.	.	0.005	0.632	D	0.987	0.6	D	0.823
1	40628830	40628830	G	A	exonic	RIMS3		nonsynonymous SNV	RIMS3:NM_014747:exon7:c.C694T:p.P232S	0.0018	.	0.013	.	.	.	0.0003	0	0.0032	0	0	0	0.0022	0	.	.	.	.	.	rs188646274	.	.	.	.	.	.	.	.	.	.	.	.	.	0.188	0.213	T	1	0.899	D	1
9	106925540	106925540	C	T	exonic	ZNF462		nonsynonymous SNV	ZNF462:NM_001347997:exon3:c.C1628T:p.P543L,ZNF462:NM_021224:exon3:c.C1628T:p.P543L	0.0004	.	.	0.002	.	.	0.0004	9.93e-05	0	0.0046	0.0002	4.602e-05	0	6.092e-05	.	.	.	.	.	rs200349681	.	.	.	.	.	.	.	.	.	.	.	.	.	0	0.912	D	0.966	0.542	D	0.273
5	141174285	141174285	G	A	exonic	PCDHB7		nonsynonymous SNV	PCDHB7:NM_018940:exon1:c.G1450A:p.A484T	0.0008	.	.	0.004	.	.	0.0004	0	0	0.0052	0	1.499e-05	0	0	.	.	.	.	0.0082	rs200942040	COSM257679	1(kidney);1(lung);1(large_intestine)	.	.	.	.	.	.	.	.	.	.	.	0.01	0.564	D	0.999	0.764	D	0.974
12	7136245	7136245	G	A	exonic	CLSTN3		nonsynonymous SNV	CLSTN3:NM_014718:exon6:c.G782A:p.S261N	0.0008	.	.	0.004	.	.	0.0004	0	0	0.0051	0	0	0	0	.	.	.	.	.	rs189282788	.	.	.	.	.	.	.	.	.	.	.	.	.	0.004	0.654	D	0.981	0.764	D	0.954
22	31528755	31528755	C	A	exonic	SFI1		nonsynonymous SNV	SFI1:NM_001007467:exon3:c.C158A:p.S53Y,SFI1:NM_001258325:exon3:c.C158A:p.S53Y,SFI1:NM_014775:exon3:c.C158A:p.S53Y	0.0008	.	.	0.004	.	.	0.0004	0	0	0.0052	0	0	0	0	.	.	.	.	.	rs139857575	.	.	.	.	.	.	.	.	.	.	.	.	.	0.003	0.721	D	0.999	0.764	D	0.971
3	37324387	37324387	A	C	exonic	GOLGA4		nonsynonymous SNV	GOLGA4:NM_002078:exon14:c.A2501C:p.E834A,GOLGA4:NM_001172713:exon15:c.A2567C:p.E856A	0.001	.	.	0.005	.	.	0.0004	0	0	0.0061	0	0	0	0	.	.	.	.	.	rs145755707	.	.	.	.	.	.	.	.	.	.	.	.	.	0.004	0.682	D	0.999	0.899	D	0.974
10	102872544	102872544	C	A	exonic	AS3MT		nonsynonymous SNV	AS3MT:NM_020682:exon4:c.C267A:p.S89R	0.0014	0.0008	.	0.006	.	.	0.0004	0.0001	0	0.0046	0	0	0	0.0002	.	.	.	.	.	rs144713814	.	.	.	.	.	.	.	.	.	.	.	.	.	0.001	0.784	D	0.999	0.899	D	0.995
6	138571850	138571850	C	T	exonic	NHSL1		nonsynonymous SNV	NHSL1:NM_020464:exon1:c.G62A:p.R21H	0.0016	.	.	0.006	.	0.002	0.0004	0	0	0.0096	0	0	0	0.0003	.	.	.	.	.	rs116847080	.	.	.	.	.	.	.	.	.	.	.	.	.	0.009	0.574	D	0.996	0.67	D	0.728
7	99648351	99648351	A	G	exonic	CYP3A5		nonsynonymous SNV	CYP3A5:NM_000777:exon13:c.T1463C:p.I488T,CYP3A5:NM_001291829:exon14:c.T1124C:p.I375T,CYP3A5:NM_001291830:exon14:c.T1433C:p.I478T	0.0016	.	.	0.0079	.	.	0.0004	0	0	0.0052	0	0	0	6.06e-05	.	.	.	.	.	rs28365085	.	.	.	.	.	.	.	.	.	.	.	.	.	0	0.912	D	0.99	0.615	D	0.924
21	46121586	46121586	C	A	exonic	COL6A2		nonsynonymous SNV	COL6A2:NM_001849:exon18:c.C1489A:p.P497T,COL6A2:NM_058174:exon18:c.C1489A:p.P497T,COL6A2:NM_058175:exon18:c.C1489A:p.P497T	0.002	.	.	0.0099	.	.	0.0004	0	0	0.0048	0	1.533e-05	0	0	.	.	.	0.011	.	rs75581470	.	.	Likely benign|Likely benign|Likely benign	Myosclerosis|Collagen_VI-related_myopathy|not_specified	RCV000270832.1|RCV000325923.1|RCV000329762.1	MedGen:Orphanet|MedGen|MedGen	C1611706:ORPHA289380|CN117976|CN169374	.	.	.	.	.	.	0.053	0.599	T	0.869	0.507	P	0.373
7	27766011	27766011	G	A	exonic	TAX1BP1		nonsynonymous SNV	TAX1BP1:NM_001079864:exon4:c.G443A:p.G148D,TAX1BP1:NM_001206901:exon4:c.G443A:p.G148D,TAX1BP1:NM_006024:exon4:c.G443A:p.G148D	0.0008	.	.	0.003	.	0.001	0.0005	0	0	0.0044	0	0	0	0.0013	.	.	.	.	.	rs144279541	.	.	.	.	.	.	.	.	.	.	.	.	.	0.011	0.555	D	0.951	0.541	P	0.794
15	64930831	64930831	A	G	exonic	ANKDD1A		nonsynonymous SNV	ANKDD1A:NM_182703:exon7:c.A580G:p.T194A	0.0012	.	.	0.006	.	.	0.0005	0	0	0.006	0.0006	1.614e-05	0.0013	0.0001	.	.	.	.	.	rs183862467	.	.	.	.	.	.	.	.	.	.	.	.	.	0.771	0.654	T	1	0.899	D	0.995
4	56315122	56315122	G	C	exonic	KIAA1211		nonsynonymous SNV	KIAA1211:NM_020722:exon8:c.G1620C:p.Q540H	.	.	.	.	.	.	0.0007	0	0.0002	0.0014	0.0041	0.0007	0.0035	0	.	.	.	.	.	rs750633492	.	.	.	.	.	.	.	.	.	.	.	.	.	0.003	0.682	D	1	0.899	D	0.987
1	6212030	6212030	C	T	exonic	RNF207		nonsynonymous SNV	RNF207:NM_207396:exon13:c.C1273T:p.R425C	0.0014	.	.	0.006	0.001	.	0.001	0.0007	0	0.0124	0	0.0002	0	0	.	.	.	.	.	rs138727802	COSM4009226	1(stomach)	.	.	.	.	.	.	.	.	.	.	.	0.036	0.433	D	0.322	0.313	B	0.033
9	135485651	135485651	C	T	exonic	PPP1R26		nonsynonymous SNV	PPP1R26:NM_014811:exon4:c.C1141T:p.R381C	0.0006	.	.	0.003	.	.	0.0004	9.994e-05	0	0.006	0	0	0	0	0.0001	0.0002	.	.	.	rs142802869	.	.	.	.	.	.	.	.	.	.	.	.	.	0	0.912	D	1	0.899	D	1
6	31776185	31776185	G	A	exonic	VWA7		nonsynonymous SNV	VWA7:NM_025258:exon3:c.C292T:p.R98W	.	.	.	.	.	.	0.0004	0	0.0003	0.0035	0.0002	0.0002	0.0011	0.0005	0.0001	.	0.0001	.	.	rs144509511	.	.	.	.	.	.	.	.	.	.	.	.	.	0.013	0.538	D	1	0.899	D	0.996
18	33739329	33739329	C	T	exonic	ASXL3		nonsynonymous SNV	ASXL3:NM_030632:exon11:c.C1925T:p.P642L	0.0016	.	.	0.0079	.	.	0.0005	0.0003	0.0002	0.006	0	0	0.0011	0	0.0001	0.0003	.	0.011	.	rs189786599	.	.	Uncertain significance	not_specified	RCV000194856.1	MedGen	CN169374	.	.	.	.	.	.	0	0.912	D	0.986	0.596	D	0.655
20	35176279	35176279	C	T	exonic	PROCR		nonsynonymous SNV	PROCR:NM_006404:exon3:c.C434T:p.P145L	0.001	0.003	.	0.001	.	.	0.0006	0.0026	8.637e-05	0.0049	0	1.499e-05	0	0	0.0005	0.0014	0.0001	.	.	rs144485700	COSM4097878	1(stomach)	.	.	.	.	.	.	.	.	.	.	.	0.02	0.496	D	1	0.899	D	0.967
3	58143595	58143595	A	T	exonic	FLNB		nonsynonymous SNV	FLNB:NM_001164319:exon31:c.A5335T:p.M1779L,FLNB:NM_001164318:exon32:c.A5374T:p.M1792L,FLNB:NM_001457:exon32:c.A5407T:p.M1803L,FLNB:NM_001164317:exon33:c.A5500T:p.M1834L	0.0006	.	.	0.003	.	.	0.0004	9.651e-05	0	0.0052	0	1.502e-05	0	0.0003	.	.	.	.	.	rs200677473	.	.	.	.	.	.	.	.	.	.	.	.	.	0.009	0.599	D	0.01	0.17	B	0.015
12	49889524	49889524	G	C	exonic	FAIM2		nonsynonymous SNV	FAIM2:NM_012306:exon9:c.C608G:p.A203G	0.0016	.	.	0.0079	.	.	0.0004	0	0	0.0061	0	0	0	0	.	.	.	0.011	.	rs80246888	.	.	.	.	.	.	.	.	.	.	.	.	.	0.002	0.721	D	0.891	0.47	P	0.748
1	150077717	150077717	G	T	exonic	VPS45		nonsynonymous SNV	VPS45:NM_001279355:exon4:c.G256T:p.V86F,VPS45:NM_001279353:exon5:c.G310T:p.V104F,VPS45:NM_001279354:exon7:c.G517T:p.V173F,VPS45:NM_007259:exon7:c.G625T:p.V209F	0.0022	.	.	0.011	.	.	0.0004	0	0	0.0058	0	0	0	6.059e-05	.	.	.	.	.	rs201955039	.	.	.	.	.	.	.	.	.	.	.	.	.	0.007	0.599	D	0.957	0.53	D	0.817
10	24527940	24527940	C	T	exonic	KIAA1217		nonsynonymous SNV	KIAA1217:NM_001282769:exon9:c.C1952T:p.A651V,KIAA1217:NM_001282770:exon9:c.C1952T:p.A651V,KIAA1217:NM_001321681:exon10:c.C2057T:p.A686V,KIAA1217:NM_001282767:exon13:c.C2798T:p.A933V,KIAA1217:NM_001282768:exon13:c.C2798T:p.A933V,KIAA1217:NM_019590:exon14:c	0.0004	.	.	0.002	.	.	0.0005	0	0	0.0075	0	0	0.0011	0	.	.	.	.	.	rs200338973	.	.	.	.	.	.	.	.	.	.	.	.	.	0.002	0.912	D	0.793	0.512	P	0.235
9	84299588	84299588	G	T	exonic	SLC28A3		nonsynonymous SNV	SLC28A3:NM_001199633:exon6:c.C662A:p.P221Q,SLC28A3:NM_022127:exon7:c.C662A:p.P221Q	0.0012	.	.	0.006	.	.	0.0005	0	0	0.0076	0	0	0	0	.	.	.	0.022	.	rs11140503	.	.	.	.	.	.	.	.	.	.	.	.	.	0.334	0.129	T	0.996	0.715	D	0.983
21	26840542	26840542	G	C	exonic	ADAMTS1		nonsynonymous SNV	ADAMTS1:NM_006988:exon5:c.C1399G:p.P467A	0.0012	.	.	0.006	.	.	0.0005	0.0004	8.66e-05	0.0057	0	0	0	0.0002	.	.	.	.	.	rs148409650	.	.	.	.	.	.	.	.	.	.	.	.	.	0	0.912	D	1	0.899	D	0.997
4	185589777	185589777	G	A	exonic	SORBS2		nonsynonymous SNV	SORBS2:NM_001145674:exon14:c.C2855T:p.A952V,SORBS2:NM_001145675:exon14:c.C1319T:p.A440V,SORBS2:NM_001145670:exon20:c.C1775T:p.A592V,SORBS2:NM_001145672:exon20:c.C1826T:p.A609V,SORBS2:NM_021069:exon20:c.C3143T:p.A1048V,SORBS2:NM_001145671:exon22:c.C2036T:p	0.0016	.	.	0.0079	.	.	0.0005	0	0	0.0068	0	0	0	0	.	.	.	.	.	rs725185	COSM4584964;COSM4584965;COSM4584963;COSM4584962;COSM4584966	1(bone)	.	.	.	.	.	.	.	.	.	.	.	0.038	0.784	D	0.037	0.604	B	0.018
9	119242167	119242167	C	A	exonic	BRINP1		nonsynonymous SNV	BRINP1:NM_014618:exon4:c.G459T:p.K153N	0.0018	.	.	0.0089	.	.	0.0005	0	0	0.0061	0	1.501e-05	0.0011	0.0003	.	.	.	.	.	rs149037826	.	.	.	.	.	.	.	.	.	.	.	.	.	0.014	0.531	D	0.557	0.364	P	0.125
9	114638581	114638581	T	C	exonic	TMEM268		nonsynonymous SNV	TMEM268:NM_001330760:exon8:c.T707C:p.V236A,TMEM268:NM_153045:exon8:c.T704C:p.V235A	0.002	.	.	0.0099	.	.	0.0005	0	0	0.0069	0	0	0	0	.	.	.	.	.	rs139657527	.	.	.	.	.	.	.	.	.	.	.	.	.	0.013	0.682	D	0.996	0.67	D	0.986
15	43529331	43529331	C	T	exonic	MAP1A		nonsynonymous SNV	MAP1A:NM_002373:exon4:c.C7858T:p.R2620W	0.0022	.	.	0.011	.	.	0.0005	0	0	0.0064	0	1.509e-05	0.0011	0.0002	.	.	.	.	.	rs183805091	.	.	.	.	.	.	.	.	.	.	.	.	.	0	0.912	D	1	0.899	D	0.978
11	111549715	111549715	T	C	exonic	LAYN		nonsynonymous SNV	LAYN:NM_001318799:exon3:c.T49C:p.F17L,LAYN:NM_178834:exon3:c.T481C:p.F161L,LAYN:NM_001258390:exon4:c.T505C:p.F169L	0.001	.	.	0.005	.	.	0.0006	0	0.0003	0.0053	0	0	0	0.0017	.	.	.	.	.	rs75324125	.	.	.	.	.	.	.	.	.	.	.	.	.	0.008	0.632	D	0.873	0.566	P	0.731
3	46995086	46995086	C	G	exonic	NBEAL2		nonsynonymous SNV	NBEAL2:NM_015175:exon13:c.C1351G:p.P451A	0.0016	.	.	0.0079	.	.	0.0007	0	0	0.0098	0	0	0.0043	0.0001	.	.	.	.	.	rs368375664	.	.	.	.	.	.	.	.	.	.	.	.	.	0.353	0.122	T	0.999	0.899	D	0.986
11	64911072	64911072	G	A	exonic	ATG2A		nonsynonymous SNV	ATG2A:NM_015104:exon10:c.C1432T:p.R478C	0.0016	.	.	0.0079	.	.	0.0007	0	0	0.0089	0	1.512e-05	0	6.058e-05	.	.	.	.	.	rs188780113	COSM1235964	2(haematopoietic_and_lymphoid_tissue)	.	.	.	.	.	.	.	.	.	.	.	0.038	0.427	D	1	0.899	D	0.854
20	38138122	38138122	G	A	exonic	TGM2		nonsynonymous SNV	TGM2:NM_001323317:exon9:c.C1363T:p.P455S,TGM2:NM_001323318:exon9:c.C1426T:p.P476S,TGM2:NM_004613:exon10:c.C1606T:p.P536S,TGM2:NM_198951:exon10:c.C1606T:p.P536S,TGM2:NM_001323316:exon11:c.C1606T:p.P536S	0.001	.	.	0.005	.	.	0.0009	0	0	0.0159	0	0	0	0.0002	.	.	.	.	.	rs45556333	.	.	.	.	.	.	.	.	.	.	.	.	.	0.217	0.191	T	0.982	0.764	D	0.632
9	14619087	14619087	C	T	exonic	ZDHHC21		nonsynonymous SNV	ZDHHC21:NM_178566:exon10:c.G677A:p.R226Q	0.0012	.	.	0.004	0.001	0.001	0.0006	0	0.0002	0.0066	0	0.0001	0	0.0002	0.0001	.	0.0001	.	.	rs61752940	.	.	.	.	.	.	.	.	.	.	.	.	.	0.034	0.44	D	0.994	0.647	D	0.885
6	43199959	43199959	C	T	exonic	CUL9		nonsynonymous SNV	CUL9:NM_015089:exon14:c.C3187T:p.R1063C	0.0016	.	.	0.0079	.	.	0.0006	9.747e-05	0	0.0079	0	0	0.0011	0	0.0001	0.0002	.	.	.	rs140530247	COSM5357115	1(large_intestine)	.	.	.	.	.	.	.	.	.	.	.	0	0.912	D	1	0.899	D	0.987
16	2110357	2110357	C	T	exonic	PKD1		nonsynonymous SNV	PKD1:NM_000296:exon15:c.G4810A:p.V1604M,PKD1:NM_001009944:exon15:c.G4810A:p.V1604M	0.0016	.	.	0.0069	.	0.001	0.0006	0	0	0.0073	0	7.669e-05	0	0.0002	0.0001	.	0.0001	.	.	rs191685707	.	.	.	.	.	.	.	.	.	.	.	.	.	0.016	0.518	D	1	0.899	D	0.997
12	123943440	123943440	C	T	exonic	CCDC92		nonsynonymous SNV	CCDC92:NM_001304961:exon2:c.G37A:p.A13T,CCDC92:NM_001304957:exon3:c.G88A:p.A30T,CCDC92:NM_001304959:exon3:c.G88A:p.A30T,CCDC92:NM_025140:exon3:c.G88A:p.A30T,CCDC92:NM_001304958:exon4:c.G88A:p.A30T,CCDC92:NM_001304960:exon5:c.G88A:p.A30T	0.0022	.	.	0.011	.	.	0.0007	0	8.64e-05	0.0097	0	1.5e-05	0	0.0002	0.0001	0.0002	.	.	.	rs150024637	COSM5840473	1(NS)	.	.	.	.	.	.	.	.	.	.	.	0.022	0.524	D	1	0.899	D	0.998
1	114625965	114625965	C	T	exonic	DENND2C		nonsynonymous SNV	DENND2C:NM_198459:exon2:c.G20A:p.R7H,DENND2C:NM_001256404:exon4:c.G20A:p.R7H	0.0004	.	.	0.001	.	0.001	0.0006	0.0006	8.685e-05	0.004	0.0017	6.047e-05	0.0011	0.0009	0.0002	0.0005	.	.	.	rs147242882	.	.	.	.	.	.	.	.	.	.	.	.	.	0	0.912	D	1	0.899	D	0.999
1	92694370	92694370	G	A	exonic	EVI5		nonsynonymous SNV	EVI5:NM_001308248:exon8:c.C1060T:p.R354C,EVI5:NM_001350197:exon8:c.C928T:p.R310C,EVI5:NM_001350198:exon8:c.C928T:p.R310C,EVI5:NM_005665:exon8:c.C1060T:p.R354C	0.0008	.	.	0.004	.	.	0.0006	9.643e-05	0	0.0067	0	0.0002	0	0.0002	0.0002	.	0.0002	.	.	rs117711462	.	.	.	.	.	.	.	.	.	.	.	.	.	0.056	0.381	T	1	0.899	D	0.997
13	44989396	44989396	C	G	exonic	NUFIP1		nonsynonymous SNV	NUFIP1:NM_012345:exon1:c.G41C:p.W14S	0.0002	.	.	.	0.001	.	0.0006	0	9.432e-05	0.002	0.0033	0.0005	0.0025	0.0001	0.0003	.	0.0005	.	.	rs201371338	.	.	.	.	.	.	.	.	.	.	.	.	.	0	0.912	D	1	0.899	D	0.996
9	115084220	115084220	C	G	exonic	TNC		nonsynonymous SNV	TNC:NM_002160:exon4:c.G2120C:p.R707T	0.0014	.	.	0.0069	.	.	0.0005	0	0	0.0076	0	0	0	0	.	.	.	.	.	rs146640511	.	.	.	.	.	.	.	.	.	.	.	.	.	0.225	0.215	T	1	0.899	D	0.999
5	79793516	79793516	T	C	exonic	CMYA5		nonsynonymous SNV	CMYA5:NM_153610:exon12:c.T11869C:p.Y3957H	0.0028	.	.	0.014	.	.	0.0005	0	0	0.0077	0	0	0	0	.	.	.	.	.	rs117835440	.	.	.	.	.	.	.	.	.	.	.	.	.	0	0.912	D	1	0.899	D	0.999
16	1542028	1542028	G	A	exonic	TMEM204		nonsynonymous SNV	TMEM204:NM_024600:exon2:c.G388A:p.D130N,TMEM204:NM_001256541:exon3:c.G388A:p.D130N	0.001	.	.	0.005	.	.	0.0006	0	9.893e-05	0.0087	0	0	0	0	.	.	.	.	.	rs184706289	.	.	.	.	.	.	.	.	.	.	.	.	.	0.007	0.599	D	0.891	0.47	P	0.418
11	60941262	60941262	T	C	exonic	SLC15A3		nonsynonymous SNV	SLC15A3:NM_016582:exon5:c.A1136G:p.N379S	0.0012	.	.	0.001	.	0.0051	0.0006	0	0.0002	0.0011	0	0	0.0012	0.0038	.	.	.	.	.	rs144904455	.	.	.	.	.	.	.	.	.	.	.	.	.	0.013	0.538	D	0.994	0.647	D	0.9
12	101765167	101765167	G	T	exonic	GNPTAB		nonsynonymous SNV	GNPTAB:NM_024312:exon13:c.C1750A:p.P584T	0.0012	.	.	0.006	.	.	0.0006	0	0	0.0089	0	0	0	0	.	.	.	.	.	rs201829728	COSM2063633	1(soft_tissue)	.	.	.	.	.	.	.	.	.	.	.	0.108	0.294	T	0.868	0.458	P	0.4
16	30582788	30582788	G	T	exonic	ZNF785		nonsynonymous SNV	ZNF785:NM_152458:exon3:c.C990A:p.H330Q	0.0016	.	.	0.0079	.	.	0.0006	0	0	0.0085	0	0	0	0	.	.	.	.	.	rs141592630	.	.	.	.	.	.	.	.	.	.	.	.	.	0	0.912	D	0.995	0.899	D	0.768
10	115315521	115315521	A	T	exonic	ATRNL1		nonsynonymous SNV	ATRNL1:NM_207303:exon18:c.A2822T:p.Q941L	0.0018	.	.	0.0089	.	.	0.0006	0	0	0.0083	0	0	0	6.366e-05	.	.	.	.	.	rs3750690	.	.	.	.	.	.	.	.	.	.	.	.	.	0.136	0.26	T	0.987	0.6	D	0.953
8	143804099	143804099	C	T	exonic	SCRIB		nonsynonymous SNV	SCRIB:NM_015356:exon22:c.G3067A:p.D1023N,SCRIB:NM_182706:exon22:c.G3067A:p.D1023N	0.0024	.	.	0.012	.	.	0.0006	0	0	0.0084	0	1.653e-05	0	0	.	.	.	0.011	.	rs140972127	.	.	.	.	.	.	.	.	.	.	.	.	.	0	0.912	D	1	0.899	D	0.994
1	179131469	179131469	C	T	exonic	ABL2		nonsynonymous SNV	ABL2:NM_001136001:exon2:c.G170A:p.R57H,ABL2:NM_001168236:exon2:c.G170A:p.R57H,ABL2:NM_001168238:exon2:c.G170A:p.R57H,ABL2:NM_001168239:exon2:c.G125A:p.R42H,ABL2:NM_001136000:exon3:c.G188A:p.R63H,ABL2:NM_001168237:exon3:c.G233A:p.R78H,ABL2:NM_005158:exon3:	0.0004	.	.	0.002	.	.	0.0007	0	0	0.0088	0	4.498e-05	0	0	.	.	.	.	.	rs55655202	.	.	.	.	.	.	.	.	.	.	.	.	.	0.001	0.784	D	1	0.899	D	0.998
5	33989398	33989398	C	G	exonic	AMACR		nonsynonymous SNV	AMACR:NM_001167595:exon5:c.G844C:p.E282Q,AMACR:NM_014324:exon5:c.G844C:p.E282Q	0.0022	.	.	0.0089	.	0.002	0.0007	0	8.639e-05	0.0075	0	1.498e-05	0.0011	0.0007	.	.	.	.	.	rs181341030	.	.	Uncertain significance	not_specified	RCV000194266.1	MedGen	CN169374	.	.	.	.	.	.	0.097	0.346	T	0.994	0.647	D	0.858
2	112586309	112586309	C	T	exonic	CHCHD5		nonsynonymous SNV	CHCHD5:NM_001304353:exon3:c.C139T:p.R47C,CHCHD5:NM_001304354:exon3:c.C139T:p.R47C,CHCHD5:NM_032309:exon3:c.C253T:p.R85C	0.0018	.	.	0.003	0.005	0.001	0.0007	0.0002	8.649e-05	0.0032	0	0.0005	0.0011	0.0008	0.0001	.	0.0001	0.011	.	rs79064914	.	.	.	.	.	.	.	.	.	.	.	.	.	0.007	0.721	D	1	0.899	D	0.959
4	125452703	125452703	C	T	exonic	FAT4		nonsynonymous SNV	FAT4:NM_001291285:exon9:c.C11693T:p.A3898V,FAT4:NM_001291303:exon9:c.C11693T:p.A3898V,FAT4:NM_024582:exon9:c.C11687T:p.A3896V	0.0028	.	.	0.014	.	.	0.0008	0.0001	8.66e-05	0.01	0	7.517e-05	0	0.0004	0.0001	.	0.0001	.	.	rs138275098	.	.	.	.	.	.	.	.	.	.	.	.	.	0.516	0.073	T	1	0.899	D	0.998
6	148519876	148519876	G	A	exonic	SASH1		nonsynonymous SNV	SASH1:NM_001346507:exon3:c.G475A:p.G159R,SASH1:NM_001346508:exon3:c.G475A:p.G159R,SASH1:NM_001346509:exon3:c.G352A:p.G118R,SASH1:NM_001346505:exon10:c.G1057A:p.G353R,SASH1:NM_015278:exon10:c.G1192A:p.G398R,SASH1:NM_001346506:exon11:c.G820A:p.G274R	0.0012	.	.	0.006	.	.	0.001	0	0	0.0106	0	0.0002	0	0.0018	0.0001	.	0.0001	.	.	rs149965187	.	.	.	.	.	.	.	.	.	.	.	.	.	0.024	0.477	D	1	0.899	D	0.91
5	69300116	69300116	G	A	exonic	CCDC125		nonsynonymous SNV	CCDC125:NM_001297696:exon8:c.C709T:p.R237W,CCDC125:NM_176816:exon8:c.C712T:p.R238W,CCDC125:NM_001297697:exon9:c.C337T:p.R113W	0.0016	.	.	0.0079	.	.	0.0006	9.61e-05	8.637e-05	0.0075	0	8.993e-05	0	0	0.0002	0.0005	.	.	0.0082	rs189273822	.	.	.	.	.	.	.	.	.	.	.	.	.	0.002	0.721	D	0.998	0.764	D	0.795
6	43355758	43355758	G	A	exonic	ZNF318		nonsynonymous SNV	ZNF318:NM_014345:exon4:c.C1576T:p.R526C	0.0002	.	.	0.001	.	.	0.0006	0.0003	0.0005	0.0013	0	0.0007	0.0011	6.056e-05	0.0007	0.0005	0.0008	.	.	rs151197319	COSM3874308;COSM3874309	1(stomach)	.	.	.	.	.	.	.	.	.	.	.	0	0.912	D	0.999	0.764	D	0.795
3	58535004	58535004	G	A	exonic	ACOX2		nonsynonymous SNV	ACOX2:NM_003500:exon2:c.C103T:p.R35W	0.0006	0.0008	.	0.001	.	0.001	0.0007	0.0002	8.637e-05	0.0037	0	0.0005	0.0011	0.0007	0.0008	0.0005	0.0009	.	.	rs142584671	.	.	.	.	.	.	.	.	.	.	.	.	.	0.011	0.555	D	0.995	0.657	D	0.586
16	20781762	20781762	A	G	exonic	ACSM3		nonsynonymous SNV	ACSM3:NM_005622:exon7:c.A994G:p.M332V,ACSM3:NM_202000:exon7:c.A994G:p.M332V	0.0028	.	.	0.014	.	.	0.0006	0	8.673e-05	0.0082	0	0	0	0	.	.	.	.	.	rs192560104	COSM1580412;COSM1580411	1(haematopoietic_and_lymphoid_tissue)	.	.	.	.	.	.	.	.	.	.	.	0.025	0.473	D	0.792	0.453	P	0.516
17	60158078	60158078	C	A	exonic	CA4		nonsynonymous SNV	CA4:NM_000717:exon6:c.C531A:p.N177K	0.0028	.	.	0.014	.	.	0.0006	0	0	0.0084	0	0	0	0.0001	.	.	.	0.011	.	rs185942554	.	.	Likely benign	Retinitis_Pigmentosa\x2c_Dominant	RCV000308163.1	MedGen	CN239354	.	.	.	.	.	.	0	0.912	D	0.995	0.657	D	0.822
17	2041487	2041487	G	C	exonic	DPH1		nonsynonymous SNV	DPH1:NM_001346576:exon10:c.G688C:p.V230L,DPH1:NM_001346574:exon11:c.G1045C:p.V349L,DPH1:NM_001346575:exon11:c.G1012C:p.V338L,DPH1:NM_001383:exon11:c.G1108C:p.V370L	0.0004	.	.	0.002	.	.	0.0007	0.0001	0	0.009	0	1.567e-05	0	0.0002	.	.	.	0.011	.	rs200231675	.	.	.	.	.	.	.	.	.	.	.	.	.	0.002	0.721	D	0.885	0.467	P	0.678
12	4605081	4605081	A	T	exonic	DYRK4		nonsynonymous SNV	DYRK4:NM_001282285:exon1:c.A91T:p.M31L,DYRK4:NM_001282286:exon1:c.A91T:p.M31L,DYRK4:NM_003845:exon9:c.A949T:p.M317L	0.0012	.	.	0.006	.	.	0.0007	0	0	0.0091	0	0	0	6.573e-05	.	.	.	.	.	rs200900846	.	.	.	.	.	.	.	.	.	.	.	.	.	0.032	0.446	D	0.225	0.397	B	0.079
6	100767146	100767146	T	C	exonic	ASCC3		nonsynonymous SNV	ASCC3:NM_001284271:exon9:c.A1595G:p.K532R,ASCC3:NM_006828:exon9:c.A1595G:p.K532R	0.0018	.	.	0.0089	.	.	0.0007	0	0	0.0094	0	3.002e-05	0.0011	0	.	.	.	.	.	rs138701301	COSM3828679	1(breast)	.	.	.	.	.	.	.	.	.	.	.	0	0.912	D	0.405	0.899	B	0.292
6	49457983	49457983	C	T	exonic	MUT		nonsynonymous SNV	MUT:NM_000255:exon3:c.G461A:p.R154H	0.0028	.	.	0.014	.	.	0.0007	0	0	0.0098	0	0	0	6.081e-05	.	.	.	0.011	.	rs142068898	.	.	Likely benign	not_specified	RCV000279919.1	MedGen	CN169374	.	.	.	.	.	.	0.454	0.089	T	0	0.026	B	0
10	95263968	95263968	C	A	exonic	PDLIM1		nonsynonymous SNV	PDLIM1:NM_020992:exon4:c.G429T:p.Q143H	0.0006	.	.	0.003	.	.	0.0008	0	0	0.0109	0	1.499e-05	0	0	.	.	.	.	.	rs192099405	.	.	.	.	.	.	.	.	.	.	.	.	.	0.022	0.486	D	0.155	0.265	B	0.059
15	28167767	28167767	A	G	exonic	HERC2		nonsynonymous SNV	HERC2:NM_004667:exon68:c.T10474C:p.S3492P	0.002	.	.	0.0099	.	.	0.0008	0	0	0.0103	0	0	0	0.0002	.	.	.	.	.	rs185865505	.	.	.	.	.	.	.	.	.	.	.	.	.	0.036	0.433	D	0.991	0.622	D	0.593
12	22478453	22478453	C	G	exonic	C2CD5		nonsynonymous SNV	C2CD5:NM_001286174:exon14:c.G1762C:p.A588P,C2CD5:NM_001286176:exon15:c.G1762C:p.A588P,C2CD5:NM_001286177:exon15:c.G1735C:p.A579P,C2CD5:NM_014802:exon15:c.G1762C:p.A588P,C2CD5:NM_001286173:exon16:c.G1768C:p.A590P,C2CD5:NM_001286175:exon16:c.G1801C:p.A601P	0.0022	.	.	0.011	.	.	0.0009	0	0	0.0119	0	0	0	6.273e-05	.	.	.	0.011	.	rs117665966	.	.	.	.	.	.	.	.	.	.	.	.	.	0.111	0.43	T	0.999	0.764	D	0.984
2	240560941	240560941	G	A	exonic	ANKMY1;DUSP28		nonsynonymous SNV	DUSP28:NM_001033575:exon1:c.G257A:p.C86Y,ANKMY1:NM_001308375:exon1:c.C10T:p.H4Y	0.0004	.	.	0.002	.	.	0.0013	0	0	0.0188	0	0	0	0	.	.	.	.	.	rs373908074	.	.	.	.	.	.	.	.	.	.	.	.	.	0.001	0.784	D	0.999	0.764	D	0.91
16	19710537	19710537	G	A	exonic	KNOP1		nonsynonymous SNV	KNOP1:NM_001348534:exon3:c.C968T:p.T323M,KNOP1:NM_001348535:exon3:c.C968T:p.T323M,KNOP1:NM_001348536:exon3:c.C968T:p.T323M,KNOP1:NM_001012991:exon4:c.C1037T:p.T346M,KNOP1:NM_001348527:exon4:c.C1217T:p.T406M,KNOP1:NM_001348530:exon4:c.C1037T:p.T346M,KNOP1:	0.0026	.	.	0.011	.	0.002	0.0008	0	0.0002	0.0059	0	0.0005	0	0.0008	0.0001	.	0.0001	.	.	rs79733132	COSM3999757	1(haematopoietic_and_lymphoid_tissue)	.	.	.	.	.	.	.	.	.	.	.	0.002	0.721	D	1	0.899	D	0.999
1	43442922	43442922	G	A	exonic	SZT2		nonsynonymous SNV	SZT2:NM_015284:exon58:c.G8084A:p.R2695H	0.0008	.	.	.	0.001	0.0031	0.0008	0	8.639e-05	0.0001	0.0017	9.005e-05	0.0011	0.0043	0.0002	.	0.0002	.	.	rs150591561	COSM3785293;COSM3785294;COSM3785295	1(pancreas);1(upper_aerodigestive_tract)	.	.	.	.	.	.	.	.	.	.	.	0.017	0.512	D	1	0.899	D	0.999
22	23875181	23875181	C	T	exonic	SLC2A11		nonsynonymous SNV	SLC2A11:NM_001024938:exon4:c.C346T:p.R116C,SLC2A11:NM_001024939:exon4:c.C355T:p.R119C,SLC2A11:NM_001282864:exon4:c.C367T:p.R123C,SLC2A11:NM_030807:exon5:c.C367T:p.R123C	0.0006	.	.	0.003	.	.	0.0009	0	0	0.0032	0.0051	0.0005	0.0045	0.0002	0.0002	.	0.0003	.	.	rs138317708	.	.	.	.	.	.	.	.	.	.	.	.	.	0.082	0.524	T	0.999	0.899	D	0.932
3	105534801	105534801	G	A	exonic	ALCAM		nonsynonymous SNV	ALCAM:NM_001243280:exon6:c.G686A:p.G229D,ALCAM:NM_001243281:exon6:c.G686A:p.G229D,ALCAM:NM_001627:exon6:c.G686A:p.G229D	0.002	.	.	0.006	0.001	0.0031	0.001	0	0.0004	0.0079	0	0.0004	0.0022	0.0008	0.0002	.	0.0002	.	.	rs10933819	.	.	.	.	.	.	.	.	.	.	.	.	.	0.132	0.265	T	1	0.899	D	0.999
6	32220129	32220129	C	G	exonic	NOTCH4		nonsynonymous SNV	NOTCH4:NM_004557:exon7:c.G1315C:p.A439P	0.0002	.	.	0.001	.	.	0.0007	0	0	0.0102	0	0	0	0	.	.	.	.	.	rs200731043	COSM3348614	1(haematopoietic_and_lymphoid_tissue)	.	.	.	.	.	.	.	.	.	.	.	0.012	0.546	D	0.998	0.764	D	0.982
3	43577012	43577012	A	G	exonic	ANO10		nonsynonymous SNV	ANO10:NM_001204833:exon4:c.T509C:p.F170S,ANO10:NM_001204832:exon5:c.T644C:p.F215S,ANO10:NM_001346466:exon5:c.T644C:p.F215S,ANO10:NM_001346469:exon5:c.T644C:p.F215S,ANO10:NM_001204831:exon6:c.T842C:p.F281S,ANO10:NM_001346463:exon6:c.T842C:p.F281S,ANO10:NM_	0.002	.	.	0.0099	.	.	0.0007	0	8.645e-05	0.0096	0	1.5e-05	0	0	.	.	.	.	.	rs184756780	.	.	.	.	.	.	.	.	.	.	.	.	.	0.001	0.784	D	0.876	0.637	P	0.79
1	1354483	1354483	C	A	exonic	MXRA8		nonsynonymous SNV	MXRA8:NM_001282584:exon5:c.G673T:p.V225F,MXRA8:NM_001282583:exon6:c.G949T:p.V317F,MXRA8:NM_001282585:exon6:c.G976T:p.V326F,MXRA8:NM_032348:exon6:c.G976T:p.V326F,MXRA8:NM_001282582:exon7:c.G976T:p.V326F	0.0008	.	.	0.002	.	0.002	0.0008	0.0002	0	0.0074	0.0003	0.0002	0.0012	0.0006	.	.	.	.	.	rs141809370	.	.	.	.	.	.	.	.	.	.	.	.	.	0.004	0.682	D	0.986	0.647	D	0.783
13	95247049	95247049	G	C	exonic	ABCC4		nonsynonymous SNV	ABCC4:NM_001105515:exon3:c.C232G:p.P78A,ABCC4:NM_001301829:exon3:c.C232G:p.P78A,ABCC4:NM_001301830:exon3:c.C232G:p.P78A,ABCC4:NM_005845:exon3:c.C232G:p.P78A	0.0014	.	.	0.006	.	0.001	0.0008	0	0	0.0111	0	0	0.0011	6.058e-05	.	.	.	.	.	rs11568689	.	.	.	.	.	.	.	.	.	.	.	.	.	0.02	0.912	D	0.908	0.715	P	0.368
4	56994696	56994696	G	T	exonic	POLR2B		nonsynonymous SNV	POLR2B:NM_001303268:exon4:c.G181T:p.G61C,POLR2B:NM_000938:exon5:c.G406T:p.G136C,POLR2B:NM_001303269:exon6:c.G385T:p.G129C	0.003	.	.	0.013	.	0.002	0.0008	0	0.0002	0.0108	0	0	0	0.0004	.	.	.	.	.	rs140288467	COSM4417857	1(haematopoietic_and_lymphoid_tissue)	.	.	.	.	.	.	.	.	.	.	.	0.006	0.632	D	0.83	0.494	P	0.778
6	31795151	31795151	G	A	exonic	VARS		nonsynonymous SNV	VARS:NM_006295:exon2:c.C67T:p.R23C	0.0012	.	.	0.006	.	.	0.0009	0	0	0.011	0	0	0	0.0002	.	.	.	.	.	rs185990098	.	.	.	.	.	.	.	.	.	.	.	.	.	0	0.912	D	1	0.899	D	0.975
5	14610288	14610288	C	T	exonic	FAM105A		nonsynonymous SNV	FAM105A:NM_019018:exon8:c.C1045T:p.R349C	0.0018	.	.	0.0089	.	.	0.0009	0	0	0.0115	0.0005	3.02e-05	0.0011	0	.	.	.	.	.	rs199613650	.	.	.	.	.	.	.	.	.	.	.	.	.	0.001	0.784	D	0.999	0.764	D	0.88
16	4698850	4698850	C	T	exonic	ANKS3		nonsynonymous SNV	ANKS3:NM_001324129:exon9:c.G982A:p.A328T,ANKS3:NM_001242929:exon10:c.G1180A:p.A394T,ANKS3:NM_001308089:exon12:c.G1114A:p.A372T,ANKS3:NM_001324130:exon12:c.G631A:p.A211T,ANKS3:NM_133450:exon13:c.G1501A:p.A501T	0.001	.	.	0.001	.	0.0041	0.0009	0	8.709e-05	0.006	0	0	0.0012	0.004	0.0001	0.0002	.	.	.	rs201901719	.	.	.	.	.	.	.	.	.	.	.	.	.	0.001	0.784	D	1	0.899	D	0.996
7	149765918	149765918	C	T	exonic	ZNF467		nonsynonymous SNV	ZNF467:NM_207336:exon5:c.G584A:p.R195H	0.004	.	.	0.019	.	0.001	0.0017	0	0	0.0386	0	0	0	0.0006	0.0001	.	0.0001	.	.	rs191610800	.	.	.	.	.	.	.	.	.	.	.	.	.	0.001	0.784	D	1	0.899	D	0.998
17	8206543	8206543	C	G	exonic	AURKB		nonsynonymous SNV	AURKB:NM_001313955:exon5:c.G130C:p.G44R,AURKB:NM_001256834:exon6:c.G511C:p.G171R,AURKB:NM_001313952:exon6:c.G514C:p.G172R,AURKB:NM_001313953:exon6:c.G538C:p.G180R,AURKB:NM_001284526:exon7:c.G637C:p.G213R,AURKB:NM_001313950:exon7:c.G634C:p.G212R,AURKB:NM_0	0.0008	.	.	.	0.002	0.002	0.0008	0	0.0004	0	0	0.001	0	0.0017	0.0009	.	0.0014	0.011	.	rs149651741	.	.	.	.	.	.	.	.	.	.	.	.	.	0.007	0.599	D	0.945	0.513	P	0.63
16	1974388	1974388	G	T	exonic	TBL3		nonsynonymous SNV	TBL3:NM_006453:exon4:c.G202T:p.D68Y	0.0016	.	.	0.0079	.	.	0.0009	0	0	0.0125	0	0	0	0	.	.	.	.	.	rs184454078	.	.	.	.	.	.	.	.	.	.	.	.	.	0.017	0.512	D	0.999	0.764	D	0.935
2	86470243	86470243	T	A	exonic	KDM3A		nonsynonymous SNV	KDM3A:NM_001146688:exon11:c.T1559A:p.L520H,KDM3A:NM_018433:exon11:c.T1559A:p.L520H	0.0028	.	.	0.014	.	.	0.0009	0	0	0.013	0	0	0	0.0002	.	.	.	.	.	rs186664065	COSM148891;COSM2823063	1(stomach);1(haematopoietic_and_lymphoid_tissue)	.	.	.	.	.	.	.	.	.	.	.	0	0.912	D	0.964	0.544	D	0.804
4	8222938	8222938	C	T	exonic	SH3TC1		nonsynonymous SNV	SH3TC1:NM_001318480:exon10:c.C983T:p.S328L,SH3TC1:NM_018986:exon10:c.C1211T:p.S404L	0.0046	0.0008	.	0.02	.	0.002	0.0009	9.817e-05	0	0.0116	0	1.523e-05	0	0.0004	.	.	.	.	.	rs200322502	COSM2955375	1(upper_aerodigestive_tract)	.	.	.	.	.	.	.	.	.	.	.	0.004	0.654	D	0.988	0.604	D	0.706
7	5905213	5905213	G	C	exonic	CCZ1		nonsynonymous SNV	CCZ1:NM_015622:exon7:c.G642C:p.E214D	.	.	.	.	.	.	0.0009	0	0.0004	0.0072	0.0002	0.0003	0	0.0021	.	.	.	.	.	rs62441857	COSM3774292	1(breast);2(kidney);2(oesophagus);1(upper_aerodigestive_tract)	.	.	.	.	.	.	.	.	.	.	.	0	0.912	D	0.988	0.604	D	0.903
2	135680263	135680263	C	A	exonic	R3HDM1		nonsynonymous SNV	R3HDM1:NM_001282799:exon17:c.C1909A:p.P637T,R3HDM1:NM_001282800:exon17:c.C2128A:p.P710T,R3HDM1:NM_001282798:exon20:c.C2296A:p.P766T,R3HDM1:NM_015361:exon20:c.C2293A:p.P765T	0.0022	0.0008	.	0.0089	0.001	.	0.001	9.614e-05	8.64e-05	0.0135	0	0	0	0.0002	0.0001	0.0002	.	.	.	rs76298784	.	.	.	.	.	.	.	.	.	.	.	.	.	0.002	0.721	D	0.997	0.689	D	0.904
5	123187176	123187176	G	A	exonic	PRDM6		nonsynonymous SNV	PRDM6:NM_001136239:exon8:c.G1763A:p.S588N	0.0036	.	.	0.017	.	0.001	0.0006	0.0005	0	0.0129	0	0.0001	0	0.0003	0.0002	.	0.0003	.	.	rs74354350	.	.	.	.	.	.	.	.	.	.	.	.	.	0.002	0.721	D	0.993	0.637	D	0.777
12	557757	557757	C	T	exonic	B4GALNT3		nonsynonymous SNV	B4GALNT3:NM_173593:exon16:c.C2530T:p.R844W	0.0028	0.0008	.	0.013	.	.	0.0011	0	0	0.015	0	4.585e-05	0	6.574e-05	0.0002	.	0.0002	.	.	rs151134407	.	.	.	.	.	.	.	.	.	.	.	.	.	0.012	0.546	D	0.999	0.764	D	0.967
15	84905624	84905624	C	T	exonic	SLC28A1		nonsynonymous SNV	SLC28A1:NM_001287761:exon7:c.C689T:p.A230V,SLC28A1:NM_001287762:exon7:c.C689T:p.A230V,SLC28A1:NM_001321721:exon8:c.C689T:p.A230V,SLC28A1:NM_001321722:exon8:c.C689T:p.A230V,SLC28A1:NM_004213:exon8:c.C689T:p.A230V	0.004	.	.	0.019	.	0.001	0.0011	0.0006	0	0.0131	0.0002	4.496e-05	0	0.0008	0.0002	0.0007	.	.	.	rs17215934	.	.	.	.	.	.	.	.	.	.	.	.	.	0.244	0.249	T	0.994	0.764	D	0.787
4	153710482	153710482	G	A	exonic	RNF175		nonsynonymous SNV	RNF175:NM_173662:exon9:c.C874T:p.R292C	0.0014	0.0008	0.0043	.	0.003	.	0.0013	0.0007	0.0021	0.0003	0	0.0018	0.0032	0.0003	0.0012	0.0011	0.0012	.	.	rs115378826	.	.	.	.	.	.	.	.	.	.	.	.	.	0	0.912	D	0.999	0.764	D	0.886
9	98199407	98199407	C	T	exonic	TBC1D2		nonsynonymous SNV	TBC1D2:NM_001267572:exon7:c.G1381A:p.E461K,TBC1D2:NM_001267571:exon13:c.G2761A:p.E921K,TBC1D2:NM_018421:exon13:c.G2728A:p.E910K	0.0008	.	.	0.004	.	.	0.001	0	0.0002	0.0133	0	7.602e-05	0	0	.	.	.	.	.	rs75033855	.	.	.	.	.	.	.	.	.	.	.	.	.	0.008	0.599	D	0.971	0.585	D	0.37
17	82563434	82563434	C	T	exonic	FOXK2		nonsynonymous SNV	FOXK2:NM_004514:exon2:c.C500T:p.A167V	0.0014	.	.	0.0069	.	.	0.001	0	8.646e-05	0.0135	0	1.499e-05	0	0	.	.	.	.	.	rs150523977	.	.	.	.	.	.	.	.	.	.	.	.	.	0.037	0.43	D	0.147	0.286	B	0.035
9	21333448	21333448	T	C	exonic	KLHL9		nonsynonymous SNV	KLHL9:NM_018847:exon1:c.A1412G:p.D471G	0.006	.	.	0.027	.	0.0031	0.001	0	0	0.0122	0	1.498e-05	0.0022	0.0005	.	.	.	0.011	.	rs77402394	.	.	.	.	.	.	.	.	.	.	.	.	.	0.004	0.654	D	0.986	0.596	D	0.936
5	69320474	69320474	T	C	exonic	CCDC125		nonsynonymous SNV	CCDC125:NM_001297696:exon2:c.A67G:p.M23V,CCDC125:NM_176816:exon2:c.A67G:p.M23V	0.0042	.	.	0.021	.	.	0.0012	0	0.0003	0.0151	0	0.0001	0.0011	0.0002	0.0001	.	0.0001	.	.	rs139387249	.	.	.	.	.	.	.	.	.	.	.	.	.	0.011	0.555	D	0.206	0.282	B	0.085
2	55870880	55870880	C	T	exonic	EFEMP1		nonsynonymous SNV	EFEMP1:NM_001039349:exon10:c.G1160A:p.R387Q,EFEMP1:NM_001039348:exon11:c.G1160A:p.R387Q	0.003	0.0008	.	0.011	0.001	0.002	0.001	0.0009	8.764e-05	0.0116	0	1.502e-05	0	0.0005	0.0002	0.0007	.	0.011	.	rs146446706	COSM5637761	1(oesophagus)	Likely benign	Doyne_honeycomb_retinal_dystrophy	RCV000284936.1	MedGen:OMIM	C1832174:126600	.	.	.	.	.	.	0.067	0.359	T	0.999	0.764	D	0.791
3	14924073	14924073	G	A	exonic	FGD5		nonsynonymous SNV	FGD5:NM_001320276:exon17:c.G4003A:p.V1335I,FGD5:NM_152536:exon17:c.G4003A:p.V1335I	0.003	0.0076	.	0.005	.	.	0.0012	0.0065	0.0006	0.0079	0.0006	8.992e-05	0	0	0.0024	0.0074	.	.	.	rs112495230	.	.	.	.	.	.	.	.	.	.	.	.	.	0.015	0.524	D	0.999	0.764	D	0.814
14	105478773	105478773	C	T	exonic	CRIP2		nonsynonymous SNV	CRIP2:NM_001270837:exon4:c.C461T:p.P154L,CRIP2:NM_001312:exon4:c.C239T:p.P80L	0.0026	0.0008	.	0.001	.	0.011	0	0	0	.	.	0	0	0	.	.	.	.	.	rs587721913	.	.	.	.	.	.	.	.	.	.	.	.	.	0.034	0.721	D	0.991	0.622	D	0.766
7	102506698	102506698	G	C	exonic	RASA4B		nonsynonymous SNV	RASA4B:NM_001277335:exon5:c.C425G:p.A142G	.	.	.	.	.	.	0.0009	0	0	0.0219	0	0	0	0.0006	.	.	.	.	.	rs762105414	.	.	.	.	.	.	.	.	.	.	.	.	.	0.093	0.586	T	0.999	0.764	D	0.962
8	41692838	41692838	A	G	exonic	ANK1		nonsynonymous SNV	ANK1:NM_000037:exon31:c.T3668C:p.V1223A,ANK1:NM_020475:exon31:c.T3668C:p.V1223A,ANK1:NM_020476:exon31:c.T3668C:p.V1223A,ANK1:NM_020477:exon31:c.T3668C:p.V1223A,ANK1:NM_001142446:exon32:c.T3791C:p.V1264A	0.0024	.	.	0.012	.	.	0.001	0	0	0.0124	0	1.508e-05	0.0011	0.0008	.	.	.	.	.	rs185516533	.	.	.	.	.	.	.	.	.	.	.	.	.	0.125	0.273	T	0.968	0.546	D	0.749
1	109252163	109252163	C	T	exonic	CELSR2		nonsynonymous SNV	CELSR2:NM_001408:exon1:c.C2084T:p.T695M	0.0026	.	.	0.013	.	.	0.0011	0	0	0.0148	0	9.026e-05	0	0.0002	.	.	.	.	.	rs117469174	.	.	.	.	.	.	.	.	.	.	.	.	.	0.004	0.654	D	1	0.899	D	0.993
10	44971799	44971799	C	T	exonic	RASSF4		nonsynonymous SNV	RASSF4:NM_032023:exon3:c.C89T:p.T30I	0.0028	.	.	0.014	.	.	0.0011	9.682e-05	0	0.0148	0	1.503e-05	0.0011	0	.	.	.	.	.	rs184086507	COSM4876588;COSM4876589	1(prostate)	.	.	.	.	.	.	.	.	.	.	.	0.001	0.784	D	1	0.899	D	0.998
16	67930933	67930933	G	A	exonic	CTRL		nonsynonymous SNV	CTRL:NM_001907:exon3:c.C223T:p.H75Y	0.0038	.	.	0.019	.	.	0.0011	0	8.669e-05	0.0145	0	1.504e-05	0	0.0007	.	.	.	.	.	rs184748865	.	.	.	.	.	.	.	.	.	.	.	.	.	.	.	.	1	0.899	D	1
16	8801842	8801842	A	T	exonic	PMM2		nonsynonymous SNV	PMM2:NM_000303:exon2:c.A110T:p.Q37L	0.0038	.	.	0.019	.	.	0.0014	0	8.794e-05	0.0192	0	5.027e-05	0	6.72e-05	.	.	.	.	.	rs2304472	.	.	Uncertain significance	Congenital_disorder_of_glycosylation	RCV000297838.1	MedGen:Orphanet:SNOMED_CT	C0282577:ORPHA137:238049009	.	.	.	.	.	.	0.051	0.461	T	0.123	0.252	B	0.066
20	63560057	63560057	T	C	exonic	HELZ2		nonsynonymous SNV	HELZ2:NM_033405:exon13:c.A5989G:p.T1997A,HELZ2:NM_001037335:exon19:c.A7696G:p.T2566A	0.0036	.	.	0.018	.	.	0.0015	0	0	0.0221	0	0	0	0	.	.	.	.	.	rs114036943	COSM39333	1(central_nervous_system)	.	.	.	.	.	.	.	.	.	.	.	0.016	0.518	D	0.571	0.367	P	0.292
1	46034135	46034135	G	T	exonic	MAST2		nonsynonymous SNV	MAST2:NM_001319245:exon28:c.G3734T:p.R1245L,MAST2:NM_001324321:exon28:c.G3275T:p.R1092L,MAST2:NM_015112:exon28:c.G3737T:p.R1246L,MAST2:NM_001324320:exon29:c.G3758T:p.R1253L	0.0032	.	.	0.016	.	.	0.0011	0	0.0002	0.0151	0	7.498e-05	0	0	0.0001	.	0.0001	0.011	.	rs56309943	.	.	.	.	.	.	.	.	.	.	.	.	.	0.02	0.496	D	0.95	0.899	P	0.552
13	110450443	110450443	C	G	exonic	COL4A2		nonsynonymous SNV	COL4A2:NM_001846:exon20:c.C1328G:p.P443R	0.0022	.	.	0.0099	.	0.001	0.0011	0	0.0002	0.0147	0	0	0	0.0004	.	.	.	.	.	rs192250572	.	.	Likely benign	Porencephaly	RCV000290038.1	.	.	.	.	.	.	.	.	0.162	0.235	T	0.11	0.246	B	0.078
2	63606977	63606977	C	T	exonic	MDH1		nonsynonymous SNV	MDH1:NM_001199112:exon8:c.C728T:p.S243F,MDH1:NM_001199111:exon9:c.C1049T:p.S350F,MDH1:NM_005917:exon9:c.C995T:p.S332F	0.0028	.	.	0.014	.	.	0.0012	0	0	0.0162	0	0	0	0.0002	.	.	.	.	.	rs142463350	.	.	.	.	.	.	.	.	.	.	.	.	.	0.069	0.367	T	0.007	0.131	B	0.005
9	136858757	136858757	G	A	exonic	MAMDC4		nonsynonymous SNV	MAMDC4:NM_206920:exon23:c.G2860A:p.G954R	0.0032	.	.	0.016	.	.	0.0012	0.0001	0	0.0139	0	4.882e-05	0	0.0006	.	.	.	.	.	rs200390935	COSM1739570;COSM1739571	1(haematopoietic_and_lymphoid_tissue)	.	.	.	.	.	.	.	.	.	.	.	0.296	0.531	T	1	0.899	D	1
14	74734151	74734151	A	G	exonic	FCF1		nonsynonymous SNV	FCF1:NM_001318508:exon7:c.A493G:p.M165V,FCF1:NM_015962:exon7:c.A529G:p.M177V	0.0056	.	.	0.027	.	0.001	0.0013	0	0	0.0169	0	0	0	0.0009	.	.	.	0.011	.	rs78815551	.	.	.	.	.	.	.	.	.	.	.	.	.	0.05	0.408	D	0	0.198	B	0.01
1	41381805	41381805	A	C	exonic	FOXO6		nonsynonymous SNV	FOXO6:NM_001291281:exon2:c.A604C:p.K202Q	0.0016	0.0008	0.0014	0.001	0.004	0.001	0.0018	0.0013	0.0042	0	0	0.0042	0	0.0004	.	.	.	.	.	rs555382137	.	.	.	.	.	.	.	.	.	.	.	.	.	0.04	0.421	D	.	.	.	.
9	35556368	35556368	C	T	exonic	RUSC2		nonsynonymous SNV	RUSC2:NM_001330740:exon4:c.C269T:p.T90M,RUSC2:NM_001135999:exon5:c.C2903T:p.T968M,RUSC2:NM_014806:exon5:c.C2903T:p.T968M	0.0006	.	.	0.003	.	.	0.0013	9.61e-05	0	0.0158	0	5.996e-05	0	0.0007	0.0001	0.0002	.	.	.	rs138981588	COSM1195986	1(lung)	.	.	.	.	.	.	.	.	.	.	.	0.001	0.784	D	0.996	0.67	D	0.732
2	237381334	237381334	A	G	exonic	COL6A3		nonsynonymous SNV	COL6A3:NM_057164:exon3:c.T257C:p.V86A,COL6A3:NM_057166:exon3:c.T257C:p.V86A,COL6A3:NM_057165:exon4:c.T860C:p.V287A,COL6A3:NM_057167:exon4:c.T860C:p.V287A,COL6A3:NM_004369:exon5:c.T1478C:p.V493A	0.002	.	.	0.0089	.	0.001	0.0013	0	0.0003	0.0152	0	0.0002	0	0.0006	0.0001	.	0.0001	.	.	rs116794756	.	.	Likely benign|Likely benign	not_specified|Collagen_VI-related_myopathy	RCV000178890.2|RCV000267124.1	MedGen|MedGen	CN169374|CN117976	.	.	.	.	.	.	0.156	0.281	T	1	0.899	D	0.998
16	796811	796811	G	C	exonic	CHTF18		nonsynonymous SNV	CHTF18:NM_022092:exon19:c.G2551C:p.E851Q	0.0042	.	.	0.02	.	0.001	0.0013	0.0003	8.681e-05	0.0177	0	0	0.0011	6.111e-05	0.0001	0.0002	.	.	.	rs77488103	COSM3680039;COSM249577	1(haematopoietic_and_lymphoid_tissue);1(kidney)	.	.	.	.	.	.	.	.	.	.	.	0.017	0.518	D	1	0.899	D	0.998
1	43597837	43597837	C	T	exonic	PTPRF		nonsynonymous SNV	PTPRF:NM_002840:exon12:c.C1903T:p.R635C,PTPRF:NM_130440:exon12:c.C1903T:p.R635C	0.0026	.	.	0.012	.	0.001	0.002	0.0001	0	0.0235	0	9.311e-05	0	0.0003	0.0001	0.0002	.	.	.	rs17849101	.	.	.	.	.	.	.	.	.	.	.	.	.	0.002	0.721	D	0.995	0.899	D	0.901
9	137552427	137552427	A	G	exonic	MRPL41		nonsynonymous SNV	MRPL41:NM_032477:exon2:c.A346G:p.K116E	0.0028	.	.	0.014	.	.	0.0014	0.0001	8.773e-05	0.0192	0	0	0	0.0001	0.0002	0.0005	.	.	.	rs148438754	.	.	.	.	.	.	.	.	.	.	.	.	.	0.011	0.555	D	0.977	0.566	D	0.815
7	99572521	99572521	T	C	exonic	ZNF655		nonsynonymous SNV	ZNF655:NM_001009960:exon3:c.T413C:p.F138S,ZNF655:NM_138494:exon3:c.T413C:p.F138S,ZNF655:NM_001083956:exon4:c.T518C:p.F173S,ZNF655:NM_001085368:exon4:c.T518C:p.F173S	0.003	.	.	0.015	.	.	0.0011	0	0	0.0156	0	0	0	6.064e-05	.	.	.	.	.	rs149822831	.	.	.	.	.	.	.	.	.	.	.	.	.	0.02	0.784	D	0.986	0.596	D	0.894
9	2717819	2717819	G	A	exonic	KCNV2		nonsynonymous SNV	KCNV2:NM_133497:exon1:c.G80A:p.R27H	0.0026	.	.	0.013	.	.	0.0013	0	0	0.0189	0	0	0	0	.	.	.	.	.	rs145731729	COSM1211671	1(large_intestine)	Likely benign|Uncertain significance	not_provided|not_specified	RCV000132690.3|RCV000259101.1	MedGen|MedGen	CN221809|CN169374	.	.	.	.	.	.	0.01	0.564	D	0.996	0.67	D	0.68
10	53903293	53903293	C	T	exonic	PCDH15		nonsynonymous SNV	PCDH15:NM_001142765:exon24:c.G3238A:p.G1080R,PCDH15:NM_001142767:exon25:c.G3340A:p.G1114R,PCDH15:NM_001142768:exon25:c.G3385A:p.G1129R,PCDH15:NM_001142773:exon25:c.G3385A:p.G1129R,PCDH15:NM_001142764:exon26:c.G3451A:p.G1151R,PCDH15:NM_001142766:exon26:c.G	0.0028	.	.	0.011	.	0.0031	0.0013	0	0	0.0167	0	0	0	0.0005	.	.	.	.	.	rs149478475	.	.	Likely benign	not_specified	RCV000156763.1	MedGen	CN169374	.	.	.	.	.	.	0.003	0.721	D	1	0.899	D	1
11	75861763	75861763	G	A	exonic	UVRAG		nonsynonymous SNV	UVRAG:NM_003369:exon3:c.G253A:p.V85M	0.0028	.	.	0.013	.	0.001	0.0013	0	8.859e-05	0.017	0	0	0	6.235e-05	.	.	.	0.011	.	rs183462348	COSM1236188	1(haematopoietic_and_lymphoid_tissue)	.	.	.	.	.	.	.	.	.	.	.	0.013	0.538	D	1	0.899	D	0.997
5	141419369	141419369	T	G	exonic	PCDHGB7		nonsynonymous SNV	PCDHGB7:NM_018927:exon1:c.T1510G:p.Y504D,PCDHGB7:NM_032101:exon1:c.T1510G:p.Y504D	0.0022	.	.	0.011	.	.	0.0014	0	0	0.0193	0	0	0	6.057e-05	.	.	.	.	.	rs532216579	COSM5425865	2(haematopoietic_and_lymphoid_tissue)	.	.	.	.	.	.	.	.	.	.	.	0	0.912	D	0.996	0.67	D	0.968
11	65387089	65387089	A	C	exonic	FRMD8		nonsynonymous SNV	FRMD8:NM_001300832:exon2:c.A53C:p.H18P,FRMD8:NM_001300833:exon2:c.A53C:p.H18P,FRMD8:NM_031904:exon2:c.A53C:p.H18P	0.0046	.	.	0.023	.	.	0.0014	0	0	0.0191	0	0	0.0011	6.064e-05	.	.	.	0.022	.	rs78688868	.	.	.	.	.	.	.	.	.	.	.	.	.	0.141	0.912	T	0.995	0.657	D	0.986
6	166342445	166342445	C	G	exonic	SFT2D1		nonsynonymous SNV	SFT2D1:NM_145169:exon1:c.G37C:p.D13H	0.003	0.0008	.	0.014	.	.	0.0019	0	0	0.0429	0	0.0002	0	0.0003	.	.	.	0.011	.	rs139253533	.	.	.	.	.	.	.	.	.	.	.	.	.	0.01	0.564	D	0.819	0.437	P	0.436
1	160876672	160876672	A	G	exonic	ITLN1		nonsynonymous SNV	ITLN1:NM_017625:exon8:c.T934C:p.Y312H	0.0042	.	0.0043	0.018	.	.	0.0014	0	0.0003	0.0185	0	1.501e-05	0.0011	0.0001	0.0001	0.0002	.	.	.	rs117077477	.	.	.	.	.	.	.	.	.	.	.	.	.	0	0.912	D	1	0.899	D	0.999
3	37779975	37779975	G	A	exonic	ITGA9		nonsynonymous SNV	ITGA9:NM_002207:exon25:c.G2741A:p.R914H	0.0024	.	0.0043	0.0079	0.001	.	0.0013	0	0.0008	0.0164	0	5.996e-05	0	0	0.0002	.	0.0002	.	.	rs75329080	.	.	.	.	.	.	.	.	.	.	.	.	.	0.025	0.473	D	0.99	0.615	D	0.806
6	33728198	33728198	G	A	exonic	IP6K3		nonsynonymous SNV	IP6K3:NM_054111:exon3:c.C302T:p.S101L,IP6K3:NM_001142883:exon4:c.C302T:p.S101L	0.0042	.	.	0.021	.	.	0.0012	0	0	0.0172	0	1.504e-05	0	0	.	.	.	.	.	rs139720178	.	.	.	.	.	.	.	.	.	.	.	.	.	0.027	0.465	D	0.994	0.647	D	0.537
11	125893967	125893967	C	T	exonic	PUS3		nonsynonymous SNV	PUS3:NM_001271985:exon3:c.G640A:p.G214R,PUS3:NM_031307:exon4:c.G1264A:p.G422R	0.0024	.	.	0.012	.	.	0.0014	0	0	0.0187	0	1.498e-05	0.0011	0.0002	.	.	.	.	.	rs117855259	COSM3998314	1(haematopoietic_and_lymphoid_tissue)	.	.	.	.	.	.	.	.	.	.	.	0.03	0.453	D	0.983	0.585	D	0.83
4	75521852	75521852	G	C	exonic	THAP6		nonsynonymous SNV	THAP6:NM_144721:exon4:c.G405C:p.Q135H	0.0026	.	.	0.013	.	.	0.0014	0	0	0.02	0	1.499e-05	0	0	.	.	.	.	.	rs76333976	.	.	.	.	.	.	.	.	.	.	.	.	.	0	0.912	D	0.002	0.126	B	0.003
12	114674250	114674250	G	A	exonic	TBX3		nonsynonymous SNV	TBX3:NM_005996:exon6:c.C1625T:p.A542V,TBX3:NM_016569:exon7:c.C1685T:p.A562V	0.0014	.	.	0.0069	.	.	0.0028	0	0	0.0325	0	6.997e-05	0	0.0006	.	.	.	.	.	rs201325654	.	.	Likely benign	Ulnar-mammary_syndrome	RCV000361036.1	MedGen:OMIM	C1866994:181450	.	.	.	.	.	.	0.01	0.574	D	0.454	0.449	P	0.264
4	105237058	105237058	C	T	exonic	TET2		nonsynonymous SNV	TET2:NM_001127208:exon3:c.C3116T:p.S1039L,TET2:NM_017628:exon3:c.C3116T:p.S1039L	0.0066	.	.	0.026	.	0.0072	0.0016	0.0003	0.0003	0.0179	0	1.5e-05	0	0.0021	0.0002	0.0002	0.0001	.	.	rs111678678	.	.	not provided	not_specified	RCV000122129.1	MedGen	CN169374	.	.	.	.	.	.	0.001	0.784	D	0.968	0.764	D	0.194
11	46542482	46542482	C	T	exonic	AMBRA1		nonsynonymous SNV	AMBRA1:NM_001300731:exon7:c.G1535A:p.R512Q,AMBRA1:NM_001267782:exon8:c.G1265A:p.R422Q,AMBRA1:NM_001267783:exon8:c.G1265A:p.R422Q,AMBRA1:NM_017749:exon8:c.G1265A:p.R422Q	0.002	.	.	0.0089	0.001	.	0.0015	9.615e-05	0	0.0045	0.0057	0.0014	0.0033	0.0003	0.0003	.	0.0005	.	.	rs144724685	.	.	.	.	.	.	.	.	.	.	.	.	.	0.008	0.614	D	0.998	0.764	D	0.703
3	9829178	9829178	G	A	exonic	ARPC4-TTLL3;TTLL3		nonsynonymous SNV	TTLL3:NM_001025930:exon10:c.G1766A:p.R589Q,ARPC4-TTLL3:NM_001198793:exon11:c.G1520A:p.R507Q	0.0042	.	.	0.021	.	.	0.0017	0.0008	0	0.0221	0	1.5e-05	0	0.0004	0.0005	0.0014	.	.	.	rs2290304	COSM4002859;COSM4002860	1(haematopoietic_and_lymphoid_tissue)	.	.	.	.	.	.	.	.	.	.	.	0.001	0.912	D	1	0.899	D	0.998
3	194625975	194625975	A	G	exonic	TMEM44		nonsynonymous SNV	TMEM44:NM_001011655:exon3:c.T280C:p.Y94H,TMEM44:NM_001166305:exon3:c.T280C:p.Y94H,TMEM44:NM_001166306:exon3:c.T280C:p.Y94H,TMEM44:NM_138399:exon3:c.T280C:p.Y94H	0.0012	.	0.0014	.	0.003	0.002	0.0015	0.0006	0.0015	0	0.0002	0.0014	0.0033	0.0038	0.0014	0.0002	0.002	.	.	rs140271606	.	.	.	.	.	.	.	.	.	.	.	.	.	0	0.912	D	0.999	0.899	D	0.997
11	60951283	60951283	C	A	exonic	SLC15A3		nonsynonymous SNV	SLC15A3:NM_016582:exon1:c.G269T:p.G90V	0.0024	.	.	0.012	.	.	0.0013	0	0	0.0516	0	0	0.0082	0	.	.	.	.	.	rs200982819	COSM1188254	1(lung);1(upper_aerodigestive_tract)	.	.	.	.	.	.	.	.	.	.	.	0.005	0.632	D	1	0.899	D	0.996
4	186588707	186588707	G	C	exonic	FAT1		nonsynonymous SNV	FAT1:NM_005245:exon27:c.C13652G:p.A4551G	0.0044	.	.	0.022	.	.	0.0013	0.0002	8.654e-05	0.0162	0	0.0002	0.0011	0.0002	.	.	.	.	.	rs148468016	.	.	.	.	.	.	.	.	.	.	.	.	.	0.009	0.574	D	1	0.899	D	0.996
22	49921713	49921713	G	A	exonic	CRELD2		nonsynonymous SNV	CRELD2:NM_001135101:exon5:c.G544A:p.D182N,CRELD2:NM_001284317:exon5:c.G544A:p.D182N,CRELD2:NM_001284318:exon5:c.G544A:p.D182N,CRELD2:NM_024324:exon5:c.G544A:p.D182N	0.0026	.	.	0.013	.	.	0.0014	9.745e-05	0	0.0199	0	0	0.0011	0	.	.	.	.	.	rs144291562	COSM1580740;COSM1580739	1(stomach);3(haematopoietic_and_lymphoid_tissue)	.	.	.	.	.	.	.	.	.	.	.	0.723	0.176	T	0.975	0.764	D	0.664
13	42300908	42300908	C	G	exonic	AKAP11		nonsynonymous SNV	AKAP11:NM_016248:exon8:c.C2162G:p.S721C	0.0038	.	0.0014	0.018	.	.	0.0015	9.61e-05	0.0002	0.0205	0	0	0.0022	6.061e-05	0.0001	0.0002	.	.	.	rs2236364	.	.	.	.	.	.	.	.	.	.	.	.	.	0.045	0.408	D	1	0.899	D	0.999
11	62634863	62634863	C	T	exonic	GANAB		nonsynonymous SNV	GANAB:NM_001278192:exon2:c.G176A:p.R59Q,GANAB:NM_001278193:exon2:c.G176A:p.R59Q,GANAB:NM_001278194:exon4:c.G227A:p.R76Q,GANAB:NM_001329222:exon5:c.G227A:p.R76Q,GANAB:NM_001329223:exon5:c.G227A:p.R76Q,GANAB:NM_198334:exon5:c.G518A:p.R173Q,GANAB:NM_198335:e	0.0038	.	.	0.019	.	.	0.0016	0	0	0.0202	0	0.0001	0.0011	0.0008	0.0001	.	0.0001	.	.	rs2276295	.	.	.	.	.	.	.	.	.	.	.	.	.	0.104	0.371	T	0.953	0.523	P	0.259
10	45626999	45626999	A	T	exonic	ZFAND4		nonsynonymous SNV	ZFAND4:NM_001128324:exon7:c.T824A:p.I275N,ZFAND4:NM_174890:exon7:c.T824A:p.I275N,ZFAND4:NM_001282905:exon8:c.T602A:p.I201N,ZFAND4:NM_001282906:exon8:c.T602A:p.I201N	0.0036	.	.	0.017	.	0.001	0.0016	0	0	0.0222	0	0	0.0011	6.635e-05	.	.	.	.	.	rs140742253	.	.	.	.	.	.	.	.	.	.	.	.	.	0	0.912	D	0.999	0.764	D	0.997
22	50738306	50738306	C	T	exonic	ACR		nonsynonymous SNV	ACR:NM_001097:exon1:c.C71T:p.T24M	0.0036	.	.	0.017	.	0.001	0.0016	9.766e-05	0.0004	0.0215	0	0	0	0.0002	.	.	.	0.011	.	rs79314756	.	.	.	.	.	.	.	.	.	.	.	.	.	0.002	0.784	D	0.999	0.764	D	0.94
5	40746814	40746814	A	T	exonic	TTC33		nonsynonymous SNV	TTC33:NM_012382:exon2:c.T205A:p.L69M	0.0084	.	0.0014	0.039	.	0.002	0.0016	0	0.0004	0.0207	0	0	0.0023	0.0001	.	.	.	.	.	rs837105	.	.	.	.	.	.	.	.	.	.	.	.	.	0.01	0.564	D	1	0.899	D	0.996
9	5044432	5044432	G	A	exonic	JAK2		nonsynonymous SNV	JAK2:NM_001322195:exon4:c.G380A:p.G127D,JAK2:NM_001322196:exon4:c.G380A:p.G127D,JAK2:NM_001322194:exon5:c.G380A:p.G127D,JAK2:NM_004972:exon5:c.G380A:p.G127D	0.0036	.	0.0014	0.015	.	0.002	0.0017	0	8.642e-05	0.018	0	0	0	0.0031	.	.	.	.	.	rs56118985	.	.	not provided	not_specified	RCV000121248.1	MedGen	CN169374	.	.	.	.	.	.	0.031	0.45	D	0.019	0.167	B	0.027
14	61046084	61046084	T	C	exonic	SLC38A6		nonsynonymous SNV	SLC38A6:NM_001172702:exon12:c.T842C:p.M281T,SLC38A6:NM_153811:exon12:c.T842C:p.M281T	0.0054	.	.	0.026	.	0.001	0.0021	0.0007	8.999e-05	0.0242	0.0003	0.0002	0.0023	0.0005	0.0002	0.0005	.	.	.	rs117560154	.	.	.	.	.	.	.	.	.	.	.	.	.	0.063	0.912	T	1	0.899	D	0.999
4	6302391	6302391	G	A	exonic	WFS1		nonsynonymous SNV	WFS1:NM_001145853:exon8:c.G2596A:p.D866N,WFS1:NM_006005:exon8:c.G2596A:p.D866N	0.0066	0.0038	.	0.028	.	.	0.0018	0.0025	0.0002	0.019	0	6.121e-05	0.0034	0.0011	0.0008	0.0025	.	0.011	.	rs3821945	.	.	Benign|Likely benign|Likely benign	not_specified|Nonsyndromic_Hearing_Loss\x2c_Dominant|WFS1-Related_Spectrum_Disorders	RCV000155412.3|RCV000284874.1|RCV000376917.1	MedGen|MedGen|MedGen	CN169374|CN239435|CN239410	.	.	.	.	.	.	0.274	0.158	T	0.95	0.519	P	0.433
2	37068921	37068921	C	A	exonic	HEATR5B		nonsynonymous SNV	HEATR5B:NM_019024:exon8:c.G937T:p.V313F	0.0044	.	.	0.02	.	0.002	0.002	0	0	0.0279	0	0	0.0023	0.0003	.	.	.	.	.	rs138165082	.	.	.	.	.	.	.	.	.	.	.	.	.	0.003	0.682	D	0.819	0.437	P	0.666
1	28271776	28271776	C	T	exonic	SESN2		nonsynonymous SNV	SESN2:NM_031459:exon3:c.C259T:p.P87S	0.009	.	.	0.045	.	.	0.0021	0.0005	0.0002	0.0289	0	0	0	0	0.0003	0.0009	.	0.022	.	rs74896528	COSM254936	1(urinary_tract)	.	.	.	.	.	.	.	.	.	.	.	0.077	0.341	T	1	0.899	D	0.999
4	2992236	2992236	G	C	exonic	GRK4		nonsynonymous SNV	GRK4:NM_001004056:exon3:c.G187C:p.D63H,GRK4:NM_005307:exon3:c.G187C:p.D63H,GRK4:NM_001004057:exon4:c.G283C:p.D95H,GRK4:NM_182982:exon4:c.G283C:p.D95H	0.0044	.	.	0.022	.	.	0.0018	0	0.0002	0.0247	0	1.499e-05	0	0.0004	.	.	.	.	.	rs13305979	COSM368166	1(lung)	.	.	.	.	.	.	.	.	.	.	.	0.002	0.721	D	0.999	0.764	D	0.934
12	120579809	120579809	C	T	exonic	POP5		nonsynonymous SNV	POP5:NM_015918:exon3:c.G278A:p.R93H	0.0062	.	.	0.027	.	0.0041	0.002	0	8.639e-05	0.0265	0	2.999e-05	0	0.0009	.	.	.	.	.	rs142190925	.	.	.	.	.	.	.	.	.	.	.	.	.	0.022	0.486	D	1	0.899	D	0.938
11	95835417	95835417	G	C	exonic	MTMR2		nonsynonymous SNV	MTMR2:NM_016156:exon15:c.C1805G:p.A602G,MTMR2:NM_201281:exon16:c.C1589G:p.A530G,MTMR2:NM_201278:exon17:c.C1589G:p.A530G,MTMR2:NM_001243571:exon18:c.C1589G:p.A530G	0.005	.	.	0.025	.	.	0.0022	0	0	0.0302	0	0	0.0022	0.0003	.	.	.	0.011	.	rs76784113	.	.	Likely benign|Benign	Charcot-Marie-Tooth\x2c_Type_4|Charcot-Marie-Tooth_disease\x2c_type_IV	RCV000303547.1|RCV000470802.1	MedGen|MedGen	CN239178|CN043578	.	.	.	.	.	.	0.084	0.341	T	0.136	0.257	B	0.056
14	75039993	75039993	C	T	exonic	MLH3		nonsynonymous SNV	MLH3:NM_001040108:exon5:c.G3488A:p.G1163D,MLH3:NM_014381:exon5:c.G3488A:p.G1163D	0.0046	.	.	0.023	.	.	0.0019	0.0006	0.0003	0.0255	0	1.503e-05	0.0022	6.068e-05	0.0001	0.0002	.	.	.	rs28757011	.	.	Benign	MLH3-Related_Lynch_Syndrome	RCV000466383.1	MedGen	CN229796	.	.	.	.	.	.	0.094	0.313	T	0.122	0.252	B	0.039
17	4953095	4953095	G	C	exonic	ENO3		nonsynonymous SNV	ENO3:NM_001976:exon4:c.G226C:p.A76P,ENO3:NM_053013:exon4:c.G226C:p.A76P	0.0084	.	.	0.04	.	0.002	0.002	0.0005	0	0.0246	0	0	0.0022	0.001	0.0001	0.0002	.	.	.	rs143945974	.	.	Likely benign|Benign	Glycogen_Storage_Disease_Type_XIII|not_specified	RCV000304019.1|RCV000439646.1	MedGen|MedGen	CN239379|CN169374	.	.	.	.	.	.	0.003	0.682	D	0.63	0.383	P	0.709
11	118581258	118581258	G	T	exonic	ARCN1		nonsynonymous SNV	ARCN1:NM_001655:exon2:c.G16T:p.A6S	0.0048	.	.	0.012	.	0.012	0.0022	0	0	0.0116	0.0018	0.0004	0	0.0075	0.0002	0.0002	0.0001	.	.	rs138863361	.	.	.	.	.	.	.	.	.	.	.	.	.	0.035	0.469	D	0.98	0.764	D	0.599
5	149616569	149616569	C	T	exonic	ARHGEF37		nonsynonymous SNV	ARHGEF37:NM_001001669:exon5:c.C461T:p.P154L	0.006	.	.	0.03	.	.	0.002	0	0	0.027	0	1.53e-05	0	0.0002	.	.	.	.	.	rs144941254	.	.	.	.	.	.	.	.	.	.	.	.	.	0.146	0.25	T	1	0.899	D	0.993
17	51285256	51285256	G	A	exonic	UTP18		nonsynonymous SNV	UTP18:NM_016001:exon10:c.G1216A:p.V406I	0.0042	.	.	0.02	.	0.001	0.0021	0.0003	0	0.0282	0	0	0	0.0005	.	.	.	.	.	rs150194892	.	.	.	.	.	.	.	.	.	.	.	.	.	0.034	0.44	D	0.998	0.715	D	0.943
3	36856139	36856139	C	A	exonic	TRANK1		nonsynonymous SNV	TRANK1:NM_014831:exon12:c.G3451T:p.V1151L,TRANK1:NM_001329998:exon13:c.G3583T:p.V1195L	0.0056	.	.	0.024	0.001	0.0031	0.0023	0	0	0.0231	0.0014	0.0007	0.0011	0.0012	.	.	.	0.011	.	rs76739135	COSM4005530;COSM4005531;COSM4005532	1(urinary_tract)	.	.	.	.	.	.	.	.	.	.	.	0.014	0.531	D	0.775	0.422	P	0.557
7	33388115	33388115	G	A	exonic	BBS9		nonsynonymous SNV	BBS9:NM_001348044:exon15:c.G1615A:p.D539N,BBS9:NM_001348046:exon16:c.G1720A:p.D574N,BBS9:NM_001348040:exon17:c.G1966A:p.D656N,BBS9:NM_001348045:exon17:c.G1720A:p.D574N,BBS9:NM_014451:exon17:c.G1966A:p.D656N,BBS9:NM_001033604:exon18:c.G1981A:p.D661N,BBS9:N	0.0068	.	.	0.034	.	.	0.0018	9.617e-05	0	0.0243	0	0	0.0011	0.0002	0.0001	0.0002	.	.	.	rs117543061	.	.	Uncertain significance	Bardet-Biedl_syndrome	RCV000322112.1	MedGen:OMIM:Orphanet:SNOMED_CT	C0752166:209900:ORPHA110:5619004	.	.	.	.	.	.	0	0.912	D	0.852	0.45	P	0.722
2	159850033	159850033	A	G	exonic	LY75;LY75-CD302		nonsynonymous SNV	LY75-CD302:NM_001198759:exon23:c.T3097C:p.Y1033H,LY75-CD302:NM_001198760:exon23:c.T3097C:p.Y1033H,LY75:NM_002349:exon23:c.T3097C:p.Y1033H	0.0038	.	.	0.019	.	.	0.0021	0.0002	0.0004	0.0228	0.0003	0.0005	0.0011	0.0007	0.0001	.	0.0001	0.022	.	rs78685880	COSM4419195	1(haematopoietic_and_lymphoid_tissue)	.	.	.	.	.	.	.	.	.	.	.	0	0.912	D	1	0.899	D	1
17	19783903	19783903	C	T	exonic	ULK2		nonsynonymous SNV	ULK2:NM_001142610:exon22:c.G2254A:p.G752R,ULK2:NM_014683:exon22:c.G2254A:p.G752R	0.0058	.	.	0.027	.	0.002	0.003	0	0	0.033	0	0.0003	0.0038	0.0016	0.0001	.	0.0001	0.011	.	rs55730189	.	.	.	.	.	.	.	.	.	.	.	.	.	0.001	0.784	D	0.943	0.511	P	0.688
8	2076200	2076200	G	A	exonic	MYOM2		nonsynonymous SNV	MYOM2:NM_003970:exon11:c.G1180A:p.A394T	0.0048	.	0.0014	0.022	.	0.001	0.0023	0.0002	9.076e-05	0.0305	0	0	0.0012	0.0005	0.0002	0.0005	.	.	.	rs117189614	.	.	.	.	.	.	.	.	.	.	.	.	.	0.017	0.512	D	0.976	0.564	D	0.653
6	32095823	32095823	T	C	exonic	TNXB		nonsynonymous SNV	TNXB:NM_019105:exon3:c.A2030G:p.D677G	0.0012	.	0.0014	.	0.003	0.002	0.0025	0.0001	0.0034	0.0014	0.0026	0.0027	0.0013	0.0031	0.0011	.	0.0017	.	.	rs141190850	.	.	.	.	.	.	.	.	.	.	.	.	.	0.181	0.413	T	0.998	0.715	D	0.995
8	132622662	132622662	G	T	exonic	LRRC6		nonsynonymous SNV	LRRC6:NM_001321962:exon5:c.C617A:p.P206H,LRRC6:NM_001321961:exon7:c.C863A:p.P288H,LRRC6:NM_001321963:exon7:c.C503A:p.P168H,LRRC6:NM_001321964:exon7:c.C503A:p.P168H,LRRC6:NM_001321966:exon7:c.C503A:p.P168H,LRRC6:NM_012472:exon7:c.C863A:p.P288H,LRRC6:NM_001	0.004	.	.	0.018	.	0.002	0.0021	0	8.637e-05	0.0277	0	4.496e-05	0.0011	0.0003	.	.	.	0.011	.	rs76147813	COSM3685319	1(haematopoietic_and_lymphoid_tissue)	.	.	.	.	.	.	.	.	.	.	.	0.04	0.614	D	0.986	0.596	D	0.711
1	248850734	248850734	T	C	exonic	ZNF692		nonsynonymous SNV	ZNF692:NM_001193328:exon10:c.A1066G:p.S356G,ZNF692:NM_001136036:exon11:c.A1216G:p.S406G,ZNF692:NM_001350072:exon11:c.A1198G:p.S400G,ZNF692:NM_001350073:exon11:c.A589G:p.S197G,ZNF692:NM_017865:exon11:c.A1201G:p.S401G	0.0064	.	.	0.032	.	.	0.0021	0	0	0.0285	0	4.498e-05	0.0022	0.0005	.	.	.	0.011	.	rs138426509	COSM3677638	1(haematopoietic_and_lymphoid_tissue)	.	.	.	.	.	.	.	.	.	.	.	0.034	0.473	D	0.997	0.689	D	0.97
6	30659548	30659548	A	G	exonic	DHX16		nonsynonymous SNV	DHX16:NM_001164239:exon12:c.T1751C:p.V584A,DHX16:NM_003587:exon12:c.T1931C:p.V644A	0.0052	.	.	0.026	.	.	0.0028	0	0	0.0368	0	0	0	0	.	.	.	.	.	rs188172318	.	.	.	.	.	.	.	.	.	.	.	.	.	0.028	0.461	D	0.735	0.409	P	0.519
1	109342050	109342050	C	A	exonic	SORT1		nonsynonymous SNV	SORT1:NM_001205228:exon9:c.G661T:p.D221Y,SORT1:NM_002959:exon9:c.G1072T:p.D358Y	0.0036	.	.	0.014	0.002	0.002	0.0026	0.0003	0.0008	0.0173	0.0005	0.0018	0.0011	0.0019	0.0017	0.0009	0.0021	0.022	.	rs2228605	.	.	.	.	.	.	.	.	.	.	.	.	.	0.003	0.721	D	0.396	0.568	B	0.393
17	68918050	68918050	C	A	exonic	ABCA8		nonsynonymous SNV	ABCA8:NM_007168:exon14:c.G1924T:p.A642S,ABCA8:NM_001288986:exon15:c.G2044T:p.A682S,ABCA8:NM_001288985:exon16:c.G2044T:p.A682S	0.0086	.	.	0.043	.	.	0.0022	0	8.639e-05	0.0305	0	0	0.0011	6.059e-05	.	.	.	.	.	rs117020693	.	.	.	.	.	.	.	.	.	.	.	.	.	0.01	0.574	D	0.999	0.764	D	0.95
3	9464601	9464601	T	C	exonic	SETD5		nonsynonymous SNV	SETD5:NM_001080517:exon18:c.T2653C:p.Y885H,SETD5:NM_001292043:exon20:c.T2359C:p.Y787H,SETD5:NM_001349451:exon21:c.T2359C:p.Y787H	0.0052	.	.	0.025	0.001	.	0.0023	0	0	0.0286	0.0009	0.0002	0.0011	0.0004	0.0002	.	0.0002	0.011	.	rs117354149	.	.	.	.	.	.	.	.	.	.	.	.	.	0.002	0.721	D	0.996	0.67	D	0.859
11	118505283	118505283	G	A	exonic	KMT2A		nonsynonymous SNV	KMT2A:NM_001197104:exon27:c.G9391A:p.G3131S,KMT2A:NM_005933:exon27:c.G9382A:p.G3128S	0.0048	.	.	0.024	.	.	0.0024	0	0.0002	0.0338	0	3.001e-05	0.0011	0	.	.	.	.	.	rs150804738	.	.	.	.	.	.	.	.	.	.	.	.	.	0.003	0.682	D	0.982	0.581	D	0.734
1	46672965	46672965	C	T	exonic	TEX38		nonsynonymous SNV	TEX38:NM_001145474:exon2:c.C130T:p.R44W	0.0026	0.0008	0.0043	0.0089	.	.	0.0005	0	0.0049	0.0129	0	0	0.0044	0	0.0002	0.0007	.	.	.	rs142885686	COSM1343159;COSM1343158	1(large_intestine)	.	.	.	.	.	.	.	.	.	.	.	0.001	0.784	D	1	0.899	D	0.998
8	60742997	60742997	G	T	exonic	CHD7		nonsynonymous SNV	CHD7:NM_001316690:exon1:c.G1565T:p.G522V,CHD7:NM_017780:exon2:c.G1565T:p.G522V	0.0062	.	.	0.03	.	0.001	0.0023	0.0001	8.839e-05	0.031	0	0	0.0023	0.0004	.	.	.	.	.	rs142962579	.	.	other|Benign|Likely benign	CHARGE_association|not_specified|Hypogonadism_with_anosmia	RCV000229697.3|RCV000243125.2|RCV000397991.1	MedGen:OMIM:Orphanet:SNOMED_CT|MedGen|MedGen:Orphanet:SNOMED_CT	C0265354:214800:ORPHA138:47535005|CN169374|C0162809:ORPHA478:93559003	.	.	.	.	.	.	0.05	0.531	D	0.099	0.241	B	0.082
3	180609713	180609713	C	T	exonic	TTC14		nonsynonymous SNV	TTC14:NM_001288582:exon12:c.C1484T:p.S495F,TTC14:NM_133462:exon12:c.C1484T:p.S495F	0.0068	.	.	0.033	.	0.001	0.0027	0	0	0.0338	0	0	0	0.0018	.	.	.	.	.	rs118079716	COSM4002524;COSM4002525	1(haematopoietic_and_lymphoid_tissue);1(upper_aerodigestive_tract)	.	.	.	.	.	.	.	.	.	.	.	0.001	0.784	D	0.999	0.899	D	0.98
8	141175286	141175286	C	G	exonic	DENND3		nonsynonymous SNV	DENND3:NM_014957:exon14:c.C2122G:p.L708V	0.0054	.	.	0.024	0.002	0.001	0.003	0.0003	0.0002	0.0351	0.002	0.0005	0.0033	0.0006	0.0004	.	0.0006	.	.	rs142301665	.	.	.	.	.	.	.	.	.	.	.	.	.	0.003	0.721	D	0.97	0.581	D	0.766
12	119629838	119629838	A	G	exonic	TMEM233		nonsynonymous SNV	TMEM233:NM_001136534:exon2:c.A289G:p.I97V	0.0018	.	0.013	.	.	.	0.0003	0	0.005	0.0016	0	0	0	0.0003	.	.	.	.	.	rs187625128	.	.	.	.	.	.	.	.	.	.	.	.	.	0.078	0.339	T	0.983	0.585	D	0.981
11	111809772	111809772	A	C	exonic	ALG9		nonsynonymous SNV	ALG9:NM_001077690:exon14:c.T1583G:p.I528S,ALG9:NM_001077691:exon14:c.T1091G:p.I364S,ALG9:NM_001077692:exon14:c.T1070G:p.I357S,ALG9:NM_024740:exon14:c.T1604G:p.I535S	0.006	.	.	0.03	.	.	0.003	0	0	0.042	0	1.499e-05	0.0022	0	.	.	.	.	.	rs12575909	COSM4418559;COSM4418560;COSM4418558	1(haematopoietic_and_lymphoid_tissue)	Likely benign|Benign	not_provided|not_specified	RCV000224647.1|RCV000440890.1	MedGen|MedGen	CN221809|CN169374	.	.	.	.	.	.	0.006	0.614	D	0.156	0.266	B	0.031
7	11469951	11469951	G	A	exonic	THSD7A		nonsynonymous SNV	THSD7A:NM_015204:exon9:c.C2296T:p.L766F	0.0046	.	.	.	.	0.024	0.005	0	0.0004	0.0006	0	2.853e-05	0	0.0303	0.0001	0.0003	.	.	.	rs367798108	.	.	.	.	.	.	.	.	.	.	.	.	.	0.032	0.446	D	0.987	0.6	D	0.803
X	77969564	77969564	C	G	exonic	PGAM4		nonsynonymous SNV	PGAM4:NM_001029891:exon1:c.G75C:p.W25C	0.005	.	.	0.024	.	0.0014	0.0034	0	0	0.0438	0	4.21e-05	0	0.0006	.	.	.	.	.	rs138178131	.	.	.	.	.	.	.	.	.	.	.	.	.	0	0.912	D	1	0.899	D	1
6	24423690	24423690	G	A	exonic	MRS2		nonsynonymous SNV	MRS2:NM_001286266:exon9:c.G1178A:p.R393H,MRS2:NM_020662:exon11:c.G1328A:p.R443H,MRS2:NM_001286264:exon12:c.G1337A:p.R446H	0.0028	0.0023	0.0043	.	0.008	.	0.0033	0.0027	0.0059	0.0006	0	0.0035	0.0046	0.0039	0.0028	0.0027	0.0029	0.011	0.016	rs114959453	COSM3860733;COSM3860732	1(stomach)	.	.	.	.	.	.	.	.	.	.	.	0.003	0.682	D	0.999	0.764	D	0.855
12	49033564	49033564	C	T	exonic	KMT2D		nonsynonymous SNV	KMT2D:NM_003482:exon39:c.G11141A:p.R3714K	0.0014	.	.	0.003	0.004	.	0.0026	0	0	0.0059	0.0228	0.0016	0.0011	0.0002	.	.	.	.	.	rs186696516	COSM2006881;COSM2006880	1(stomach)	Benign	not_specified	RCV000121428.2	MedGen	CN169374	.	.	.	.	.	.	0.005	0.632	D	0.993	0.637	D	0.967
6	39879350	39879350	C	T	exonic	DAAM2		nonsynonymous SNV	DAAM2:NM_001201427:exon14:c.C1718T:p.P573L,DAAM2:NM_015345:exon14:c.C1718T:p.P573L	0.0046	.	.	0.006	.	0.017	0.0034	0.0006	0.0019	0.0106	0	0.0001	0.0059	0.0182	.	.	.	.	.	rs199956358	.	.	.	.	.	.	.	.	.	.	.	.	.	0.005	0.632	D	0.015	0.158	B	0.016
2	98726322	98726322	C	T	exonic	MGAT4A		nonsynonymous SNV	MGAT4A:NM_012214:exon2:c.G11A:p.R4H	0.0096	.	0.0014	0.045	.	0.002	0.0034	0.0002	0.0004	0.0391	0.0003	0.0006	0	0.0013	0.0006	0.0002	0.0008	.	.	rs138660785	.	.	.	.	.	.	.	.	.	.	.	.	.	0.004	0.654	D	0.993	0.637	D	0.609
16	84486900	84486900	A	G	exonic	TLDC1		nonsynonymous SNV	TLDC1:NM_020947:exon5:c.T689C:p.L230P	0.0028	0.0008	0.0086	0.006	0.001	.	0.0021	0.0006	0.0201	0.0016	0	4.518e-05	0.0011	0	.	.	.	.	.	rs148711218	.	.	.	.	.	.	.	.	.	.	.	.	.	0.004	0.654	D	1	0.899	D	0.988
9	134700009	134700009	G	T	exonic	COL5A1		nonsynonymous SNV	COL5A1:NM_000093:exon3:c.G378T:p.Q126H,COL5A1:NM_001278074:exon3:c.G378T:p.Q126H	0.0074	.	.	0.035	0.001	0.001	0.0037	0	0	0.032	0.0079	0.0016	0.0033	0.0007	0.0001	.	0.0001	.	.	rs145178917	.	.	Benign|Benign|Likely benign	not_specified|Ehlers-Danlos_syndrome\x2c_classic_type|Ehlers-Danlos_syndrome\x2c_type_7A	RCV000124477.3|RCV000230136.2|RCV000332566.1	MedGen|MedGen:OMIM:Orphanet:SNOMED_CT:SNOMED_CT|MedGen	CN169374|C0268335:130000:ORPHA287:20766005:83470009|CN071434	.	.	.	.	.	.	0.002	0.721	D	0.989	0.609	D	0.911
12	295608	295608	G	T	exonic	KDM5A		nonsynonymous SNV	KDM5A:NM_001042603:exon26:c.C4420A:p.P1474T	0.004	.	0.0072	0.013	.	0.002	0.0027	0.0001	0.0152	0.0147	0	4.495e-05	0	0.001	.	.	.	.	.	rs140234136	COSM5021084;COSM5021085	1(soft_tissue)	.	.	.	.	.	.	.	.	.	.	.	0.09	0.319	T	0.941	0.541	P	0.527
6	32116482	32116482	T	C	exonic	ATF6B		nonsynonymous SNV	ATF6B:NM_001136153:exon17:c.A1871G:p.N624S,ATF6B:NM_004381:exon17:c.A1880G:p.N627S	0.0038	.	0.0043	.	0.005	0.011	0.0042	0.0007	0.0014	0.0002	0.0012	0.0048	0.0012	0.0102	0.0041	0.0014	0.0055	.	.	rs145410874	.	.	.	.	.	.	.	.	.	.	.	.	.	0.031	0.45	D	0.998	0.715	D	0.994
5	40852609	40852609	A	T	exonic	CARD6		nonsynonymous SNV	CARD6:NM_032587:exon3:c.A1277T:p.D426V	0.005	.	0.022	0.0099	.	.	0.0036	0.0006	0.0324	0.0057	0	4.496e-05	0.0022	0	0.0002	0.0005	.	.	.	rs3812031	COSM3683851	1(haematopoietic_and_lymphoid_tissue)	.	.	.	.	.	.	.	.	.	.	.	0.001	0.784	D	0.961	0.535	D	0.556
14	20430188	20430188	C	T	exonic	KLHL33		nonsynonymous SNV	KLHL33:NM_001109997:exon2:c.G488A:p.R163H	0.008	.	.	0.04	.	.	0.0022	0	0	0.0607	0	0.0001	0.0052	0.0006	.	.	.	0.022	.	rs12587478	.	.	.	.	.	.	.	.	.	.	.	.	.	0.081	0.334	T	0.978	0.568	D	0.542
15	101065940	101065940	C	T	exonic	LRRK1		nonsynonymous SNV	LRRK1:NM_024652:exon32:c.C5503T:p.L1835F	0.0048	.	0.011	0.016	.	.	0.0038	0.0003	0.0186	0.0267	0	1.502e-05	0.0045	0.0002	0.0002	0.0002	0.0001	.	.	rs35128996	.	.	.	.	.	.	.	.	.	.	.	.	.	0.008	0.586	D	0.993	0.637	D	0.855
11	67396157	67396157	A	G	exonic	RAD9A		nonsynonymous SNV	RAD9A:NM_001243224:exon5:c.A488G:p.H163R,RAD9A:NM_004584:exon8:c.A716G:p.H239R	0.0088	.	0.011	0.035	.	0.001	0.0041	0	0.018	0.029	0	0.0003	0.0044	0.0008	0.0002	.	0.0002	.	.	rs17880039	.	.	.	.	.	.	.	.	.	.	.	.	.	0.013	0.574	D	0.813	0.564	P	0.496
17	76009721	76009721	C	T	exonic	EVPL		nonsynonymous SNV	EVPL:NM_001320747:exon22:c.G3550A:p.E1184K,EVPL:NM_001988:exon22:c.G3484A:p.E1162K	0.0034	0.0015	0.016	.	0.004	.	0.0043	0.0013	0.0043	0	0.0023	0.0064	0.0067	0.0008	0.0051	0.0011	0.0071	.	0.025	rs146508997	.	.	.	.	.	.	.	.	.	.	.	.	.	0.022	0.486	D	0.578	0.369	P	0.343
22	32221015	32221015	C	T	exonic	SLC5A4		nonsynonymous SNV	SLC5A4:NM_014227:exon14:c.G1673A:p.R558H	0.0094	0.003	.	0.015	0.005	0.024	0.0055	0.0018	0.0024	0.0227	0.0015	0.0019	0.0078	0.017	0.002	0.0016	0.0022	.	.	rs74530943	.	.	.	.	.	.	.	.	.	.	.	.	.	0.067	0.359	T	0.396	0.329	B	0.077
6	31811171	31811171	C	T	exonic	HSPA1L		nonsynonymous SNV	HSPA1L:NM_005527:exon2:c.G802A:p.A268T	0.005	.	.	0.002	0.004	0.019	0.005	9.885e-05	0.0034	0.0008	0.003	0.0025	0.0066	0.0223	0.0009	.	0.0014	.	.	rs34620296	.	.	.	.	.	.	.	.	.	.	.	.	.	0	0.912	D	1	0.899	D	0.999
18	6890539	6890539	G	T	exonic	ARHGAP28		nonsynonymous SNV	ARHGAP28:NM_001010000:exon13:c.G1367T:p.R456L	0.0088	.	.	0.018	0.004	0.022	0.0063	0.0004	0.0013	0.0189	0	0.0015	0.0012	0.0324	0.0013	0.0009	0.0015	.	.	rs74414891	.	.	.	.	.	.	.	.	.	.	.	.	.	0.002	0.721	D	1	0.899	D	0.977
11	43901546	43901546	C	T	exonic	ALKBH3		nonsynonymous SNV	ALKBH3:NM_139178:exon8:c.C490T:p.R164C	0.0066	.	.	0.019	0.005	0.0092	0.0061	0.0012	0.0012	0.0227	0.0027	0.0059	0.0088	0.0055	0.0045	0.0016	0.0059	0.011	0.016	rs2271815	COSM5425966	2(haematopoietic_and_lymphoid_tissue)	.	.	.	.	.	.	.	.	.	.	.	0.002	0.721	D	0.559	0.365	P	0.251
3	52199279	52199279	G	A	exonic	ALAS1		nonsynonymous SNV	ALAS1:NM_001304443:exon2:c.G38A:p.R13Q,ALAS1:NM_199166:exon2:c.G38A:p.R13Q,ALAS1:NM_000688:exon3:c.G38A:p.R13Q,ALAS1:NM_001304444:exon3:c.G89A:p.R30Q	0.008	0.0008	0.0029	0.003	0.003	0.032	0.0062	0.0007	0.0017	0.002	0.0012	0.0038	0.0022	0.0266	0.0028	0.0007	0.004	.	.	rs35338461	.	.	.	.	.	.	.	.	.	.	.	.	.	0.074	0.346	T	0.895	0.473	P	0.473
9	125915818	125915818	C	T	exonic	PBX3		nonsynonymous SNV	PBX3:NM_001134778:exon3:c.C182T:p.A61V,PBX3:NM_001330782:exon3:c.C407T:p.A136V,PBX3:NM_006195:exon3:c.C407T:p.A136V	0.0028	0.0008	0.0058	.	0.004	0.0051	0.0068	0.0021	0.0065	0	0.0009	0.0081	0.0145	0.0101	0.0061	0.0021	0.0082	.	0.025	rs145687528	.	.	.	.	.	.	.	.	.	.	.	.	.	0.014	0.599	D	0.948	0.899	P	0.625
3	20147980	20147980	C	A	exonic	KAT2B		nonsynonymous SNV	KAT2B:NM_003884:exon15:c.C2137A:p.P713T	0.0042	.	0.01	0.0079	0.006	.	0.0077	0.001	0.0248	0.0095	0.0283	0.0051	0.0056	0.0006	0.0024	0.0009	0.0031	.	.	rs148960024	COSM308403	1(kidney)	.	.	.	.	.	.	.	.	.	.	.	0.005	0.632	D	0.901	0.477	P	0.627
4	61979743	61979743	C	G	exonic	ADGRL3		nonsynonymous SNV	ADGRL3:NM_001322246:exon17:c.C2782G:p.L928V,ADGRL3:NM_015236:exon17:c.C2782G:p.L928V,ADGRL3:NM_001322402:exon18:c.C2986G:p.L996V	0.0056	0.0008	0.011	.	0.014	0.0051	0.0095	0.002	0.0099	0	0.0033	0.0142	0.0089	0.0021	0.0094	0.0032	0.012	0.011	.	rs12509110	.	.	.	.	.	.	.	.	.	.	.	.	.	0.058	0.433	T	0.999	0.764	D	0.994
15	101010802	101010802	C	A	exonic	LRRK1		nonsynonymous SNV	LRRK1:NM_024652:exon9:c.C1246A:p.L416M	0.0084	0.0023	0.017	0.005	0.006	0.016	0.0086	0.0033	0.0039	0.0048	0.0127	0.0086	0.0178	0.0145	0.0069	0.0013	0.0095	.	.	rs55739947	.	.	.	.	.	.	.	.	.	.	.	.	.	0.017	0.512	D	1	0.899	D	1
11	124542936	124542936	C	T	exonic	OR8B12		nonsynonymous SNV	OR8B12:NM_001005195:exon1:c.G719A:p.C240Y	.	.	.	.	.	.	.	.	.	.	.	.	.	.	0.0001	.	0.0001	.	.	rs368885076	.	.	.	.	.	.	.	.	.	.	.	.	.	0.006	0.614	D	0.254	0.295	B	0.35
11	118898791	118898791	G	T	exonic	BCL9L		nonsynonymous SNV	BCL9L:NM_182557:exon8:c.C4124A:p.P1375H	.	.	.	.	.	.	8.43e-06	0	0	0	0	1.538e-05	0	0	.	.	.	.	.	rs759814551	.	.	.	.	.	.	.	.	.	.	.	.	.	0.013	0.538	D	0.998	0.715	D	0.85
2	179049853	179049853	A	G	exonic	CCDC141		nonsynonymous SNV	CCDC141:NM_001316745:exon1:c.T89C:p.I30T,CCDC141:NM_173648:exon1:c.T89C:p.I30T	0.0002	.	.	0.001	.	.	.	.	.	.	.	.	.	.	.	.	.	.	.	rs558696650	.	.	.	.	.	.	.	.	.	.	.	.	.	0.002	0.721	D	0.999	0.764	D	0.922
1	10629964	10629964	A	G	exonic	PEX14		nonsynonymous SNV	PEX14:NM_004565:exon9:c.A1111G:p.S371G	.	.	.	.	.	.	.	.	.	.	.	.	.	.	.	.	.	.	.	.	.	.	.	.	.	.	.	.	.	.	.	.	.	0	0.912	D	0.996	0.689	D	0.98
1	10629965	10629965	G	C	exonic	PEX14		nonsynonymous SNV	PEX14:NM_004565:exon9:c.G1112C:p.S371T	.	.	.	.	.	.	.	.	.	.	.	.	.	.	.	.	.	.	.	.	.	.	.	.	.	.	.	.	.	.	.	.	.	0	0.912	D	0.996	0.689	D	0.987
1	12580651	12580651	G	A	exonic	DHRS3		nonsynonymous SNV	DHRS3:NM_004753:exon2:c.C211T:p.R71W	.	.	.	.	.	.	.	.	.	.	.	.	.	.	.	.	.	.	.	.	.	.	.	.	.	.	.	.	.	.	.	.	.	.	.	.	1	0.899	D	1
1	18227924	18227924	C	T	exonic	IGSF21		nonsynonymous SNV	IGSF21:NM_032880:exon2:c.C97T:p.L33F	.	.	.	.	.	.	.	.	.	.	.	.	.	.	.	.	.	.	.	.	COSM5052875	1(stomach)	.	.	.	.	.	.	.	.	.	.	.	0	0.912	D	0.999	0.764	D	0.996
1	18881881	18881881	C	G	exonic	ALDH4A1		nonsynonymous SNV	ALDH4A1:NM_001161504:exon8:c.G505C:p.V169L,ALDH4A1:NM_001319218:exon8:c.G685C:p.V229L,ALDH4A1:NM_003748:exon8:c.G685C:p.V229L,ALDH4A1:NM_170726:exon8:c.G685C:p.V229L	.	.	.	.	.	.	.	.	.	.	.	.	.	.	.	.	.	.	.	.	.	.	.	.	.	.	.	.	.	.	.	.	.	0.004	0.721	D	0.876	0.462	P	0.775
1	20190575	20190575	C	T	exonic	UBXN10		nonsynonymous SNV	UBXN10:NM_152376:exon2:c.C14T:p.A5V	.	.	.	.	.	.	.	.	.	.	.	.	.	.	.	.	.	.	.	.	.	.	.	.	.	.	.	.	.	.	.	.	.	0	0.912	D	0.982	0.581	D	0.706
1	32091878	32091878	G	A	exonic	TMEM39B		nonsynonymous SNV	TMEM39B:NM_001319678:exon4:c.G197A:p.C66Y,TMEM39B:NM_001319679:exon4:c.G197A:p.C66Y,TMEM39B:NM_001319677:exon6:c.G413A:p.C138Y,TMEM39B:NM_018056:exon6:c.G794A:p.C265Y	.	.	.	.	.	.	.	.	.	.	.	.	.	.	.	.	.	.	.	.	.	.	.	.	.	.	.	.	.	.	.	.	.	0.028	0.461	D	0.971	0.764	D	0.876
1	35030597	35030597	G	C	exonic	ZMYM6		nonsynonymous SNV	ZMYM6:NM_007167:exon2:c.C43G:p.P15A	.	.	.	.	.	.	.	.	.	.	.	.	.	.	.	.	.	.	.	.	.	.	.	.	.	.	.	.	.	.	.	.	.	0.009	0.599	D	1	0.899	D	0.998
1	35573593	35573593	T	C	exonic	TFAP2E		nonsynonymous SNV	TFAP2E:NM_178548:exon1:c.T16C:p.Y6H	.	.	.	.	.	.	.	.	.	.	.	.	.	.	.	.	.	.	.	.	.	.	.	.	.	.	.	.	.	.	.	.	.	0.001	0.784	D	0.94	0.508	P	0.462
1	42456638	42456638	C	T	exonic	PPCS		nonsynonymous SNV	PPCS:NM_001287511:exon1:c.C73T:p.R25C,PPCS:NM_024664:exon1:c.C73T:p.R25C	.	.	.	.	.	.	.	.	.	.	.	.	.	.	.	.	.	.	.	.	.	.	.	.	.	.	.	.	.	.	.	.	.	0.049	0.398	D	0.001	0.067	B	0
1	86348824	86348824	A	G	exonic	ODF2L		nonsynonymous SNV	ODF2L:NM_001184766:exon16:c.T1702C:p.S568P,ODF2L:NM_001184765:exon17:c.T1789C:p.S597P	.	.	.	.	.	.	.	.	.	.	.	.	.	.	.	.	.	.	.	.	.	.	.	.	.	.	.	.	.	.	.	.	.	0.003	0.682	D	0.999	0.899	D	0.931
1	86579446	86579446	T	C	exonic	CLCA4		nonsynonymous SNV	CLCA4:NM_012128:exon13:c.T2215C:p.F739L	.	.	.	.	.	.	.	.	.	.	.	.	.	.	.	.	.	.	.	.	.	.	.	.	.	.	.	.	.	.	.	.	.	0.028	0.461	D	0.999	0.764	D	0.998
1	92184067	92184067	T	C	exonic	KIAA1107		nonsynonymous SNV	KIAA1107:NM_015237:exon7:c.T3577C:p.S1193P	.	.	.	.	.	.	.	.	.	.	.	.	.	.	.	.	.	.	.	.	.	.	.	.	.	.	.	.	.	.	.	.	.	0.006	0.614	D	1	0.899	D	0.988
1	110673544	110673544	G	T	exonic	KCNA3		nonsynonymous SNV	KCNA3:NM_002232:exon1:c.C1266A:p.D422E	.	.	.	.	.	.	.	.	.	.	.	.	.	.	.	.	.	.	.	.	.	.	.	.	.	.	.	.	.	.	.	.	.	0.097	0.309	T	0.07	0.224	B	0.068
1	111500176	111500176	A	G	exonic	ADORA3		nonsynonymous SNV	ADORA3:NM_000677:exon2:c.T731C:p.L244P,ADORA3:NM_001302679:exon2:c.T296C:p.L99P	.	.	.	.	.	.	.	.	.	.	.	.	.	.	.	.	.	.	.	.	.	.	.	.	.	.	.	.	.	.	.	.	.	0	0.912	D	1	0.899	D	0.998
1	118885509	118885509	G	C	exonic	TBX15		nonsynonymous SNV	TBX15:NM_001330677:exon8:c.C1032G:p.S344R,TBX15:NM_152380:exon8:c.C714G:p.S238R	.	.	.	.	.	.	.	.	.	.	.	.	.	.	.	.	.	.	.	.	.	.	.	.	.	.	.	.	.	.	.	.	.	0.007	0.632	D	0.995	0.657	D	0.979
1	151692998	151692998	G	A	exonic	SNX27		nonsynonymous SNV	SNX27:NM_001330723:exon10:c.G1477A:p.G493R,SNX27:NM_030918:exon10:c.G1477A:p.G493R	.	.	.	.	.	.	.	.	.	.	.	.	.	.	.	.	.	.	.	.	.	.	.	.	.	.	.	.	.	.	.	.	.	0.4	0.105	T	0.788	0.456	P	0.186
1	154989700	154989700	G	A	exonic	FLAD1		nonsynonymous SNV	FLAD1:NM_025207:exon3:c.G1258A:p.V420M,FLAD1:NM_001184891:exon4:c.G967A:p.V323M,FLAD1:NM_201398:exon4:c.G967A:p.V323M	.	.	.	.	.	.	.	.	.	.	.	.	.	.	.	.	.	.	.	.	.	.	.	.	.	.	.	.	.	.	.	.	.	0.011	0.574	D	0.998	0.715	D	0.977
1	156700646	156700646	A	G	exonic	CRABP2		nonsynonymous SNV	CRABP2:NM_001878:exon3:c.T262C:p.W88R,CRABP2:NM_001199723:exon4:c.T262C:p.W88R	.	.	.	.	.	.	.	.	.	.	.	.	.	.	.	.	.	.	.	.	.	.	.	.	.	.	.	.	.	.	.	.	.	0.017	0.512	D	0.362	0.322	B	0.192
1	173807325	173807325	A	T	exonic	CENPL		nonsynonymous SNV	CENPL:NM_001171182:exon3:c.T362A:p.F121Y,CENPL:NM_001127181:exon4:c.T362A:p.F121Y,CENPL:NM_033319:exon4:c.T362A:p.F121Y	.	.	.	.	.	.	.	.	.	.	.	.	.	.	.	.	.	.	.	.	.	.	.	.	.	.	.	.	.	.	.	.	.	0.002	0.721	D	0.998	0.764	D	0.937
1	175144534	175144534	A	G	exonic	TNN		nonsynonymous SNV	TNN:NM_022093:exon18:c.A3743G:p.E1248G	.	.	.	.	.	.	.	.	.	.	.	.	.	.	.	.	.	.	.	.	.	.	.	.	.	.	.	.	.	.	.	.	.	0.003	0.682	D	0.145	0.261	B	0.143
1	183567332	183567332	C	T	exonic	NCF2		nonsynonymous SNV	NCF2:NM_001190789:exon6:c.G484A:p.E162K,NCF2:NM_001190794:exon7:c.G592A:p.E198K,NCF2:NM_000433:exon8:c.G727A:p.E243K,NCF2:NM_001127651:exon9:c.G727A:p.E243K	.	.	.	.	.	.	.	.	.	.	.	.	.	.	.	.	.	.	.	.	.	.	.	.	.	.	.	.	.	.	.	.	.	0.025	0.477	D	0.983	0.585	D	0.656
1	186078217	186078217	C	A	exonic	HMCN1		nonsynonymous SNV	HMCN1:NM_031935:exon55:c.C8596A:p.L2866I	.	.	.	.	.	.	.	.	.	.	.	.	.	.	.	.	.	.	.	.	.	.	.	.	.	.	.	.	.	.	.	.	.	0.042	0.416	D	0.994	0.647	D	0.977
1	210021047	210021047	T	C	exonic	SYT14		nonsynonymous SNV	SYT14:NM_001146262:exon4:c.T235C:p.Y79H,SYT14:NM_153262:exon4:c.T235C:p.Y79H,SYT14:NM_001146261:exon5:c.T370C:p.Y124H,SYT14:NM_001146264:exon5:c.T370C:p.Y124H,SYT14:NM_001256006:exon5:c.T121C:p.Y41H	.	.	.	.	.	.	.	.	.	.	.	.	.	.	.	.	.	.	.	.	.	.	.	.	.	.	.	.	.	.	.	.	.	0.035	0.437	D	0.996	0.715	D	0.853
1	224330088	224330088	T	C	exonic	NVL		nonsynonymous SNV	NVL:NM_001243147:exon1:c.A40G:p.K14E,NVL:NM_002533:exon1:c.A40G:p.K14E	.	.	.	.	.	.	.	.	.	.	.	.	.	.	.	.	.	.	.	.	.	.	.	.	.	.	.	.	.	.	.	.	.	0.182	0.912	T	0.996	0.67	D	0.987
1	225860893	225860893	A	G	exonic	TMEM63A		nonsynonymous SNV	TMEM63A:NM_014698:exon14:c.T1190C:p.V397A	.	.	.	.	.	.	.	.	.	.	.	.	.	.	.	.	.	.	.	.	.	.	.	.	.	.	.	.	.	.	.	.	.	0.002	0.912	D	0.484	0.35	P	0.381
1	231421210	231421210	G	A	exonic	EGLN1		nonsynonymous SNV	EGLN1:NM_022051:exon1:c.C679T:p.R227C	.	.	.	.	.	.	.	.	.	.	.	.	.	.	.	.	.	.	.	.	.	.	.	.	.	.	.	.	.	.	.	.	.	0.012	0.546	D	0.997	0.689	D	0.796
1	232986214	232986214	T	A	exonic	PCNX2		nonsynonymous SNV	PCNX2:NM_014801:exon33:c.A6118T:p.S2040C	.	.	.	.	.	.	.	.	.	.	.	.	.	.	.	.	.	.	.	.	.	.	.	.	.	.	.	.	.	.	.	.	.	0	0.912	D	1	0.899	D	0.998
1	241872271	241872271	A	G	exonic	EXO1		nonsynonymous SNV	EXO1:NM_003686:exon10:c.A1507G:p.R503G,EXO1:NM_006027:exon10:c.A1507G:p.R503G,EXO1:NM_001319224:exon11:c.A1504G:p.R502G,EXO1:NM_130398:exon12:c.A1507G:p.R503G	.	.	.	.	.	.	.	.	.	.	.	.	.	.	.	.	.	.	.	.	.	.	.	.	.	.	.	.	.	.	.	.	.	0.01	0.564	D	0.969	0.581	D	0.621
2	5692792	5692792	G	A	exonic	SOX11		nonsynonymous SNV	SOX11:NM_003108:exon1:c.G71A:p.G24D	.	.	.	.	.	.	.	.	.	.	.	.	.	.	.	.	.	.	.	.	COSM4557237	1(skin)	.	.	.	.	.	.	.	.	.	.	.	0.059	0.375	T	0.934	0.502	P	0.626
2	27369913	27369913	C	A	exonic	EIF2B4		nonsynonymous SNV	EIF2B4:NM_001318965:exon1:c.G101T:p.G34V,EIF2B4:NM_172195:exon1:c.G101T:p.G34V,EIF2B4:NM_001034116:exon2:c.G38T:p.G13V,EIF2B4:NM_015636:exon2:c.G38T:p.G13V	.	.	.	.	.	.	.	.	.	.	.	.	.	.	.	.	.	.	.	.	.	.	.	.	.	.	.	.	.	.	.	.	.	0.015	0.524	D	0.934	0.502	P	0.787
2	71364184	71364184	G	A	exonic	ZNF638		nonsynonymous SNV	ZNF638:NM_001014972:exon5:c.G1649A:p.R550K,ZNF638:NM_001252612:exon5:c.G1649A:p.R550K,ZNF638:NM_001252613:exon5:c.G1649A:p.R550K,ZNF638:NM_014497:exon5:c.G1649A:p.R550K	.	.	.	.	.	.	.	.	.	.	.	.	.	.	.	.	.	.	.	.	.	.	.	.	.	.	.	.	.	.	.	.	.	0	0.912	D	0.982	0.615	D	0.952
2	74087849	74087849	T	C	exonic	TET3		nonsynonymous SNV	TET3:NM_001287491:exon6:c.T2699C:p.L900P	.	.	.	.	.	.	.	.	.	.	.	.	.	.	.	.	.	.	.	.	.	.	.	.	.	.	.	.	.	.	.	.	.	0.001	0.784	D	0.988	0.604	D	0.627
2	80302480	80302480	T	C	exonic	LRRTM1		nonsynonymous SNV	LRRTM1:NM_178839:exon2:c.A1340G:p.Y447C	.	.	.	.	.	.	.	.	.	.	.	.	.	.	.	.	.	.	.	.	.	.	.	.	.	.	.	.	.	.	.	.	.	0	0.912	D	1	0.899	D	0.968
2	84669476	84669476	C	T	exonic	DNAH6		nonsynonymous SNV	DNAH6:NM_001370:exon38:c.C6272T:p.S2091F	.	.	.	.	.	.	.	.	.	.	.	.	.	.	.	.	.	.	.	.	.	.	.	.	.	.	.	.	.	.	.	.	.	0.002	0.721	D	0.984	0.588	D	0.905
2	101383572	101383572	G	A	exonic	CREG2		nonsynonymous SNV	CREG2:NM_153836:exon2:c.C572T:p.A191V	.	.	.	.	.	.	.	.	.	.	.	.	.	.	.	.	.	.	.	.	.	.	.	.	.	.	.	.	.	.	.	.	.	0.135	0.262	T	1	0.899	D	0.999
2	110670563	110670563	A	G	exonic	BUB1		nonsynonymous SNV	BUB1:NM_001278616:exon4:c.T368C:p.F123S,BUB1:NM_001278617:exon5:c.T428C:p.F143S,BUB1:NM_004336:exon5:c.T428C:p.F143S	.	.	.	.	.	.	.	.	.	.	.	.	.	.	.	.	.	.	.	.	.	.	.	.	.	.	.	.	.	.	.	.	.	0.002	0.912	D	0.953	0.764	P	0.564
2	113220157	113220157	G	A	exonic	PAX8		nonsynonymous SNV	PAX8:NM_013992:exon8:c.C799T:p.P267S,PAX8:NM_013953:exon9:c.C901T:p.P301S,PAX8:NM_003466:exon11:c.C1211T:p.A404V,PAX8:NM_013952:exon11:c.C1132T:p.P378S	.	.	.	.	.	.	.	.	.	.	.	.	.	.	.	.	.	.	.	.	.	.	.	.	.	.	.	.	.	.	.	.	.	0.003	0.682	D	0.16	0.341	B	0.037
2	138559188	138559188	C	T	exonic	SPOPL		nonsynonymous SNV	SPOPL:NM_001001664:exon6:c.C647T:p.S216F	.	.	.	.	.	.	.	.	.	.	.	.	.	.	.	.	.	.	.	.	.	.	.	.	.	.	.	.	.	.	.	.	.	0	0.912	D	0.703	0.4	P	0.664
2	172491051	172491051	G	A	exonic	ITGA6		nonsynonymous SNV	ITGA6:NM_000210:exon21:c.G2707A:p.E903K,ITGA6:NM_001079818:exon21:c.G2707A:p.E903K,ITGA6:NM_001316306:exon21:c.G2350A:p.E784K	.	.	.	.	.	.	.	.	.	.	.	.	.	.	.	.	.	.	.	.	.	.	.	.	.	.	.	.	.	.	.	.	.	0.005	0.632	D	0.998	0.715	D	0.967
2	179047348	179047348	C	A	exonic	CCDC141		nonsynonymous SNV	CCDC141:NM_001316745:exon2:c.G161T:p.G54V,CCDC141:NM_173648:exon2:c.G161T:p.G54V	.	.	.	.	.	.	.	.	.	.	.	.	.	.	.	.	.	.	.	.	.	.	.	.	.	.	.	.	.	.	.	.	.	0	0.912	D	1	0.899	D	1
2	200620718	200620718	G	T	exonic	AOX1		nonsynonymous SNV	AOX1:NM_001159:exon17:c.G1773T:p.K591N	.	.	.	.	.	.	.	.	.	.	.	.	.	.	.	.	.	.	.	.	.	.	.	.	.	.	.	.	.	.	.	.	.	0.013	0.538	D	0.025	0.179	B	0.03
2	201741729	201741729	C	G	exonic	ALS2		nonsynonymous SNV	ALS2:NM_020919:exon11:c.G2296C:p.A766P	.	.	.	.	.	.	.	.	.	.	.	.	.	.	.	.	.	.	.	.	.	.	.	.	.	.	.	.	.	.	.	.	.	0.045	0.408	D	1	0.899	D	0.999
2	214997809	214997809	G	C	exonic	ABCA12		nonsynonymous SNV	ABCA12:NM_015657:exon15:c.C2226G:p.N742K,ABCA12:NM_173076:exon23:c.C3180G:p.N1060K	.	.	.	.	.	.	.	.	.	.	.	.	.	.	.	.	.	.	.	.	.	.	.	.	.	.	.	.	.	.	.	.	.	0.024	0.477	D	0.746	0.412	P	0.372
2	227240228	227240228	C	T	exonic	COL4A3		nonsynonymous SNV	COL4A3:NM_000091:exon3:c.C230T:p.P77L	.	.	.	.	.	.	.	.	.	.	.	.	.	.	.	.	.	.	.	.	.	.	.	.	.	.	.	.	.	.	.	.	.	0.238	0.178	T	0.973	0.615	D	0.73
2	233549127	233549127	C	T	exonic	USP40		nonsynonymous SNV	USP40:NM_018218:exon7:c.G976A:p.D326N	.	.	.	.	.	.	.	.	.	.	.	.	.	.	.	.	.	.	.	.	.	.	.	.	.	.	.	.	.	.	.	.	.	0.038	0.443	D	1	0.899	D	0.994
2	241030342	241030342	C	T	exonic	SNED1		nonsynonymous SNV	SNED1:NM_001080437:exon2:c.C272T:p.A91V	.	.	.	.	.	.	.	.	.	.	.	.	.	.	.	.	.	.	.	.	.	.	.	.	.	.	.	.	.	.	.	.	.	0.002	0.721	D	1	0.899	D	0.998
3	2900781	2900781	C	T	exonic	CNTN4		nonsynonymous SNV	CNTN4:NM_001206956:exon2:c.C53T:p.T18I,CNTN4:NM_175613:exon2:c.C53T:p.T18I,CNTN4:NM_001206955:exon10:c.C1037T:p.T346I,CNTN4:NM_001350095:exon11:c.C1037T:p.T346I,CNTN4:NM_175607:exon11:c.C1037T:p.T346I	.	.	.	.	.	.	.	.	.	.	.	.	.	.	.	.	.	.	.	.	.	.	.	.	.	.	.	.	.	.	.	.	.	0.045	0.453	D	0.012	0.163	B	0.013
3	42692875	42692875	C	A	exonic	HHATL		nonsynonymous SNV	HHATL:NM_020707:exon12:c.G1391T:p.G464V	.	.	.	.	.	.	.	.	.	.	.	.	.	.	.	.	.	.	.	.	.	.	.	.	.	.	.	.	.	.	.	.	.	0	0.912	D	1	0.899	D	0.999
3	44862039	44862039	G	A	exonic	TMEM42		nonsynonymous SNV	TMEM42:NM_144638:exon1:c.G115A:p.G39S	.	.	.	.	.	.	.	.	.	.	.	.	.	.	.	.	.	.	.	.	.	.	.	.	.	.	.	.	.	.	.	.	.	0	0.912	D	0.996	0.67	D	0.866
3	48595088	48595088	C	A	exonic	COL7A1		nonsynonymous SNV	COL7A1:NM_000094:exon1:c.G72T:p.Q24H	.	.	.	.	.	.	.	.	.	.	.	.	.	.	.	.	.	.	.	.	.	.	.	.	.	.	.	.	.	.	.	.	.	0.006	0.614	D	0.989	0.609	D	0.892
3	51312572	51312572	G	T	exonic	DOCK3		nonsynonymous SNV	DOCK3:NM_004947:exon30:c.G3190T:p.D1064Y	.	.	.	.	.	.	.	.	.	.	.	.	.	.	.	.	.	.	.	.	.	.	.	.	.	.	.	.	.	.	.	.	.	0.003	0.682	D	0.951	0.52	P	0.594
3	52292480	52292480	T	G	exonic	GLYCTK		nonsynonymous SNV	GLYCTK:NM_145262:exon5:c.T926G:p.I309S	.	.	.	.	.	.	.	.	.	.	.	.	.	.	.	.	.	.	.	.	.	.	.	.	.	.	.	.	.	.	.	.	.	0.001	0.784	D	0.943	0.552	P	0.839
3	57421690	57421690	G	A	exonic	DNAH12		nonsynonymous SNV	DNAH12:NM_001291661:exon36:c.C5402T:p.S1801F	.	.	.	.	.	.	.	.	.	.	.	.	.	.	.	.	.	.	.	.	COSM4499062	1(skin)	.	.	.	.	.	.	.	.	.	.	.	0.001	0.784	D	0.981	0.577	D	0.77
3	108551223	108551223	A	G	exonic	KIAA1524		nonsynonymous SNV	KIAA1524:NM_020890:exon21:c.T2644C:p.S882P	.	.	.	.	.	.	.	.	.	.	.	.	.	.	.	.	.	.	.	.	.	.	.	.	.	.	.	.	.	.	.	.	.	0.007	0.599	D	0.991	0.622	D	0.921
3	113869531	113869531	A	G	exonic	GRAMD1C		nonsynonymous SNV	GRAMD1C:NM_017577:exon3:c.A199G:p.R67G	.	.	.	.	.	.	.	.	.	.	.	.	.	.	.	.	.	.	.	.	.	.	.	.	.	.	.	.	.	.	.	.	.	0.001	0.784	D	0.954	0.524	P	0.563
3	119190284	119190284	G	T	exonic	UPK1B		nonsynonymous SNV	UPK1B:NM_006952:exon4:c.G310T:p.A104S	.	.	.	.	.	.	.	.	.	.	.	.	.	.	.	.	.	.	.	.	.	.	.	.	.	.	.	.	.	.	.	.	.	0.334	0.614	T	1	0.899	D	0.999
3	128358235	128358235	G	A	exonic	EEFSEC		nonsynonymous SNV	EEFSEC:NM_021937:exon6:c.G1462A:p.V488M	.	.	.	.	.	.	.	.	.	.	.	.	.	.	.	.	.	.	.	.	.	.	.	.	.	.	.	.	.	.	.	.	.	0.01	0.564	D	0.96	0.533	D	0.789
3	134178035	134178035	C	T	exonic	RYK		nonsynonymous SNV	RYK:NM_001005861:exon11:c.G1220A:p.G407E,RYK:NM_002958:exon11:c.G1211A:p.G404E	.	.	.	.	.	.	.	.	.	.	.	.	.	.	.	.	.	.	.	.	.	.	.	.	.	.	.	.	.	.	.	.	.	.	.	.	1	0.899	D	0.999
3	155494424	155494424	T	C	exonic	PLCH1		nonsynonymous SNV	PLCH1:NM_001130960:exon15:c.A1952G:p.Q651R,PLCH1:NM_001130961:exon15:c.A1952G:p.Q651R,PLCH1:NM_001349250:exon15:c.A1952G:p.Q651R,PLCH1:NM_014996:exon15:c.A1988G:p.Q663R,PLCH1:NM_001349251:exon16:c.A1988G:p.Q663R,PLCH1:NM_001349252:exon16:c.A1988G:p.Q663R	.	.	.	.	.	.	.	.	.	.	.	.	.	.	.	.	.	.	.	.	.	.	.	.	.	.	.	.	.	.	.	.	.	0.87	0.359	T	0.998	0.715	D	0.948
3	194342416	194342416	A	G	exonic	CPN2		nonsynonymous SNV	CPN2:NM_001080513:exon2:c.T287C:p.L96P,CPN2:NM_001291988:exon2:c.T287C:p.L96P	.	.	.	.	.	.	.	.	.	.	.	.	.	.	.	.	.	.	.	.	.	.	.	.	.	.	.	.	.	.	.	.	.	0.003	0.682	D	1	0.899	D	0.992
3	194360400	194360400	C	T	exonic	LRRC15		nonsynonymous SNV	LRRC15:NM_130830:exon2:c.G644A:p.G215D,LRRC15:NM_001135057:exon3:c.G662A:p.G221D	.	.	.	.	.	.	.	.	.	.	.	.	.	.	.	.	.	.	.	.	.	.	.	.	.	.	.	.	.	.	.	.	.	0.088	0.323	T	0.969	0.899	D	0.636
3	197085731	197085731	T	C	exonic	DLG1		nonsynonymous SNV	DLG1:NM_001204387:exon12:c.A1438G:p.K480E,DLG1:NM_001204388:exon12:c.A1438G:p.K480E,DLG1:NM_001204386:exon16:c.A1687G:p.K563E,DLG1:NM_001098424:exon17:c.A1786G:p.K596E,DLG1:NM_001290983:exon17:c.A1786G:p.K596E,DLG1:NM_004087:exon17:c.A1786G:p.K596E	.	.	.	.	.	.	.	.	.	.	.	.	.	.	.	.	.	.	.	.	.	.	.	.	.	.	.	.	.	.	.	.	.	0.003	0.721	D	0.088	0.363	B	0.043
3	197985844	197985844	C	G	exonic	LMLN		nonsynonymous SNV	LMLN:NM_001136049:exon8:c.C883G:p.P295A,LMLN:NM_033029:exon8:c.C883G:p.P295A	.	.	.	.	.	.	.	.	.	.	.	.	.	.	.	.	.	.	.	.	.	.	.	.	.	.	.	.	.	.	.	.	.	0.051	0.4	T	0.998	0.899	D	0.951
4	38797250	38797250	A	G	exonic	TLR1		nonsynonymous SNV	TLR1:NM_003263:exon4:c.T1582C:p.C528R	.	.	.	.	.	.	.	.	.	.	.	.	.	.	.	.	.	.	.	.	.	.	.	.	.	.	.	.	.	.	.	.	.	0.001	0.784	D	1	0.899	D	0.998
4	75600297	75600297	C	A	exonic	CDKL2		nonsynonymous SNV	CDKL2:NM_001330724:exon7:c.G868T:p.D290Y,CDKL2:NM_003948:exon7:c.G868T:p.D290Y	.	.	.	.	.	.	.	.	.	.	.	.	.	.	.	.	.	.	.	.	.	.	.	.	.	.	.	.	.	.	.	.	.	0.027	0.586	D	1	0.899	D	0.955
4	76379345	76379345	G	A	exonic	CCDC158		nonsynonymous SNV	CCDC158:NM_001042784:exon8:c.C974T:p.T325I	.	.	.	.	.	.	.	.	.	.	.	.	.	.	.	.	.	.	.	.	.	.	.	.	.	.	.	.	.	.	.	.	.	0.053	0.632	T	1	0.899	D	0.996
4	82798347	82798347	A	G	exonic	SCD5		nonsynonymous SNV	SCD5:NM_001037582:exon1:c.T191C:p.L64P,SCD5:NM_024906:exon1:c.T191C:p.L64P	.	.	.	.	.	.	.	.	.	.	.	.	.	.	.	.	.	.	.	.	.	.	.	.	.	.	.	.	.	.	.	.	.	0.005	0.721	D	0.999	0.764	D	0.977
4	99126727	99126727	T	C	exonic	ADH4		nonsynonymous SNV	ADH4:NM_000670:exon8:c.A985G:p.K329E,ADH4:NM_001306171:exon9:c.A1042G:p.K348E,ADH4:NM_001306172:exon9:c.A1042G:p.K348E	.	.	.	.	.	.	.	.	.	.	.	.	.	.	.	.	.	.	.	.	.	.	.	.	.	.	.	.	.	.	.	.	.	0	0.912	D	0.997	0.689	D	0.915
4	103079751	103079751	G	A	exonic	BDH2		nonsynonymous SNV	BDH2:NM_020139:exon10:c.C689T:p.A230V	.	.	.	.	.	.	.	.	.	.	.	.	.	.	.	.	.	.	.	rs56124221	.	.	.	.	.	.	.	.	.	.	.	.	.	0.011	0.555	D	0.632	0.383	P	0.149
4	128114690	128114690	A	T	exonic	LARP1B		nonsynonymous SNV	LARP1B:NM_001350531:exon8:c.A386T:p.E129V,LARP1B:NM_018078:exon10:c.A1109T:p.E370V,LARP1B:NM_178043:exon10:c.A1109T:p.E370V	.	.	.	.	.	.	.	.	.	.	.	.	.	.	.	.	.	.	.	.	.	.	.	.	.	.	.	.	.	.	.	.	.	0.002	0.784	D	0.978	0.568	D	0.822
4	133151731	133151731	T	C	exonic	PCDH10		nonsynonymous SNV	PCDH10:NM_020815:exon1:c.T1591C:p.F531L,PCDH10:NM_032961:exon1:c.T1591C:p.F531L	.	.	.	.	.	.	.	.	.	.	.	.	.	.	.	.	.	.	.	.	.	.	.	.	.	.	.	.	.	.	.	.	.	0.089	0.321	T	0.994	0.647	D	0.991
4	143440220	143440220	A	G	exonic	GAB1		nonsynonymous SNV	GAB1:NM_002039:exon6:c.A1423G:p.M475V,GAB1:NM_207123:exon6:c.A1423G:p.M475V	.	.	.	.	.	.	.	.	.	.	.	.	.	.	.	.	.	.	.	.	.	.	.	.	.	.	.	.	.	.	.	.	.	0.142	0.263	T	0.969	0.596	D	0.914
4	150467701	150467701	A	C	exonic	LRBA		nonsynonymous SNV	LRBA:NM_001199282:exon44:c.T6752G:p.L2251W,LRBA:NM_006726:exon45:c.T6785G:p.L2262W	.	.	.	.	.	.	.	.	.	.	.	.	.	.	.	.	.	.	.	.	.	.	.	.	.	.	.	.	.	.	.	.	.	0.008	0.599	D	1	0.899	D	0.995
4	168164213	168164213	G	A	exonic	ANXA10		nonsynonymous SNV	ANXA10:NM_007193:exon5:c.G325A:p.E109K	.	.	.	.	.	.	.	.	.	.	.	.	.	.	.	.	.	.	.	.	COSM1485826	1(breast)	.	.	.	.	.	.	.	.	.	.	.	0.008	0.586	D	0.025	0.179	B	0.028
4	168668345	168668345	C	T	exonic	PALLD		nonsynonymous SNV	PALLD:NM_001166108:exon3:c.C1064T:p.T355I,PALLD:NM_016081:exon3:c.C1064T:p.T355I	.	.	.	.	.	.	.	.	.	.	.	.	.	.	.	.	.	.	.	.	.	.	.	.	.	.	.	.	.	.	.	.	.	0.018	0.784	D	1	0.899	D	0.997
5	7867294	7867294	G	T	exonic	FASTKD3		nonsynonymous SNV	FASTKD3:NM_024091:exon2:c.C790A:p.Q264K	.	.	.	.	.	.	.	.	.	.	.	.	.	.	.	.	.	.	.	.	.	.	.	.	.	.	.	.	.	.	.	.	.	0.013	0.538	D	0.991	0.622	D	0.828
5	43277116	43277116	C	G	exonic	NIM1K		nonsynonymous SNV	NIM1K:NM_153361:exon3:c.C352G:p.L118V	.	.	.	.	.	.	.	.	.	.	.	.	.	.	.	.	.	.	.	.	.	.	.	.	.	.	.	.	.	.	.	.	.	0.009	0.574	D	0.977	0.566	D	0.863
5	69579067	69579067	C	T	exonic	GTF2H2C;GTF2H2C_2		nonsynonymous SNV	GTF2H2C:NM_001098728:exon10:c.C608T:p.A203V,GTF2H2C_2:NM_001042490:exon11:c.C608T:p.A203V	.	.	.	.	.	.	.	.	.	.	.	.	.	.	.	.	.	.	.	.	.	.	.	.	.	.	.	.	.	.	.	.	.	0.057	0.379	T	0.998	0.715	D	0.986
5	79314804	79314804	C	T	exonic	JMY		nonsynonymous SNV	JMY:NM_152405:exon9:c.C2612T:p.A871V	.	.	.	.	.	.	.	.	.	.	.	.	.	.	.	.	.	.	.	.	.	.	.	.	.	.	.	.	.	.	.	.	.	0	0.912	D	0.997	0.689	D	0.922
5	115841419	115841419	T	C	exonic	ATG12		nonsynonymous SNV	ATG12:NM_001277783:exon1:c.A134G:p.E45G,ATG12:NM_004707:exon1:c.A134G:p.E45G	.	.	.	.	.	.	.	.	.	.	.	.	.	.	.	.	.	.	.	.	.	.	.	.	.	.	.	.	.	.	.	.	.	0.104	0.373	T	1	0.899	D	0.976
5	131446578	131446578	C	T	exonic	RAPGEF6		nonsynonymous SNV	RAPGEF6:NM_001164389:exon22:c.G3326A:p.R1109K,RAPGEF6:NM_016340:exon22:c.G3326A:p.R1109K,RAPGEF6:NM_001164386:exon23:c.G3350A:p.R1117K,RAPGEF6:NM_001164388:exon23:c.G3350A:p.R1117K,RAPGEF6:NM_001164387:exon24:c.G3365A:p.R1122K	.	.	.	.	.	.	.	.	.	.	.	.	.	.	.	.	.	.	.	.	.	.	.	.	.	.	.	.	.	.	.	.	.	0.004	0.682	D	0.998	0.899	D	0.992
5	134566480	134566480	C	T	exonic	JADE2		nonsynonymous SNV	JADE2:NM_001289984:exon9:c.C1334T:p.T445I,JADE2:NM_001289985:exon9:c.C1382T:p.T461I,JADE2:NM_001308143:exon9:c.C1334T:p.T445I,JADE2:NM_015288:exon9:c.C1334T:p.T445I	.	.	.	.	.	.	.	.	.	.	.	.	.	.	.	.	.	.	.	.	.	.	.	.	.	.	.	.	.	.	.	.	.	0.031	0.45	D	0.209	0.283	B	0.055
5	141174450	141174450	C	T	exonic	PCDHB7		nonsynonymous SNV	PCDHB7:NM_018940:exon1:c.C1615T:p.P539S	.	.	.	.	.	.	.	.	.	.	.	.	.	.	.	.	.	.	.	.	.	.	.	.	.	.	.	.	.	.	.	.	.	0.014	0.531	D	1	0.899	D	1
5	141340527	141340527	C	G	exonic	PCDHGA2		nonsynonymous SNV	PCDHGA2:NM_018915:exon1:c.C1556G:p.S519C,PCDHGA2:NM_032009:exon1:c.C1556G:p.S519C	.	.	.	.	.	.	.	.	.	.	.	.	.	.	.	.	.	.	.	.	.	.	.	.	.	.	.	.	.	.	.	.	.	0	0.912	D	1	0.899	D	0.993
5	157285474	157285474	A	G	exonic	CYFIP2		nonsynonymous SNV	CYFIP2:NM_001037333:exon2:c.A113G:p.Y38C,CYFIP2:NM_001291721:exon2:c.A113G:p.Y38C,CYFIP2:NM_001291722:exon2:c.A113G:p.Y38C,CYFIP2:NM_014376:exon2:c.A113G:p.Y38C	.	.	.	.	.	.	.	.	.	.	.	.	.	.	.	.	.	.	.	.	.	.	.	.	.	.	.	.	.	.	.	.	.	0.043	0.413	D	0.943	0.715	P	0.941
6	11103843	11103843	G	A	exonic	ERVFRD-1		nonsynonymous SNV	ERVFRD-1:NM_207582:exon2:c.C1468T:p.L490F	.	.	.	.	.	.	.	.	.	.	.	.	.	.	.	.	.	.	.	.	.	.	.	.	.	.	.	.	.	.	.	.	.	0.045	0.408	D	0.999	0.764	D	0.977
6	11103845	11103845	G	T	exonic	ERVFRD-1		nonsynonymous SNV	ERVFRD-1:NM_207582:exon2:c.C1466A:p.P489Q	.	.	.	.	.	.	.	.	.	.	.	.	.	.	.	.	.	.	.	.	.	.	.	.	.	.	.	.	.	.	.	.	.	0	0.912	D	1	0.899	D	0.999
6	15496496	15496496	G	T	exonic	JARID2		nonsynonymous SNV	JARID2:NM_001267040:exon7:c.G755T:p.G252V,JARID2:NM_004973:exon7:c.G1271T:p.G424V	.	.	.	.	.	.	.	.	.	.	.	.	.	.	.	.	.	.	.	.	.	.	.	.	.	.	.	.	.	.	.	.	.	0.006	0.614	D	0.92	0.689	P	0.564
6	17675732	17675732	C	T	exonic	NUP153		nonsynonymous SNV	NUP153:NM_001278209:exon3:c.G373A:p.V125M,NUP153:NM_001278210:exon3:c.G373A:p.V125M,NUP153:NM_005124:exon3:c.G373A:p.V125M	.	.	.	.	.	.	.	.	.	.	.	.	.	.	.	.	.	.	.	.	.	.	.	.	.	.	.	.	.	.	.	.	.	0.005	0.632	D	0.998	0.764	D	0.979
6	24502575	24502575	A	T	exonic	ALDH5A1		nonsynonymous SNV	ALDH5A1:NM_001080:exon2:c.A407T:p.D136V,ALDH5A1:NM_170740:exon2:c.A407T:p.D136V	.	.	.	.	.	.	.	.	.	.	.	.	.	.	.	.	.	.	.	.	.	.	.	.	.	.	.	.	.	.	.	.	.	0	0.912	D	0.934	0.535	P	0.597
6	36743708	36743708	G	A	exonic	CPNE5		nonsynonymous SNV	CPNE5:NM_001314020:exon8:c.C494T:p.A165V,CPNE5:NM_001314018:exon9:c.C668T:p.A223V,CPNE5:NM_001314019:exon10:c.C494T:p.A165V,CPNE5:NM_020939:exon20:c.C1544T:p.A515V	.	.	.	.	.	.	.	.	.	.	.	.	.	.	.	.	.	.	.	.	.	.	.	.	.	.	.	.	.	.	.	.	.	0.191	0.273	T	0.978	0.568	D	0.817
6	46869015	46869015	T	A	exonic	ADGRF5		nonsynonymous SNV	ADGRF5:NM_001098518:exon12:c.A1489T:p.S497C,ADGRF5:NM_015234:exon12:c.A1489T:p.S497C	.	.	.	.	.	.	.	.	.	.	.	.	.	.	.	.	.	.	.	.	.	.	.	.	.	.	.	.	.	.	.	.	.	0.003	0.682	D	0.995	0.899	D	0.832
6	53922726	53922726	C	T	exonic	LRRC1		nonsynonymous SNV	LRRC1:NM_018214:exon14:c.C1508T:p.A503V	.	.	.	.	.	.	.	.	.	.	.	.	.	.	.	.	.	.	.	.	.	.	.	.	.	.	.	.	.	.	.	.	.	0.044	0.41	D	0.997	0.689	D	0.985
6	63685912	63685912	G	T	exonic;splicing	PHF3;PHF3	NM_001290259:exon5:c.1925+1G>T;NM_015153:exon3:c.2189+1G>T	nonsynonymous SNV	PHF3:NM_001290260:exon4:c.G2190T:p.R730S	.	.	.	.	.	.	.	.	.	.	.	.	.	.	.	.	.	.	.	.	.	.	.	.	.	.	.	.	.	.	.	.	.	0.002	0.721	D	0.999	0.764	D	0.964
6	87259525	87259525	G	T	exonic	ZNF292		nonsynonymous SNV	ZNF292:NM_015021:exon8:c.G5896T:p.A1966S,ZNF292:NM_001351444:exon9:c.G5476T:p.A1826S	.	.	.	.	.	.	.	.	.	.	.	.	.	.	.	.	.	.	.	.	COSM4161369;COSM4161370	1(thyroid)	.	.	.	.	.	.	.	.	.	.	.	0.016	0.518	D	0.999	0.764	D	0.975
6	87428642	87428642	T	C	exonic	CFAP206		nonsynonymous SNV	CFAP206:NM_001031743:exon9:c.T977C:p.L326P	.	.	.	.	.	.	.	.	.	.	.	.	.	.	.	.	.	.	.	.	.	.	.	.	.	.	.	.	.	.	.	.	.	0.016	0.518	D	1	0.899	D	0.991
6	101889827	101889827	A	G	exonic	GRIK2		nonsynonymous SNV	GRIK2:NM_001166247:exon11:c.A1712G:p.Y571C,GRIK2:NM_021956:exon11:c.A1712G:p.Y571C,GRIK2:NM_175768:exon11:c.A1712G:p.Y571C	.	.	.	.	.	.	.	.	.	.	.	.	.	.	.	.	.	.	.	.	.	.	.	.	.	.	.	.	.	.	.	.	.	0.24	0.206	T	0.005	0.126	B	0.03
6	101924714	101924714	A	G	exonic	GRIK2		nonsynonymous SNV	GRIK2:NM_001166247:exon12:c.A1862G:p.Q621R,GRIK2:NM_021956:exon12:c.A1862G:p.Q621R,GRIK2:NM_175768:exon12:c.A1862G:p.Q621R	.	.	.	.	.	.	.	.	.	.	.	.	.	.	.	.	.	.	.	.	.	.	.	.	.	.	.	.	.	.	.	.	.	0.203	0.216	T	0.029	0.192	B	0.105
6	102055534	102055534	T	C	exonic	GRIK2		nonsynonymous SNV	GRIK2:NM_001166247:exon15:c.T2516C:p.V839A,GRIK2:NM_021956:exon15:c.T2516C:p.V839A,GRIK2:NM_175768:exon15:c.T2516C:p.V839A	.	.	.	.	.	.	.	.	.	.	.	.	.	.	.	.	.	.	.	.	.	.	.	.	.	.	.	.	.	.	.	.	.	0.001	0.784	D	0.064	0.22	B	0.209
6	109448244	109448244	C	G	exonic	MICAL1		nonsynonymous SNV	MICAL1:NM_001159291:exon12:c.G1556C:p.S519T,MICAL1:NM_001286613:exon13:c.G1871C:p.S624T,MICAL1:NM_022765:exon13:c.G1814C:p.S605T	.	.	.	.	.	.	.	.	.	.	.	.	.	.	.	.	.	.	.	.	.	.	.	.	.	.	.	.	.	.	.	.	.	0.042	0.416	D	0.005	0.119	B	0.024
6	116279133	116279133	T	G	exonic	TSPYL1		nonsynonymous SNV	TSPYL1:NM_003309:exon1:c.A698C:p.E233A	.	.	.	.	.	.	.	.	.	.	.	.	.	.	.	.	.	.	.	.	.	.	.	.	.	.	.	.	.	.	.	.	.	0.002	0.721	D	0.994	0.647	D	0.95
6	127476174	127476174	C	T	exonic	SOGA3		nonsynonymous SNV	SOGA3:NM_001012279:exon6:c.G1852A:p.E618K	.	.	.	.	.	.	.	.	.	.	.	.	.	.	.	.	.	.	.	.	.	.	.	.	.	.	.	.	.	.	.	.	.	0.113	0.287	T	0.998	0.715	D	0.984
6	147313975	147313975	A	T	exonic	STXBP5		nonsynonymous SNV	STXBP5:NM_001127715:exon12:c.A1237T:p.I413F,STXBP5:NM_139244:exon12:c.A1237T:p.I413F	.	.	.	.	.	.	.	.	.	.	.	.	.	.	.	.	.	.	.	.	.	.	.	.	.	.	.	.	.	.	.	.	.	0.053	0.39	T	0.999	0.764	D	0.994
6	150248784	150248784	G	A	exonic	PPP1R14C		nonsynonymous SNV	PPP1R14C:NM_030949:exon4:c.G462A:p.M154I	.	.	.	.	.	.	.	.	.	.	.	.	.	.	.	.	.	.	.	.	.	.	.	.	.	.	.	.	.	.	.	.	.	0.01	0.564	D	0.93	0.498	P	0.718
7	2947637	2947637	T	C	exonic	CARD11		nonsynonymous SNV	CARD11:NM_032415:exon3:c.A158G:p.D53G,CARD11:NM_001324281:exon4:c.A158G:p.D53G	.	.	.	.	.	.	.	.	.	.	.	.	.	.	.	.	.	.	.	.	.	.	.	.	.	.	.	.	.	.	.	.	.	0.227	0.185	T	0.998	0.715	D	0.967
7	5361987	5361987	A	G	exonic	TNRC18		nonsynonymous SNV	TNRC18:NM_001080495:exon13:c.T4442C:p.L1481P	.	.	.	.	.	.	.	.	.	.	.	.	.	.	.	.	.	.	.	.	.	.	.	.	.	.	.	.	.	.	.	.	.	0.001	0.784	D	0.999	0.764	D	0.942
7	5374367	5374367	G	A	exonic	TNRC18		nonsynonymous SNV	TNRC18:NM_001080495:exon10:c.C2917T:p.R973W	.	.	.	.	.	.	.	.	.	.	.	.	.	.	.	.	.	.	.	.	.	.	.	.	.	.	.	.	.	.	.	.	.	0	0.912	D	0.998	0.715	D	0.72
7	11636883	11636883	T	C	exonic	THSD7A		nonsynonymous SNV	THSD7A:NM_015204:exon2:c.A269G:p.E90G	.	.	.	.	.	.	.	.	.	.	.	.	.	.	.	.	.	.	.	.	.	.	.	.	.	.	.	.	.	.	.	.	.	0.001	0.784	D	0.997	0.689	D	0.964
7	11636888	11636888	A	C	exonic	THSD7A		nonsynonymous SNV	THSD7A:NM_015204:exon2:c.T264G:p.H88Q	.	.	.	.	.	.	.	.	.	.	.	.	.	.	.	.	.	.	.	.	.	.	.	.	.	.	.	.	.	.	.	.	.	0.002	0.721	D	1	0.899	D	0.996
7	23361696	23361696	C	G	exonic	IGF2BP3		nonsynonymous SNV	IGF2BP3:NM_006547:exon4:c.G331C:p.E111Q	.	.	.	.	.	.	.	.	.	.	.	.	.	.	.	.	.	.	.	.	.	.	.	.	.	.	.	.	.	.	.	.	.	0.002	0.721	D	1	0.899	D	0.997
7	100591688	100591688	A	G	exonic	FBXO24		nonsynonymous SNV	FBXO24:NM_001163499:exon4:c.A308G:p.Q103R,FBXO24:NM_012172:exon4:c.A458G:p.Q153R,FBXO24:NM_033506:exon4:c.A344G:p.Q115R	.	.	.	.	.	.	.	.	.	.	.	.	.	.	.	.	.	.	.	.	.	.	.	.	.	.	.	.	.	.	.	.	.	0	0.912	D	0.993	0.637	D	0.968
7	123954498	123954498	G	A	exonic	SPAM1		nonsynonymous SNV	SPAM1:NM_001174044:exon3:c.G928A:p.D310N,SPAM1:NM_001174046:exon3:c.G928A:p.D310N,SPAM1:NM_003117:exon3:c.G928A:p.D310N,SPAM1:NM_153189:exon3:c.G928A:p.D310N,SPAM1:NM_001174045:exon4:c.G928A:p.D310N	.	.	.	.	.	.	.	.	.	.	.	.	.	.	.	.	.	.	.	.	.	.	.	.	.	.	.	.	.	.	.	.	.	0.308	0.153	T	0.967	0.544	D	0.724
7	138001671	138001671	A	T	exonic	CREB3L2		nonsynonymous SNV	CREB3L2:NM_001253775:exon1:c.T35A:p.L12Q,CREB3L2:NM_194071:exon1:c.T35A:p.L12Q	.	.	.	.	.	.	.	.	.	.	.	.	.	.	.	.	.	.	.	.	.	.	.	.	.	.	.	.	.	.	.	.	.	0.001	0.784	D	1	0.899	D	0.999
7	152113246	152113246	A	C	exonic	GALNT11		nonsynonymous SNV	GALNT11:NM_001304514:exon7:c.A838C:p.I280L,GALNT11:NM_022087:exon8:c.A1081C:p.I361L	.	.	.	.	.	.	.	.	.	.	.	.	.	.	.	.	.	.	.	.	.	.	.	.	.	.	.	.	.	.	.	.	.	0.016	0.518	D	0.995	0.899	D	0.955
7	152158980	152158980	G	C	exonic	KMT2C		nonsynonymous SNV	KMT2C:NM_170606:exon44:c.C11553G:p.S3851R	.	.	.	.	.	.	.	.	.	.	.	.	.	.	.	.	.	.	.	.	.	.	.	.	.	.	.	.	.	.	.	.	.	0.002	0.721	D	0.664	0.421	P	0.235
8	11285022	11285022	C	T	exonic	MTMR9		nonsynonymous SNV	MTMR9:NM_015458:exon1:c.C134T:p.T45M	.	.	.	.	.	.	.	.	.	.	.	.	.	.	.	.	.	.	.	.	.	.	.	.	.	.	.	.	.	.	.	.	.	0.041	0.419	D	0.009	0.139	B	0.03
8	22046610	22046610	A	G	exonic	FGF17		nonsynonymous SNV	FGF17:NM_001304478:exon4:c.A301G:p.K101E,FGF17:NM_003867:exon4:c.A334G:p.K112E	.	.	.	.	.	.	.	.	.	.	.	.	.	.	.	.	.	.	.	.	.	.	.	.	.	.	.	.	.	.	.	.	.	0.059	0.375	T	0.28	0.441	B	0.058
8	22209565	22209565	G	C	exonic	BMP1		nonsynonymous SNV	BMP1:NM_006129:exon19:c.G2696C:p.G899A	.	.	.	.	.	.	.	.	.	.	.	.	.	.	.	.	.	.	.	.	.	.	.	.	.	.	.	.	.	.	.	.	.	0.002	0.721	D	0.971	0.552	D	0.856
8	28562872	28562872	C	T	exonic	FZD3		nonsynonymous SNV	FZD3:NM_145866:exon7:c.C1862T:p.S621F,FZD3:NM_017412:exon8:c.C1862T:p.S621F	.	.	.	.	.	.	.	.	.	.	.	.	.	.	.	.	.	.	.	.	.	.	.	.	.	.	.	.	.	.	.	.	.	0.002	0.721	D	0.995	0.657	D	0.854
8	41717669	41717669	T	C	exonic	ANK1		nonsynonymous SNV	ANK1:NM_000037:exon12:c.A1240G:p.M414V,ANK1:NM_001142446:exon12:c.A1339G:p.M447V,ANK1:NM_020475:exon12:c.A1240G:p.M414V,ANK1:NM_020476:exon12:c.A1240G:p.M414V,ANK1:NM_020477:exon12:c.A1240G:p.M414V	.	.	.	.	.	.	.	.	.	.	.	.	.	.	.	.	.	.	.	.	.	.	.	.	.	.	.	.	.	.	.	.	.	0.03	0.461	D	0.727	0.537	P	0.949
8	42330966	42330966	A	G	exonic	IKBKB		nonsynonymous SNV	IKBKB:NM_001190720:exon21:c.A2252G:p.E751G,IKBKB:NM_001242778:exon21:c.A2081G:p.E694G,IKBKB:NM_001556:exon22:c.A2258G:p.E753G	.	.	.	.	.	.	.	.	.	.	.	.	.	.	.	.	.	.	.	.	.	.	.	.	.	.	.	.	.	.	.	.	.	0	0.912	D	0.998	0.764	D	0.979
8	67012977	67012977	C	T	exonic	PPP1R42		nonsynonymous SNV	PPP1R42:NM_001348563:exon2:c.G167A:p.R56K,PPP1R42:NM_001013626:exon4:c.G416A:p.R139K	.	.	.	.	.	.	.	.	.	.	.	.	.	.	.	.	.	.	.	.	.	.	.	.	.	.	.	.	.	.	.	.	.	0.03	0.453	D	0.734	0.408	P	0.562
8	76852629	76852629	G	T	exonic	ZFHX4		nonsynonymous SNV	ZFHX4:NM_024721:exon10:c.G5708T:p.G1903V	.	.	.	.	.	.	.	.	.	.	.	.	.	.	.	.	.	.	.	.	.	.	.	.	.	.	.	.	.	.	.	.	.	0.006	0.614	D	0.993	0.715	D	0.808
8	99853499	99853499	C	A	exonic	VPS13B		nonsynonymous SNV	VPS13B:NM_017890:exon56:c.C10185A:p.S3395R,VPS13B:NM_152564:exon56:c.C10110A:p.S3370R	.	.	.	.	.	.	.	.	.	.	.	.	.	.	.	.	.	.	.	.	.	.	.	.	.	.	.	.	.	.	.	.	.	0.035	0.443	D	0.998	0.715	D	0.903
8	123336418	123336418	T	C	exonic	ATAD2		nonsynonymous SNV	ATAD2:NM_014109:exon22:c.A3166G:p.I1056V	.	.	.	.	.	.	.	.	.	.	.	.	.	.	.	.	.	.	.	.	.	.	.	.	.	.	.	.	.	.	.	.	.	0.006	0.614	D	1	0.899	D	1
8	138877891	138877891	A	G	exonic	COL22A1		nonsynonymous SNV	COL22A1:NM_152888:exon3:c.T517C:p.F173L	.	.	.	.	.	.	.	.	.	.	.	.	.	.	.	.	.	.	.	.	.	.	.	.	.	.	.	.	.	.	.	.	.	0.061	0.437	T	0.999	0.764	D	0.992
9	3856038	3856038	G	A	exonic	GLIS3		nonsynonymous SNV	GLIS3:NM_152629:exon8:c.C1979T:p.S660F,GLIS3:NM_001042413:exon9:c.C2444T:p.S815F	.	.	.	.	.	.	.	.	.	.	.	.	.	.	.	.	.	.	.	.	.	.	.	.	.	.	.	.	.	.	.	.	.	0.002	0.721	D	0.993	0.637	D	0.837
9	92474642	92474642	C	G	exonic	ASPN		nonsynonymous SNV	ASPN:NM_001193335:exon3:c.G253C:p.V85L,ASPN:NM_017680:exon3:c.G253C:p.V85L	.	.	.	.	.	.	.	.	.	.	.	.	.	.	.	.	.	.	.	.	.	.	.	.	.	.	.	.	.	.	.	.	.	0.048	0.41	D	0.758	0.415	P	0.441
9	99069845	99069845	C	A	exonic	COL15A1		nonsynonymous SNV	COL15A1:NM_001855:exon42:c.C4126A:p.L1376I	.	.	.	.	.	.	.	.	.	.	.	.	.	.	.	.	.	.	.	.	COSM6039239	1(large_intestine)	.	.	.	.	.	.	.	.	.	.	.	0	0.912	D	0.999	0.764	D	0.999
9	106926105	106926105	A	T	exonic	ZNF462		nonsynonymous SNV	ZNF462:NM_001347997:exon3:c.A2193T:p.E731D,ZNF462:NM_021224:exon3:c.A2193T:p.E731D	.	.	.	.	.	.	.	.	.	.	.	.	.	.	.	.	.	.	.	.	.	.	.	.	.	.	.	.	.	.	.	.	.	0.007	0.599	D	0.979	0.571	D	0.73
9	110687130	110687130	C	G	exonic	MUSK		nonsynonymous SNV	MUSK:NM_001166280:exon3:c.C220G:p.R74G,MUSK:NM_001166281:exon3:c.C220G:p.R74G,MUSK:NM_005592:exon3:c.C220G:p.R74G	.	.	.	.	.	.	.	.	.	.	.	.	.	.	.	.	.	.	.	.	.	.	.	.	.	.	.	.	.	.	.	.	.	0.011	0.912	D	1	0.899	D	0.995
9	114168001	114168001	T	C	exonic	COL27A1		nonsynonymous SNV	COL27A1:NM_032888:exon3:c.T446C:p.L149P	.	.	.	.	.	.	.	.	.	.	.	.	.	.	.	.	.	.	.	.	.	.	.	.	.	.	.	.	.	.	.	.	.	0.006	0.721	D	0.989	0.609	D	0.726
9	128151670	128151670	T	C	exonic	LCN2		nonsynonymous SNV	LCN2:NM_005564:exon3:c.T308C:p.F103S	.	.	.	.	.	.	.	.	.	.	.	.	.	.	.	.	.	.	.	.	.	.	.	.	.	.	.	.	.	.	.	.	.	0.001	0.784	D	1	0.899	D	0.998
9	129875333	129875333	G	C	exonic	USP20		nonsynonymous SNV	USP20:NM_001008563:exon20:c.G2072C:p.R691P,USP20:NM_001110303:exon20:c.G2072C:p.R691P,USP20:NM_006676:exon20:c.G2072C:p.R691P	.	.	.	.	.	.	.	.	.	.	.	.	.	.	.	.	.	.	.	.	.	.	.	.	.	.	.	.	.	.	.	.	.	0.04	0.421	D	0.963	0.537	D	0.574
9	134772811	134772811	C	T	exonic	COL5A1		nonsynonymous SNV	COL5A1:NM_000093:exon26:c.C2308T:p.P770S,COL5A1:NM_001278074:exon26:c.C2308T:p.P770S	.	.	.	.	.	.	.	.	.	.	.	.	.	.	.	.	.	.	.	.	COSM422459	1(urinary_tract)	.	.	.	.	.	.	.	.	.	.	.	0.093	0.315	T	0.018	0.165	B	0.016
9	135759855	135759855	T	C	exonic	KCNT1		nonsynonymous SNV	KCNT1:NM_001272003:exon10:c.T896C:p.L299P,KCNT1:NM_020822:exon11:c.T1031C:p.L344P	.	.	.	.	.	.	.	.	.	.	.	.	.	.	.	.	.	.	.	.	.	.	.	.	.	.	.	.	.	.	.	.	.	0.115	0.632	T	0.967	0.544	D	0.861
9	136013880	136013880	C	A	exonic	NACC2		nonsynonymous SNV	NACC2:NM_144653:exon4:c.G1141T:p.A381S	.	.	.	.	.	.	.	.	.	.	.	.	.	.	.	.	.	.	.	.	.	.	.	.	.	.	.	.	.	.	.	.	.	0	0.912	D	0.963	0.537	D	0.889
9	136421953	136421953	C	T	exonic	PMPCA		nonsynonymous SNV	PMPCA:NM_001282944:exon11:c.C992T:p.P331L,PMPCA:NM_001282946:exon12:c.C1085T:p.P362L,PMPCA:NM_015160:exon12:c.C1385T:p.P462L	.	.	.	.	.	.	.	.	.	.	.	.	.	.	.	.	.	.	.	.	.	.	.	.	.	.	.	.	.	.	.	.	.	0.003	0.682	D	0.949	0.657	P	0.312
10	17071562	17071562	G	A	exonic	CUBN		nonsynonymous SNV	CUBN:NM_001081:exon19:c.C2489T:p.P830L	.	.	.	.	.	.	.	.	.	.	.	.	.	.	.	.	.	.	.	.	.	.	.	.	.	.	.	.	.	.	.	.	.	0	0.912	D	1	0.899	D	0.999
10	27037269	27037269	T	C	exonic	ANKRD26		nonsynonymous SNV	ANKRD26:NM_001256053:exon23:c.A2611G:p.R871G,ANKRD26:NM_014915:exon23:c.A2614G:p.R872G	.	.	.	.	.	.	.	.	.	.	.	.	.	.	.	.	.	.	.	.	.	.	.	.	.	.	.	.	.	.	.	.	.	0	0.912	D	1	0.899	D	0.998
10	48727617	48727617	A	T	exonic	WDFY4		nonsynonymous SNV	WDFY4:NM_020945:exon7:c.A929T:p.E310V	.	.	.	.	.	.	.	.	.	.	.	.	.	.	.	.	.	.	.	.	.	.	.	.	.	.	.	.	.	.	.	.	.	0.005	0.654	D	1	0.899	D	0.963
10	63208206	63208206	C	G	exonic	JMJD1C		nonsynonymous SNV	JMJD1C:NM_001322254:exon8:c.G2806C:p.E936Q,JMJD1C:NM_001282948:exon9:c.G2917C:p.E973Q,JMJD1C:NM_001318153:exon9:c.G2599C:p.E867Q,JMJD1C:NM_001322252:exon9:c.G3349C:p.E1117Q,JMJD1C:NM_001322258:exon9:c.G2806C:p.E936Q,JMJD1C:NM_001318154:exon10:c.G2917C:p.E	.	.	.	.	.	.	.	.	.	.	.	.	.	.	.	.	.	.	.	.	.	.	.	.	.	.	.	.	.	.	.	.	.	0	0.912	D	0.997	0.764	D	0.914
10	68432287	68432287	A	C	exonic	DNA2		nonsynonymous SNV	DNA2:NM_001080449:exon12:c.T1792G:p.F598V	.	.	.	.	.	.	.	.	.	.	.	.	.	.	.	.	.	.	.	.	.	.	.	.	.	.	.	.	.	.	.	.	.	0.121	0.277	T	0.946	0.55	P	0.592
10	94762812	94762812	T	C	exonic	CYP2C19		nonsynonymous SNV	CYP2C19:NM_000769:exon1:c.T107C:p.L36P	.	.	.	.	.	.	.	.	.	.	.	.	.	.	.	.	.	.	.	.	.	.	.	.	.	.	.	.	.	.	.	.	.	0.01	0.564	D	0.998	0.715	D	0.952
10	102422967	102422967	G	A	exonic	FBXL15		nonsynonymous SNV	FBXL15:NM_024326:exon4:c.G877A:p.A293T	.	.	.	.	.	.	.	.	.	.	.	.	.	.	.	.	.	.	.	.	.	.	.	.	.	.	.	.	.	.	.	.	.	0.008	0.586	D	0.999	0.764	D	0.894
10	124461972	124461972	T	G	exonic	LHPP		nonsynonymous SNV	LHPP:NM_001167880:exon1:c.T110G:p.V37G,LHPP:NM_001318331:exon1:c.T110G:p.V37G,LHPP:NM_001318332:exon1:c.T110G:p.V37G,LHPP:NM_022126:exon1:c.T110G:p.V37G	.	.	.	.	.	.	.	.	.	.	.	.	.	.	.	.	.	.	.	.	.	.	.	.	.	.	.	.	.	.	.	.	.	0	0.912	D	0.993	0.764	D	0.855
10	126459125	126459125	C	G	exonic	C10orf90		nonsynonymous SNV	C10orf90:NM_001004298:exon6:c.G1812C:p.Q604H,C10orf90:NM_001350922:exon6:c.G1812C:p.Q604H,C10orf90:NM_001350921:exon7:c.G2103C:p.Q701H	.	.	.	.	.	.	.	.	.	.	.	.	.	.	.	.	.	.	.	.	.	.	.	.	.	.	.	.	.	.	.	.	.	0.002	0.784	D	1	0.899	D	0.977
11	720198	720198	T	C	exonic	EPS8L2		nonsynonymous SNV	EPS8L2:NM_022772:exon5:c.T302C:p.L101P	.	.	.	.	.	.	.	.	.	.	.	.	.	.	.	.	.	.	.	.	.	.	.	.	.	.	.	.	.	.	.	.	.	0.001	0.912	D	0.971	0.764	D	0.877
11	1231489	1231489	T	A	exonic	MUC5B		nonsynonymous SNV	MUC5B:NM_002458:exon14:c.T1607A:p.L536Q	.	.	.	.	.	.	.	.	.	.	.	.	.	.	.	.	.	.	.	.	.	.	.	.	.	.	.	.	.	.	.	.	.	0.001	0.784	D	1	0.899	D	0.983
11	5605548	5605548	C	T	exonic	TRIM6;TRIM6-TRIM34		nonsynonymous SNV	TRIM6:NM_001198645:exon2:c.C206T:p.S69L,TRIM6:NM_001198644:exon3:c.C206T:p.S69L,TRIM6:NM_001003818:exon4:c.C815T:p.S272L,TRIM6-TRIM34:NM_001003819:exon4:c.C815T:p.S272L,TRIM6:NM_058166:exon4:c.C731T:p.S244L	.	.	.	.	.	.	.	.	.	.	.	.	.	.	.	.	.	.	.	.	.	.	.	.	.	.	.	.	.	.	.	.	.	0.001	0.784	D	0.999	0.899	D	0.991
11	13354370	13354370	C	T	exonic	ARNTL		nonsynonymous SNV	ARNTL:NM_001030272:exon4:c.C62T:p.T21I,ARNTL:NM_001297722:exon4:c.C62T:p.T21I,ARNTL:NM_001178:exon5:c.C62T:p.T21I,ARNTL:NM_001297719:exon5:c.C62T:p.T21I	.	.	.	.	.	.	.	.	.	.	.	.	.	.	.	.	.	.	.	.	.	.	.	.	.	.	.	.	.	.	.	.	.	0.002	0.721	D	0.177	0.351	B	0.073
11	13354379	13354379	T	C	exonic	ARNTL		nonsynonymous SNV	ARNTL:NM_001030272:exon4:c.T71C:p.L24P,ARNTL:NM_001297722:exon4:c.T71C:p.L24P,ARNTL:NM_001178:exon5:c.T71C:p.L24P,ARNTL:NM_001297719:exon5:c.T71C:p.L24P	.	.	.	.	.	.	.	.	.	.	.	.	.	.	.	.	.	.	.	.	.	.	.	.	.	.	.	.	.	.	.	.	.	0.002	0.721	D	0.739	0.441	P	0.448
11	28069410	28069410	C	G	exonic	KIF18A		nonsynonymous SNV	KIF18A:NM_031217:exon11:c.G1439C:p.R480P	.	.	.	.	.	.	.	.	.	.	.	.	.	.	.	.	.	.	.	.	.	.	.	.	.	.	.	.	.	.	.	.	.	0.019	0.501	D	0.992	0.629	D	0.78
11	33606742	33606742	G	A	exonic	KIAA1549L		nonsynonymous SNV	KIAA1549L:NM_012194:exon13:c.G4090A:p.A1364T	.	.	.	.	.	.	.	.	.	.	.	.	.	.	.	.	.	.	.	.	.	.	.	.	.	.	.	.	.	.	.	.	.	0.072	0.349	T	0.975	0.561	D	0.784
11	45810823	45810823	T	A	exonic	SLC35C1		nonsynonymous SNV	SLC35C1:NM_018389:exon2:c.T583A:p.S195T,SLC35C1:NM_001145265:exon3:c.T544A:p.S182T,SLC35C1:NM_001145266:exon3:c.T544A:p.S182T	.	.	.	.	.	.	.	.	.	.	.	.	.	.	.	.	.	.	.	.	.	.	.	.	.	.	.	.	.	.	.	.	.	0.07	0.355	T	0.988	0.604	D	0.751
11	47161187	47161187	G	C	exonic	C11orf49		nonsynonymous SNV	C11orf49:NM_001278222:exon7:c.G791C:p.R264P,C11orf49:NM_001003676:exon8:c.G818C:p.R273P,C11orf49:NM_001003677:exon8:c.G818C:p.R273P,C11orf49:NM_001003678:exon8:c.G818C:p.R273P,C11orf49:NM_024113:exon8:c.G818C:p.R273P	.	.	.	.	.	.	.	.	.	.	.	.	.	.	.	.	.	.	.	.	.	.	.	.	.	.	.	.	.	.	.	.	.	0.005	0.654	D	0.992	0.629	D	0.835
11	62524567	62524567	G	A	exonic	AHNAK		nonsynonymous SNV	AHNAK:NM_001346445:exon5:c.C9850T:p.P3284S,AHNAK:NM_001346446:exon5:c.C9850T:p.P3284S,AHNAK:NM_001620:exon5:c.C9850T:p.P3284S	.	.	.	.	.	.	.	.	.	.	.	.	.	.	.	.	.	.	.	.	.	.	.	.	.	.	.	.	.	.	.	.	.	0.017	0.512	D	0.998	0.715	D	0.998
11	62994622	62994622	T	C	exonic	SLC22A8		nonsynonymous SNV	SLC22A8:NM_001184736:exon7:c.A767G:p.Y256C,SLC22A8:NM_001184732:exon8:c.A1136G:p.Y379C,SLC22A8:NM_001184733:exon8:c.A863G:p.Y288C,SLC22A8:NM_004254:exon8:c.A1136G:p.Y379C	.	.	.	.	.	.	.	.	.	.	.	.	.	.	.	.	.	.	.	.	.	.	.	.	.	.	.	.	.	.	.	.	.	0.032	0.473	D	0.998	0.715	D	0.959
11	64353218	64353218	G	T	exonic	CCDC88B		nonsynonymous SNV	CCDC88B:NM_032251:exon21:c.G3665T:p.C1222F	.	.	.	.	.	.	.	.	.	.	.	.	.	.	.	.	.	.	.	.	.	.	.	.	.	.	.	.	.	.	.	.	.	0.023	0.546	D	0.998	0.715	D	0.99
11	65109882	65109882	A	T	exonic	VPS51		nonsynonymous SNV	VPS51:NM_013265:exon7:c.A1837T:p.M613L	.	.	.	.	.	.	.	.	.	.	.	.	.	.	.	.	.	.	.	.	.	.	.	.	.	.	.	.	.	.	.	.	.	0.016	0.518	D	0.973	0.556	D	0.729
11	66590588	66590588	T	C	exonic	CCDC87		nonsynonymous SNV	CCDC87:NM_018219:exon1:c.A2428G:p.K810E	.	.	.	.	.	.	.	.	.	.	.	.	.	.	.	.	.	.	.	.	.	.	.	.	.	.	.	.	.	.	.	.	.	0.007	0.599	D	1	0.899	D	0.999
11	66590814	66590814	C	A	exonic	CCDC87		nonsynonymous SNV	CCDC87:NM_018219:exon1:c.G2202T:p.L734F	.	.	.	.	.	.	.	.	.	.	.	.	.	.	.	.	.	.	.	.	.	.	.	.	.	.	.	.	.	.	.	.	.	0.042	0.416	D	0.983	0.585	D	0.881
11	92798366	92798366	A	G	exonic	FAT3		nonsynonymous SNV	FAT3:NM_001008781:exon9:c.A5353G:p.N1785D	.	.	.	.	.	.	.	.	.	.	.	.	.	.	.	.	.	.	.	.	.	.	.	.	.	.	.	.	.	.	.	.	.	0.099	0.319	T	0.999	0.764	D	0.997
11	93394624	93394624	G	A	exonic	DEUP1		nonsynonymous SNV	DEUP1:NM_181645:exon10:c.G1207A:p.E403K	.	.	.	.	.	.	.	.	.	.	.	.	.	.	.	.	.	.	.	.	.	.	.	.	.	.	.	.	.	.	.	.	.	0.048	0.506	D	0.995	0.657	D	0.814
11	108482012	108482012	T	C	exonic	KDELC2		nonsynonymous SNV	KDELC2:NM_153705:exon4:c.A895G:p.N299D	.	.	.	.	.	.	.	.	.	.	.	.	.	.	.	.	.	.	.	.	.	.	.	.	.	.	.	.	.	.	.	.	.	0.011	0.555	D	0.149	0.263	B	0.091
11	110581195	110581195	G	A	exonic	ARHGAP20		nonsynonymous SNV	ARHGAP20:NM_001258415:exon15:c.C1682T:p.S561F,ARHGAP20:NM_001258417:exon15:c.C1643T:p.S548F,ARHGAP20:NM_001258418:exon15:c.C1643T:p.S548F,ARHGAP20:NM_001258416:exon16:c.C1673T:p.S558F,ARHGAP20:NM_020809:exon16:c.C1751T:p.S584F	.	.	.	.	.	.	.	.	.	.	.	.	.	.	.	.	.	.	.	.	.	.	.	.	.	.	.	.	.	.	.	.	.	0	0.912	D	0.993	0.637	D	0.833
11	117432360	117432360	G	T	exonic	DSCAML1		nonsynonymous SNV	DSCAML1:NM_020693:exon30:c.C5351A:p.P1784Q	.	.	.	.	.	.	.	.	.	.	.	.	.	.	.	.	.	.	.	.	.	.	.	.	.	.	.	.	.	.	.	.	.	0.001	0.784	D	1	0.899	D	0.993
11	118315523	118315523	T	C	exonic	CD3E		nonsynonymous SNV	CD3E:NM_000733:exon9:c.T605C:p.L202P	.	.	.	.	.	.	.	.	.	.	.	.	.	.	.	.	.	.	.	.	.	.	.	.	.	.	.	.	.	.	.	.	.	0	0.912	D	1	0.899	D	0.996
12	8052772	8052772	G	A	exonic	FOXJ2		nonsynonymous SNV	FOXJ2:NM_018416:exon11:c.G1647A:p.M549I	.	.	.	.	.	.	.	.	.	.	.	.	.	.	.	.	.	.	.	.	.	.	.	.	.	.	.	.	.	.	.	.	.	0.005	0.632	D	0.009	0.139	B	0.004
12	8939428	8939428	G	A	exonic	PHC1		nonsynonymous SNV	PHC1:NM_004426:exon15:c.G2984A:p.C995Y	.	.	.	.	.	.	.	.	.	.	.	.	.	.	.	.	.	.	.	.	.	.	.	.	.	.	.	.	.	.	.	.	.	0.165	0.232	T	0.999	0.764	D	0.998
12	12821336	12821336	C	A	exonic	DDX47		nonsynonymous SNV	DDX47:NM_016355:exon3:c.C310A:p.L104M,DDX47:NM_201224:exon3:c.C310A:p.L104M	.	.	.	.	.	.	.	.	.	.	.	.	.	.	.	.	.	.	.	.	.	.	.	.	.	.	.	.	.	.	.	.	.	0	0.912	D	1	0.899	D	1
12	13068329	13068329	G	T	exonic	FAM234B		nonsynonymous SNV	FAM234B:NM_020853:exon8:c.G1168T:p.V390L	.	.	.	.	.	.	.	.	.	.	.	.	.	.	.	.	.	.	.	.	.	.	.	.	.	.	.	.	.	.	.	.	.	0.045	0.408	D	0.962	0.536	D	0.558
12	52844566	52844566	T	A	exonic	KRT78		nonsynonymous SNV	KRT78:NM_001300814:exon5:c.A584T:p.Q195L,KRT78:NM_173352:exon5:c.A914T:p.Q305L	.	.	.	.	.	.	.	.	.	.	.	.	.	.	.	.	.	.	.	.	.	.	.	.	.	.	.	.	.	.	.	.	.	0	0.912	D	0.867	0.457	P	0.63
12	56206509	56206509	C	G	exonic	RNF41		nonsynonymous SNV	RNF41:NM_001242826:exon7:c.G892C:p.D298H,RNF41:NM_005785:exon7:c.G892C:p.D298H,RNF41:NM_194359:exon7:c.G892C:p.D298H,RNF41:NM_194358:exon8:c.G679C:p.D227H	.	.	.	.	.	.	.	.	.	.	.	.	.	.	.	.	.	.	.	.	.	.	.	.	.	.	.	.	.	.	.	.	.	0.003	0.682	D	0.352	0.403	B	0.298
12	57758673	57758673	G	T	exonic	2019-03-09		nonsynonymous SNV	MARCH9:NM_138396:exon4:c.G817T:p.D273Y	.	.	.	.	.	.	.	.	.	.	.	.	.	.	.	.	.	.	.	.	.	.	.	.	.	.	.	.	.	.	.	.	.	0.023	0.518	D	0.994	0.647	D	0.935
12	76348295	76348295	C	G	exonic	BBS10		nonsynonymous SNV	BBS10:NM_024685:exon1:c.G64C:p.E22Q	.	.	.	.	.	.	.	.	.	.	.	.	.	.	.	.	.	.	.	.	.	.	.	.	.	.	.	.	.	.	.	.	.	0.027	0.465	D	0.994	0.647	D	0.895
12	107022095	107022095	T	C	exonic	CRY1		nonsynonymous SNV	CRY1:NM_004075:exon2:c.A256G:p.R86G	.	.	.	.	.	.	.	.	.	.	.	.	.	.	.	.	.	.	.	.	.	.	.	.	.	.	.	.	.	.	.	.	.	0.033	0.443	D	0.008	0.135	B	0.019
13	32326524	32326524	C	T	exonic	BRCA2		nonsynonymous SNV	BRCA2:NM_000059:exon7:c.C542T:p.S181F	.	.	.	.	.	.	.	.	.	.	.	.	.	.	.	.	.	.	.	.	.	.	.	.	.	.	.	.	.	.	.	.	.	0.001	0.784	D	1	0.899	D	0.963
13	38848626	38848626	A	G	exonic	FREM2		nonsynonymous SNV	FREM2:NM_207361:exon8:c.A6335G:p.E2112G	.	.	.	.	.	.	.	.	.	.	.	.	.	.	.	.	.	.	.	.	.	.	.	.	.	.	.	.	.	.	.	.	.	0.022	0.486	D	0.007	0.131	B	0.035
13	42300044	42300044	C	G	exonic	AKAP11		nonsynonymous SNV	AKAP11:NM_016248:exon8:c.C1298G:p.S433C	.	.	.	.	.	.	.	.	.	.	.	.	.	.	.	.	.	.	.	.	.	.	.	.	.	.	.	.	.	.	.	.	.	0	0.912	D	1	0.899	D	0.999
13	45496161	45496161	T	G	exonic	COG3		nonsynonymous SNV	COG3:NM_031431:exon13:c.T1337G:p.L446R	.	.	.	.	.	.	.	.	.	.	.	.	.	.	.	.	.	.	.	.	.	.	.	.	.	.	.	.	.	.	.	.	.	0	0.912	D	0.952	0.899	P	0.614
13	51934765	51934765	C	G	exonic	ATP7B		nonsynonymous SNV	ATP7B:NM_001005918:exon17:c.G3768C:p.Q1256H,ATP7B:NM_001330579:exon19:c.G4137C:p.Q1379H,ATP7B:NM_001330578:exon20:c.G4155C:p.Q1385H,ATP7B:NM_000053:exon21:c.G4389C:p.Q1463H,ATP7B:NM_001243182:exon22:c.G4056C:p.Q1352H	.	.	.	.	.	.	.	.	.	.	.	.	.	.	.	.	.	.	.	.	.	.	.	.	.	.	.	.	.	.	.	.	.	0.003	0.721	D	0.998	0.764	D	0.993
13	99295377	99295377	A	G	exonic	GPR183		nonsynonymous SNV	GPR183:NM_004951:exon2:c.T769C:p.F257L	.	.	.	.	.	.	.	.	.	.	.	.	.	.	.	.	.	.	.	.	.	.	.	.	.	.	.	.	.	.	.	.	.	0.038	0.427	D	0.759	0.415	P	0.591
14	39075972	39075972	T	C	exonic	SEC23A		nonsynonymous SNV	SEC23A:NM_006364:exon8:c.A950G:p.D317G	.	.	.	.	.	.	.	.	.	.	.	.	.	.	.	.	.	.	.	.	.	.	.	.	.	.	.	.	.	.	.	.	.	0.033	0.512	D	0.019	0.167	B	0.039
14	50885892	50885892	C	T	exonic	ABHD12B		nonsynonymous SNV	ABHD12B:NM_181814:exon5:c.C428T:p.T143I,ABHD12B:NM_181533:exon6:c.C338T:p.T113I,ABHD12B:NM_001206673:exon7:c.C659T:p.T220I	.	.	.	.	.	.	.	.	.	.	.	.	.	.	.	.	.	.	.	.	.	.	.	.	.	.	.	.	.	.	.	.	.	0.001	0.784	D	0.995	0.657	D	0.976
14	54776538	54776538	C	T	exonic	SAMD4A		nonsynonymous SNV	SAMD4A:NM_001161577:exon6:c.C815T:p.P272L,SAMD4A:NM_001161576:exon9:c.C1778T:p.P593L,SAMD4A:NM_015589:exon10:c.C2042T:p.P681L	.	.	.	.	.	.	.	.	.	.	.	.	.	.	.	.	.	.	.	.	.	.	.	.	.	.	.	.	.	.	.	.	.	0.008	0.682	D	0.734	0.422	P	0.39
14	70023424	70023424	G	A	exonic	SMOC1		nonsynonymous SNV	SMOC1:NM_001034852:exon11:c.G1268A:p.G423D,SMOC1:NM_022137:exon11:c.G1268A:p.G423D	.	.	.	.	.	.	.	.	.	.	.	.	.	.	.	.	.	.	.	.	.	.	.	.	.	.	.	.	.	.	.	.	.	0.115	0.285	T	1	0.899	D	1
14	73729667	73729667	T	C	exonic	ELMSAN1		nonsynonymous SNV	ELMSAN1:NM_001043318:exon4:c.A2068G:p.S690G,ELMSAN1:NM_194278:exon4:c.A2068G:p.S690G	.	.	.	.	.	.	.	.	.	.	.	.	.	.	.	.	.	.	.	.	.	.	.	.	.	.	.	.	.	.	.	.	.	0.012	0.555	D	0.997	0.764	D	0.985
14	74858445	74858445	T	C	exonic	PROX2		nonsynonymous SNV	PROX2:NM_001243007:exon2:c.A1375G:p.S459G	.	.	.	.	.	.	.	.	.	.	.	.	.	.	.	.	.	.	.	.	.	.	.	.	.	.	.	.	.	.	.	.	.	0	0.912	D	1	0.899	D	0.945
14	76491465	76491465	T	C	exonic	ESRRB		nonsynonymous SNV	ESRRB:NM_004452:exon8:c.T806C:p.L269P	.	.	.	.	.	.	.	.	.	.	.	.	.	.	.	.	.	.	.	.	.	.	.	.	.	.	.	.	.	.	.	.	.	0	0.912	D	1	0.899	D	1
14	81192824	81192824	G	A	exonic	GTF2A1		nonsynonymous SNV	GTF2A1:NM_015859:exon7:c.C628T:p.P210S,GTF2A1:NM_201595:exon7:c.C511T:p.P171S,GTF2A1:NM_001278940:exon8:c.C478T:p.P160S	.	.	.	.	.	.	.	.	.	.	.	.	.	.	.	.	.	.	.	.	.	.	.	.	.	.	.	.	.	.	.	.	.	0.005	0.784	D	0.77	0.419	P	0.3
14	96305769	96305769	A	G	exonic	ATG2B		nonsynonymous SNV	ATG2B:NM_018036:exon31:c.T4553C:p.I1518T	.	.	.	.	.	.	.	.	.	.	.	.	.	.	.	.	.	.	.	.	.	.	.	.	.	.	.	.	.	.	.	.	.	0.002	0.721	D	0.919	0.489	P	0.324
15	34906653	34906653	T	C	exonic	AQR		nonsynonymous SNV	AQR:NM_014691:exon18:c.A1723G:p.T575A	.	.	.	.	.	.	.	.	.	.	.	.	.	.	.	.	.	.	.	.	.	.	.	.	.	.	.	.	.	.	.	.	.	0.311	0.139	T	0.206	0.282	B	0.052
15	40298654	40298654	A	G	exonic	PLCB2		nonsynonymous SNV	PLCB2:NM_001284297:exon10:c.T905C:p.V302A,PLCB2:NM_001284298:exon10:c.T905C:p.V302A,PLCB2:NM_004573:exon10:c.T905C:p.V302A	.	.	.	.	.	.	.	.	.	.	.	.	.	.	.	.	.	.	.	.	.	.	.	.	.	.	.	.	.	.	.	.	.	0.002	0.721	D	0.577	0.369	P	0.239
15	40364904	40364904	A	T	exonic	DISP2		nonsynonymous SNV	DISP2:NM_033510:exon5:c.A670T:p.T224S	.	.	.	.	.	.	.	.	.	.	.	.	.	.	.	.	.	.	.	.	.	.	.	.	.	.	.	.	.	.	.	.	.	0.052	0.39	T	0.998	0.715	D	0.978
15	48134905	48134905	C	T	exonic	SLC24A5		nonsynonymous SNV	SLC24A5:NM_205850:exon5:c.C511T:p.P171S	.	.	.	.	.	.	.	.	.	.	.	.	.	.	.	.	.	.	.	.	.	.	.	.	.	.	.	.	.	.	.	.	.	0.15	0.388	T	1	0.899	D	0.999
15	64865239	64865239	A	G	exonic	PLEKHO2		nonsynonymous SNV	PLEKHO2:NM_001195059:exon5:c.A674G:p.E225G,PLEKHO2:NM_025201:exon6:c.A824G:p.E275G	.	.	.	.	.	.	.	.	.	.	.	.	.	.	.	.	.	.	.	.	.	.	.	.	.	.	.	.	.	.	.	.	.	0.003	0.682	D	0.992	0.629	D	0.813
15	65077354	65077354	T	C	exonic	KBTBD13		nonsynonymous SNV	KBTBD13:NM_001101362:exon1:c.T539C:p.L180P	.	.	.	.	.	.	.	.	.	.	.	.	.	.	.	.	.	.	.	.	.	.	.	.	.	.	.	.	.	.	.	.	.	0.002	0.721	D	1	0.899	D	0.987
15	65930877	65930877	A	T	exonic	MEGF11		nonsynonymous SNV	MEGF11:NM_032445:exon11:c.T1354A:p.C452S	.	.	.	.	.	.	.	.	.	.	.	.	.	.	.	.	.	.	.	.	.	.	.	.	.	.	.	.	.	.	.	.	.	0	0.912	D	0.877	0.484	P	0.585
15	78999866	78999866	G	A	exonic	RASGRF1		nonsynonymous SNV	RASGRF1:NM_153815:exon4:c.C319T:p.R107C,RASGRF1:NM_001145648:exon17:c.C2623T:p.R875C,RASGRF1:NM_002891:exon18:c.C2671T:p.R891C	.	.	.	.	.	.	.	.	.	.	.	.	.	.	.	.	.	.	.	.	.	.	.	.	.	.	.	.	.	.	.	.	.	0	0.912	D	0.998	0.715	D	0.614
15	101178739	101178739	T	A	exonic	CHSY1		nonsynonymous SNV	CHSY1:NM_014918:exon3:c.A1058T:p.D353V	.	.	.	.	.	.	.	.	.	.	.	.	.	.	.	.	.	.	.	.	.	.	.	.	.	.	.	.	.	.	.	.	.	0.001	0.784	D	0.121	0.251	B	0.155
16	879635	879635	G	A	exonic	LMF1		nonsynonymous SNV	LMF1:NM_022773:exon6:c.C832T:p.P278S	.	.	.	.	.	.	.	.	.	.	.	.	.	.	.	.	.	.	.	.	.	.	.	.	.	.	.	.	.	.	.	.	.	0.129	0.342	T	0.999	0.764	D	0.974
16	1826738	1826738	C	T	exonic	HAGH		nonsynonymous SNV	HAGH:NM_001286249:exon1:c.G50A:p.G17E,HAGH:NM_005326:exon1:c.G50A:p.G17E	.	.	.	.	.	.	.	.	.	.	.	.	.	.	.	.	.	.	.	.	.	.	.	.	.	.	.	.	.	.	.	.	.	0.006	0.912	D	0.935	0.503	P	0.29
16	2085316	2085316	A	C	exonic	TSC2		nonsynonymous SNV	TSC2:NM_001318831:exon32:c.A3924C:p.E1308D,TSC2:NM_001318827:exon33:c.A4347C:p.E1449D,TSC2:NM_001318829:exon33:c.A4311C:p.E1437D,TSC2:NM_001077183:exon34:c.A4455C:p.E1485D,TSC2:NM_001318832:exon34:c.A4488C:p.E1496D,TSC2:NM_001114382:exon35:c.A4587C:p.E152	.	.	.	.	.	.	.	.	.	.	.	.	.	.	.	.	.	.	.	.	.	.	.	.	.	.	.	.	.	.	.	.	.	0.289	0.15	T	0.959	0.637	D	0.935
16	2284344	2284344	T	C	exonic	ABCA3		nonsynonymous SNV	ABCA3:NM_001089:exon25:c.A3797G:p.E1266G	.	.	.	.	.	.	.	.	.	.	.	.	.	.	.	.	.	.	.	.	.	.	.	.	.	.	.	.	.	.	.	.	.	0.165	0.242	T	0.664	0.42	P	0.326
16	3058222	3058222	T	C	exonic	MMP25		nonsynonymous SNV	MMP25:NM_022468:exon8:c.T1048C:p.S350P	.	.	.	.	.	.	.	.	.	.	.	.	.	.	.	.	.	.	.	.	.	.	.	.	.	.	.	.	.	.	.	.	.	0.004	0.654	D	0.965	0.541	D	0.861
16	15396075	15396075	G	C	exonic	MPV17L		nonsynonymous SNV	MPV17L:NM_001128423:exon1:c.G178C:p.A60P,MPV17L:NM_173803:exon1:c.G178C:p.A60P	.	.	.	.	.	.	.	.	.	.	.	.	.	.	.	.	.	.	.	.	.	.	.	.	.	.	.	.	.	.	.	.	.	0.065	0.518	T	0.998	0.899	D	0.928
16	20682382	20682382	A	G	exonic	ACSM1		nonsynonymous SNV	ACSM1:NM_052956:exon3:c.T485C:p.I162T,ACSM1:NM_001318890:exon4:c.T485C:p.I162T	.	.	.	.	.	.	.	.	.	.	.	.	.	.	.	.	.	.	.	.	.	.	.	.	.	.	.	.	.	.	.	.	.	0	0.912	D	0.996	0.67	D	0.994
16	27344967	27344967	T	C	exonic	IL4R		nonsynonymous SNV	IL4R:NM_001257406:exon4:c.T308C:p.L103P,IL4R:NM_000418:exon5:c.T308C:p.L103P,IL4R:NM_001257407:exon5:c.T263C:p.L88P	.	.	.	.	.	.	.	.	.	.	.	.	.	.	.	.	.	.	.	.	.	.	.	.	.	.	.	.	.	.	.	.	.	0	0.912	D	1	0.899	D	1
16	30104906	30104906	A	C	exonic	GDPD3		nonsynonymous SNV	GDPD3:NM_024307:exon10:c.T923G:p.L308R	.	.	.	.	.	.	.	.	.	.	.	.	.	.	.	.	.	.	.	.	.	.	.	.	.	.	.	.	.	.	.	.	.	0.001	0.784	D	0.986	0.596	D	0.765
16	30964821	30964821	G	A	exonic	SETD1A		nonsynonymous SNV	SETD1A:NM_014712:exon7:c.G1079A:p.R360H	.	.	.	.	.	.	.	.	.	.	.	.	.	.	.	.	.	.	.	.	COSM4060272	1(stomach)	.	.	.	.	.	.	.	.	.	.	.	0.001	0.784	D	0.069	0.223	B	0.016
16	31086392	31086392	G	A	exonic	PRSS53		nonsynonymous SNV	PRSS53:NM_001039503:exon5:c.C608T:p.A203V	.	.	.	.	.	.	.	.	.	.	.	.	.	.	.	.	.	.	.	.	.	.	.	.	.	.	.	.	.	.	.	.	.	1	0.01	T	0.999	0.764	D	0.996
16	64950865	64950865	C	T	exonic	CDH11		nonsynonymous SNV	CDH11:NM_001330576:exon11:c.G1418A:p.G473E,CDH11:NM_001308392:exon12:c.G1796A:p.G599E,CDH11:NM_001797:exon12:c.G1796A:p.G599E	.	.	.	.	.	.	.	.	.	.	.	.	.	.	.	.	.	.	.	.	.	.	.	.	.	.	.	.	.	.	.	.	.	0.006	0.614	D	0.946	0.514	P	0.67
16	67611346	67611346	A	G	exonic	CTCF		nonsynonymous SNV	CTCF:NM_006565:exon3:c.A514G:p.N172D	.	.	.	.	.	.	.	.	.	.	.	.	.	.	.	.	.	.	.	.	.	.	.	.	.	.	.	.	.	.	.	.	.	0.004	0.654	D	0.993	0.637	D	0.971
16	71649150	71649150	T	C	exonic	PHLPP2		nonsynonymous SNV	PHLPP2:NM_001289003:exon18:c.A3511G:p.K1171E,PHLPP2:NM_015020:exon19:c.A3712G:p.K1238E	.	.	.	.	.	.	.	.	.	.	.	.	.	.	.	.	.	.	.	.	.	.	.	.	.	.	.	.	.	.	.	.	.	0.006	0.632	D	0.998	0.715	D	0.994
16	84196949	84196949	C	G	exonic	ADAD2		nonsynonymous SNV	ADAD2:NM_001145400:exon10:c.C1727G:p.P576R,ADAD2:NM_139174:exon11:c.C1973G:p.P658R	.	.	.	.	.	.	.	.	.	.	.	.	.	.	.	.	.	.	.	.	.	.	.	.	.	.	.	.	.	.	.	.	.	0.034	0.506	D	0.93	0.525	P	0.63
17	10457555	10457555	T	C	exonic	MYH4		nonsynonymous SNV	MYH4:NM_017533:exon16:c.A1762G:p.T588A	.	.	.	.	.	.	.	.	.	.	.	.	.	.	.	.	.	.	.	.	.	.	.	.	.	.	.	.	.	.	.	.	.	0.03	0.453	D	0.007	0.131	B	0.046
17	10505875	10505875	T	C	exonic	MYH1		nonsynonymous SNV	MYH1:NM_005963:exon19:c.A2111G:p.E704G	.	.	.	.	.	.	.	.	.	.	.	.	.	.	.	.	.	.	.	.	.	.	.	.	.	.	.	.	.	.	.	.	.	0.004	0.654	D	0.137	0.258	B	0.335
17	10638108	10638108	T	C	exonic	MYH3		nonsynonymous SNV	MYH3:NM_002470:exon27:c.A3664G:p.K1222E	.	.	.	.	.	.	.	.	.	.	.	.	.	.	.	.	.	.	.	.	.	.	.	.	.	.	.	.	.	.	.	.	.	.	.	.	0.999	0.764	D	0.986
17	10638113	10638113	T	C	exonic	MYH3		nonsynonymous SNV	MYH3:NM_002470:exon27:c.A3659G:p.K1220R	.	.	.	.	.	.	.	.	.	.	.	.	.	.	.	.	.	.	.	.	.	.	.	.	.	.	.	.	.	.	.	.	.	.	.	.	0.993	0.637	D	0.914
17	28735295	28735295	A	G	exonic	NEK8		nonsynonymous SNV	NEK8:NM_178170:exon4:c.A542G:p.N181S	.	.	.	.	.	.	.	.	.	.	.	.	.	.	.	.	.	.	.	.	.	.	.	.	.	.	.	.	.	.	.	.	.	0.016	0.518	D	0.083	0.232	B	0.209
17	31947679	31947679	C	G	exonic	SUZ12		nonsynonymous SNV	SUZ12:NM_015355:exon4:c.C449G:p.S150C	.	.	.	.	.	.	.	.	.	.	.	.	.	.	.	.	.	.	.	.	.	.	.	.	.	.	.	.	.	.	.	.	.	0.065	0.363	T	0.997	0.689	D	0.841
17	40413227	40413227	C	T	exonic	TOP2A		nonsynonymous SNV	TOP2A:NM_001067:exon6:c.G544A:p.A182T	.	.	.	.	.	.	.	.	.	.	.	.	.	.	.	.	.	.	.	.	.	.	.	.	.	.	.	.	.	.	.	.	.	0.002	0.721	D	0.326	0.314	B	0.349
17	40822272	40822272	C	A	exonic	KRT10		nonsynonymous SNV	KRT10:NM_000421:exon1:c.G314T:p.G105V	.	.	.	.	.	.	.	.	.	.	.	.	.	.	.	.	.	.	.	.	.	.	.	.	.	.	.	.	.	.	.	.	.	0.014	0.531	D	1	0.899	D	0.999
17	43093866	43093866	A	T	exonic	BRCA1		nonsynonymous SNV	BRCA1:NM_007297:exon9:c.T1524A:p.N508K,BRCA1:NM_007294:exon10:c.T1665A:p.N555K,BRCA1:NM_007300:exon10:c.T1665A:p.N555K	.	.	.	.	.	.	.	.	.	.	.	.	.	.	.	.	.	.	.	.	.	.	.	.	.	.	.	.	.	.	.	.	.	0.006	0.632	D	0.421	0.67	B	0.086
17	59119485	59119485	A	C	exonic	SKA2		nonsynonymous SNV	SKA2:NM_001330399:exon3:c.T131G:p.V44G,SKA2:NM_182620:exon3:c.T131G:p.V44G	.	.	.	.	.	.	.	.	.	.	.	.	.	.	.	.	.	.	.	.	.	.	.	.	.	.	.	.	.	.	.	.	.	0.004	0.654	D	0.995	0.657	D	0.88
17	59735392	59735392	T	C	exonic	VMP1		nonsynonymous SNV	VMP1:NM_001329394:exon3:c.T131C:p.I44T,VMP1:NM_001329395:exon3:c.T131C:p.I44T,VMP1:NM_001329396:exon3:c.T131C:p.I44T,VMP1:NM_001329397:exon3:c.T131C:p.I44T,VMP1:NM_030938:exon3:c.T131C:p.I44T	.	.	.	.	.	.	.	.	.	.	.	.	.	.	.	.	.	.	.	.	.	.	.	.	.	.	.	.	.	.	.	.	.	0.003	0.682	D	0.903	0.478	P	0.422
17	67940459	67940459	A	G	exonic	BPTF		nonsynonymous SNV	BPTF:NM_182641:exon19:c.A6280G:p.T2094A,BPTF:NM_004459:exon21:c.A6658G:p.T2220A	.	.	.	.	.	.	.	.	.	.	.	.	.	.	.	.	.	.	.	.	.	.	.	.	.	.	.	.	.	.	.	.	.	0.048	0.4	D	0.855	0.615	P	0.808
17	73395352	73395352	A	G	exonic	SDK2		nonsynonymous SNV	SDK2:NM_001144952:exon25:c.T3395C:p.V1132A	.	.	.	.	.	.	.	.	.	.	.	.	.	.	.	.	.	.	.	.	.	.	.	.	.	.	.	.	.	.	.	.	.	0.005	0.632	D	0.992	0.67	D	0.946
17	80190868	80190868	A	G	exonic	CARD14		nonsynonymous SNV	CARD14:NM_052819:exon4:c.A347G:p.Q116R,CARD14:NM_001257970:exon7:c.A1058G:p.Q353R,CARD14:NM_024110:exon7:c.A1058G:p.Q353R	.	.	.	.	.	.	.	.	.	.	.	.	.	.	.	.	.	.	.	.	.	.	.	.	.	.	.	.	.	.	.	.	.	0.006	0.614	D	0.915	0.764	P	0.471
17	81191019	81191019	A	C	exonic	CEP131		nonsynonymous SNV	CEP131:NM_001009811:exon22:c.T2723G:p.L908R,CEP131:NM_001319229:exon22:c.T2732G:p.L911R,CEP131:NM_001319228:exon23:c.T2840G:p.L947R,CEP131:NM_014984:exon23:c.T2831G:p.L944R	.	.	.	.	.	.	.	.	.	.	.	.	.	.	.	.	.	.	.	.	.	.	.	.	.	.	.	.	.	.	.	.	.	0.017	0.546	D	0.993	0.715	D	0.889
17	81696452	81696452	C	T	exonic	HGS		nonsynonymous SNV	HGS:NM_004712:exon16:c.C1489T:p.R497W	.	.	.	.	.	.	.	.	.	.	.	.	.	.	.	.	.	.	.	.	.	.	.	.	.	.	.	.	.	.	.	.	.	0.002	0.721	D	1	0.899	D	0.998
17	81696622	81696622	C	G	exonic	HGS		nonsynonymous SNV	HGS:NM_004712:exon17:c.C1582G:p.Q528E	.	.	.	.	.	.	.	.	.	.	.	.	.	.	.	.	.	.	.	.	.	.	.	.	.	.	.	.	.	.	.	.	.	0.003	0.682	D	0.997	0.689	D	0.997
18	8825030	8825030	T	C	exonic	MTCL1		nonsynonymous SNV	MTCL1:NM_015210:exon15:c.T3520C:p.C1174R	.	.	.	.	.	.	.	.	.	.	.	.	.	.	.	.	.	.	.	.	.	.	.	.	.	.	.	.	.	.	.	.	.	0.001	0.784	D	0.999	0.899	D	0.997
18	26321088	26321088	C	T	exonic	TAF4B		nonsynonymous SNV	TAF4B:NM_001293725:exon11:c.C2036T:p.T679I,TAF4B:NM_005640:exon11:c.C2021T:p.T674I	.	.	.	.	.	.	.	.	.	.	.	.	.	.	.	.	.	.	.	.	.	.	.	.	.	.	.	.	.	.	.	.	.	0.008	0.586	D	0.31	0.462	B	0.122
18	31029555	31029555	G	A	exonic	DSC3		nonsynonymous SNV	DSC3:NM_001941:exon4:c.C428T:p.S143F,DSC3:NM_024423:exon4:c.C428T:p.S143F	.	.	.	.	.	.	.	.	.	.	.	.	.	.	.	.	.	.	.	.	.	.	.	.	.	.	.	.	.	.	.	.	.	0.001	0.784	D	0.984	0.689	D	0.972
18	46450765	46450765	T	C	exonic	RNF165		nonsynonymous SNV	RNF165:NM_001256758:exon4:c.T206C:p.I69T,RNF165:NM_152470:exon6:c.T782C:p.I261T	.	.	.	.	.	.	.	.	.	.	.	.	.	.	.	.	.	.	.	.	.	.	.	.	.	.	.	.	.	.	.	.	.	0.009	0.912	D	0.936	0.504	P	0.903
18	57652137	57652137	A	T	exonic	ATP8B1		nonsynonymous SNV	ATP8B1:NM_005603:exon26:c.T3297A:p.N1099K	.	.	.	.	.	.	.	.	.	.	.	.	.	.	.	.	.	.	.	.	.	.	.	.	.	.	.	.	.	.	.	.	.	0.005	0.632	D	0.918	0.488	P	0.716
22	17832093	17832093	T	A	exonic	MICAL3		nonsynonymous SNV	MICAL3:NM_015241:exon21:c.A2816T:p.E939V	.	.	.	.	.	.	.	.	.	.	.	.	.	.	.	.	.	.	.	.	.	.	.	.	.	.	.	.	.	.	.	.	.	0.003	0.682	D	0.999	0.764	D	0.915
22	19802092	19802092	A	G	exonic	GNB1L		nonsynonymous SNV	GNB1L:NM_053004:exon7:c.T641C:p.L214P	.	.	.	.	.	.	.	.	.	.	.	.	.	.	.	.	.	.	.	.	.	.	.	.	.	.	.	.	.	.	.	.	.	0.002	0.721	D	1	0.899	D	0.956
22	21031560	21031560	C	T	exonic	SLC7A4		nonsynonymous SNV	SLC7A4:NM_004173:exon2:c.G253A:p.A85T	.	.	.	.	.	.	.	.	.	.	.	.	.	.	.	.	.	.	.	.	.	.	.	.	.	.	.	.	.	.	.	.	.	0.095	0.312	T	0.31	0.31	B	0.367
22	23744192	23744192	A	G	exonic	ZNF70		nonsynonymous SNV	ZNF70:NM_021916:exon2:c.T949C:p.F317L	.	.	.	.	.	.	.	.	.	.	.	.	.	.	.	.	.	.	.	.	.	.	.	.	.	.	.	.	.	.	.	.	.	0.007	0.599	D	1	0.899	D	0.998
22	31125362	31125362	C	G	exonic	INPP5J		nonsynonymous SNV	INPP5J:NM_001284285:exon2:c.C623G:p.P208R,INPP5J:NM_001284286:exon3:c.C422G:p.P141R	.	.	.	.	.	.	.	.	.	.	.	.	.	.	.	.	.	.	.	.	.	.	.	.	.	.	.	.	.	.	.	.	.	0	0.912	D	0.989	0.609	D	0.874
22	35347109	35347109	T	C	exonic	TOM1		nonsynonymous SNV	TOM1:NM_001135730:exon14:c.T1244C:p.L415P,TOM1:NM_001135729:exon15:c.T1283C:p.L428P,TOM1:NM_001135732:exon15:c.T1382C:p.L461P,TOM1:NM_005488:exon15:c.T1379C:p.L460P	.	.	.	.	.	.	.	.	.	.	.	.	.	.	.	.	.	.	.	.	.	.	.	.	.	.	.	.	.	.	.	.	.	0.023	0.486	D	0.982	0.764	D	0.776
22	37658819	37658819	C	T	exonic	PDXP		nonsynonymous SNV	PDXP:NM_020315:exon1:c.C37T:p.R13C	.	.	.	.	.	.	.	.	.	.	.	.	.	.	.	.	.	.	.	.	.	.	.	.	.	.	.	.	.	.	.	.	.	0.001	0.784	D	0.991	0.622	D	0.499
22	37735326	37735326	T	G	exonic	TRIOBP		nonsynonymous SNV	TRIOBP:NM_001039141:exon9:c.T4990G:p.W1664G	.	.	.	.	.	.	.	.	.	.	.	.	.	.	.	.	.	.	.	.	.	.	.	.	.	.	.	.	.	.	.	.	.	0	0.912	D	1	0.899	D	0.994
22	41238743	41238743	C	T	exonic	CHADL		nonsynonymous SNV	CHADL:NM_138481:exon3:c.G329A:p.G110D	.	.	.	.	.	.	.	.	.	.	.	.	.	.	.	.	.	.	.	.	.	.	.	.	.	.	.	.	.	.	.	.	.	0.17	0.228	T	1	0.899	D	0.995
22	49909992	49909992	A	G	exonic	ALG12		nonsynonymous SNV	ALG12:NM_024105:exon5:c.T566C:p.L189P	.	.	.	.	.	.	.	.	.	.	.	.	.	.	.	.	.	.	.	.	.	.	.	.	.	.	.	.	.	.	.	.	.	0.003	0.682	D	0.93	0.498	P	0.908
21	36246452	36246452	A	C	exonic	DOPEY2		nonsynonymous SNV	DOPEY2:NM_001320714:exon19:c.A4472C:p.H1491P,DOPEY2:NM_005128:exon19:c.A4472C:p.H1491P	.	.	.	.	.	.	.	.	.	.	.	.	.	.	.	.	.	.	.	.	.	.	.	.	.	.	.	.	.	.	.	.	.	0.237	0.179	T	0.993	0.637	D	0.898
X	12888521	12888521	A	G	exonic	TLR7		nonsynonymous SNV	TLR7:NM_016562:exon3:c.A3013G:p.K1005E	.	.	.	.	.	.	.	.	.	.	.	.	.	.	.	.	.	.	.	.	.	.	.	.	.	.	.	.	.	.	.	.	.	0.004	0.654	D	0.988	0.604	D	0.876
X	17022127	17022127	G	T	exonic	REPS2		nonsynonymous SNV	REPS2:NM_001080975:exon3:c.G402T:p.L134F,REPS2:NM_004726:exon3:c.G402T:p.L134F	.	.	.	.	.	.	.	.	.	.	.	.	.	.	.	.	.	.	.	.	.	.	.	.	.	.	.	.	.	.	.	.	.	0.035	0.486	D	1	0.899	D	0.999
X	49248267	49248267	T	C	exonic	CCDC22		nonsynonymous SNV	CCDC22:NM_014008:exon10:c.T1169C:p.V390A	.	.	.	.	.	.	.	.	.	.	.	.	.	.	.	.	.	.	.	.	.	.	.	.	.	.	.	.	.	.	.	.	.	0.02	0.496	D	0.996	0.67	D	0.936
X	54198577	54198577	G	A	exonic	WNK3		nonsynonymous SNV	WNK3:NM_001002838:exon23:c.C4979T:p.S1660F,WNK3:NM_020922:exon24:c.C5150T:p.S1717F	.	.	.	.	.	.	.	.	.	.	.	.	.	.	.	.	.	.	.	.	.	.	.	.	.	.	.	.	.	.	.	.	.	0.001	0.912	D	0.98	0.574	D	0.804
X	55007364	55007364	G	C	exonic	APEX2		nonsynonymous SNV	APEX2:NM_001271748:exon5:c.G973C:p.A325P,APEX2:NM_014481:exon6:c.G1486C:p.A496P	.	.	.	.	.	.	.	.	.	.	.	.	.	.	.	.	.	.	.	.	.	.	.	.	.	.	.	.	.	.	.	.	.	0.008	0.586	D	0.876	0.462	P	0.719
X	106795657	106795657	T	C	exonic	RNF128		nonsynonymous SNV	RNF128:NM_024539:exon7:c.T1153C:p.F385L,RNF128:NM_194463:exon7:c.T1231C:p.F411L	.	.	.	.	.	.	.	.	.	.	.	.	.	.	.	.	.	.	.	.	.	.	.	.	.	.	.	.	.	.	.	.	.	0	0.912	D	0.993	0.715	D	0.978
X	106985159	106985159	A	G	exonic	MORC4		nonsynonymous SNV	MORC4:NM_001085354:exon5:c.T611C:p.L204P,MORC4:NM_024657:exon5:c.T611C:p.L204P	.	.	.	.	.	.	.	.	.	.	.	.	.	.	.	.	.	.	.	.	.	.	.	.	.	.	.	.	.	.	.	.	.	0.001	0.784	D	0.996	0.67	D	0.844
X	126552139	126552139	A	G	exonic	DCAF12L1		nonsynonymous SNV	DCAF12L1:NM_178470:exon1:c.T470C:p.L157P	.	.	.	.	.	.	.	.	.	.	.	.	.	.	.	.	.	.	.	.	.	.	.	.	.	.	.	.	.	.	.	.	.	0.001	0.784	D	1	0.899	D	0.998
X	153803474	153803474	T	C	exonic	PDZD4		nonsynonymous SNV	PDZD4:NM_001303514:exon6:c.A1862G:p.K621R,PDZD4:NM_001303512:exon8:c.A2207G:p.K736R,PDZD4:NM_001303515:exon8:c.A1964G:p.K655R,PDZD4:NM_001303516:exon8:c.A1946G:p.K649R,PDZD4:NM_032512:exon8:c.A2189G:p.K730R,PDZD4:NM_001303513:exon9:c.A1901G:p.K634R	.	.	.	.	.	.	.	.	.	.	.	.	.	.	.	.	.	.	.	.	.	.	.	.	.	.	.	.	.	.	.	.	.	0.117	0.282	T	0.849	0.592	P	0.488
20	1305555	1305555	T	C	exonic	SNPH		nonsynonymous SNV	SNPH:NM_014723:exon6:c.T986C:p.L329P,SNPH:NM_001318234:exon7:c.T1118C:p.L373P	.	.	.	.	.	.	.	.	.	.	.	.	.	.	.	.	.	.	.	.	.	.	.	.	.	.	.	.	.	.	.	.	.	0.002	0.721	D	0.997	0.689	D	0.994
20	3148265	3148265	A	G	exonic	FASTKD5		nonsynonymous SNV	FASTKD5:NM_021826:exon2:c.T806C:p.L269P	.	.	.	.	.	.	.	.	.	.	.	.	.	.	.	.	.	.	.	.	.	.	.	.	.	.	.	.	.	.	.	.	.	0.027	0.465	D	0.998	0.715	D	0.915
20	3745023	3745023	G	C	exonic	HSPA12B		nonsynonymous SNV	HSPA12B:NM_001318322:exon4:c.G130C:p.D44H,HSPA12B:NM_001197327:exon5:c.G388C:p.D130H,HSPA12B:NM_052970:exon5:c.G388C:p.D130H	.	.	.	.	.	.	.	.	.	.	.	.	.	.	.	.	.	.	.	.	.	.	.	.	.	.	.	.	.	.	.	.	.	0.002	0.721	D	0.869	0.546	P	0.333
20	19975448	19975448	C	A	exonic	RIN2		nonsynonymous SNV	RIN2:NM_018993:exon7:c.C1423A:p.P475T,RIN2:NM_001242581:exon8:c.C1570A:p.P524T	.	.	.	.	.	.	.	.	.	.	.	.	.	.	.	.	.	.	.	.	.	.	.	.	.	.	.	.	.	.	.	.	.	0.042	0.416	D	1	0.899	D	0.997
20	38012633	38012633	T	A	exonic	TTI1		nonsynonymous SNV	TTI1:NM_001303457:exon2:c.A1184T:p.Q395L,TTI1:NM_014657:exon3:c.A1184T:p.Q395L	.	.	.	.	.	.	.	.	.	.	.	.	.	.	.	.	.	.	.	.	.	.	.	.	.	.	.	.	.	.	.	.	.	0.035	0.437	D	0.672	0.393	P	0.125
20	45878098	45878098	T	C	exonic	ZSWIM3		nonsynonymous SNV	ZSWIM3:NM_080752:exon2:c.T1540C:p.W514R	.	.	.	.	.	.	.	.	.	.	.	.	.	.	.	.	.	.	.	.	.	.	.	.	.	.	.	.	.	.	.	.	.	0.001	0.784	D	1	0.899	D	0.998
20	48995839	48995839	G	T	exonic	ARFGEF2		nonsynonymous SNV	ARFGEF2:NM_006420:exon23:c.G3178T:p.V1060F	.	.	.	.	.	.	.	.	.	.	.	.	.	.	.	.	.	.	.	.	.	.	.	.	.	.	.	.	.	.	.	.	.	0.011	0.555	D	0.107	0.245	B	0.027
20	53254425	53254425	C	G	exonic	TSHZ2		nonsynonymous SNV	TSHZ2:NM_001193421:exon2:c.C958G:p.R320G,TSHZ2:NM_173485:exon2:c.C967G:p.R323G	.	.	.	.	.	.	.	.	.	.	.	.	.	.	.	.	.	.	.	.	.	.	.	.	.	.	.	.	.	.	.	.	.	0.081	0.334	T	1	0.899	D	0.995
20	59939457	59939457	A	G	exonic	PPP1R3D		nonsynonymous SNV	PPP1R3D:NM_006242:exon1:c.T475C:p.F159L	.	.	.	.	.	.	.	.	.	.	.	.	.	.	.	.	.	.	.	.	.	.	.	.	.	.	.	.	.	.	.	.	.	0.145	0.251	T	0.999	0.764	D	0.994
20	62911520	62911520	C	A	exonic	DIDO1		nonsynonymous SNV	DIDO1:NM_001193369:exon3:c.G93T:p.R31S,DIDO1:NM_001193370:exon3:c.G93T:p.R31S,DIDO1:NM_022105:exon3:c.G93T:p.R31S,DIDO1:NM_033081:exon3:c.G93T:p.R31S,DIDO1:NM_080796:exon3:c.G93T:p.R31S,DIDO1:NM_080797:exon3:c.G93T:p.R31S	.	.	.	.	.	.	.	.	.	.	.	.	.	.	.	.	.	.	.	.	.	.	.	.	.	.	.	.	.	.	.	.	.	0.001	0.912	D	0.999	0.764	D	0.951
4	113357790	113357790	C	T	exonic	ANK2		nonsynonymous SNV	ANK2:NM_001148:exon38:c.C9172T:p.R3058C	0.0002	0.0008	.	.	.	.	2.478e-05	0.0002	0	0	0	0	0	6.061e-05	.	.	.	.	.	rs188282049	.	.	.	.	.	.	.	.	.	.	.	.	.	0	0.912	D	0.683	0.899	P	0.075
6	152310514	152310514	A	G	exonic	SYNE1		nonsynonymous SNV	SYNE1:NM_033071:exon88:c.T16688C:p.M5563T,SYNE1:NM_182961:exon89:c.T16901C:p.M5634T	0.0004	.	.	0.002	.	.	0.0002	0	0	0.0032	0	1.501e-05	0	0	0.0001	.	0.0001	.	.	rs138509817	.	.	.	.	.	.	.	.	.	.	.	.	.	0.019	0.512	D	0.999	0.764	D	0.943
14	64052947	64052947	T	A	exonic	SYNE2		nonsynonymous SNV	SYNE2:NM_015180:exon48:c.T9034A:p.W3012R,SYNE2:NM_182914:exon48:c.T9034A:p.W3012R	.	.	.	.	.	.	1.667e-05	0	0	0.0002	0	0	0	0	.	.	.	.	.	rs373784533	.	.	.	.	.	.	.	.	.	.	.	.	.	0.003	0.682	D	1	0.899	D	0.963
13	20596209	20596209	G	A	exonic	IFT88		nonsynonymous SNV	IFT88:NM_001318491:exon7:c.G401A:p.C134Y,IFT88:NM_006531:exon8:c.G458A:p.C153Y,IFT88:NM_001318493:exon9:c.G485A:p.C162Y,IFT88:NM_175605:exon10:c.G485A:p.C162Y	.	.	.	.	.	.	8.271e-06	0	0	0.0001	0	0	0	0	.	.	.	.	.	rs779962847	.	.	.	.	.	.	.	.	.	.	.	.	.	0.001	0.784	D	0.979	0.571	D	0.532
2	96604848	96604848	G	A	exonic	KANSL3		nonsynonymous SNV	KANSL3:NM_001349262:exon15:c.C1343T:p.P448L,KANSL3:NM_001115016:exon16:c.C1949T:p.P650L,KANSL3:NM_001349260:exon16:c.C1394T:p.P465L,KANSL3:NM_001349256:exon17:c.C2027T:p.P676L,KANSL3:NM_001349257:exon17:c.C2027T:p.P676L,KANSL3:NM_001349258:exon17:c.C2021T	.	.	.	.	.	.	.	.	.	.	.	.	.	.	.	.	.	.	.	.	.	.	.	.	.	.	.	.	.	.	.	.	.	0	0.912	D	1	0.899	D	0.997
2	96808714	96808714	G	A	exonic	CNNM4		nonsynonymous SNV	CNNM4:NM_020184:exon6:c.G2102A:p.R701Q	.	.	.	.	.	.	.	.	.	.	.	.	.	.	.	.	.	.	.	.	.	.	.	.	.	.	.	.	.	.	.	.	.	0.006	0.614	D	1	0.899	D	0.999
2	151853455	151853455	C	G	exonic	CACNB4		nonsynonymous SNV	CACNB4:NM_001330115:exon8:c.G818C:p.C273S,CACNB4:NM_001330113:exon9:c.G866C:p.C289S,CACNB4:NM_001330116:exon9:c.G779C:p.C260S,CACNB4:NM_001005747:exon11:c.G1007C:p.C336S,CACNB4:NM_001330114:exon11:c.G455C:p.C152S,CACNB4:NM_000726:exon12:c.G1109C:p.C370S,C	.	.	.	.	.	.	.	.	.	.	.	.	.	.	.	.	.	.	.	.	.	.	.	.	.	.	.	.	.	.	.	.	.	0.001	0.784	D	0.993	0.637	D	0.973
4	40438202	40438202	G	A	exonic	RBM47		nonsynonymous SNV	RBM47:NM_019027:exon3:c.C692T:p.A231V,RBM47:NM_001098634:exon4:c.C692T:p.A231V	.	.	.	.	.	.	.	.	.	.	.	.	.	.	.	.	.	.	.	.	.	.	.	.	.	.	.	.	.	.	.	.	.	0.001	0.912	D	0.996	0.899	D	0.98
10	50091473	50091473	C	T	exonic	WASHC2A		nonsynonymous SNV	WASHC2A:NM_001005751:exon10:c.C886T:p.R296C,WASHC2A:NM_001291398:exon10:c.C886T:p.R296C,WASHC2A:NM_001330102:exon10:c.C886T:p.R296C	.	.	.	.	.	.	.	.	.	.	.	.	.	.	.	.	.	.	.	.	.	.	.	.	.	.	.	.	.	.	.	.	.	0	0.912	D	1	0.899	D	1
14	59464757	59464757	A	C	exonic	GPR135		nonsynonymous SNV	GPR135:NM_022571:exon1:c.T470G:p.L157R	.	.	.	.	.	.	.	.	.	.	.	.	.	.	.	.	.	.	.	.	.	.	.	.	.	.	.	.	.	.	.	.	.	0.001	0.784	D	1	0.899	D	0.994
16	687084	687084	G	A	exonic	WDR24		nonsynonymous SNV	WDR24:NM_032259:exon3:c.C992T:p.A331V	.	.	.	.	.	.	.	.	.	.	.	.	.	.	.	.	.	.	.	.	.	.	.	.	.	.	.	.	.	.	.	.	.	0.003	0.682	D	0.61	0.377	P	0.501
3	10449522	10449522	C	T	exonic	ATP2B2		nonsynonymous SNV	ATP2B2:NM_001001331:exon2:c.G22A:p.D8N,ATP2B2:NM_001330611:exon2:c.G22A:p.D8N,ATP2B2:NM_001683:exon2:c.G22A:p.D8N	0.0002	.	.	.	0.001	.	8.238e-06	0	0	0.0001	0	0	0	0	.	.	.	.	.	rs564187066	COSM4664358;COSM4664357	1(large_intestine)	.	.	.	.	.	.	.	.	.	.	.	0.006	0.614	D	1	0.899	D	0.992
9	36222885	36222885	G	A	exonic	GNE		nonsynonymous SNV	GNE:NM_001190384:exon7:c.C1195T:p.H399Y,GNE:NM_001190388:exon8:c.C1510T:p.H504Y,GNE:NM_001128227:exon9:c.C1618T:p.H540Y,GNE:NM_005476:exon9:c.C1525T:p.H509Y	.	.	.	.	.	.	1.647e-05	0	0	0.0002	0	0	0	0	.	.	.	.	.	rs754892377	.	.	.	.	.	.	.	.	.	.	.	.	.	0.007	0.599	D	0.378	0.424	B	0.145
2	24824460	24824460	C	T	exonic	ADCY3		nonsynonymous SNV	ADCY3:NM_001320613:exon17:c.G2657A:p.R886Q,ADCY3:NM_004036:exon17:c.G2654A:p.R885Q	.	.	.	.	.	.	.	.	.	.	.	.	.	.	.	.	.	.	.	.	COSM442667	1(breast)	.	.	.	.	.	.	.	.	.	.	.	0.009	0.574	D	0.989	0.899	D	0.77
3	10047999	10047999	G	T	exonic	FANCD2		nonsynonymous SNV	FANCD2:NM_001018115:exon16:c.G1361T:p.G454V,FANCD2:NM_001319984:exon16:c.G1361T:p.G454V,FANCD2:NM_033084:exon16:c.G1361T:p.G454V	.	.	.	.	.	.	.	.	.	.	.	.	.	.	.	.	.	.	.	.	.	.	.	.	.	.	.	.	.	.	.	.	.	0.003	0.682	D	0.99	0.615	D	0.816
3	48409366	48409366	A	G	exonic	PLXNB1		nonsynonymous SNV	PLXNB1:NM_001130082:exon34:c.T6050C:p.M2017T,PLXNB1:NM_002673:exon34:c.T6050C:p.M2017T	.	.	.	.	.	.	.	.	.	.	.	.	.	.	.	.	.	.	.	.	.	.	.	.	.	.	.	.	.	.	.	.	.	0.001	0.784	D	0.999	0.764	D	0.997
3	123089247	123089247	A	G	exonic	PDIA5		nonsynonymous SNV	PDIA5:NM_006810:exon2:c.A122G:p.K41R	.	.	.	.	.	.	.	.	.	.	.	.	.	.	.	.	.	.	.	rs762692791	.	.	.	.	.	.	.	.	.	.	.	.	.	0	0.912	D	0.998	0.715	D	0.989
10	99884151	99884151	G	C	exonic	DNMBP		nonsynonymous SNV	DNMBP:NM_001318326:exon12:c.C2753G:p.P918R,DNMBP:NM_001318327:exon12:c.C1721G:p.P574R,DNMBP:NM_015221:exon15:c.C3857G:p.P1286R	.	.	.	.	.	.	.	.	.	.	.	.	.	.	.	.	.	.	.	.	.	.	.	.	.	.	.	.	.	.	.	.	.	0.016	0.599	D	1	0.899	D	0.999
14	23140540	23140540	T	C	exonic	SLC7A8		nonsynonymous SNV	SLC7A8:NM_001267036:exon3:c.A404G:p.Q135R,SLC7A8:NM_182728:exon3:c.A110G:p.Q37R,SLC7A8:NM_012244:exon5:c.A719G:p.Q240R	.	.	.	.	.	.	.	.	.	.	.	.	.	.	.	.	.	.	.	.	.	.	.	.	.	.	.	.	.	.	.	.	.	0.002	0.784	D	0.998	0.764	D	0.975
15	73988751	73988751	G	A	exonic	STOML1		nonsynonymous SNV	STOML1:NM_001256673:exon3:c.C292T:p.R98C,STOML1:NM_001256674:exon3:c.C292T:p.R98C,STOML1:NM_001256672:exon4:c.C442T:p.R148C,STOML1:NM_001256675:exon4:c.C442T:p.R148C,STOML1:NM_001256676:exon4:c.C181T:p.R61C,STOML1:NM_001324227:exon4:c.C181T:p.R61C,STOML1:	.	.	.	.	.	.	.	.	.	.	.	.	.	.	.	.	.	.	.	.	COSM1374472	1(large_intestine)	.	.	.	.	.	.	.	.	.	.	.	0.08	0.379	T	0.855	0.523	P	0.309
1	26244243	26244243	C	T	exonic	CEP85		nonsynonymous SNV	CEP85:NM_001319944:exon3:c.C133T:p.R45C,CEP85:NM_022778:exon3:c.C133T:p.R45C	.	.	.	.	.	.	.	.	.	.	.	.	.	.	0.0001	.	0.0001	.	.	rs140558906	.	.	.	.	.	.	.	.	.	.	.	.	.	0.006	0.614	D	1	0.899	D	0.942
6	148440220	148440220	C	T	exonic	SASH1		nonsynonymous SNV	SASH1:NM_001346505:exon3:c.C187T:p.R63W,SASH1:NM_015278:exon3:c.C322T:p.R108W	0.0002	.	.	0.001	.	.	8.238e-06	0	0	0.0001	0	0	0	0	.	.	.	.	.	rs183546632	COSM5438755;COSM5438756	1(oesophagus)	.	.	.	.	.	.	.	.	.	.	.	0	0.912	D	1	0.899	D	0.965
14	99939220	99939220	G	A	exonic	EML1		nonsynonymous SNV	EML1:NM_004434:exon21:c.G2215A:p.G739R,EML1:NM_001008707:exon22:c.G2272A:p.G758R	.	.	.	.	.	.	8.246e-06	0	0	0	0	0	0	6.06e-05	.	.	.	.	.	rs748895684	.	.	.	.	.	.	.	.	.	.	.	.	.	0.014	0.546	D	1	0.899	D	1
6	7885992	7885992	C	T	exonic	TXNDC5		nonsynonymous SNV	TXNDC5:NM_001145549:exon8:c.G691A:p.G231R,TXNDC5:NM_030810:exon8:c.G1015A:p.G339R	.	.	.	.	.	.	8.248e-06	0	0	0.0001	0	0	0	0	.	.	.	.	.	rs771238033	.	.	.	.	.	.	.	.	.	.	.	.	.	0.001	0.912	D	1	0.899	D	1
9	128625168	128625168	C	T	exonic	SPTAN1		nonsynonymous SNV	SPTAN1:NM_001195532:exon45:c.C5983T:p.L1995F,SPTAN1:NM_003127:exon46:c.C6043T:p.L2015F,SPTAN1:NM_001130438:exon47:c.C6058T:p.L2020F	.	.	.	.	.	.	8.261e-06	0	0	0	0	1.502e-05	0	0	.	.	.	.	.	rs751012803	.	.	.	.	.	.	.	.	.	.	.	.	.	0.004	0.654	D	1	0.899	D	1
17	10453816	10453816	C	T	exonic	MYH4		nonsynonymous SNV	MYH4:NM_017533:exon23:c.G2761A:p.A921T	.	.	.	.	.	.	.	.	.	.	.	.	.	.	.	.	.	.	.	.	.	.	.	.	.	.	.	.	.	.	.	.	.	0.001	0.784	D	0.003	0.102	B	0.015
7	116506116	116506116	G	T	exonic	CAV2		nonsynonymous SNV	CAV2:NM_001206748:exon2:c.G235T:p.D79Y,CAV2:NM_198212:exon2:c.G296T:p.G99V,CAV2:NM_001206747:exon3:c.G445T:p.D149Y,CAV2:NM_001233:exon3:c.G484T:p.D162Y	.	.	.	.	.	.	8.242e-06	0	0	0	0	1.499e-05	0	0	.	.	.	.	.	rs150718300	.	.	.	.	.	.	.	.	.	.	.	.	.	0.001	0.784	D	0.966	0.542	D	0.815
8	52539878	52539878	T	A	exonic	ALKAL1		nonsynonymous SNV	ALKAL1:NM_207413:exon3:c.A278T:p.H93L	.	.	.	.	.	.	8.245e-06	0	0	0	0	1.499e-05	0	0	.	.	.	.	.	rs762084735	.	.	.	.	.	.	.	.	.	.	.	.	.	0.04	0.433	D	0.992	0.629	D	0.77
2	88096710	88096710	T	C	exonic	SMYD1		nonsynonymous SNV	SMYD1:NM_001330364:exon5:c.T775C:p.F259L,SMYD1:NM_198274:exon6:c.T814C:p.F272L	.	.	.	.	.	.	.	.	.	.	.	.	.	.	.	.	.	.	.	.	.	.	.	.	.	.	.	.	.	.	.	.	.	0	0.912	D	0.912	0.484	P	0.353
10	127000178	127000178	G	A	exonic	DOCK1		nonsynonymous SNV	DOCK1:NM_001290223:exon10:c.G856A:p.G286R,DOCK1:NM_001380:exon10:c.G856A:p.G286R	.	.	.	.	.	.	.	.	.	.	.	.	.	.	.	.	.	.	.	.	COSM4678937;COSM4678938	1(large_intestine)	.	.	.	.	.	.	.	.	.	.	.	0.002	0.721	D	0.999	0.764	D	0.965
21	31130242	31130242	G	A	exonic	TIAM1		nonsynonymous SNV	TIAM1:NM_003253:exon26:c.C4016T:p.A1339V	.	.	.	.	.	.	.	.	.	.	.	.	.	.	.	.	.	.	.	.	COSM4101160;COSM33308	1(stomach);3(large_intestine)	.	.	.	.	.	.	.	.	.	.	.	0.01	0.564	D	1	0.899	D	0.893
21	36277060	36277060	C	T	exonic	DOPEY2		nonsynonymous SNV	DOPEY2:NM_001320714:exon28:c.C5672T:p.P1891L,DOPEY2:NM_005128:exon28:c.C5672T:p.P1891L	.	.	.	.	.	.	.	.	.	.	.	.	.	.	.	.	.	.	.	.	.	.	.	.	.	.	.	.	.	.	.	.	.	0.115	0.285	T	1	0.899	D	1
12	896329	896329	G	A	exonic	WNK1		nonsynonymous SNV	WNK1:NM_014823:exon22:c.G5098A:p.V1700M,WNK1:NM_001184985:exon24:c.G6622A:p.V2208M,WNK1:NM_018979:exon24:c.G5842A:p.V1948M,WNK1:NM_213655:exon24:c.G6598A:p.V2200M	.	.	.	.	.	.	8.237e-06	9.614e-05	0	0	0	0	0	0	.	.	.	.	.	rs774379842	.	.	.	.	.	.	.	.	.	.	.	.	.	0	0.912	D	1	0.899	D	0.999
13	39659379	39659379	C	T	exonic	COG6		nonsynonymous SNV	COG6:NM_001145079:exon2:c.C169T:p.L57F,COG6:NM_020751:exon2:c.C169T:p.L57F	.	.	.	.	.	.	8.302e-06	0	0	0.0001	0	0	0	0	.	.	.	.	.	rs765535257	.	.	.	.	.	.	.	.	.	.	.	.	.	0.003	0.682	D	1	0.899	D	0.994
22	43608585	43608585	C	A	exonic	EFCAB6		nonsynonymous SNV	EFCAB6:NM_198856:exon20:c.G2122T:p.D708Y,EFCAB6:NM_022785:exon22:c.G2578T:p.D860Y	.	.	.	.	.	.	8.241e-06	0	0	0.0001	0	0	0	0	.	.	.	.	.	rs55698170	COSM479040	1(kidney)	.	.	.	.	.	.	.	.	.	.	.	0	0.912	D	1	0.899	D	1
13	24294867	24294867	A	G	exonic	SPATA13		nonsynonymous SNV	SPATA13:NM_001286793:exon6:c.A914G:p.E305G,SPATA13:NM_001286795:exon7:c.A1100G:p.E367G,SPATA13:NM_001286794:exon8:c.A1166G:p.E389G,SPATA13:NM_153023:exon9:c.A1334G:p.E445G,SPATA13:NM_001166271:exon10:c.A3209G:p.E1070G,SPATA13:NM_001286792:exon12:c.A3395G:	.	.	.	.	.	.	8.252e-06	0	0	0.0001	0	0	0	0	.	.	.	.	.	rs780686074	.	.	.	.	.	.	.	.	.	.	.	.	.	0.001	0.784	D	1	0.899	D	0.975
8	120231506	120231506	A	G	exonic	COL14A1		nonsynonymous SNV	COL14A1:NM_021110:exon19:c.A2237G:p.E746G	.	.	.	.	.	.	.	.	.	.	.	.	.	.	.	.	.	.	.	.	.	.	.	.	.	.	.	.	.	.	.	.	.	0.012	0.555	D	0.996	0.899	D	0.921
9	94088251	94088251	A	C	exonic	PTPDC1		nonsynonymous SNV	PTPDC1:NM_001253829:exon4:c.A604C:p.M202L,PTPDC1:NM_152422:exon4:c.A598C:p.M200L,PTPDC1:NM_001253830:exon5:c.A442C:p.M148L,PTPDC1:NM_177995:exon5:c.A442C:p.M148L	.	.	.	.	.	.	.	.	.	.	.	.	.	.	.	.	.	.	.	.	.	.	.	.	.	.	.	.	.	.	.	.	.	0	0.912	D	0.995	0.657	D	0.987
12	54531764	54531764	G	A	exonic	NCKAP1L		nonsynonymous SNV	NCKAP1L:NM_001184976:exon25:c.G2570A:p.R857H,NCKAP1L:NM_005337:exon25:c.G2720A:p.R907H	.	.	.	.	.	.	.	.	.	.	.	.	.	.	.	.	.	.	.	.	COSM1934029	1(large_intestine)	.	.	.	.	.	.	.	.	.	.	.	0.002	0.721	D	1	0.899	D	0.995
10	27944883	27944883	G	A	exonic	ARMC4		nonsynonymous SNV	ARMC4:NM_001290021:exon4:c.C41T:p.A14V,ARMC4:NM_001312689:exon6:c.C542T:p.A181V,ARMC4:NM_001290020:exon11:c.C1466T:p.A489V,ARMC4:NM_018076:exon11:c.C1466T:p.A489V	.	.	.	.	.	.	.	.	.	.	.	.	.	.	.	.	.	.	.	.	.	.	.	.	.	.	.	.	.	.	.	.	.	0.013	0.538	D	0.996	0.67	D	0.831
11	114582703	114582703	T	C	exonic	NXPE4		nonsynonymous SNV	NXPE4:NM_001077639:exon3:c.A415G:p.R139G	.	.	.	.	.	.	.	.	.	.	.	.	.	.	.	.	.	.	.	.	.	.	.	.	.	.	.	.	.	.	.	.	.	0.002	0.721	D	1	0.899	D	0.997
1	43977067	43977067	A	G	exonic	ATP6V0B		nonsynonymous SNV	ATP6V0B:NM_001039457:exon6:c.A301G:p.N101D,ATP6V0B:NM_001294333:exon7:c.A442G:p.N148D,ATP6V0B:NM_004047:exon7:c.A442G:p.N148D	.	.	.	.	.	.	.	.	.	.	.	.	.	.	.	.	.	.	.	.	.	.	.	.	.	.	.	.	.	.	.	.	.	0	0.912	D	0.988	0.715	D	0.93
15	90486044	90486044	C	G	exonic	IQGAP1		nonsynonymous SNV	IQGAP1:NM_003870:exon31:c.C3936G:p.H1312Q	.	.	.	.	.	.	.	.	.	.	.	.	.	.	.	.	.	.	.	.	.	.	.	.	.	.	.	.	.	.	.	.	.	0.001	0.784	D	1	0.899	D	0.988
2	240786486	240786486	G	A	exonic	KIF1A		nonsynonymous SNV	KIF1A:NM_001244008:exon6:c.C457T:p.R153C,KIF1A:NM_001320705:exon6:c.C457T:p.R153C,KIF1A:NM_001330289:exon6:c.C457T:p.R153C,KIF1A:NM_001330290:exon6:c.C457T:p.R153C,KIF1A:NM_004321:exon6:c.C457T:p.R153C	.	.	.	.	.	.	8.319e-06	0	0	0	0	0	0	6.058e-05	.	.	.	.	.	rs756309359	.	.	.	.	.	.	.	.	.	.	.	.	.	0	0.912	D	1	0.899	D	0.999
22	49777139	49777139	G	A	exonic	BRD1		nonsynonymous SNV	BRD1:NM_001349941:exon9:c.C3001T:p.R1001W,BRD1:NM_001304808:exon10:c.C3016T:p.R1006W,BRD1:NM_001304809:exon10:c.C2623T:p.R875W,BRD1:NM_001349940:exon10:c.C2770T:p.R924W,BRD1:NM_001349942:exon10:c.C1474T:p.R492W	.	.	.	.	.	.	.	.	.	.	.	.	.	.	.	.	.	.	.	.	COSM1416932;COSM1416931	1(large_intestine)	.	.	.	.	.	.	.	.	.	.	.	0	0.912	D	0.993	0.689	D	0.711
6	75890261	75890261	C	T	exonic	MYO6		nonsynonymous SNV	MYO6:NM_001300899:exon26:c.C2863T:p.R955W,MYO6:NM_004999:exon26:c.C2863T:p.R955W	.	.	.	.	.	.	.	.	.	.	.	.	.	.	.	.	.	.	.	.	.	.	.	.	.	.	.	.	.	.	.	.	.	0.001	0.784	D	1	0.899	D	0.992
6	109741484	109741484	A	G	exonic	FIG4		nonsynonymous SNV	FIG4:NM_014845:exon8:c.A816G:p.I272M	.	.	.	.	.	.	.	.	.	.	.	.	.	.	.	.	.	.	.	.	.	.	.	.	.	.	.	.	.	.	.	.	.	0.001	0.784	D	0.971	0.552	D	0.832
2	55870737	55870737	C	T	exonic	EFEMP1		nonsynonymous SNV	EFEMP1:NM_001039349:exon10:c.G1303A:p.G435R,EFEMP1:NM_001039348:exon11:c.G1303A:p.G435R	.	.	.	.	.	.	.	.	.	.	.	.	.	.	.	.	.	.	.	.	.	.	.	.	.	.	.	.	.	.	.	.	.	0.485	0.081	T	0.999	0.764	D	0.93
1	215675576	215675576	C	T	exonic	USH2A		nonsynonymous SNV	USH2A:NM_206933:exon63:c.G12335A:p.G4112D	.	.	.	.	.	.	8.273e-06	0	0	0	0	1.504e-05	0	0	.	.	.	.	.	rs543780464	.	.	.	.	.	.	.	.	.	.	.	.	.	0.01	0.564	D	1	0.899	D	0.999
4	150102482	150102482	G	C	exonic	DCLK2		nonsynonymous SNV	DCLK2:NM_001040260:exon2:c.G426C:p.E142D,DCLK2:NM_001040261:exon2:c.G426C:p.E142D	.	.	.	.	.	.	8.387e-06	0	0	0	0	1.515e-05	0	0	.	.	.	.	.	rs759524875	.	.	.	.	.	.	.	.	.	.	.	.	.	0.042	0.421	D	0.931	0.764	P	0.814
7	44533804	44533804	G	C	exonic	NPC1L1		nonsynonymous SNV	NPC1L1:NM_001101648:exon7:c.C2216G:p.A739G,NPC1L1:NM_013389:exon7:c.C2216G:p.A739G	.	.	.	.	.	.	.	.	.	.	.	.	.	.	.	.	.	.	.	.	.	.	.	.	.	.	.	.	.	.	.	.	.	0	0.912	D	0.046	0.528	B	0.386
3	29897393	29897393	C	T	exonic	RBMS3		nonsynonymous SNV	RBMS3:NM_001003792:exon9:c.C803T:p.P268L,RBMS3:NM_001003793:exon9:c.C806T:p.P269L,RBMS3:NM_001177711:exon9:c.C806T:p.P269L,RBMS3:NM_014483:exon9:c.C806T:p.P269L,RBMS3:NM_001177712:exon10:c.C845T:p.P282L	.	.	.	.	.	.	.	.	.	.	.	.	.	.	.	.	.	.	.	rs745656126	COSM1223397	1(large_intestine)	.	.	.	.	.	.	.	.	.	.	.	0.001	0.784	D	0.977	0.6	D	0.766
11	83166264	83166264	A	T	exonic	PCF11		nonsynonymous SNV	PCF11:NM_001346413:exon5:c.A1367T:p.K456I,PCF11:NM_001346414:exon5:c.A1367T:p.K456I,PCF11:NM_001346415:exon5:c.A1367T:p.K456I,PCF11:NM_015885:exon5:c.A1367T:p.K456I	.	.	.	.	.	.	.	.	.	.	.	.	.	.	.	.	.	.	.	.	.	.	.	.	.	.	.	.	.	.	.	.	.	0	0.912	D	0.999	0.764	D	0.942
1	100498945	100498945	C	T	exonic	CDC14A		nonsynonymous SNV	CDC14A:NM_001319212:exon14:c.C559T:p.R187W,CDC14A:NM_001319210:exon15:c.C1438T:p.R480W,CDC14A:NM_001319211:exon15:c.C1264T:p.R422W,CDC14A:NM_003672:exon15:c.C1438T:p.R480W,CDC14A:NM_033312:exon15:c.C1438T:p.R480W	.	.	.	.	.	.	8.405e-06	0	0	0	0	1.526e-05	0	0	.	.	.	.	.	rs781410426	COSM4019835;COSM4019836;COSM4019834	1(stomach)	.	.	.	.	.	.	.	.	.	.	.	0	0.912	D	1	0.899	D	0.994
11	108479444	108479444	A	G	exonic	KDELC2		nonsynonymous SNV	KDELC2:NM_153705:exon6:c.T1150C:p.Y384H	.	.	.	.	.	.	.	.	.	.	.	.	.	.	.	.	.	.	.	.	COSM1211701	1(large_intestine)	.	.	.	.	.	.	.	.	.	.	.	0	0.912	D	0.993	0.899	D	0.946
22	50289028	50289028	C	G	exonic	PLXNB2		nonsynonymous SNV	PLXNB2:NM_012401:exon4:c.G1183C:p.V395L	.	.	.	.	.	.	8.777e-06	0	0	0	0	0	0	6.253e-05	.	.	.	.	.	rs767458963	.	.	.	.	.	.	.	.	.	.	.	.	.	0	0.912	D	0.997	0.689	D	0.992
16	70398356	70398356	G	A	exonic	ST3GAL2		nonsynonymous SNV	ST3GAL2:NM_006927:exon2:c.C175T:p.R59C	.	.	.	.	.	.	8.394e-06	0	0	0	0	0	0	6.098e-05	.	.	.	.	.	rs745333833	COSM5566495	1(prostate)	.	.	.	.	.	.	.	.	.	.	.	0.002	0.721	D	0.999	0.764	D	0.732
11	62834496	62834496	C	T	exonic	WDR74		nonsynonymous SNV	WDR74:NM_001307977:exon7:c.G650A:p.R217H,WDR74:NM_018093:exon8:c.G650A:p.R217H	0.0002	.	.	0.001	.	.	8.452e-06	0	0	0.0001	0	0	0	0	.	.	.	.	.	rs200001030	COSM929840;COSM929841	1(endometrium)	.	.	.	.	.	.	.	.	.	.	.	0.002	0.721	D	1	0.899	D	0.995
16	53247367	53247367	A	G	exonic	CHD9		nonsynonymous SNV	CHD9:NM_001308319:exon15:c.A3529G:p.M1177V,CHD9:NM_025134:exon16:c.A3529G:p.M1177V	.	.	.	.	.	.	1.438e-05	0	0	0	0	2.711e-05	0	0	.	.	.	.	.	rs774906684	.	.	.	.	.	.	.	.	.	.	.	.	.	0.002	0.721	D	0.386	0.495	B	0.311
5	55281464	55281464	T	C	exonic	DHX29		nonsynonymous SNV	DHX29:NM_001345964:exon12:c.A1864G:p.T622A,DHX29:NM_001345965:exon12:c.A109G:p.T37A,DHX29:NM_019030:exon12:c.A2017G:p.T673A	.	.	.	.	.	.	.	.	.	.	.	.	.	.	.	.	.	.	.	.	.	.	.	.	.	.	.	.	.	.	.	.	.	0	0.912	D	1	0.899	D	0.998
10	102159917	102159917	C	G	exonic	NOLC1		nonsynonymous SNV	NOLC1:NM_001284388:exon8:c.C911G:p.P304R,NOLC1:NM_001284389:exon8:c.C884G:p.P295R,NOLC1:NM_004741:exon8:c.C881G:p.P294R	.	.	.	.	.	.	.	.	.	.	.	.	.	.	.	.	.	.	.	.	.	.	.	.	.	.	.	.	.	.	.	.	.	0.002	0.721	D	1	0.899	D	1
17	74748916	74748916	T	C	exonic	SLC9A3R1		nonsynonymous SNV	SLC9A3R1:NM_004252:exon1:c.T70C:p.Y24H	.	.	.	.	.	.	.	.	.	.	.	.	.	.	.	.	.	.	.	.	.	.	.	.	.	.	.	.	.	.	.	.	.	0	0.912	D	1	0.899	D	1
3	78670235	78670235	C	T	exonic	ROBO1		nonsynonymous SNV	ROBO1:NM_001145845:exon10:c.G1301A:p.G434D,ROBO1:NM_133631:exon10:c.G1301A:p.G434D,ROBO1:NM_002941:exon11:c.G1409A:p.G470D	.	.	.	.	.	.	1.649e-05	0	0	0	0	3.1e-05	0	0	0.0001	.	0.0001	.	.	rs376852736	.	.	.	.	.	.	.	.	.	.	.	.	.	0.023	0.784	D	1	0.899	D	1
15	73985389	73985389	T	C	exonic	STOML1		nonsynonymous SNV	STOML1:NM_001256673:exon4:c.A569G:p.Q190R,STOML1:NM_001256674:exon4:c.A569G:p.Q190R,STOML1:NM_001324226:exon4:c.A251G:p.Q84R,STOML1:NM_001324229:exon4:c.A251G:p.Q84R,STOML1:NM_001256672:exon5:c.A719G:p.Q240R,STOML1:NM_001256675:exon5:c.A719G:p.Q240R,STOML	.	.	.	.	.	.	1.074e-05	0	0	0	0	0	0	8.113e-05	.	.	.	.	.	rs747599656	.	.	.	.	.	.	.	.	.	.	.	.	.	0.164	0.332	T	0.993	0.715	D	0.824
8	62579666	62579666	A	G	exonic	NKAIN3		nonsynonymous SNV	NKAIN3:NM_001304533:exon2:c.A182G:p.Y61C	.	.	.	.	.	.	.	.	.	.	.	.	.	.	.	.	.	.	.	.	.	.	.	.	.	.	.	.	.	.	.	.	.	0.009	0.574	D	1	0.899	D	0.999
9	98087975	98087975	G	A	exonic	TRIM14		nonsynonymous SNV	TRIM14:NM_014788:exon6:c.C824T:p.T275M,TRIM14:NM_033219:exon6:c.C824T:p.T275M	.	.	.	.	.	.	1.497e-05	0	0	0	0	2.688e-05	0	0	.	.	.	.	.	rs780414118	.	.	.	.	.	.	.	.	.	.	.	.	.	0.001	0.784	D	0.998	0.899	D	0.88
2	240723546	240723546	C	T	exonic	KIF1A		nonsynonymous SNV	KIF1A:NM_004321:exon40:c.G4028A:p.R1343Q,KIF1A:NM_001320705:exon41:c.G4055A:p.R1352Q,KIF1A:NM_001330290:exon41:c.G4130A:p.R1377Q,KIF1A:NM_001244008:exon42:c.G4331A:p.R1444Q,KIF1A:NM_001330289:exon42:c.G4082A:p.R1361Q	.	.	.	.	.	.	.	.	.	.	.	.	.	.	.	.	.	.	.	.	COSM4653509;COSM4653508	1(large_intestine)	.	.	.	.	.	.	.	.	.	.	.	0.006	0.654	D	1	0.899	D	0.987
12	128705903	128705903	G	A	exonic	TMEM132C		nonsynonymous SNV	TMEM132C:NM_001136103:exon9:c.G2935A:p.E979K	.	.	.	.	.	.	5.271e-05	0	0	0	0	0	0	0.0001	.	.	.	.	.	rs767308252	.	.	.	.	.	.	.	.	.	.	.	.	.	0.004	0.654	D	1	0.899	D	0.999
12	56120840	56120840	G	A	exonic	ZC3H10		nonsynonymous SNV	ZC3H10:NM_001303124:exon3:c.G278A:p.R93H,ZC3H10:NM_001303125:exon3:c.G278A:p.R93H,ZC3H10:NM_032786:exon3:c.G278A:p.R93H	.	.	.	.	.	.	8.237e-06	0	0	0	0	1.498e-05	0	0	.	.	.	.	.	rs780045543	.	.	.	.	.	.	.	.	.	.	.	.	.	0.006	0.614	D	0.999	0.764	D	0.866
17	1776625	1776625	A	G	exonic	SERPINF1		nonsynonymous SNV	SERPINF1:NM_001329905:exon3:c.A319G:p.T107A,SERPINF1:NM_001329904:exon6:c.A319G:p.T107A,SERPINF1:NM_001329903:exon7:c.A880G:p.T294A,SERPINF1:NM_002615:exon7:c.A880G:p.T294A	.	.	.	.	.	.	.	.	.	.	.	.	.	.	.	.	.	.	.	.	.	.	.	.	.	.	.	.	.	.	.	.	.	0.009	0.574	D	0.99	0.615	D	0.91
2	54623540	54623540	A	C	exonic	SPTBN1		nonsynonymous SNV	SPTBN1:NM_178313:exon9:c.A1087C:p.N363H,SPTBN1:NM_003128:exon10:c.A1126C:p.N376H	.	.	.	.	.	.	8.237e-06	0	8.642e-05	0	0	0	0	0	.	.	.	.	.	rs770910553	.	.	.	.	.	.	.	.	.	.	.	.	.	0.037	0.437	D	0.97	0.55	D	0.85
12	53215383	53215383	C	T	exonic	RARG		nonsynonymous SNV	RARG:NM_001243732:exon2:c.G319A:p.D107N,RARG:NM_001042728:exon3:c.G352A:p.D118N,RARG:NM_001243731:exon3:c.G22A:p.D8N,RARG:NM_001243730:exon4:c.G169A:p.D57N,RARG:NM_000966:exon5:c.G385A:p.D129N	.	.	.	.	.	.	8.237e-06	0	0	0	0	0	0	6.056e-05	.	.	.	.	.	rs755978003	.	.	.	.	.	.	.	.	.	.	.	.	.	0.169	0.251	T	0.758	0.899	P	0.163
7	73691005	73691005	C	T	exonic	BUD23		nonsynonymous SNV	BUD23:NM_001202560:exon6:c.C452T:p.S151F,BUD23:NM_017528:exon6:c.C452T:p.S151F	.	.	.	.	.	.	8.239e-06	0	0	0.0001	0	0	0	0	.	.	.	.	.	rs782124069	.	.	.	.	.	.	.	.	.	.	.	.	.	0.035	0.437	D	0.961	0.535	D	0.824
14	24306016	24306016	T	C	exonic	CIDEB		nonsynonymous SNV	CIDEB:NM_014430:exon6:c.A458G:p.K153R,CIDEB:NM_001318807:exon7:c.A458G:p.K153R	.	.	.	.	.	.	1.648e-05	0	0	0.0002	0	0	0	0	.	.	.	.	.	rs748425182	.	.	.	.	.	.	.	.	.	.	.	.	.	0.007	0.599	D	0.297	0.307	B	0.172
17	63483151	63483151	A	G	exonic	ACE		nonsynonymous SNV	ACE:NM_000789:exon9:c.A1465G:p.N489D	.	.	.	.	.	.	1.65e-05	0	0	0.0002	0	0	0	0	.	.	.	.	.	rs745820101	.	.	.	.	.	.	.	.	.	.	.	.	.	0.005	0.654	D	1	0.899	D	0.999
1	3883586	3883586	T	G	exonic	DFFB		nonsynonymous SNV	DFFB:NM_001282669:exon7:c.T934G:p.Y312D,DFFB:NM_001320132:exon7:c.T715G:p.Y239D,DFFB:NM_001320136:exon7:c.T670G:p.Y224D,DFFB:NM_004402:exon7:c.T862G:p.Y288D	.	.	.	.	.	.	8.244e-06	0	0	0.0001	0	0	0	0	.	.	.	.	.	rs772425721	.	.	.	.	.	.	.	.	.	.	.	.	.	0.019	0.501	D	1	0.899	D	1
17	77488802	77488802	G	T	exonic	2019-09-09		nonsynonymous SNV	SEPT9:NM_001113495:exon5:c.G864T:p.K288N,SEPT9:NM_001113496:exon5:c.G447T:p.K149N,SEPT9:NM_001293696:exon5:c.G528T:p.K176N,SEPT9:NM_001293697:exon5:c.G447T:p.K149N,SEPT9:NM_001293698:exon5:c.G447T:p.K149N,SEPT9:NM_001113493:exon6:c.G1179T:p.K393N,SEPT9:NM	0.0002	.	.	0.001	.	.	8.275e-06	0	0	0.0001	0	0	0	0	.	.	.	.	.	rs200085919	.	.	.	.	.	.	.	.	.	.	.	.	.	0.01	0.564	D	1	0.899	D	0.999
13	32079001	32079001	C	T	exonic	FRY		nonsynonymous SNV	FRY:NM_023037:exon2:c.C238T:p.R80C	.	.	.	.	.	.	8.283e-06	0	0	0	0	1.499e-05	0	0	.	.	.	.	.	rs759496780	.	.	.	.	.	.	.	.	.	.	.	.	.	0	0.912	D	0.996	0.67	D	0.786
20	49249194	49249194	G	A	exonic	ZNFX1		nonsynonymous SNV	ZNFX1:NM_021035:exon14:c.C3830T:p.A1277V	.	.	.	.	.	.	1.649e-05	0	0	0	0	0	0	0.0001	.	.	.	.	.	rs748558615	.	.	.	.	.	.	.	.	.	.	.	.	.	0.052	0.39	T	0.997	0.689	D	0.917
8	6527565	6527565	C	G	exonic	ANGPT2		nonsynonymous SNV	ANGPT2:NM_001118888:exon2:c.G400C:p.D134H,ANGPT2:NM_001118887:exon3:c.G556C:p.D186H,ANGPT2:NM_001147:exon3:c.G556C:p.D186H	0.0002	.	.	0.001	.	.	1.65e-05	0	0	0.0002	0	0	0	0	.	.	.	.	.	rs190699250	.	.	.	.	.	.	.	.	.	.	.	.	.	0.025	0.473	D	0.945	0.533	P	0.824
3	72908450	72908450	G	A	exonic	GXYLT2		nonsynonymous SNV	GXYLT2:NM_001080393:exon2:c.G359A:p.R120Q	.	.	.	.	.	.	1.661e-05	0	8.684e-05	0	0	1.503e-05	0	0	.	.	.	.	.	rs773656071	.	.	.	.	.	.	.	.	.	.	.	.	.	0.004	0.654	D	1	0.899	D	0.997
20	38546259	38546259	G	A	exonic	RALGAPB		nonsynonymous SNV	RALGAPB:NM_001282917:exon19:c.G2731A:p.G911S,RALGAPB:NM_001282918:exon19:c.G2719A:p.G907S,RALGAPB:NM_020336:exon19:c.G2731A:p.G911S	.	.	.	.	.	.	8.241e-06	0	0	0	0	1.499e-05	0	0	.	.	.	.	.	rs762668223	.	.	.	.	.	.	.	.	.	.	.	.	.	0.007	0.599	D	0.997	0.689	D	0.84
11	129876852	129876852	C	T	exonic	NFRKB		nonsynonymous SNV	NFRKB:NM_006165:exon15:c.G1691A:p.R564H,NFRKB:NM_001143835:exon17:c.G1616A:p.R539H	.	.	.	.	.	.	8.243e-06	0	0	0.0001	0	0	0	0	.	.	.	.	.	rs777087266	COSM5473095	1(large_intestine)	.	.	.	.	.	.	.	.	.	.	.	0.017	0.721	D	1	0.899	D	0.993
7	23351393	23351393	G	A	exonic	IGF2BP3		nonsynonymous SNV	IGF2BP3:NM_006547:exon6:c.C595T:p.R199C	.	.	.	.	.	.	.	.	.	.	.	.	.	.	.	.	.	.	.	.	.	.	.	.	.	.	.	.	.	.	.	.	.	0	0.912	D	1	0.899	D	0.999
2	46592575	46592575	G	A	exonic	PIGF		nonsynonymous SNV	PIGF:NM_002643:exon5:c.C446T:p.S149F,PIGF:NM_173074:exon5:c.C446T:p.S149F	.	.	.	.	.	.	3.31e-05	0	0	0.0005	0	0	0	0	.	.	.	.	.	rs752694140	.	.	.	.	.	.	.	.	.	.	.	.	.	0.002	0.721	D	0.998	0.715	D	0.98
1	155201174	155201174	C	T	exonic	THBS3		nonsynonymous SNV	THBS3:NM_001252608:exon10:c.G1000A:p.V334M,THBS3:NM_001252607:exon11:c.G1333A:p.V445M,THBS3:NM_007112:exon12:c.G1360A:p.V454M	0.0002	.	.	.	.	0.001	1.65e-05	0	0	0	0	0	0	0.0001	.	.	.	.	.	rs576912992	.	.	.	.	.	.	.	.	.	.	.	.	.	0.111	0.296	T	0.963	0.537	D	0.551
16	83146	83146	C	T	exonic	MPG		nonsynonymous SNV	MPG:NM_001015052:exon3:c.C395T:p.S132L,MPG:NM_001015054:exon3:c.C359T:p.S120L,MPG:NM_002434:exon4:c.C410T:p.S137L	.	.	.	.	.	.	1.657e-05	0	0.0002	0	0	0	0	0	.	.	.	.	.	rs745474491	.	.	.	.	.	.	.	.	.	.	.	.	.	0.001	0.784	D	1	0.899	D	0.997
12	29516393	29516393	G	A	exonic	TMTC1		nonsynonymous SNV	TMTC1:NM_001193451:exon15:c.C2263T:p.R755C,TMTC1:NM_175861:exon15:c.C1939T:p.R647C	.	.	.	.	.	.	.	.	.	.	.	.	.	.	.	.	.	.	.	.	COSM2204912	1(large_intestine)	.	.	.	.	.	.	.	.	.	.	.	0.016	0.632	D	1	0.899	D	0.991
2	45419861	45419861	G	C	exonic	SRBD1		nonsynonymous SNV	SRBD1:NM_018079:exon17:c.C2083G:p.L695V	.	.	.	.	.	.	1.648e-05	0	0	0.0001	0	1.499e-05	0	0	.	.	.	.	.	rs749338978	.	.	.	.	.	.	.	.	.	.	.	.	.	0	0.912	D	0.999	0.764	D	0.943
12	56433915	56433915	C	T	exonic	TIMELESS		nonsynonymous SNV	TIMELESS:NM_001330295:exon3:c.G109A:p.D37N,TIMELESS:NM_003920:exon3:c.G109A:p.D37N	.	.	.	.	.	.	.	.	.	.	.	.	.	.	.	.	.	.	.	.	.	.	.	.	.	.	.	.	.	.	.	.	.	0	0.912	D	1	0.899	D	0.997
12	108518847	108518847	G	A	exonic	FICD		nonsynonymous SNV	FICD:NM_007076:exon3:c.G749A:p.R250H	.	.	.	.	.	.	8.257e-06	0	0	0	0	0	0	6.061e-05	.	.	.	.	.	rs776345995	.	.	.	.	.	.	.	.	.	.	.	.	.	0.019	0.501	D	1	0.899	D	0.972
4	84718555	84718555	G	A	exonic	WDFY3		nonsynonymous SNV	WDFY3:NM_014991:exon48:c.C7621T:p.R2541C	.	.	.	.	.	.	.	.	.	.	.	.	.	.	.	.	.	.	.	.	.	.	.	.	.	.	.	.	.	.	.	.	.	0	0.912	D	1	0.899	D	1
20	34746816	34746816	G	A	exonic	NCOA6		nonsynonymous SNV	NCOA6:NM_001242539:exon8:c.C2905T:p.R969W,NCOA6:NM_014071:exon10:c.C2905T:p.R969W,NCOA6:NM_001318240:exon11:c.C2905T:p.R969W	.	.	.	.	.	.	1.648e-05	0	0	0	0	2.999e-05	0	0	0.0001	.	0.0001	.	.	rs144789776	COSM232857	1(skin)	.	.	.	.	.	.	.	.	.	.	.	0	0.912	D	1	0.899	D	0.998
12	78190073	78190073	C	T	exonic	NAV3		nonsynonymous SNV	NAV3:NM_014903:exon33:c.C6079T:p.H2027Y,NAV3:NM_001024383:exon34:c.C6145T:p.H2049Y	.	.	.	.	.	.	.	.	.	.	.	.	.	.	.	.	.	.	.	.	.	.	.	.	.	.	.	.	.	.	.	.	.	0.054	0.912	T	1	0.899	D	1
5	52849463	52849463	T	C	exonic	ITGA1		nonsynonymous SNV	ITGA1:NM_181501:exon2:c.T160C:p.Y54H	.	.	.	.	.	.	8.284e-06	0	0	0.0001	0	0	0	0	.	.	.	.	.	rs763714314	.	.	.	.	.	.	.	.	.	.	.	.	.	0.157	0.24	T	0.966	0.542	D	0.593
2	165314107	165314107	A	G	exonic	SCN2A		nonsynonymous SNV	SCN2A:NM_001040143:exon9:c.A1382G:p.Q461R,SCN2A:NM_001040142:exon10:c.A1382G:p.Q461R,SCN2A:NM_021007:exon10:c.A1382G:p.Q461R	.	.	.	.	.	.	8.962e-06	0	0	0	0	0	0	6.354e-05	.	.	.	.	.	rs780709903	.	.	.	.	.	.	.	.	.	.	.	.	.	0.042	0.784	D	0.144	0.629	B	0.301
5	180613062	180613062	C	T	exonic	FLT4		nonsynonymous SNV	FLT4:NM_002020:exon25:c.G3380A:p.R1127Q,FLT4:NM_182925:exon25:c.G3380A:p.R1127Q	.	.	.	.	.	.	1.656e-05	9.643e-05	0	0	0	1.506e-05	0	0	0.0001	.	0.0001	.	.	rs376188634	.	.	.	.	.	.	.	.	.	.	.	.	.	0.018	0.506	D	0.949	0.571	P	0.684
2	165090271	165090271	C	T	exonic	SCN3A		nonsynonymous SNV	SCN3A:NM_001081676:exon28:c.G5735A:p.S1912N,SCN3A:NM_001081677:exon28:c.G5735A:p.S1912N,SCN3A:NM_006922:exon28:c.G5882A:p.S1961N	.	.	.	.	.	.	9.909e-06	0	0	0	0	1.902e-05	0	0	.	.	.	.	.	rs749832883	COSM213166	1(breast)	.	.	.	.	.	.	.	.	.	.	.	0.001	0.784	D	0.417	0.503	B	0.085
6	144482318	144482318	A	C	exonic	UTRN		nonsynonymous SNV	UTRN:NM_007124:exon26:c.A3617C:p.E1206A	.	.	.	.	.	.	1.654e-05	0	0	0	0	1.505e-05	0	6.069e-05	.	.	.	.	.	rs747779281	.	.	.	.	.	.	.	.	.	.	.	.	.	0.022	0.486	D	0.999	0.764	D	0.998
8	143321341	143321341	C	G	exonic	TOP1MT		nonsynonymous SNV	TOP1MT:NM_001258447:exon8:c.G712C:p.D238H,TOP1MT:NM_052963:exon8:c.G1006C:p.D336H,TOP1MT:NM_001258446:exon9:c.G712C:p.D238H	.	.	.	.	.	.	1.694e-05	0	0	0.0002	0	0	0	0	.	.	.	.	.	rs763983283	.	.	.	.	.	.	.	.	.	.	.	.	.	0	0.912	D	1	0.899	D	1
13	113667478	113667478	G	A	exonic	GRK1		nonsynonymous SNV	GRK1:NM_002929:exon1:c.G92A:p.R31Q	.	.	.	.	.	.	.	.	.	.	.	.	.	.	.	.	.	.	.	.	.	.	.	.	.	.	.	.	.	.	.	.	.	0.004	0.654	D	1	0.899	D	0.783
8	144500179	144500179	A	T	exonic	PPP1R16A		nonsynonymous SNV	PPP1R16A:NM_001329443:exon6:c.A560T:p.E187V,PPP1R16A:NM_001329444:exon6:c.A560T:p.E187V,PPP1R16A:NM_001329445:exon6:c.A560T:p.E187V,PPP1R16A:NM_001329442:exon7:c.A560T:p.E187V,PPP1R16A:NM_032902:exon7:c.A560T:p.E187V	.	.	.	.	.	.	1.15e-05	0	0	0.0002	0	0	0	0	.	.	.	.	.	rs748069103	.	.	.	.	.	.	.	.	.	.	.	.	.	0	0.912	D	1	0.899	D	0.996
14	67323756	67323756	C	A	exonic	MPP5		nonsynonymous SNV	MPP5:NM_001256550:exon14:c.C1693A:p.P565T,MPP5:NM_022474:exon14:c.C1795A:p.P599T	.	.	.	.	.	.	.	.	.	.	.	.	.	.	.	.	.	.	.	.	.	.	.	.	.	.	.	.	.	.	.	.	.	0.002	0.721	D	0.999	0.764	D	0.993
1	181715352	181715352	G	A	exonic	CACNA1E		nonsynonymous SNV	CACNA1E:NM_000721:exon9:c.G1186A:p.A396T,CACNA1E:NM_001205293:exon9:c.G1186A:p.A396T,CACNA1E:NM_001205294:exon9:c.G1186A:p.A396T	.	.	.	.	.	.	0	0	0	0	0	0	0	0	.	.	.	.	.	rs777265667	.	.	.	.	.	.	.	.	.	.	.	.	.	0.18	0.682	T	0.999	0.764	D	0.994
14	60976115	60976115	G	C	exonic	TRMT5		nonsynonymous SNV	TRMT5:NM_001350253:exon4:c.C888G:p.N296K,TRMT5:NM_001350254:exon4:c.C885G:p.N295K,TRMT5:NM_020810:exon4:c.C804G:p.N268K	0.0002	.	.	0.001	.	.	8.482e-06	0	0	0.0001	0	0	0	0	.	.	.	.	.	rs200753945	.	.	.	.	.	.	.	.	.	.	.	.	.	0.003	0.682	D	0.992	0.629	D	0.969
2	24299914	24299914	G	C	exonic	ITSN2		nonsynonymous SNV	ITSN2:NM_001348182:exon12:c.C1339G:p.R447G,ITSN2:NM_001348183:exon12:c.C1339G:p.R447G,ITSN2:NM_001348185:exon12:c.C1339G:p.R447G,ITSN2:NM_001348186:exon12:c.C1339G:p.R447G,ITSN2:NM_006277:exon12:c.C1339G:p.R447G,ITSN2:NM_019595:exon12:c.C1339G:p.R447G,ITS	.	.	.	.	.	.	8.283e-06	0	0	0.0001	0	0	0	0	.	.	.	.	.	rs772332880	.	.	.	.	.	.	.	.	.	.	.	.	.	0.001	0.784	D	0.995	0.657	D	0.878
7	76480514	76480514	C	T	exonic	DTX2		nonsynonymous SNV	DTX2:NM_001102596:exon1:c.C5T:p.A2V,DTX2:NM_001102595:exon2:c.C5T:p.A2V,DTX2:NM_001102594:exon3:c.C5T:p.A2V,DTX2:NM_020892:exon4:c.C5T:p.A2V	.	.	.	.	.	.	.	.	.	.	.	.	.	.	.	.	.	.	.	.	COSM230115	1(skin);2(prostate)	.	.	.	.	.	.	.	.	.	.	.	0.004	0.654	D	0.996	0.67	D	0.909
3	50476180	50476180	G	A	exonic	CACNA2D2		nonsynonymous SNV	CACNA2D2:NM_001005505:exon2:c.C226T:p.R76C,CACNA2D2:NM_001174051:exon2:c.C226T:p.R76C,CACNA2D2:NM_001291101:exon2:c.C19T:p.R7C,CACNA2D2:NM_006030:exon2:c.C226T:p.R76C	.	.	.	.	.	.	2.017e-05	0	0	0	0	3.842e-05	0	0	.	.	.	.	.	rs758525283	COSM4668723	1(large_intestine)	.	.	.	.	.	.	.	.	.	.	.	0.004	0.654	D	1	0.899	D	0.96
15	88847393	88847393	G	A	exonic	ACAN		nonsynonymous SNV	ACAN:NM_001135:exon8:c.G1580A:p.G527D,ACAN:NM_013227:exon8:c.G1580A:p.G527D	.	.	.	.	.	.	2.668e-05	0	0	0	0	4.988e-05	0	0	.	.	.	.	.	rs771478914	.	.	.	.	.	.	.	.	.	.	.	.	.	0	0.912	D	1	0.899	D	1
20	32015055	32015055	T	C	exonic	CCM2L		nonsynonymous SNV	CCM2L:NM_080625:exon2:c.T182C:p.L61P	.	.	.	.	.	.	8.895e-06	0	0	0	0.0002	0	0	0	.	.	.	.	.	rs755989093	.	.	.	.	.	.	.	.	.	.	.	.	.	0.001	0.784	D	0.995	0.657	D	0.885
17	46171249	46171249	G	A	exonic	KANSL1		nonsynonymous SNV	KANSL1:NM_001193466:exon2:c.C895T:p.R299C,KANSL1:NM_015443:exon2:c.C895T:p.R299C,KANSL1:NM_001193465:exon3:c.C895T:p.R299C	.	.	.	.	.	.	8.238e-06	0	0	0	0	1.499e-05	0	0	.	.	.	.	.	rs755353984	.	.	Likely benign	not_specified	RCV000187796.2	MedGen	CN169374	.	.	.	.	.	.	0.001	0.784	D	1	0.899	D	0.997
7	100860165	100860165	C	T	exonic	SLC12A9		nonsynonymous SNV	SLC12A9:NM_001267814:exon7:c.C884T:p.P295L,SLC12A9:NM_001267812:exon9:c.C1151T:p.P384L,SLC12A9:NM_020246:exon9:c.C1151T:p.P384L	.	.	.	.	.	.	1.649e-05	9.621e-05	0	0	0	1.5e-05	0	0	.	.	.	.	.	rs745377549	.	.	.	.	.	.	.	.	.	.	.	.	.	1	0.01	T	0.228	0.416	B	0.065
2	218272667	218272667	C	T	exonic	PNKD		nonsynonymous SNV	PNKD:NM_001077399:exon3:c.C334T:p.R112W	.	.	.	.	.	.	1.656e-05	0	0	0.0001	0	1.499e-05	0	0	.	.	.	.	.	rs199646553	.	.	.	.	.	.	.	.	.	.	.	.	.	0.046	0.405	D	1	0.899	D	0.952
11	46744166	46744166	G	A	exonic	CKAP5		nonsynonymous SNV	CKAP5:NM_014756:exon43:c.C5776T:p.R1926W,CKAP5:NM_001008938:exon44:c.C5956T:p.R1986W	.	.	.	.	.	.	8.238e-06	9.61e-05	0	0	0	0	0	0	0.0001	0.0002	.	.	.	rs373235653	.	.	.	.	.	.	.	.	.	.	.	.	.	0.002	0.784	D	1	0.899	D	0.967
9	21854775	21854775	G	A	exonic	MTAP		nonsynonymous SNV	MTAP:NM_002451:exon6:c.G595A:p.V199I	.	.	.	.	.	.	8.241e-06	0	8.654e-05	0	0	0	0	0	.	.	.	.	.	rs772378779	.	.	.	.	.	.	.	.	.	.	.	.	.	0.05	0.395	D	0.794	0.428	P	0.508
9	129048438	129048438	C	T	exonic	MIGA2		nonsynonymous SNV	MIGA2:NM_001329990:exon4:c.C319T:p.R107W,MIGA2:NM_032809:exon4:c.C511T:p.R171W	.	.	.	.	.	.	8.254e-06	0	0	0	0	1.503e-05	0	0	.	.	.	.	.	rs778911667	.	.	.	.	.	.	.	.	.	.	.	.	.	0.002	0.721	D	1	0.899	D	0.977
6	158033527	158033527	C	G	exonic	SYNJ2		nonsynonymous SNV	SYNJ2:NM_003898:exon4:c.C558G:p.C186W	.	.	.	.	.	.	8.255e-06	0	0	0.0001	0	0	0	0	.	.	.	.	.	rs201325150	.	.	.	.	.	.	.	.	.	.	.	.	.	0.002	0.721	D	1	0.899	D	1
11	110462449	110462449	A	G	exonic	FDX1		nonsynonymous SNV	FDX1:NM_004109:exon4:c.A536G:p.D179G	.	.	.	.	.	.	8.356e-06	0	0	0.0001	0	0	0	0	.	.	.	.	.	rs755143267	.	.	.	.	.	.	.	.	.	.	.	.	.	0.003	0.682	D	0.999	0.764	D	0.947
20	34292387	34292387	A	G	exonic	AHCY		nonsynonymous SNV	AHCY:NM_000687:exon4:c.T416C:p.I139T,AHCY:NM_001161766:exon4:c.T332C:p.I111T,AHCY:NM_001322084:exon4:c.T332C:p.I111T,AHCY:NM_001322085:exon4:c.T332C:p.I111T,AHCY:NM_001322086:exon4:c.T422C:p.I141T	.	.	.	.	.	.	8.389e-06	0	0	0	0.0002	0	0	0	.	.	.	.	.	rs755697459	.	.	.	.	.	.	.	.	.	.	.	.	.	0.021	0.496	D	0.046	0.205	B	0.873
14	75152077	75152077	T	C	exonic	TMED10		nonsynonymous SNV	TMED10:NM_006827:exon2:c.A292G:p.T98A	.	.	.	.	.	.	1.649e-05	0	0	0.0002	0	0	0	0	.	.	.	.	.	rs11540573	.	.	.	.	.	.	.	.	.	.	.	.	.	0.004	0.654	D	0.971	0.552	D	0.902
7	102496184	102496184	G	A	exonic	RASA4B		nonsynonymous SNV	RASA4B:NM_001277335:exon11:c.C1027T:p.R343W	.	.	.	.	.	.	4.961e-05	0	8.645e-05	0.0001	0	3.013e-05	0.0011	6.06e-05	.	.	.	.	.	rs763961367	.	.	.	.	.	.	.	.	.	.	.	.	.	0	0.912	D	1	0.899	D	0.999
21	44856194	44856194	G	A	exonic	PTTG1IP		nonsynonymous SNV	PTTG1IP:NM_004339:exon4:c.C448T:p.R150W	.	.	.	.	.	.	.	.	.	.	.	.	.	.	.	.	.	.	.	.	.	.	.	.	.	.	.	.	.	.	.	.	.	0	0.912	D	1	0.899	D	0.999
2	169811833	169811833	C	T	exonic	METTL5		nonsynonymous SNV	METTL5:NM_014168:exon7:c.G617A:p.R206Q,METTL5:NM_001293186:exon8:c.G617A:p.R206Q,METTL5:NM_001293187:exon8:c.G617A:p.R206Q	.	.	.	.	.	.	8.325e-06	0.0001	0	0	0	0	0	0	.	.	.	.	.	rs753048588	COSM3787891	1(pancreas)	.	.	.	.	.	.	.	.	.	.	.	0.03	0.465	D	0.998	0.715	D	0.773
6	100631180	100631180	G	A	exonic	ASCC3		nonsynonymous SNV	ASCC3:NM_006828:exon26:c.C4156T:p.R1386C	.	.	.	.	.	.	8.408e-06	0	0	0	0	0	0	6.176e-05	.	.	.	.	.	rs772719198	.	.	.	.	.	.	.	.	.	.	.	.	.	0	0.912	D	1	0.899	D	1
4	163528939	163528939	G	A	exonic	2019-03-01		nonsynonymous SNV	MARCH1:NM_017923:exon4:c.C628T:p.R210C,MARCH1:NM_001166373:exon8:c.C679T:p.R227C	.	.	.	.	.	.	8.277e-06	9.628e-05	0	0	0	0	0	0	0.0001	0.0002	.	.	.	rs138184332	COSM3335292;COSM177465	1(oesophagus)	.	.	.	.	.	.	.	.	.	.	.	0.001	0.912	D	1	0.899	D	0.899
16	84130402	84130402	C	T	exonic	HSDL1		nonsynonymous SNV	HSDL1:NM_001146051:exon4:c.G250A:p.A84T,HSDL1:NM_031463:exon4:c.G250A:p.A84T	.	.	.	.	.	.	1.679e-05	0	8.651e-05	0	0	1.515e-05	0	0	.	.	.	.	.	rs767777367	.	.	.	.	.	.	.	.	.	.	.	.	.	0.084	0.329	T	1	0.899	D	0.999
1	28466732	28466732	C	A	exonic	PHACTR4		nonsynonymous SNV	PHACTR4:NM_023923:exon5:c.C817A:p.P273T,PHACTR4:NM_001048183:exon6:c.C787A:p.P263T,PHACTR4:NM_001350158:exon7:c.C811A:p.P271T,PHACTR4:NM_001350160:exon7:c.C787A:p.P263T,PHACTR4:NM_001350161:exon7:c.C739A:p.P247T,PHACTR4:NM_001350159:exon8:c.C811A:p.P271T	0.0002	.	.	0.001	.	.	1.697e-05	0	0	0.0001	0	1.536e-05	0	0	.	.	.	.	.	rs369152598	.	.	.	.	.	.	.	.	.	.	.	.	.	0.001	0.784	D	1	0.899	D	0.999
5	141505406	141505406	G	A	exonic	PCDHGA1;PCDHGA10;PCDHGA11;PCDHGA12;PCDHGA2;PCDHGA3;PCDHGA4;PCDHGA5;PCDHGA6;PCDHGA7;PCDHGA8;PCDHGA9;PCDHGB1;PCDHGB2;PCDHGB3;PCDHGB4;PCDHGB5;PCDHGB6;PCDHGB7;PCDHGC3;PCDHGC4;PCDHGC5		nonsynonymous SNV	PCDHGC3:NM_002588:exon3:c.G2503A:p.D835N,PCDHGA12:NM_003735:exon3:c.G2497A:p.D833N,PCDHGB4:NM_003736:exon3:c.G2470A:p.D824N,PCDHGA1:NM_018912:exon3:c.G2494A:p.D832N,PCDHGA10:NM_018913:exon3:c.G2509A:p.D837N,PCDHGA11:NM_018914:exon3:c.G2506A:p.D836N,PCDHGA	0.0002	.	.	0.001	.	.	8.238e-06	0	0	0	0	1.499e-05	0	0	.	.	.	.	.	rs546453598	.	.	.	.	.	.	.	.	.	.	.	.	.	0.004	0.721	D	0.994	0.899	D	0.415
8	43146974	43146974	C	G	exonic	HGSNAT		nonsynonymous SNV	HGSNAT:NM_152419:exon2:c.C145G:p.L49V	.	.	.	.	.	.	1.731e-05	0	9.247e-05	0.0001	0	0	0	0	.	.	.	.	.	rs372961495	.	.	.	.	.	.	.	.	.	.	.	.	.	0.02	0.496	D	0.787	0.425	P	0.219
16	2234730	2234730	G	A	exonic	E4F1		nonsynonymous SNV	E4F1:NM_001288778:exon9:c.G1210A:p.G404S,E4F1:NM_001288776:exon11:c.G1741A:p.G581S,E4F1:NM_004424:exon11:c.G1741A:p.G581S	.	.	.	.	.	.	.	.	.	.	.	.	.	.	.	.	.	.	.	.	.	.	.	.	.	.	.	.	.	.	.	.	.	0.013	0.912	D	1	0.899	D	0.973
5	179875944	179875944	C	T	exonic	TBC1D9B		nonsynonymous SNV	TBC1D9B:NM_015043:exon11:c.G1876A:p.D626N,TBC1D9B:NM_198868:exon11:c.G1876A:p.D626N	.	.	.	.	.	.	3.513e-05	0	0	0.0004	0	0	0	0	.	.	.	.	.	rs777356719	.	.	.	.	.	.	.	.	.	.	.	.	.	0	0.912	D	1	0.899	D	0.999
3	51590448	51590448	G	A	exonic	RAD54L2		nonsynonymous SNV	RAD54L2:NM_001322256:exon2:c.G28A:p.D10N,RAD54L2:NM_015106:exon3:c.G28A:p.D10N,RAD54L2:NM_001322253:exon4:c.G28A:p.D10N	.	.	.	.	.	.	.	.	.	.	.	.	.	.	.	.	.	.	.	.	.	.	.	.	.	.	.	.	.	.	.	.	.	0	0.912	D	0.978	0.568	D	0.369
12	122867348	122867348	G	C	exonic	VPS37B		nonsynonymous SNV	VPS37B:NM_024667:exon4:c.C626G:p.P209R	.	.	.	.	.	.	1.013e-05	0	0	0	0	0	0	6.763e-05	.	.	.	.	.	rs774226459	.	.	.	.	.	.	.	.	.	.	.	.	.	0.004	0.721	D	0.993	0.637	D	0.878
16	67966753	67966753	C	T	exonic	SLC12A4		nonsynonymous SNV	SLC12A4:NM_001145964:exon1:c.G22A:p.G8R	.	.	.	.	.	.	.	.	.	.	.	.	.	.	.	.	.	.	.	.	COSM3691308	1(large_intestine)	.	.	.	.	.	.	.	.	.	.	.	0.001	0.784	D	0.998	0.715	D	0.962
1	6625223	6625223	C	A	exonic	THAP3		nonsynonymous SNV	THAP3:NM_001195752:exon1:c.C5A:p.P2Q,THAP3:NM_138350:exon1:c.C5A:p.P2Q,THAP3:NM_001195753:exon2:c.C5A:p.P2Q	.	.	.	.	.	.	.	.	.	.	.	.	.	.	.	.	.	.	.	.	.	.	.	.	.	.	.	.	.	.	.	.	.	0.066	0.531	T	1	0.899	D	0.999
9	19446307	19446307	T	C	exonic	ACER2		nonsynonymous SNV	ACER2:NM_001010887:exon5:c.T530C:p.L177P	.	.	.	.	.	.	1.647e-05	0	0	0	0	2.997e-05	0	0	.	.	.	.	.	rs761867359	.	.	.	.	.	.	.	.	.	.	.	.	.	0.001	0.784	D	1	0.899	D	0.999
12	565288	565288	C	T	exonic	NINJ2		nonsynonymous SNV	NINJ2:NM_001294345:exon3:c.G355A:p.G119R,NINJ2:NM_001294346:exon3:c.G268A:p.G90R,NINJ2:NM_016533:exon3:c.G514A:p.G172R	.	.	.	.	.	.	1.651e-05	0	0	0	0	0	0	0.0001	.	.	.	.	.	rs778273368	.	.	.	.	.	.	.	.	.	.	.	.	.	0.001	0.784	D	1	0.899	D	1
3	183833522	183833522	G	A	exonic	PARL		nonsynonymous SNV	PARL:NM_001324437:exon7:c.C746T:p.A249V,PARL:NM_001037639:exon8:c.C848T:p.A283V,PARL:NM_001324436:exon8:c.C896T:p.A299V,PARL:NM_018622:exon9:c.C998T:p.A333V	0.0004	.	.	0.001	.	0.001	4.123e-05	9.641e-05	0	0.0003	0	0	0	6.063e-05	0.0001	0.0002	.	.	.	rs200914846	.	.	.	.	.	.	.	.	.	.	.	.	.	0	0.912	D	0.985	0.592	D	0.842
16	67878391	67878391	C	T	exonic	EDC4		nonsynonymous SNV	EDC4:NM_014329:exon9:c.C1036T:p.R346W	0.0002	.	.	.	.	0.001	8.239e-06	0	0	0	0	0	0	6.056e-05	.	.	.	.	.	rs546531673	COSM972600	1(large_intestine);1(endometrium)	.	.	.	.	.	.	.	.	.	.	.	0.001	0.784	D	0.997	0.689	D	0.723
16	15677949	15677949	G	A	exonic	NDE1		nonsynonymous SNV	NDE1:NM_017668:exon4:c.G386A:p.R129H,NDE1:NM_001143979:exon5:c.G386A:p.R129H	.	.	.	.	.	.	1.647e-05	0	0	0	0	2.997e-05	0	0	.	.	.	.	.	rs761910819	COSM5176323;COSM1376062	1(NS);1(large_intestine)	.	.	.	.	.	.	.	.	.	.	.	0.001	0.784	D	0.886	0.764	P	0.233
4	3317170	3317170	C	T	exonic	RGS12		nonsynonymous SNV	RGS12:NM_002926:exon2:c.C1000T:p.R334W,RGS12:NM_198229:exon2:c.C1000T:p.R334W	.	.	.	.	.	.	1.655e-05	0	0	0	0	3.016e-05	0	0	.	.	.	.	.	rs747221893	COSM5002947	1(pancreas)	.	.	.	.	.	.	.	.	.	.	.	0.005	0.632	D	1	0.899	D	0.996
11	62145183	62145183	G	A	exonic	INCENP		nonsynonymous SNV	INCENP:NM_020238:exon12:c.G1718A:p.R573H,INCENP:NM_001040694:exon13:c.G1730A:p.R577H	.	.	.	.	.	.	2.479e-05	0	0	0	0	4.518e-05	0	0	.	.	.	.	.	rs769871831	.	.	.	.	.	.	.	.	.	.	.	.	.	0	0.912	D	1	0.899	D	0.926
1	37799596	37799596	A	G	exonic	MANEAL		nonsynonymous SNV	MANEAL:NM_152496:exon2:c.A101G:p.Y34C,MANEAL:NM_001113482:exon4:c.A767G:p.Y256C	.	.	.	.	.	.	1.652e-05	0	0	0.0001	0	1.502e-05	0	0	.	.	.	.	.	rs761176472	.	.	.	.	.	.	.	.	.	.	.	.	.	0.007	0.599	D	0.023	0.252	B	0.017
1	154945717	154945717	G	A	exonic	PBXIP1		nonsynonymous SNV	PBXIP1:NM_001317735:exon7:c.C1492T:p.R498C,PBXIP1:NM_001317734:exon9:c.C1870T:p.R624C,PBXIP1:NM_020524:exon10:c.C1957T:p.R653C	.	.	.	.	.	.	8.243e-06	0	8.642e-05	0	0	0	0	0	.	.	.	.	.	rs778399645	.	.	.	.	.	.	.	.	.	.	.	.	.	0.001	0.784	D	1	0.899	D	0.996
5	140967485	140967485	C	T	exonic	PCDHAC2		nonsynonymous SNV	PCDHAC2:NM_018899:exon1:c.C719T:p.T240M,PCDHAC2:NM_031883:exon1:c.C719T:p.T240M	.	.	.	.	.	.	1.66e-05	0	0	0	0	0	0	0.0001	.	.	.	.	.	rs781948599	.	.	.	.	.	.	.	.	.	.	.	.	.	0	0.912	D	1	0.899	D	0.989
9	136463051	136463051	C	T	exonic	SEC16A		nonsynonymous SNV	SEC16A:NM_001276418:exon11:c.G4729A:p.A1577T,SEC16A:NM_014866:exon12:c.G4729A:p.A1577T	.	.	.	.	.	.	1.671e-05	0	0	0.0002	0	0	0	0	.	.	.	.	.	rs779303361	.	.	.	.	.	.	.	.	.	.	.	.	.	0.012	0.546	D	1	0.899	D	0.999
9	137017629	137017629	C	T	exonic	ABCA2		nonsynonymous SNV	ABCA2:NM_001606:exon17:c.G2275A:p.V759M,ABCA2:NM_212533:exon17:c.G2365A:p.V789M	.	.	.	.	.	.	1.68e-05	0	0	0.0002	0	0	0	0	.	.	.	.	.	rs773807638	.	.	.	.	.	.	.	.	.	.	.	.	.	0.031	0.453	D	0.998	0.715	D	0.973
14	58346483	58346483	A	T	exonic	ARID4A		nonsynonymous SNV	ARID4A:NM_002892:exon13:c.A1052T:p.Y351F,ARID4A:NM_023000:exon13:c.A1052T:p.Y351F,ARID4A:NM_023001:exon13:c.A1052T:p.Y351F	.	.	.	.	.	.	2.487e-05	0	0	0.0003	0	0	0	0	.	.	.	.	.	rs779291787	.	.	.	.	.	.	.	.	.	.	.	.	.	0.046	0.682	D	0.999	0.764	D	0.958
16	66909372	66909372	G	A	exonic	CDH16		nonsynonymous SNV	CDH16:NM_001204746:exon16:c.C1996T:p.R666C,CDH16:NM_001204744:exon17:c.C2221T:p.R741C,CDH16:NM_001204745:exon17:c.C2170T:p.R724C,CDH16:NM_004062:exon17:c.C2287T:p.R763C	.	.	.	.	.	.	1.757e-05	0	9.136e-05	0	0	1.594e-05	0	0	.	.	.	.	.	rs753103330	.	.	.	.	.	.	.	.	.	.	.	.	.	0.006	0.632	D	1	0.899	D	0.938
14	74669960	74669960	C	T	exonic	AREL1		nonsynonymous SNV	AREL1:NM_001039479:exon14:c.G1775A:p.R592H	.	.	.	.	.	.	8.5e-06	0	0	0	0	1.519e-05	0	0	.	.	.	.	.	rs752036105	.	.	.	.	.	.	.	.	.	.	.	.	.	0.003	0.682	D	0.982	0.581	D	0.832
9	38615628	38615628	A	G	exonic	ANKRD18A		nonsynonymous SNV	ANKRD18A:NM_001331100:exon3:c.T461C:p.L154P,ANKRD18A:NM_147195:exon3:c.T461C:p.L154P	.	.	.	.	.	.	1.13e-05	0	0	0	0	2.109e-05	0	0	.	.	.	.	.	rs768602076	.	.	.	.	.	.	.	.	.	.	.	.	.	0.001	0.784	D	0.999	0.764	D	0.995
9	136669622	136669622	G	A	exonic	EGFL7		nonsynonymous SNV	EGFL7:NM_201446:exon4:c.G214A:p.A72T,EGFL7:NM_016215:exon6:c.G214A:p.A72T	.	.	.	.	.	.	1.056e-05	0.0001	0	0	0	0	0	0	.	.	.	.	.	rs773216266	COSM4680378	1(large_intestine)	.	.	.	.	.	.	.	.	.	.	.	0.031	0.45	D	0.999	0.764	D	0.918
9	113374269	113374269	T	C	exonic	HDHD3		nonsynonymous SNV	HDHD3:NM_001304511:exon2:c.A86G:p.Y29C,HDHD3:NM_031219:exon2:c.A86G:p.Y29C,HDHD3:NM_001304509:exon3:c.A86G:p.Y29C,HDHD3:NM_001304510:exon3:c.A86G:p.Y29C	.	.	.	.	.	.	9.269e-06	0	0	0	0	1.621e-05	0	0	.	.	.	.	.	rs749846485	.	.	.	.	.	.	.	.	.	.	.	.	.	0	0.912	D	1	0.899	D	1
16	70664949	70664949	G	A	exonic	MTSS1L		nonsynonymous SNV	MTSS1L:NM_138383:exon13:c.C1276T:p.R426W	.	.	.	.	.	.	4.712e-05	0	0	0.0007	0	0	0	0	.	.	.	.	.	rs771076853	.	.	.	.	.	.	.	.	.	.	.	.	.	0.001	0.784	D	1	0.899	D	0.973
15	82816746	82816746	G	A	exonic	WHAMM		nonsynonymous SNV	WHAMM:NM_001080435:exon3:c.G838A:p.E280K	0.0002	.	.	0.001	.	.	8.038e-05	0	0	0.002	0	0	0	0	.	.	.	.	.	rs180743841	.	.	.	.	.	.	.	.	.	.	.	.	.	0.003	0.682	D	1	0.899	D	0.999
11	117822466	117822466	G	A	exonic	FXYD2;FXYD6-FXYD2		nonsynonymous SNV	FXYD2:NM_001680:exon3:c.C79T:p.R27C,FXYD2:NM_021603:exon3:c.C73T:p.R25C,FXYD6-FXYD2:NM_001204268:exon8:c.C313T:p.R105C	.	.	.	.	.	.	.	.	.	.	.	.	.	.	.	.	.	.	.	.	.	.	.	.	.	.	.	.	.	.	.	.	.	0	0.912	D	1	0.899	D	1
14	69527281	69527281	C	T	exonic	PLEKHD1		nonsynonymous SNV	PLEKHD1:NM_001161498:exon11:c.C1150T:p.R384W	.	.	.	.	.	.	.	.	.	.	.	.	.	.	0.0002	.	0.0003	.	.	rs367823911	COSM1562561;COSM1562560	1(large_intestine)	.	.	.	.	.	.	.	.	.	.	.	0.003	0.682	D	0.999	0.764	D	0.756
3	46449964	46449964	T	C	exonic	LTF		nonsynonymous SNV	LTF:NM_001199149:exon8:c.A815G:p.D272G,LTF:NM_001321121:exon8:c.A947G:p.D316G,LTF:NM_002343:exon8:c.A947G:p.D316G,LTF:NM_001321122:exon11:c.A908G:p.D303G	.	.	.	.	.	.	1.649e-05	0	0	0.0002	0	0	0	0	.	.	.	.	.	rs781749998	.	.	.	.	.	.	.	.	.	.	.	.	.	0.023	0.682	D	0.999	0.899	D	0.996
3	45946790	45946790	G	C	exonic	CXCR6		nonsynonymous SNV	CXCR6:NM_006564:exon2:c.G309C:p.K103N	.	.	.	.	.	.	2.471e-05	0	0	0.0003	0	0	0	0	.	.	.	.	.	rs746505246	.	.	.	.	.	.	.	.	.	.	.	.	.	0	0.912	D	0.993	0.637	D	0.919
8	13098538	13098538	G	A	exonic	DLC1		nonsynonymous SNV	DLC1:NM_001348084:exon5:c.C1495T:p.R499W,DLC1:NM_001164271:exon6:c.C1495T:p.R499W,DLC1:NM_001316668:exon6:c.C1819T:p.R607W,DLC1:NM_001348083:exon6:c.C1495T:p.R499W,DLC1:NM_006094:exon6:c.C1717T:p.R573W,DLC1:NM_001348082:exon9:c.C1495T:p.R499W,DLC1:NM_0013	.	.	.	.	.	.	2.473e-05	0	0	0.0001	0	2.999e-05	0	0	.	.	.	.	.	rs772364624	.	.	.	.	.	.	.	.	.	.	.	.	.	0.001	0.784	D	0.998	0.899	D	0.889
10	71286848	71286848	A	G	exonic	UNC5B		nonsynonymous SNV	UNC5B:NM_001244889:exon5:c.A712G:p.T238A,UNC5B:NM_170744:exon5:c.A712G:p.T238A	.	.	.	.	.	.	3.302e-05	0	0	0.0005	0	0	0	0	.	.	.	.	.	rs746252061	.	.	.	.	.	.	.	.	.	.	.	.	.	0.009	0.574	D	0.999	0.899	D	0.997
6	158452253	158452253	C	T	exonic	TULP4		nonsynonymous SNV	TULP4:NM_001007466:exon5:c.C844T:p.R282C,TULP4:NM_020245:exon5:c.C844T:p.R282C	.	.	.	.	.	.	4.134e-05	0	0	0.0006	0	0	0	0	.	.	.	.	.	rs780090495	.	.	.	.	.	.	.	.	.	.	.	.	.	0.016	0.518	D	0.999	0.764	D	0.65
3	38125864	38125864	C	T	exonic	ACAA1		nonsynonymous SNV	ACAA1:NM_001130410:exon8:c.G736A:p.V246M,ACAA1:NM_001607:exon10:c.G1015A:p.V339M	0.0002	.	.	0.001	.	.	2.479e-05	0	0	0	0	3.006e-05	0	6.069e-05	0.0002	.	0.0002	.	.	rs117484375	.	.	.	.	.	.	.	.	.	.	.	.	.	0.001	0.784	D	0.999	0.899	D	0.822
7	76482747	76482747	C	T	exonic	DTX2		nonsynonymous SNV	DTX2:NM_001102596:exon2:c.C508T:p.R170C,DTX2:NM_001102595:exon3:c.C508T:p.R170C,DTX2:NM_001102594:exon4:c.C508T:p.R170C,DTX2:NM_020892:exon5:c.C508T:p.R170C	.	.	.	.	.	.	4.967e-05	0.0003	0	0	0	1.506e-05	0	0.0001	.	.	.	.	.	rs778434414	.	.	.	.	.	.	.	.	.	.	.	.	.	0	0.912	D	1	0.899	D	0.999
11	6626237	6626237	G	A	exonic	DCHS1		nonsynonymous SNV	DCHS1:NM_003737:exon16:c.C6508T:p.R2170C	.	.	.	.	.	.	4.048e-05	0	0	0.0001	0	3.629e-05	0	7.31e-05	0.0001	.	0.0001	.	.	rs367695682	.	.	.	.	.	.	.	.	.	.	.	.	.	0	0.912	D	1	0.899	D	0.997
17	17816713	17816713	G	C	exonic	SREBF1		nonsynonymous SNV	SREBF1:NM_001321096:exon10:c.C1719G:p.D573E,SREBF1:NM_004176:exon10:c.C1791G:p.D597E,SREBF1:NM_001005291:exon11:c.C1881G:p.D627E	.	.	.	.	.	.	3.057e-05	0	0	0.0004	0	0	0	0	.	.	.	.	.	rs774182881	.	.	.	.	.	.	.	.	.	.	.	.	.	0.002	0.912	D	1	0.899	D	0.996
1	116961444	116961444	C	T	exonic	PTGFRN		nonsynonymous SNV	PTGFRN:NM_020440:exon5:c.C1415T:p.T472M	.	.	.	.	.	.	2.471e-05	0	8.637e-05	0	0	2.998e-05	0	0	0.0001	.	0.0001	.	.	rs371176280	COSM270861	1(large_intestine)	.	.	.	.	.	.	.	.	.	.	.	0.006	0.614	D	1	0.899	D	0.974
8	144842573	144842573	G	A	exonic	ZNF7		nonsynonymous SNV	ZNF7:NM_001349805:exon3:c.G1178A:p.R393Q,ZNF7:NM_001282797:exon4:c.G1178A:p.R393Q,ZNF7:NM_001349809:exon4:c.G1529A:p.R510Q,ZNF7:NM_001282795:exon5:c.G1499A:p.R500Q,ZNF7:NM_001349806:exon5:c.G1517A:p.R506Q,ZNF7:NM_001349807:exon5:c.G1463A:p.R488Q,ZNF7:NM_0	.	.	.	.	.	.	1.648e-05	0	0	0	0	2.998e-05	0	0	.	.	.	.	.	rs746869135	COSM4762372	1(stomach)	.	.	.	.	.	.	.	.	.	.	.	0.035	0.524	D	1	0.899	D	0.974
22	25687641	25687641	C	T	exonic	GRK3		nonsynonymous SNV	GRK3:NM_005160:exon11:c.C931T:p.R311W	.	.	.	.	.	.	2.473e-05	0	0.0003	0	0	0	0	0	.	.	.	.	.	rs145971750	.	.	.	.	.	.	.	.	.	.	.	.	.	0.001	0.784	D	0.999	0.764	D	0.916
15	55371967	55371967	G	A	exonic	CCPG1		nonsynonymous SNV	CCPG1:NM_001204450:exon6:c.C532T:p.R178C,CCPG1:NM_001204451:exon6:c.C532T:p.R178C,CCPG1:NM_004748:exon6:c.C532T:p.R178C,CCPG1:NM_020739:exon6:c.C532T:p.R178C	0.0002	.	.	.	.	0.001	3.314e-05	0	0	0	0	0	0	0.0002	0.0001	.	0.0001	.	.	rs374529704	COSM4055757;COSM5980760	1(stomach);1(upper_aerodigestive_tract)	.	.	.	.	.	.	.	.	.	.	.	0	0.912	D	1	0.899	D	0.999
8	37839515	37839515	C	T	exonic	ADGRA2		nonsynonymous SNV	ADGRA2:NM_032777:exon16:c.C2404T:p.R802W	.	.	.	.	.	.	1.657e-05	0	0	0	0	3.017e-05	0	0	.	.	.	.	0.0082	rs748376886	COSM123420	1(upper_aerodigestive_tract);1(large_intestine)	.	.	.	.	.	.	.	.	.	.	.	0.018	0.531	D	0.999	0.899	D	0.917
4	6587014	6587014	A	G	exonic	MAN2B2		nonsynonymous SNV	MAN2B2:NM_001292038:exon4:c.A410G:p.Y137C,MAN2B2:NM_015274:exon4:c.A410G:p.Y137C	.	.	.	.	.	.	4.16e-05	0	0	0.0006	0	0	0	0	.	.	.	.	.	rs780740629	.	.	.	.	.	.	.	.	.	.	.	.	.	0.014	0.531	D	1	0.899	D	0.998
18	8783987	8783987	T	A	exonic	MTCL1		nonsynonymous SNV	MTCL1:NM_015210:exon6:c.T875A:p.I292N	.	.	.	.	.	.	2.528e-05	0	0	0.0002	0	0	0	6.06e-05	.	.	.	.	.	rs769848943	.	.	.	.	.	.	.	.	.	.	.	.	.	0.002	0.721	D	1	0.899	D	1
12	122138512	122138512	G	A	exonic	MLXIP		nonsynonymous SNV	MLXIP:NM_014938:exon14:c.G2345A:p.R782Q	.	.	.	.	.	.	3.583e-05	0	0.0003	0	0	0	0	6.447e-05	.	.	.	.	.	rs756776307	COSM4039536	1(stomach)	.	.	.	.	.	.	.	.	.	.	.	0.201	0.203	T	1	0.899	D	0.994
13	113326056	113326056	C	T	exonic	GRTP1		nonsynonymous SNV	GRTP1:NM_001286732:exon6:c.G598A:p.D200N,GRTP1:NM_024719:exon6:c.G598A:p.D200N	.	.	.	.	.	.	4.179e-05	0	0	0	0	7.618e-05	0	0	0.0001	.	0.0001	.	.	rs377760302	.	.	.	.	.	.	.	.	.	.	.	.	.	0.002	0.721	D	1	0.899	D	0.999
9	137015977	137015977	C	T	exonic	ABCA2		nonsynonymous SNV	ABCA2:NM_001606:exon22:c.G3302A:p.R1101H,ABCA2:NM_212533:exon22:c.G3392A:p.R1131H	.	.	.	.	.	.	.	.	.	.	.	.	.	.	.	.	.	.	.	.	.	.	.	.	.	.	.	.	.	.	.	.	.	0.013	0.538	D	0.967	0.552	D	0.696
3	53873112	53873112	G	C	exonic	ACTR8		nonsynonymous SNV	ACTR8:NM_022899:exon9:c.C1081G:p.Q361E	.	.	.	.	.	.	4.238e-05	0	0	0.0005	0	0	0	0	.	.	.	.	.	rs761062807	COSM4382867;COSM4382866	1(large_intestine)	.	.	.	.	.	.	.	.	.	.	.	0.03	0.531	D	0.488	0.35	P	0.446
X	154030768	154030768	G	A	exonic	MECP2		nonsynonymous SNV	MECP2:NM_001110792:exon3:c.C1096T:p.R366C,MECP2:NM_004992:exon4:c.C1060T:p.R354C,MECP2:NM_001316337:exon5:c.C781T:p.R261C	.	.	.	.	.	.	4.661e-05	0	0	0	0.0002	6.384e-05	0	0	0.0002	.	0.0003	.	.	rs143876280	COSM269568	1(large_intestine)	other	not_specified	RCV000193184.2	MedGen	CN169374	.	.	.	.	.	.	0.001	0.784	D	0.986	0.596	D	0.55
6	89613822	89613822	C	T	exonic	ANKRD6		nonsynonymous SNV	ANKRD6:NM_001242814:exon5:c.C448T:p.R150C,ANKRD6:NM_001242809:exon7:c.C547T:p.R183C,ANKRD6:NM_001242811:exon7:c.C547T:p.R183C,ANKRD6:NM_001242813:exon7:c.C547T:p.R183C,ANKRD6:NM_014942:exon7:c.C547T:p.R183C	.	.	.	.	.	.	3.32e-05	0.0001	0	0	0	4.503e-05	0	0	0.0002	0.0005	.	.	.	rs369598670	COSM69660	1(ovary)	.	.	.	.	.	.	.	.	.	.	.	0	0.912	D	1	0.899	D	0.997
2	241407558	241407558	G	A	exonic	FARP2		nonsynonymous SNV	FARP2:NM_001282983:exon5:c.G353A:p.R118H,FARP2:NM_001282984:exon5:c.G353A:p.R118H,FARP2:NM_014808:exon5:c.G353A:p.R118H	0.0002	0.0008	.	.	.	.	4.944e-05	9.632e-05	0	0.0001	0	2.998e-05	0	0.0001	0.0002	.	0.0002	.	.	rs199738844	.	.	.	.	.	.	.	.	.	.	.	.	.	0.049	0.398	D	1	0.899	D	0.988
1	113094695	113094695	G	A	exonic	LRIG2		nonsynonymous SNV	LRIG2:NM_014813:exon6:c.G743A:p.R248Q,LRIG2:NM_001312686:exon7:c.G434A:p.R145Q	.	.	.	.	.	.	8.26e-06	0	0	0	0	0	0.0011	0	.	.	.	.	.	rs759401263	.	.	.	.	.	.	.	.	.	.	.	.	.	0.004	0.654	D	0.995	0.657	D	0.936
5	141345370	141345370	A	G	exonic	PCDHGA3		nonsynonymous SNV	PCDHGA3:NM_018916:exon1:c.A1337G:p.N446S,PCDHGA3:NM_032011:exon1:c.A1337G:p.N446S	.	.	.	.	.	.	1.656e-05	0	0	0	0	1.498e-05	0	6.057e-05	.	.	.	.	.	rs760607119	.	.	.	.	.	.	.	.	.	.	.	.	.	0	0.912	D	1	0.899	D	1
15	34063361	34063361	G	A	exonic	CHRM5		nonsynonymous SNV	CHRM5:NM_001320917:exon2:c.G644A:p.R215Q,CHRM5:NM_012125:exon3:c.G644A:p.R215Q	.	.	.	.	.	.	3.297e-05	0	0.0003	0	0	0	0	0	.	.	.	.	.	rs774588600	COSM960775	1(endometrium)	.	.	.	.	.	.	.	.	.	.	.	0.01	0.564	D	0.982	0.581	D	0.916
2	167246535	167246535	C	T	exonic	XIRP2		nonsynonymous SNV	XIRP2:NM_001199144:exon7:c.C4477T:p.R1493C,XIRP2:NM_152381:exon9:c.C5143T:p.R1715C	.	.	.	.	.	.	3.329e-05	0	0	0.0001	0	0	0	0.0002	.	.	.	.	.	rs745448561	COSM3407023	1(central_nervous_system)	.	.	.	.	.	.	.	.	.	.	.	0.001	0.784	D	1	0.899	D	0.877
6	30923178	30923178	C	T	exonic	VARS2		nonsynonymous SNV	VARS2:NM_001167733:exon23:c.C1840T:p.R614C,VARS2:NM_001167734:exon24:c.C2350T:p.R784C,VARS2:NM_020442:exon24:c.C2260T:p.R754C	.	.	.	.	.	.	1.721e-05	0	0	0.0001	0	0	0	6.149e-05	.	.	.	.	.	rs754862639	.	.	.	.	.	.	.	.	.	.	.	.	.	0	0.912	D	1	0.899	D	0.993
6	17605896	17605896	G	C	exonic	FAM8A1		nonsynonymous SNV	FAM8A1:NM_016255:exon4:c.G980C:p.G327A	0.0002	.	.	0.001	.	.	4.142e-05	0	0	0.0006	0	0	0	0	.	.	.	.	.	rs185335946	.	.	.	.	.	.	.	.	.	.	.	.	.	0.003	0.682	D	0.999	0.764	D	0.94
3	11558752	11558752	G	A	exonic	VGLL4		nonsynonymous SNV	VGLL4:NM_001128220:exon4:c.C437T:p.P146L,VGLL4:NM_001128221:exon4:c.C425T:p.P142L,VGLL4:NM_001128219:exon5:c.C695T:p.P232L,VGLL4:NM_001284391:exon5:c.C500T:p.P167L,VGLL4:NM_014667:exon6:c.C677T:p.P226L,VGLL4:NM_001284390:exon7:c.C692T:p.P231L	.	.	.	.	.	.	2.478e-05	0	0	0	0	4.501e-05	0	0	0.0001	.	0.0001	.	.	rs371428293	.	.	.	.	.	.	.	.	.	.	.	.	.	0.002	0.721	D	1	0.899	D	1
11	130135595	130135595	G	T	exonic	APLP2		nonsynonymous SNV	APLP2:NM_001142278:exon9:c.G1030T:p.D344Y,APLP2:NM_001142277:exon12:c.G1549T:p.D517Y,APLP2:NM_001328682:exon12:c.G1549T:p.D517Y,APLP2:NM_001142276:exon13:c.G1717T:p.D573Y,APLP2:NM_001243299:exon13:c.G1747T:p.D583Y,APLP2:NM_001328686:exon13:c.G1618T:p.D540	.	.	.	.	.	.	2.472e-05	0	0	0.0003	0	0	0	0	.	.	.	.	.	rs778440952	.	.	.	.	.	.	.	.	.	.	.	.	.	0.002	0.784	D	1	0.899	D	0.999
12	69569082	69569082	C	T	exonic	FRS2		nonsynonymous SNV	FRS2:NM_001278357:exon3:c.C52T:p.R18W,FRS2:NM_001278356:exon5:c.C52T:p.R18W,FRS2:NM_001042555:exon6:c.C52T:p.R18W,FRS2:NM_001278354:exon6:c.C52T:p.R18W,FRS2:NM_001278355:exon6:c.C52T:p.R18W,FRS2:NM_006654:exon6:c.C52T:p.R18W,FRS2:NM_001278351:exon7:c.C52T	.	.	.	.	.	.	.	.	.	.	.	.	.	.	.	.	.	.	.	.	.	.	.	.	.	.	.	.	.	.	.	.	.	0.017	0.682	D	0.995	0.657	D	0.74
20	3200021	3200021	G	A	exonic	DDRGK1		nonsynonymous SNV	DDRGK1:NM_023935:exon4:c.C490T:p.R164C	.	.	.	.	.	.	3.518e-05	0	0	0	0	1.577e-05	0	0.0002	.	.	.	.	.	rs751324528	COSM3840765;COSM3840766	1(breast)	.	.	.	.	.	.	.	.	.	.	.	0.004	0.721	D	1	0.899	D	0.997
2	100294340	100294340	G	A	exonic	LONRF2		nonsynonymous SNV	LONRF2:NM_198461:exon9:c.C1646T:p.T549M	.	.	.	.	.	.	3.312e-05	0	0	0.0003	0	1.502e-05	0	0	.	.	.	.	.	rs763651128	.	.	.	.	.	.	.	.	.	.	.	.	.	0.001	0.784	D	1	0.899	D	0.997
8	140397645	140397645	T	C	exonic	TRAPPC9		nonsynonymous SNV	TRAPPC9:NM_001321646:exon6:c.A1082G:p.N361S,TRAPPC9:NM_001160372:exon7:c.A1109G:p.N370S,TRAPPC9:NM_031466:exon7:c.A1403G:p.N468S	0.0004	.	.	0.002	.	.	2.471e-05	0	0	0.0003	0	0	0	0	.	.	.	.	.	rs192585023	.	.	.	.	.	.	.	.	.	.	.	.	.	0.018	0.506	D	0.981	0.689	D	0.887
1	23848683	23848683	G	A	exonic	FUCA1		nonsynonymous SNV	FUCA1:NM_000147:exon6:c.C1126T:p.R376W	.	.	.	.	.	.	2.471e-05	0	0	0	0	0	0	0.0002	.	.	.	.	.	rs548735209	.	.	.	.	.	.	.	.	.	.	.	.	.	0.003	0.682	D	0.989	0.609	D	0.677
17	75524383	75524383	T	C	exonic	TSEN54		nonsynonymous SNV	TSEN54:NM_207346:exon11:c.T1552C:p.F518L	.	.	.	.	.	.	2.472e-05	0	0	0.0003	0	0	0	0	.	.	.	.	.	rs749096965	.	.	.	.	.	.	.	.	.	.	.	.	.	0.019	0.501	D	1	0.899	D	0.996
5	138951816	138951816	G	A	exonic	SIL1		nonsynonymous SNV	SIL1:NM_022464:exon8:c.C836T:p.T279M,SIL1:NM_001037633:exon9:c.C836T:p.T279M	0.0004	.	0.0014	0.001	.	.	6.595e-05	9.619e-05	8.639e-05	0	0	4.501e-05	0	0.0002	.	.	.	.	.	rs535287958	COSM4585432	1(bone)	.	.	.	.	.	.	.	.	.	.	.	0.02	0.501	D	1	0.899	D	0.966
6	45512297	45512297	C	G	exonic	RUNX2		nonsynonymous SNV	RUNX2:NM_001278478:exon5:c.C869G:p.P290R,RUNX2:NM_001015051:exon7:c.C911G:p.P304R,RUNX2:NM_001024630:exon7:c.C911G:p.P304R	.	.	.	.	.	.	2.475e-05	0	0	0.0003	0	0	0	0	.	.	.	.	.	rs748242152	.	.	.	.	.	.	.	.	.	.	.	.	.	0.001	0.784	D	0.94	0.581	P	0.613
10	101020669	101020669	G	A	exonic	PDZD7		nonsynonymous SNV	PDZD7:NM_001195263:exon7:c.C877T:p.R293W,PDZD7:NM_001351044:exon7:c.C877T:p.R293W,PDZD7:NM_024895:exon7:c.C877T:p.R293W	.	.	.	.	.	.	4.138e-05	0	0.0004	0	0	0	0	0	.	.	.	.	.	rs753608704	.	.	.	.	.	.	.	.	.	.	.	.	.	0.001	0.784	D	1	0.899	D	0.935
6	33320553	33320553	G	A	exonic	DAXX		nonsynonymous SNV	DAXX:NM_001254717:exon3:c.C853T:p.R285C,DAXX:NM_001141969:exon4:c.C1078T:p.R360C,DAXX:NM_001141970:exon4:c.C1114T:p.R372C,DAXX:NM_001350:exon4:c.C1078T:p.R360C	.	.	.	.	.	.	4.983e-05	9.819e-05	0	0	0	0	0	0.0003	0.0001	0.0002	.	.	.	rs138962926	.	.	.	.	.	.	.	.	.	.	.	.	.	0	0.912	D	1	0.899	D	0.987
1	236599607	236599607	T	C	exonic	HEATR1		nonsynonymous SNV	HEATR1:NM_018072:exon4:c.A377G:p.Y126C	.	.	.	.	.	.	4.973e-05	0	0	0.0003	0	4.52e-05	0	0	.	.	.	.	.	rs749283266	.	.	.	.	.	.	.	.	.	.	.	.	.	0.001	0.784	D	1	0.899	D	0.993
17	41983614	41983614	C	G	exonic	DNAJC7		nonsynonymous SNV	DNAJC7:NM_001144766:exon10:c.G865C:p.E289Q,DNAJC7:NM_003315:exon10:c.G1033C:p.E345Q	0.0002	.	.	0.001	.	.	5.387e-05	0	0	0.0007	0	0	0	0	.	.	.	.	.	rs374329124	.	.	.	.	.	.	.	.	.	.	.	.	.	0.04	0.421	D	0.911	0.609	P	0.782
12	57628801	57628801	G	A	exonic	B4GALNT1		nonsynonymous SNV	B4GALNT1:NM_001276468:exon7:c.C749T:p.T250M,B4GALNT1:NM_001478:exon8:c.C914T:p.T305M	.	.	.	.	.	.	2.473e-05	0	0	0	0	1.499e-05	0	0.0001	.	.	.	.	.	rs199605688	.	.	.	.	.	.	.	.	.	.	.	.	.	0.016	0.555	D	1	0.899	D	0.996
1	245698954	245698954	G	A	exonic	KIF26B		nonsynonymous SNV	KIF26B:NM_018012:exon14:c.G6095A:p.R2032H	.	.	.	.	.	.	3.315e-05	0	0	0	0	4.5e-05	0	6.067e-05	.	.	.	.	.	rs774064902	COSM906829;COSM906830	1(endometrium)	.	.	.	.	.	.	.	.	.	.	.	0.002	0.721	D	1	0.899	D	0.84
12	125091501	125091501	C	T	exonic	AACS		nonsynonymous SNV	AACS:NM_001319839:exon5:c.C548T:p.T183M,AACS:NM_001319840:exon5:c.C548T:p.T183M,AACS:NM_023928:exon5:c.C548T:p.T183M	.	.	.	.	.	.	3.306e-05	0	0	0.0003	0	0	0	6.058e-05	.	.	.	.	.	rs754802369	.	.	.	.	.	.	.	.	.	.	.	.	.	0.001	0.784	D	1	0.899	D	0.995
1	203307223	203307223	A	T	exonic	BTG2		nonsynonymous SNV	BTG2:NM_006763:exon2:c.A262T:p.S88C	0.0004	.	.	0.002	.	.	2.48e-05	0	0	0.0003	0	0	0	0	.	.	.	.	.	rs531539821	.	.	.	.	.	.	.	.	.	.	.	.	.	0.001	0.784	D	0.999	0.764	D	0.929
1	165679560	165679560	C	T	exonic	ALDH9A1		nonsynonymous SNV	ALDH9A1:NM_000696:exon6:c.G812A:p.G271E	0.0002	.	.	0.001	.	.	3.296e-05	0	0	0.0003	0	1.499e-05	0	0	0.0001	.	0.0001	.	.	rs374541291	.	.	.	.	.	.	.	.	.	.	.	.	.	0.034	0.44	D	0.434	0.424	B	0.507
3	132665990	132665990	C	T	exonic	UBA5		nonsynonymous SNV	UBA5:NM_001320210:exon3:c.C46T:p.R16C,UBA5:NM_024818:exon3:c.C214T:p.R72C,UBA5:NM_198329:exon3:c.C46T:p.R16C	.	.	.	.	.	.	4.13e-05	0	0	0.0003	0	1.501e-05	0	6.069e-05	.	.	.	.	.	rs778957097	COSM3122055	1(skin)	.	.	.	.	.	.	.	.	.	.	.	0.001	0.912	D	1	0.899	D	0.994
18	2608826	2608826	C	T	exonic	NDC80		nonsynonymous SNV	NDC80:NM_006101:exon15:c.C1684T:p.R562W	.	.	.	.	.	.	4.957e-05	0	0.0003	0	0	3.006e-05	0	0	.	.	.	.	.	rs769833111	.	.	.	.	.	.	.	.	.	.	.	.	.	0.005	0.632	D	0.997	0.689	D	0.642
12	108518846	108518846	C	T	exonic	FICD		nonsynonymous SNV	FICD:NM_007076:exon3:c.C748T:p.R250C	.	.	.	.	.	.	2.477e-05	0	0	0	0	3.003e-05	0	6.061e-05	0.0001	.	0.0001	.	.	rs372551468	.	.	.	.	.	.	.	.	.	.	.	.	.	0.002	0.721	D	1	0.899	D	0.987
14	64741426	64741426	C	T	exonic	PLEKHG3		nonsynonymous SNV	PLEKHG3:NM_001308147:exon16:c.C1909T:p.R637W	.	.	.	.	.	.	3.361e-05	0	0	0	0	6.15e-05	0	0	.	.	.	.	.	rs746230543	.	.	.	.	.	.	.	.	.	.	.	.	.	0	0.912	D	1	0.899	D	0.999
20	33659941	33659941	C	T	exonic	NECAB3		nonsynonymous SNV	NECAB3:NM_031231:exon7:c.G587A:p.R196Q,NECAB3:NM_031232:exon7:c.G587A:p.R196Q	0.0004	.	.	0.002	.	.	0	0	0	0	0	0	0	0	0.0001	.	0.0001	.	.	rs376406461	.	.	.	.	.	.	.	.	.	.	.	.	.	0.019	0.506	D	0.99	0.715	D	0.83
X	84475348	84475348	C	T	exonic	HDX		nonsynonymous SNV	HDX:NM_144657:exon2:c.G50A:p.R17H,HDX:NM_001177479:exon3:c.G50A:p.R17H	.	.	.	.	.	.	3.941e-05	0	0	0	0.0002	0	0	0.0002	.	.	.	.	.	rs761382416	.	.	.	.	.	.	.	.	.	.	.	.	.	0.002	0.721	D	1	0.899	D	0.996
17	75522111	75522111	C	T	exonic	TSEN54		nonsynonymous SNV	TSEN54:NM_207346:exon8:c.C1030T:p.R344C	.	.	.	.	.	.	4.875e-05	0	0	0.0004	0	4.533e-05	0	0	.	.	.	.	.	rs759944703	.	.	.	.	.	.	.	.	.	.	.	.	.	0.001	0.784	D	1	0.899	D	0.986
11	57808523	57808523	G	A	exonic	CTNND1		nonsynonymous SNV	CTNND1:NM_001085469:exon10:c.G1904A:p.R635H,CTNND1:NM_001085464:exon11:c.G1904A:p.R635H,CTNND1:NM_001085465:exon11:c.G1904A:p.R635H,CTNND1:NM_001085467:exon11:c.G1904A:p.R635H,CTNND1:NM_001085468:exon11:c.G1904A:p.R635H,CTNND1:NM_001206890:exon11:c.G1904A	0.0002	0.0008	.	.	.	.	4.316e-05	0.0003	0	0	0	1.529e-05	0	7.608e-05	.	.	.	.	.	rs201606412	COSM5186984;COSM5186983	2(large_intestine)	.	.	.	.	.	.	.	.	.	.	.	0	0.912	D	1	0.899	D	0.998
1	212385345	212385345	C	T	exonic	TMEM206		nonsynonymous SNV	TMEM206:NM_018252:exon4:c.G424A:p.G142S,TMEM206:NM_001198862:exon5:c.G607A:p.G203S	.	.	.	.	.	.	4.119e-05	0	0	0.0006	0	0	0	0	.	.	.	.	.	rs777515858	.	.	.	.	.	.	.	.	.	.	.	.	.	0.013	0.546	D	1	0.899	D	1
16	58518060	58518060	C	T	exonic	SETD6		nonsynonymous SNV	SETD6:NM_001160305:exon6:c.C802T:p.R268W,SETD6:NM_024860:exon7:c.C730T:p.R244W	.	.	.	.	.	.	3.301e-05	0.0003	0	0	0	1.501e-05	0	0	0.0001	0.0002	.	.	.	rs372232329	COSM971994	1(endometrium)	.	.	.	.	.	.	.	.	.	.	.	0.003	0.682	D	1	0.899	D	0.983
3	198021503	198021503	G	A	exonic	LMLN		nonsynonymous SNV	LMLN:NM_033029:exon13:c.G1423A:p.V475M,LMLN:NM_001136049:exon14:c.G1534A:p.V512M	.	.	.	.	.	.	6.59e-05	0	0	0.0001	0.0005	1.498e-05	0.0011	0.0001	.	.	.	.	.	rs746474441	.	.	.	.	.	.	.	.	.	.	.	.	.	0.001	0.784	D	1	0.899	D	0.99
17	19795634	19795634	G	A	exonic	ULK2		nonsynonymous SNV	ULK2:NM_001142610:exon20:c.C2089T:p.P697S,ULK2:NM_014683:exon20:c.C2089T:p.P697S	0.0002	.	.	0.001	.	.	4.942e-05	0	0	0.0007	0	0	0	0	.	.	.	.	.	rs575159407	.	.	.	.	.	.	.	.	.	.	.	.	.	0.045	0.408	D	1	0.899	D	0.997
7	26184875	26184875	A	C	exonic	NFE2L3		nonsynonymous SNV	NFE2L3:NM_004289:exon4:c.A1177C:p.N393H	.	.	.	.	.	.	1.652e-05	0	0	0.0002	0	0	0	0	.	.	.	.	.	rs762196373	.	.	.	.	.	.	.	.	.	.	.	.	.	0.011	0.555	D	0.994	0.647	D	0.819
7	65948754	65948754	T	C	exonic	VKORC1L1		nonsynonymous SNV	VKORC1L1:NM_173517:exon2:c.T278C:p.I93T	.	.	.	.	.	.	5.94e-05	0	0	0.0012	0	0	0	0	.	.	.	.	.	rs764201861	.	.	.	.	.	.	.	.	.	.	.	.	.	0.048	0.4	D	0.002	0.09	B	0.01
4	17633861	17633861	G	A	exonic	FAM184B		nonsynonymous SNV	FAM184B:NM_015688:exon17:c.C2917T:p.R973C	0.0002	.	.	0.001	.	.	.	.	.	.	.	.	.	.	.	.	.	.	.	rs188210452	.	.	.	.	.	.	.	.	.	.	.	.	.	0	0.912	D	1	0.899	D	0.999
4	125490985	125490985	G	T	exonic	FAT4		nonsynonymous SNV	FAT4:NM_001291285:exon17:c.G14166T:p.L4722F,FAT4:NM_001291303:exon17:c.G14169T:p.L4723F,FAT4:NM_024582:exon17:c.G14163T:p.L4721F	.	.	.	.	.	.	4.944e-05	0	0	0.0007	0	0	0	0	.	.	.	.	.	rs760377475	.	.	.	.	.	.	.	.	.	.	.	.	.	0.007	0.599	D	0.993	0.637	D	0.872
3	43561272	43561272	T	C	exonic	ANO10		nonsynonymous SNV	ANO10:NM_001204833:exon7:c.A1091G:p.D364G,ANO10:NM_001204832:exon8:c.A1226G:p.D409G,ANO10:NM_001204834:exon8:c.A854G:p.D285G,ANO10:NM_001346466:exon8:c.A1226G:p.D409G,ANO10:NM_001346469:exon8:c.A1226G:p.D409G,ANO10:NM_001204831:exon9:c.A1424G:p.D475G,ANO1	0.0002	.	.	0.001	.	.	8.237e-05	0	0	0.0012	0	0	0	0	.	.	.	.	.	rs550874282	.	.	.	.	.	.	.	.	.	.	.	.	.	0.014	0.531	D	0.971	0.637	D	0.856
13	24321467	24321467	A	C	exonic	C1QTNF9		nonsynonymous SNV	C1QTNF9:NM_001303138:exon4:c.A701C:p.Y234S,C1QTNF9:NM_178540:exon4:c.A701C:p.Y234S,C1QTNF9:NM_001303137:exon5:c.A701C:p.Y234S	0.0002	.	.	0.001	.	.	5.766e-05	0	0	0.0008	0	0	0	0	.	.	.	.	.	rs577698338	.	.	.	.	.	.	.	.	.	.	.	.	.	0	0.912	D	0.999	0.764	D	0.999
17	68255797	68255797	G	A	exonic	AMZ2		nonsynonymous SNV	AMZ2:NM_001033574:exon5:c.G674A:p.R225Q,AMZ2:NM_001346480:exon5:c.G674A:p.R225Q,AMZ2:NM_001346471:exon6:c.G848A:p.R283Q,AMZ2:NM_001346481:exon6:c.G746A:p.R249Q,AMZ2:NM_001346484:exon6:c.G746A:p.R249Q,AMZ2:NM_001346485:exon6:c.G680A:p.R227Q,AMZ2:NM_016627:	.	.	.	.	.	.	7.416e-05	0.0003	0	0.0001	0	5.994e-05	0	6.057e-05	0.0002	0.0007	.	.	.	rs372712125	.	.	.	.	.	.	.	.	.	.	.	.	.	0.018	0.531	D	0.977	0.764	D	0.538
1	20682796	20682796	C	T	exonic	KIF17		nonsynonymous SNV	KIF17:NM_001122819:exon11:c.G2320A:p.A774T,KIF17:NM_001287212:exon11:c.G2020A:p.A674T,KIF17:NM_020816:exon11:c.G2320A:p.A774T	.	.	.	.	.	.	3.299e-05	9.66e-05	0	0.0001	0	3e-05	0	0	.	.	.	.	.	rs777878864	.	.	.	.	.	.	.	.	.	.	.	.	.	0.001	0.784	D	1	0.899	D	0.965
11	14294529	14294529	C	T	exonic	RRAS2		nonsynonymous SNV	RRAS2:NM_001102669:exon4:c.G119A:p.R40H,RRAS2:NM_001177314:exon4:c.G245A:p.R82H,RRAS2:NM_001177315:exon4:c.G119A:p.R40H,RRAS2:NM_012250:exon4:c.G350A:p.R117H	0.0002	.	.	0.001	.	.	4.15e-05	0	0	0.0003	0	1.508e-05	0	6.083e-05	.	.	.	.	.	rs566703225	.	.	.	.	.	.	.	.	.	.	.	.	.	0.007	0.682	D	1	0.899	D	0.973
2	235042606	235042606	C	G	exonic	SH3BP4		nonsynonymous SNV	SH3BP4:NM_014521:exon4:c.C1837G:p.P613A	.	.	.	.	.	.	6.593e-05	0.0008	0	0	0	0	0	0	0.0004	0.0011	.	.	.	rs142429272	.	.	.	.	.	.	.	.	.	.	.	.	.	0.003	0.682	D	0.999	0.764	D	0.994
4	153585489	153585489	T	G	exonic	TMEM131L		nonsynonymous SNV	TMEM131L:NM_001131007:exon13:c.T1189G:p.F397V,TMEM131L:NM_015196:exon13:c.T1186G:p.F396V	.	.	.	.	.	.	5.766e-05	0	0	0.0007	0	1.498e-05	0	0	.	.	.	.	.	rs757761062	.	.	.	.	.	.	.	.	.	.	.	.	.	0.003	0.784	D	1	0.899	D	0.987
22	50249160	50249160	C	T	exonic	HDAC10		nonsynonymous SNV	HDAC10:NM_001159286:exon8:c.G699A:p.M233I,HDAC10:NM_032019:exon8:c.G699A:p.M233I	.	.	.	.	.	.	7.953e-05	0	0	0.001	0	0	0	0	.	.	.	.	.	rs765537698	.	.	.	.	.	.	.	.	.	.	.	.	.	0	0.912	D	0.997	0.764	D	0.981
15	78774701	78774701	C	T	exonic	ADAMTS7		nonsynonymous SNV	ADAMTS7:NM_014272:exon12:c.G1799A:p.R600H	.	.	.	.	.	.	7.463e-05	9.76e-05	0	0	0	0.0001	0	0	0.0002	0.0002	0.0002	.	.	rs146929742	.	.	.	.	.	.	.	.	.	.	.	.	.	0	0.912	D	1	0.899	D	0.968
9	136447278	136447278	C	T	exonic	SEC16A		nonsynonymous SNV	SEC16A:NM_001276418:exon26:c.G6646A:p.A2216T,SEC16A:NM_014866:exon27:c.G6646A:p.A2216T	0.0002	.	.	.	.	0.001	7.508e-05	0	0.001	0	0	0	0	0.0001	.	.	.	.	.	rs535521645	.	.	.	.	.	.	.	.	.	.	.	.	.	0.001	0.784	D	1	0.899	D	0.993
10	70744163	70744163	C	T	exonic	ADAMTS14		nonsynonymous SNV	ADAMTS14:NM_080722:exon14:c.C2156T:p.T719M,ADAMTS14:NM_139155:exon14:c.C2165T:p.T722M	.	.	.	.	.	.	5.723e-05	0	0	0	0	0.0001	0	0	0.0002	.	0.0002	.	.	rs369192944	.	.	.	.	.	.	.	.	.	.	.	.	.	0.011	0.555	D	0.997	0.899	D	0.92
7	100098655	100098655	G	A	exonic	MCM7		nonsynonymous SNV	MCM7:NM_001278595:exon5:c.C115T:p.R39C,MCM7:NM_182776:exon5:c.C115T:p.R39C,MCM7:NM_005916:exon6:c.C643T:p.R215C	.	.	.	.	.	.	5.765e-05	0	0	0	0	8.99e-05	0	6.056e-05	.	.	.	.	.	rs757198963	.	.	.	.	.	.	.	.	.	.	.	.	.	0.003	0.721	D	0.997	0.689	D	0.724
17	18305207	18305207	C	T	exonic	TOP3A		nonsynonymous SNV	TOP3A:NM_001320759:exon4:c.G119A:p.R40Q,TOP3A:NM_004618:exon5:c.G404A:p.R135Q	0.0002	.	.	0.001	.	.	7.43e-05	0	0	0.001	0	0	0	0	.	.	.	.	.	rs117400470	.	.	.	.	.	.	.	.	.	.	.	.	.	0.011	0.555	D	0.996	0.67	D	0.87
21	44333146	44333146	G	A	exonic	C21orf2		nonsynonymous SNV	C21orf2:NM_001271440:exon4:c.C260T:p.P87L,C21orf2:NM_001271441:exon4:c.C260T:p.P87L,C21orf2:NM_004928:exon4:c.C260T:p.P87L,C21orf2:NM_001271442:exon5:c.C137T:p.P46L	0.0002	.	.	.	.	0.001	8.466e-05	0	0	0.0001	0	0	0	0.0005	.	.	.	.	.	rs553278564	.	.	.	.	.	.	.	.	.	.	.	.	.	0.006	0.721	D	1	0.899	D	0.965
2	113242726	113242726	C	T	exonic	PAX8		nonsynonymous SNV	PAX8:NM_003466:exon5:c.G442A:p.V148M,PAX8:NM_013952:exon5:c.G442A:p.V148M,PAX8:NM_013953:exon5:c.G442A:p.V148M,PAX8:NM_013992:exon5:c.G442A:p.V148M	0.0002	.	.	0.001	.	.	8.279e-05	0	0	0.001	0	0	0	6.056e-05	.	.	.	.	.	rs185509087	.	.	.	.	.	.	.	.	.	.	.	.	.	0.15	0.334	T	0.999	0.764	D	0.987
6	89670951	89670951	G	A	exonic	MDN1		nonsynonymous SNV	MDN1:NM_014611:exon83:c.C13924T:p.L4642F	0.0002	.	.	0.001	.	.	3.297e-05	0	0	0.0005	0	0	0	0	.	.	.	.	.	rs531823381	.	.	.	.	.	.	.	.	.	.	.	.	.	0.044	0.41	D	1	0.899	D	0.997
11	118237132	118237132	A	T	exonic	MPZL3		nonsynonymous SNV	MPZL3:NM_001286152:exon3:c.T333A:p.N111K,MPZL3:NM_198275:exon3:c.T369A:p.N123K	0.0002	.	.	0.001	.	.	4.943e-05	0	0	0.0006	0	0	0	6.056e-05	.	.	.	.	.	rs183453145	.	.	.	.	.	.	.	.	.	.	.	.	.	0	0.912	D	1	0.899	D	0.999
16	19540704	19540704	C	T	exonic	CCP110		nonsynonymous SNV	CCP110:NM_001199022:exon5:c.C1966T:p.R656W,CCP110:NM_001323572:exon5:c.C1966T:p.R656W,CCP110:NM_001323577:exon5:c.C1966T:p.R656W,CCP110:NM_001323569:exon6:c.C1966T:p.R656W,CCP110:NM_001323576:exon6:c.C1966T:p.R656W,CCP110:NM_014711:exon6:c.C1966T:p.R656W,	.	.	.	.	.	.	5.026e-05	0	8.775e-05	0	0	7.627e-05	0	0	0.0001	.	0.0001	.	.	rs142593876	.	.	.	.	.	.	.	.	.	.	.	.	.	0	0.912	D	1	0.899	D	0.997
17	4989446	4989446	C	T	exonic	INCA1		nonsynonymous SNV	INCA1:NM_001167985:exon6:c.G332A:p.R111H,INCA1:NM_001167987:exon6:c.G377A:p.R126H,INCA1:NM_213726:exon6:c.G332A:p.R111H,INCA1:NM_001167986:exon7:c.G377A:p.R126H	.	.	.	.	.	.	4.154e-05	9.656e-05	0	0	0.0002	3.015e-05	0	6.278e-05	0.0002	0.0005	0.0001	.	.	rs139552288	COSM3421701;COSM3421702	1(large_intestine)	.	.	.	.	.	.	.	.	.	.	.	0.003	0.682	D	1	0.899	D	0.999
17	63412056	63412056	G	A	exonic	TANC2		nonsynonymous SNV	TANC2:NM_025185:exon21:c.G3602A:p.R1201H	.	.	.	.	.	.	8.287e-05	0	0	0	0	0.0001	0	0	0.0002	.	0.0002	.	.	rs201488189	.	.	.	.	.	.	.	.	.	.	.	.	.	0.016	0.524	D	1	0.899	D	0.981
3	111919133	111919133	G	A	exonic	PHLDB2		nonsynonymous SNV	PHLDB2:NM_001134438:exon4:c.G1781A:p.R594Q,PHLDB2:NM_001134439:exon4:c.G1781A:p.R594Q,PHLDB2:NM_145753:exon4:c.G1781A:p.R594Q,PHLDB2:NM_001134437:exon5:c.G1862A:p.R621Q	0.0002	.	.	.	0.001	.	5.772e-05	0	0	0.0001	0	6e-05	0	0.0001	0.0001	.	0.0001	.	.	rs148898642	COSM727271;COSM1149553;COSM727272	1(lung);1(large_intestine)	.	.	.	.	.	.	.	.	.	.	.	0.031	0.574	D	0.999	0.899	D	0.968
6	43340868	43340868	C	A	exonic	ZNF318		nonsynonymous SNV	ZNF318:NM_014345:exon9:c.G3417T:p.Q1139H	0.0006	.	.	0.003	.	.	7.433e-05	0	0	0.0009	0	1.502e-05	0	0	.	.	.	.	.	rs192137116	.	.	.	.	.	.	.	.	.	.	.	.	.	0.002	0.721	D	0.999	0.764	D	0.997
4	6594624	6594624	G	A	exonic	MAN2B2		nonsynonymous SNV	MAN2B2:NM_001292038:exon7:c.G796A:p.G266S,MAN2B2:NM_015274:exon7:c.G949A:p.G317S	0.0002	.	0.0014	.	.	.	7.453e-05	0	0.0004	0	0	0	0	0.0002	.	.	.	.	.	rs201727705	.	.	.	.	.	.	.	.	.	.	.	.	.	0.009	0.574	D	1	0.899	D	0.98
10	67797141	67797141	C	G	exonic	DNAJC12		nonsynonymous SNV	DNAJC12:NM_021800:exon5:c.G572C:p.R191T	.	.	.	.	.	.	5.845e-05	0	0	0.0008	0	0	0	0	.	.	.	.	.	rs774800593	.	.	.	.	.	.	.	.	.	.	.	.	.	0.01	0.564	D	0.999	0.764	D	0.942
16	58019008	58019008	G	A	exonic	USB1		nonsynonymous SNV	USB1:NM_001195302:exon5:c.G592A:p.G198S,USB1:NM_001330568:exon6:c.G493A:p.G165S,USB1:NM_024598:exon6:c.G646A:p.G216S	.	.	.	.	.	.	5.785e-05	0	0	0.0008	0	0	0	0	.	.	.	.	.	rs778666156	.	.	.	.	.	.	.	.	.	.	.	.	.	0.007	0.614	D	0.998	0.764	D	0.946
3	47706448	47706448	G	A	exonic	SMARCC1		nonsynonymous SNV	SMARCC1:NM_003074:exon10:c.C1001T:p.P334L	0.0002	.	.	0.001	.	.	6.725e-05	0	0	0.0006	0	1.514e-05	0	0.0001	.	.	.	.	.	rs184362616	.	.	.	.	.	.	.	.	.	.	.	.	.	0.008	0.586	D	0.997	0.689	D	0.895
2	200921004	200921004	T	C	exonic	ORC2		nonsynonymous SNV	ORC2:NM_006190:exon14:c.A1283G:p.N428S	0.0002	.	.	0.001	.	.	7.501e-05	0	0	0.0006	0	1.513e-05	0	0.0002	.	.	.	.	.	rs575574109	COSM1404437	1(large_intestine)	.	.	.	.	.	.	.	.	.	.	.	0.005	0.632	D	0.997	0.764	D	0.971
16	16270141	16270141	C	T	exonic	NOMO2;NOMO3		nonsynonymous SNV	NOMO3:NM_001004067:exon17:c.C1915T:p.R639C,NOMO2:NM_173614:exon17:c.C1915T:p.R639C	0.0002	.	.	.	.	0.001	4.518e-05	0	0	0	0	3.164e-05	0	0.0002	.	.	.	.	.	rs538439114	.	.	.	.	.	.	.	.	.	.	.	.	.	0.001	0.784	D	1	0.899	D	0.931
2	120990536	120990536	C	A	exonic	GLI2		nonsynonymous SNV	GLI2:NM_005270:exon13:c.C4622A:p.S1541Y	0.0006	.	.	0.003	.	.	7.42e-05	0	0	0.001	0	0	0	0	.	.	.	.	.	rs199887024	.	.	.	.	.	.	.	.	.	.	.	.	.	0	0.912	D	1	0.899	D	0.998
3	183318114	183318114	G	A	exonic	MCF2L2		nonsynonymous SNV	MCF2L2:NM_015078:exon7:c.C707T:p.T236M	.	.	.	.	.	.	4.159e-05	0	0.0002	0.0002	0	1.507e-05	0	0	.	.	.	.	.	rs759404985	.	.	.	.	.	.	.	.	.	.	.	.	.	0.021	0.491	D	0.998	0.899	D	0.942
12	117024167	117024167	G	A	exonic	FBXW8		nonsynonymous SNV	FBXW8:NM_012174:exon9:c.G1190A:p.R397H,FBXW8:NM_153348:exon9:c.G1388A:p.R463H	0.0002	.	.	0.001	.	.	4.946e-05	0	0	0.0006	0	0	0	6.061e-05	.	.	.	.	.	rs186364302	COSM1359099	1(large_intestine)	.	.	.	.	.	.	.	.	.	.	.	0	0.912	D	1	0.899	D	0.986
1	21854980	21854980	G	A	exonic	HSPG2		nonsynonymous SNV	HSPG2:NM_001291860:exon48:c.C6004T:p.R2002W,HSPG2:NM_005529:exon48:c.C6001T:p.R2001W	0.0006	.	.	0.003	.	.	6.67e-05	0	0	0.0008	0	1.516e-05	0	0	0.0001	.	0.0001	.	.	rs188040069	.	.	.	.	.	.	.	.	.	.	.	.	.	0.043	0.413	D	1	0.899	D	0.991
16	870840	870840	A	T	exonic	LMF1		nonsynonymous SNV	LMF1:NM_022773:exon8:c.T1121A:p.L374Q	.	.	.	.	.	.	8.595e-05	0	0	0.0002	0	4.685e-05	0.0012	0.0002	.	.	.	.	.	rs778846872	.	.	.	.	.	.	.	.	.	.	.	.	.	0.002	0.721	D	0.999	0.764	D	0.982
6	31632833	31632833	G	A	exonic	PRRC2A		nonsynonymous SNV	PRRC2A:NM_004638:exon16:c.G4160A:p.S1387N,PRRC2A:NM_080686:exon16:c.G4160A:p.S1387N	.	.	.	.	.	.	6.034e-05	0	0	0.0008	0	0	0	0	.	.	.	.	.	rs745533943	.	.	.	.	.	.	.	.	.	.	.	.	.	0.001	0.784	D	0.997	0.689	D	0.986
8	23296017	23296017	C	T	exonic	R3HCC1		nonsynonymous SNV	R3HCC1:NM_001136108:exon8:c.C1243T:p.R415W,R3HCC1:NM_001301650:exon9:c.C1117T:p.R373W	.	.	.	.	.	.	0.0001	0	0	0	0	0.0003	0	0	.	.	.	.	.	rs564287129	.	.	.	.	.	.	.	.	.	.	.	.	.	0	0.912	D	1	0.899	D	0.997
20	17990024	17990024	A	G	exonic	MGME1		nonsynonymous SNV	MGME1:NM_052865:exon5:c.A950G:p.Y317C,MGME1:NM_001310338:exon6:c.A995G:p.Y332C	.	.	.	.	.	.	3.295e-05	0	0	0.0005	0	0	0	0	.	.	.	.	.	rs777917237	.	.	.	.	.	.	.	.	.	.	.	.	.	0.005	0.721	D	1	0.899	D	0.993
1	23441681	23441681	C	T	exonic	ASAP3		nonsynonymous SNV	ASAP3:NM_001143778:exon7:c.G694A:p.E232K,ASAP3:NM_017707:exon8:c.G721A:p.E241K	0.0002	.	.	0.001	.	.	5.772e-05	9.617e-05	0.0002	0.0001	0	4.503e-05	0	0	.	.	.	.	.	rs200562976	.	.	.	.	.	.	.	.	.	.	.	.	.	0.013	0.538	D	0.959	0.585	D	0.338
11	65209900	65209900	C	T	exonic	CAPN1		nonsynonymous SNV	CAPN1:NM_001198868:exon18:c.C1846T:p.R616C,CAPN1:NM_001198869:exon18:c.C1846T:p.R616C,CAPN1:NM_005186:exon18:c.C1846T:p.R616C	0.0002	.	.	0.001	.	.	5.028e-05	0	0	0.0006	0	0	0	6.079e-05	.	.	.	.	.	rs139570056	.	.	.	.	.	.	.	.	.	.	.	.	.	0	0.912	D	0.998	0.715	D	0.932
16	20988053	20988053	C	T	exonic	DNAH3		nonsynonymous SNV	DNAH3:NM_001347886:exon45:c.G6476A:p.R2159H,DNAH3:NM_017539:exon45:c.G6614A:p.R2205H	0.0004	.	.	.	.	0.002	0.0001	0	0	0	0	0	0.0011	0.0008	.	.	.	.	.	rs543704925	COSM1629812;COSM1629813	1(liver)	.	.	.	.	.	.	.	.	.	.	.	0.001	0.784	D	1	0.899	D	1
9	121326672	121326672	G	T	exonic	GSN		nonsynonymous SNV	GSN:NM_000177:exon12:c.G1730T:p.R577L,GSN:NM_001127662:exon12:c.G1577T:p.R526L,GSN:NM_001258029:exon12:c.G1628T:p.R543L,GSN:NM_001258030:exon12:c.G1601T:p.R534L,GSN:NM_198252:exon13:c.G1577T:p.R526L,GSN:NM_001127663:exon14:c.G1685T:p.R562L,GSN:NM_00112766	.	.	.	.	.	.	6.749e-05	0	0	0.001	0	0	0	0	.	.	.	.	.	rs528604896	.	.	Uncertain significance	Amyloidosis	RCV000376344.1	Human_Phenotype_Ontology:MedGen:Orphanet	HP:0011034:C0002726:ORPHA69	.	.	.	.	.	.	0.001	0.784	D	1	0.899	D	0.999
4	127801893	127801893	G	A	exonic	HSPA4L		nonsynonymous SNV	HSPA4L:NM_001317383:exon5:c.G515A:p.C172Y,HSPA4L:NM_001317382:exon6:c.G560A:p.C187Y,HSPA4L:NM_014278:exon6:c.G638A:p.C213Y,HSPA4L:NM_001317381:exon7:c.G731A:p.C244Y	0.0008	.	.	0.004	.	.	6.687e-05	0	0	0.0008	0	1.511e-05	0	0	0.0001	.	0.0001	.	.	rs143921953	.	.	.	.	.	.	.	.	.	.	.	.	.	0	0.912	D	0.998	0.715	D	0.981
15	78513177	78513177	T	C	exonic	HYKK		nonsynonymous SNV	HYKK:NM_001013619:exon2:c.T89C:p.F30S,HYKK:NM_001083612:exon2:c.T89C:p.F30S	.	.	.	.	.	.	8.283e-05	0	0	0.0012	0	0	0	0	.	.	.	.	.	rs750698703	.	.	.	.	.	.	.	.	.	.	.	.	.	0.002	0.721	D	0.996	0.899	D	0.969
12	101312255	101312255	C	T	exonic	UTP20		nonsynonymous SNV	UTP20:NM_014503:exon21:c.C2531T:p.P844L	.	.	.	.	.	.	4.963e-05	0	0	0.0007	0	0	0	0	.	.	.	.	.	rs746883525	.	.	.	.	.	.	.	.	.	.	.	.	.	0.025	0.473	D	1	0.899	D	0.993
16	84480681	84480681	C	G	exonic	TLDC1		nonsynonymous SNV	TLDC1:NM_020947:exon7:c.G1105C:p.G369R	0.0002	.	.	0.001	.	.	7.469e-05	0	0	0.001	0	0	0	0	.	.	.	.	.	rs200062705	.	.	.	.	.	.	.	.	.	.	.	.	.	0	0.912	D	1	0.899	D	1
7	102485138	102485138	C	T	exonic	RASA4B		nonsynonymous SNV	RASA4B:NM_001277335:exon18:c.G1988A:p.R663Q	.	.	.	.	.	.	.	.	.	.	.	.	.	.	.	.	.	.	.	.	.	.	.	.	.	.	.	.	.	.	.	.	.	0.032	0.45	D	0.998	0.715	D	0.845
2	236338295	236338295	G	A	exonic	IQCA1		nonsynonymous SNV	IQCA1:NM_001270584:exon16:c.C1921T:p.R641W,IQCA1:NM_001270585:exon17:c.C2068T:p.R690W,IQCA1:NM_024726:exon17:c.C2044T:p.R682W	.	.	.	.	.	.	9.115e-05	0.0001	8.652e-05	0.0006	0	1.499e-05	0	0.0002	.	.	.	.	.	rs756288404	.	.	.	.	.	.	.	.	.	.	.	.	.	0.011	0.555	D	0.977	0.67	D	0.773
3	46671550	46671550	G	A	exonic	ALS2CL		nonsynonymous SNV	ALS2CL:NM_001190707:exon25:c.C2719T:p.R907C,ALS2CL:NM_147129:exon25:c.C2719T:p.R907C	0.0004	.	.	0.002	.	.	8.245e-05	0	0	0.0008	0	4.5e-05	0	0	.	.	.	.	.	rs140754417	COSM4661305	1(large_intestine)	.	.	.	.	.	.	.	.	.	.	.	0.002	0.912	D	1	0.899	D	0.999
10	27961636	27961636	G	A	exonic	ARMC4		nonsynonymous SNV	ARMC4:NM_001312689:exon5:c.C394T:p.R132C,ARMC4:NM_001290020:exon10:c.C1318T:p.R440C,ARMC4:NM_018076:exon10:c.C1318T:p.R440C	.	.	.	.	.	.	0.0001	0	0	0	0	0.0002	0	0	0.0001	.	0.0001	.	.	rs376424270	.	.	.	.	.	.	.	.	.	.	.	.	.	0.002	0.912	D	1	0.899	D	0.911
18	23847502	23847502	G	T	exonic	LAMA3		nonsynonymous SNV	LAMA3:NM_001127717:exon32:c.G3970T:p.G1324W,LAMA3:NM_198129:exon32:c.G3970T:p.G1324W	0.0004	.	.	0.001	.	0.001	0.0001	0	0	0.0016	0	0	0	6.059e-05	.	.	.	.	.	rs564044139	.	.	.	.	.	.	.	.	.	.	.	.	.	0	0.912	D	1	0.899	D	1
3	40422936	40422936	C	A	exonic	ENTPD3		nonsynonymous SNV	ENTPD3:NM_001248:exon8:c.C918A:p.S306R,ENTPD3:NM_001291960:exon8:c.C918A:p.S306R,ENTPD3:NM_001291961:exon8:c.C918A:p.S306R	0.0004	.	.	0.002	.	.	0.0001	0	0	0.0015	0	0	0	0	.	.	.	.	.	rs180971975	.	.	.	.	.	.	.	.	.	.	.	.	.	0.001	0.784	D	1	0.899	D	0.993
14	60798094	60798094	A	C	exonic	MNAT1		nonsynonymous SNV	MNAT1:NM_001177963:exon3:c.A250C:p.K84Q,MNAT1:NM_002431:exon3:c.A250C:p.K84Q	0.0006	.	.	0.003	.	.	0.0002	0	0	0.0023	0	0	0	0	.	.	.	0.011	.	rs118051600	.	.	.	.	.	.	.	.	.	.	.	.	.	0	0.912	D	1	0.899	D	0.97
3	12820124	12820124	A	G	exonic	CAND2		nonsynonymous SNV	CAND2:NM_012298:exon9:c.A2704G:p.K902E,CAND2:NM_001162499:exon11:c.A2983G:p.K995E	0.0004	.	0.0014	0.001	.	.	0.0001	0	0.0002	0.0012	0	0	0.0011	0	.	.	.	.	.	rs199654449	.	.	.	.	.	.	.	.	.	.	.	.	.	0.001	0.784	D	0.97	0.55	D	0.687
7	42935077	42935077	C	T	exonic	MRPL32		nonsynonymous SNV	MRPL32:NM_031903:exon2:c.C253T:p.R85C	.	.	.	.	.	.	9.89e-05	0	0.0002	0.0006	0	5.998e-05	0	6.06e-05	.	.	.	.	.	rs780282413	COSM188547	1(endometrium)	.	.	.	.	.	.	.	.	.	.	.	0.034	0.44	D	0.964	0.539	D	0.398
5	134321854	134321854	C	T	exonic	CDKL3		nonsynonymous SNV	CDKL3:NM_001349363:exon2:c.G22A:p.G8R,CDKL3:NM_001300853:exon4:c.G22A:p.G8R,CDKL3:NM_001113575:exon5:c.G589A:p.G197R,CDKL3:NM_016508:exon5:c.G589A:p.G197R	.	.	.	.	.	.	9.194e-05	0	0	0.0013	0	0	0	0	.	.	.	.	.	rs756114915	.	.	.	.	.	.	.	.	.	.	.	.	.	0	0.912	D	0.962	0.899	D	0.677
5	160349703	160349703	C	T	exonic	C1QTNF2		nonsynonymous SNV	C1QTNF2:NM_031908:exon3:c.G458A:p.R153H	0.0002	.	.	0.001	.	.	0.0001	0	0	0.0014	0	0	0	0.0002	.	.	.	.	.	rs537950953	COSM4382435	2(stomach);2(large_intestine)	.	.	.	.	.	.	.	.	.	.	.	0.077	0.341	T	1	0.899	D	0.999
3	113978889	113978889	A	G	exonic	CCDC191		nonsynonymous SNV	CCDC191:NM_020817:exon15:c.T2429C:p.L810P	0.0002	.	.	0.001	.	.	9.888e-05	0	0	0.0014	0	0	0	0	.	.	.	.	.	rs199616776	.	.	.	.	.	.	.	.	.	.	.	.	.	0	0.912	D	1	0.899	D	0.999
2	169095654	169095654	G	A	exonic	DHRS9		nonsynonymous SNV	DHRS9:NM_001142271:exon5:c.G847A:p.A283T,DHRS9:NM_001289763:exon5:c.G1027A:p.A343T,DHRS9:NM_001142270:exon6:c.G847A:p.A283T,DHRS9:NM_199204:exon6:c.G847A:p.A283T	0.0002	.	.	.	.	0.001	9.067e-05	0	0	0	0	1.499e-05	0	0.0006	.	.	.	.	.	rs568654446	.	.	.	.	.	.	.	.	.	.	.	.	.	0.018	0.506	D	0.952	0.574	P	0.259
7	101212933	101212933	T	C	exonic	PLOD3		nonsynonymous SNV	PLOD3:NM_001084:exon8:c.A788G:p.N263S	0.0008	.	0.0014	0.003	.	.	0.0001	0	8.747e-05	0.0005	0	0	0	0.0006	.	.	.	.	.	rs201390485	.	.	.	.	.	.	.	.	.	.	.	.	.	0.022	0.486	D	1	0.899	D	0.998
3	51947889	51947889	G	A	exonic	PARP3		nonsynonymous SNV	PARP3:NM_001003931:exon10:c.G1447A:p.E483K,PARP3:NM_005485:exon10:c.G1426A:p.E476K	.	.	.	.	.	.	0.0001	0.0003	8.646e-05	0.0009	0	3.005e-05	0	6.063e-05	0.0001	0.0003	.	.	.	rs376234079	.	.	.	.	.	.	.	.	.	.	.	.	.	0.008	0.586	D	1	0.899	D	0.975
7	22150444	22150444	C	T	exonic	RAPGEF5		nonsynonymous SNV	RAPGEF5:NM_012294:exon18:c.G1388A:p.R463Q	.	.	.	.	.	.	0.0001	0	0	0.0015	0	0	0	6.061e-05	.	.	.	.	.	rs751011969	.	.	.	.	.	.	.	.	.	.	.	.	.	0.003	0.682	D	0.997	0.715	D	0.928
6	42637179	42637179	T	C	exonic	UBR2		nonsynonymous SNV	UBR2:NM_015255:exon15:c.T1843C:p.S615P	0.0004	.	.	0.002	.	.	9.91e-05	0	0	0.0014	0	0	0	0	.	.	.	.	.	rs181358769	.	.	.	.	.	.	.	.	.	.	.	.	.	0.005	0.632	D	0.998	0.715	D	0.897
7	55366105	55366105	C	A	exonic	LANCL2		nonsynonymous SNV	LANCL2:NM_018697:exon1:c.C80A:p.P27H	.	.	.	.	.	.	0.0002	0	0	0.0023	0	0	0	0	.	.	.	.	.	rs758630421	.	.	.	.	.	.	.	.	.	.	.	.	.	0.001	0.784	D	1	0.899	D	0.996
2	101028307	101028307	T	C	exonic	TBC1D8		nonsynonymous SNV	TBC1D8:NM_001102426:exon13:c.A2303G:p.Y768C,TBC1D8:NM_001330348:exon13:c.A2348G:p.Y783C	0.0002	.	.	0.001	.	.	9.608e-05	0	0	0.0013	0	0	0	0	.	.	.	.	.	rs201461683	.	.	.	.	.	.	.	.	.	.	.	.	.	0.004	0.654	D	1	0.899	D	0.971
12	121245171	121245171	G	A	exonic	CAMKK2		nonsynonymous SNV	CAMKK2:NM_001270486:exon14:c.C1522T:p.R508C,CAMKK2:NM_153500:exon14:c.C1393T:p.R465C,CAMKK2:NM_172215:exon14:c.C1393T:p.R465C,CAMKK2:NM_172216:exon14:c.C1393T:p.R465C,CAMKK2:NM_001270485:exon15:c.C1522T:p.R508C,CAMKK2:NM_006549:exon15:c.C1522T:p.R508C,CAM	.	.	.	.	.	.	0.0001	0	0.0002	0.0009	0	3.111e-05	0	0.0003	0.0001	.	0.0001	.	.	rs201470961	.	.	.	.	.	.	.	.	.	.	.	.	.	0.001	0.912	D	1	0.899	D	1
9	33342824	33342824	C	T	exonic	NFX1		nonsynonymous SNV	NFX1:NM_001318758:exon13:c.C2197T:p.R733C,NFX1:NM_002504:exon13:c.C2194T:p.R732C,NFX1:NM_147134:exon13:c.C2194T:p.R732C	0.0002	.	.	0.001	.	.	0.0002	0.0002	0	0.0015	0	6.571e-05	0.0013	0	0.0001	.	0.0001	.	.	rs199550083	COSM1108319	1(endometrium)	.	.	.	.	.	.	.	.	.	.	.	0.004	0.721	D	1	0.899	D	0.989
2	32736694	32736694	C	T	exonic	TTC27		nonsynonymous SNV	TTC27:NM_001193509:exon12:c.C1180T:p.R394C,TTC27:NM_017735:exon12:c.C1330T:p.R444C	.	.	.	.	.	.	8.248e-05	0	8.673e-05	0	0	0.0001	0.0011	0	0.0002	.	0.0002	.	.	rs374917696	.	.	.	.	.	.	.	.	.	.	.	.	.	0.003	0.682	D	0.996	0.67	D	0.684
20	49374172	49374172	A	G	exonic	KCNB1		nonsynonymous SNV	KCNB1:NM_004975:exon2:c.T1388C:p.I463T	0.0004	.	.	0.002	.	.	0.0001	0	0.0003	0.0008	0	5.994e-05	0.0011	0.0001	0.0002	.	0.0002	.	.	rs145421532	.	.	.	.	.	.	.	.	.	.	.	.	.	0.001	0.784	D	0.615	0.379	P	0.103
9	99221549	99221549	G	C	exonic	ALG2		nonsynonymous SNV	ALG2:NM_033087:exon1:c.C346G:p.Q116E	.	.	.	.	.	.	0	0	0	0	0	0	0	0	.	.	.	.	.	rs754476664	.	.	.	.	.	.	.	.	.	.	.	.	.	0.083	0.33	T	0.986	0.596	D	0.909
9	92719477	92719477	G	T	exonic	BICD2		nonsynonymous SNV	BICD2:NM_001003800:exon5:c.C1168A:p.L390I,BICD2:NM_015250:exon5:c.C1168A:p.L390I	0.0006	.	.	0.003	.	.	5.839e-05	0	0	0.0008	0	0	0	0	.	.	.	.	.	rs192669216	.	.	.	.	.	.	.	.	.	.	.	.	.	0.007	0.599	D	0.998	0.715	D	0.942
12	53315781	53315781	G	A	exonic	AAAS		nonsynonymous SNV	AAAS:NM_001173466:exon3:c.C253T:p.R85C,AAAS:NM_015665:exon3:c.C253T:p.R85C	.	.	.	.	.	.	7.01e-05	0	0	0.0006	0	0	0	0.0002	.	.	.	.	.	rs373066215	.	.	.	.	.	.	.	.	.	.	.	.	.	0.019	0.501	D	0.988	0.604	D	0.513
4	1349588	1349588	G	A	exonic	UVSSA		nonsynonymous SNV	UVSSA:NM_001317934:exon3:c.G163A:p.A55T,UVSSA:NM_001317935:exon3:c.G163A:p.A55T,UVSSA:NM_020894:exon3:c.G163A:p.A55T	0.0004	.	.	0.002	.	.	7.486e-05	0	0	0.0008	0	3.031e-05	0	0	.	.	.	.	.	rs200842541	.	.	.	.	.	.	.	.	.	.	.	.	.	0.005	0.632	D	1	0.899	D	0.943
21	46267118	46267118	G	A	exonic	MCM3AP		nonsynonymous SNV	MCM3AP:NM_003906:exon10:c.C2653T:p.L885F	.	.	.	.	.	.	9.79e-05	0	0	0.0013	0	0	0	0	.	.	.	.	.	rs201315959	.	.	.	.	.	.	.	.	.	.	.	.	.	0.007	0.599	D	0.999	0.764	D	0.997
12	115975621	115975621	C	A	exonic	MED13L		nonsynonymous SNV	MED13L:NM_015335:exon24:c.G5482T:p.V1828L	0.0006	.	.	0.003	.	.	9.897e-05	0	0	0.0013	0	0	0	6.06e-05	.	.	.	.	.	rs202075689	.	.	.	.	.	.	.	.	.	.	.	.	.	0.258	0.167	T	0.999	0.764	D	0.997
1	64781534	64781534	G	A	exonic	RAVER2		nonsynonymous SNV	RAVER2:NM_018211:exon4:c.G941A:p.R314Q	.	.	.	.	.	.	9.943e-05	0	0	0.0014	0	0	0	0	.	.	.	.	.	rs752817197	COSM1343897;COSM5827964	1(large_intestine)	.	.	.	.	.	.	.	.	.	.	.	0.018	0.586	D	1	0.899	D	0.972
1	192810186	192810186	G	A	exonic	RGS2		nonsynonymous SNV	RGS2:NM_002923:exon2:c.G131A:p.R44H	0.0002	.	.	0.001	.	.	0.0001	0	0	0.0014	0	0	0	0	.	.	.	0.011	.	rs200339834	.	.	.	.	.	.	.	.	.	.	.	.	.	0.001	0.784	D	0.996	0.67	D	0.683
6	32859524	32859524	G	C	exonic	PSMB9		nonsynonymous SNV	PSMB9:NM_002800:exon6:c.G652C:p.D218H	0.0002	.	.	0.001	.	.	0.0001	0	0	0.0006	0	0	0	0.0005	.	.	.	.	.	rs148645171	.	.	.	.	.	.	.	.	.	.	.	.	.	0.002	0.721	D	0.993	0.637	D	0.841
7	140521887	140521887	T	C	exonic	DENND2A		nonsynonymous SNV	DENND2A:NM_001318052:exon17:c.A2879G:p.Q960R,DENND2A:NM_015689:exon18:c.A2879G:p.Q960R	0.0002	.	.	0.001	.	.	0.0001	0	0	0.0015	0	0	0	0	.	.	.	.	.	rs576841801	.	.	.	.	.	.	.	.	.	.	.	.	.	0.001	0.784	D	0.998	0.715	D	0.987
4	76309893	76309893	G	A	exonic	STBD1		nonsynonymous SNV	STBD1:NM_003943:exon2:c.G970A:p.V324M	0.0004	.	.	0.002	.	.	0.0001	0	0	0.0015	0	0	0	0	.	.	.	.	.	rs143731500	.	.	.	.	.	.	.	.	.	.	.	.	.	0.003	0.682	D	1	0.899	D	0.986
11	16789217	16789217	C	T	exonic	PLEKHA7		nonsynonymous SNV	PLEKHA7:NM_001329630:exon23:c.G3236A:p.R1079H,PLEKHA7:NM_001329631:exon23:c.G3239A:p.R1080H,PLEKHA7:NM_175058:exon23:c.G3236A:p.R1079H	0.0004	.	.	.	.	0.002	0.0001	0	0	0.0001	0.0002	0	0	0.0007	.	.	.	.	.	rs542292971	COSM5510495	1(biliary_tract)	.	.	.	.	.	.	.	.	.	.	.	0	0.912	D	1	0.899	D	1
3	146085245	146085245	C	T	exonic	PLOD2		nonsynonymous SNV	PLOD2:NM_000935:exon11:c.G1156A:p.D386N,PLOD2:NM_182943:exon11:c.G1156A:p.D386N	0.0006	.	.	0.003	.	.	0.0001	0	0	0.0021	0	0	0	0	.	.	.	.	.	rs200189099	.	.	.	.	.	.	.	.	.	.	.	.	.	0.017	0.512	D	0.001	0.188	B	0.003
7	150628191	150628191	G	A	exonic	GIMAP6		nonsynonymous SNV	GIMAP6:NM_001244072:exon3:c.C617T:p.T206M,GIMAP6:NM_024711:exon3:c.C407T:p.T136M	0.0006	.	.	0.003	.	.	0.0001	0	0	0.0016	0	0	0	6.061e-05	.	.	.	.	.	rs138029142	COSM4006655	1(urinary_tract)	.	.	.	.	.	.	.	.	.	.	.	0	0.912	D	1	0.899	D	0.997
20	5314033	5314033	A	G	exonic	PROKR2		nonsynonymous SNV	PROKR2:NM_144773:exon2:c.T337C:p.Y113H	0.0006	.	.	0.003	.	.	0.0001	0	0	0.0018	0	1.498e-05	0	0	.	.	.	.	.	rs202203360	.	.	Likely benign	Hypogonadism_with_anosmia	RCV000404745.1	MedGen:Orphanet:SNOMED_CT	C0162809:ORPHA478:93559003	.	.	.	.	.	.	0	0.912	D	1	0.899	D	1
17	9545244	9545244	T	A	exonic	STX8		nonsynonymous SNV	STX8:NM_004853:exon4:c.A251T:p.D84V	0.0008	.	.	0.004	.	.	0.0001	0	0	0.0015	0	0	0	0	.	.	.	.	.	rs201798916	.	.	.	.	.	.	.	.	.	.	.	.	.	0.002	0.721	D	1	0.899	D	0.976
5	80445314	80445314	C	T	exonic	ZFYVE16		nonsynonymous SNV	ZFYVE16:NM_014733:exon6:c.C2633T:p.P878L,ZFYVE16:NM_001105251:exon7:c.C2633T:p.P878L,ZFYVE16:NM_001284236:exon7:c.C2633T:p.P878L,ZFYVE16:NM_001349434:exon7:c.C2633T:p.P878L	0.001	.	.	0.005	.	.	0.0001	0	0	0.0018	0	1.5e-05	0	0	.	.	.	.	.	rs138223053	COSM149877	1(stomach)	.	.	.	.	.	.	.	.	.	.	.	0.001	0.784	D	1	0.899	D	0.999
7	77294727	77294727	C	T	exonic	CCDC146		nonsynonymous SNV	CCDC146:NM_020879:exon19:c.C2729T:p.P910L	.	.	.	.	.	.	0.0001	0	0	0.0014	0	1.499e-05	0	0	.	.	.	.	.	rs201551775	COSM1091884	1(upper_aerodigestive_tract);1(endometrium)	.	.	.	.	.	.	.	.	.	.	.	0	0.912	D	1	0.899	D	1
9	134758250	134758250	G	A	exonic	COL5A1		nonsynonymous SNV	COL5A1:NM_000093:exon18:c.G1889A:p.R630Q,COL5A1:NM_001278074:exon18:c.G1889A:p.R630Q	.	.	.	.	.	.	0.0001	0	0	0.0012	0	9.058e-05	0	6.058e-05	.	.	.	.	.	rs781667754	.	.	.	.	.	.	.	.	.	.	.	.	.	0.181	0.219	T	0.993	0.637	D	0.565
11	10603161	10603161	G	A	exonic	MRVI1		nonsynonymous SNV	MRVI1:NM_001206881:exon12:c.C889T:p.R297C,MRVI1:NM_001098579:exon13:c.C1810T:p.R604C,MRVI1:NM_001206880:exon13:c.C1216T:p.R406C,MRVI1:NM_001100163:exon14:c.C1561T:p.R521C,MRVI1:NM_001100167:exon14:c.C889T:p.R297C,MRVI1:NM_130385:exon14:c.C1834T:p.R612C	.	.	.	.	.	.	0.0001	0	0	0.0012	0	5.83e-05	0	0	.	.	.	.	.	rs746132888	.	.	.	.	.	.	.	.	.	.	.	.	.	0	0.912	D	1	0.899	D	0.997
11	60850297	60850297	C	T	exonic	CCDC86		nonsynonymous SNV	CCDC86:NM_024098:exon4:c.C1055T:p.P352L	.	.	.	.	.	.	0.0001	0	0	0.0017	0	0	0	0	.	.	.	.	.	rs113455690	.	.	.	.	.	.	.	.	.	.	.	.	.	0.004	0.654	D	1	0.899	D	0.966
21	36070360	36070360	G	C	exonic	CBR1		nonsynonymous SNV	CBR1:NM_001286789:exon1:c.G245C:p.G82A,CBR1:NM_001757:exon1:c.G245C:p.G82A	.	.	.	.	.	.	0.0001	0	0	0.0016	0	0	0	0	.	.	.	.	.	rs151043730	.	.	.	.	.	.	.	.	.	.	.	.	.	0.025	0.538	D	0.999	0.764	D	0.944
9	134818666	134818666	G	C	exonic	COL5A1		nonsynonymous SNV	COL5A1:NM_000093:exon55:c.G4241C:p.G1414A,COL5A1:NM_001278074:exon55:c.G4241C:p.G1414A	0.0002	.	.	0.001	.	.	0.0002	0	0	0.0029	0	0	0	0	.	.	.	.	.	rs556167410	.	.	.	.	.	.	.	.	.	.	.	.	.	0	0.912	D	0.954	0.524	P	0.437
16	70664131	70664131	G	A	exonic	MTSS1L		nonsynonymous SNV	MTSS1L:NM_138383:exon15:c.C1790T:p.T597M	0.0006	.	.	0.003	.	.	0.0002	0	9.154e-05	0.0021	0	1.671e-05	0	0	.	.	.	.	.	rs531163149	.	.	Likely pathogenic|Likely pathogenic|Likely pathogenic|Likely pathogenic|Likely pathogenic	Global_developmental_delay|Intellectual_disability|Iron_deposition_in_globus_pallidus|Microcephaly|Muscular_hypotonia	RCV000162183.1|RCV000162183.1|RCV000162183.1|RCV000162183.1|RCV000162183.1	Human_Phenotype_Ontology:MedGen|Human_Phenotype_Ontology:MedGen|MedGen|Human_Phenotype_Ontology:MedGen|Human_Phenotype_Ontology:MedGen	HP:0001263:C4020875|HP:0001249:C1843367|CN228287|HP:0000252:C0424688|HP:0001252:CN001147	.	.	.	.	.	.	0.001	0.784	D	1	0.899	D	0.999
3	187074208	187074208	G	T	exonic	ST6GAL1		nonsynonymous SNV	ST6GAL1:NM_003032:exon6:c.G854T:p.R285L,ST6GAL1:NM_173217:exon6:c.G161T:p.R54L,ST6GAL1:NM_173216:exon7:c.G854T:p.R285L	.	.	.	.	.	.	0.0002	0	0	0.0024	0	0	0	0	.	.	.	.	.	rs192611052	.	.	.	.	.	.	.	.	.	.	.	.	.	0.001	0.784	D	0.999	0.764	D	0.985
6	41067418	41067418	G	A	exonic	OARD1		nonsynonymous SNV	OARD1:NM_001329688:exon5:c.C376T:p.R126C,OARD1:NM_001329689:exon5:c.C259T:p.R87C,OARD1:NM_001329685:exon6:c.C376T:p.R126C,OARD1:NM_001329686:exon6:c.C376T:p.R126C,OARD1:NM_145063:exon6:c.C376T:p.R126C,OARD1:NM_001329684:exon8:c.C376T:p.R126C	.	.	.	.	.	.	0.0002	0	0	0.0024	0	0	0	0	.	.	.	.	.	rs769331533	COSM1444465	1(large_intestine)	.	.	.	.	.	.	.	.	.	.	.	0.012	0.599	D	0.996	0.67	D	0.896
17	3951278	3951278	C	T	exonic	ATP2A3		nonsynonymous SNV	ATP2A3:NM_005173:exon5:c.G436A:p.V146I,ATP2A3:NM_174953:exon5:c.G436A:p.V146I,ATP2A3:NM_174954:exon5:c.G436A:p.V146I,ATP2A3:NM_174955:exon5:c.G436A:p.V146I,ATP2A3:NM_174956:exon5:c.G436A:p.V146I,ATP2A3:NM_174957:exon5:c.G436A:p.V146I,ATP2A3:NM_174958:exon	.	.	.	.	.	.	0.0002	0	8.705e-05	0.0019	0	0	0.0011	0	.	.	.	.	.	rs755023210	COSM1580546;COSM1580547	1(haematopoietic_and_lymphoid_tissue)	.	.	.	.	.	.	.	.	.	.	.	0.003	0.682	D	0.398	0.458	B	0.06
20	63561426	63561426	G	T	exonic	HELZ2		nonsynonymous SNV	HELZ2:NM_033405:exon8:c.C5170A:p.P1724T,HELZ2:NM_001037335:exon14:c.C6877A:p.P2293T	.	.	.	.	.	.	0.0002	0	0	0.002	0	1.522e-05	0	0	.	.	.	.	.	rs114590806	.	.	.	.	.	.	.	.	.	.	.	.	.	0.007	0.912	D	1	0.899	D	0.998
2	19941824	19941824	A	G	exonic	WDR35		nonsynonymous SNV	WDR35:NM_020779:exon17:c.T1861C:p.S621P,WDR35:NM_001006657:exon18:c.T1894C:p.S632P	0.0004	.	.	0.002	.	.	0.0004	0	0	0.0039	0	4.802e-05	0	0	.	.	.	.	.	rs199882056	.	.	.	.	.	.	.	.	.	.	.	.	.	0.013	0.538	D	0.325	0.332	B	0.315
1	84496047	84496047	T	G	exonic	RPF1		nonsynonymous SNV	RPF1:NM_025065:exon7:c.T865G:p.F289V	0.0002	.	.	0.001	.	.	0.0002	0	0	0.0019	0	3.027e-05	0	0	0.0001	.	0.0001	.	.	rs199978767	.	.	.	.	.	.	.	.	.	.	.	.	.	0.001	0.784	D	1	0.899	D	1
7	90265327	90265327	C	T	exonic	CFAP69		nonsynonymous SNV	CFAP69:NM_001039706:exon5:c.C383T:p.S128L,CFAP69:NM_001160138:exon5:c.C383T:p.S128L	0.0006	.	.	0.003	.	.	0.0002	0	0.0002	0.0026	0	0	0	0.0001	0.0001	0.0003	.	.	.	rs368944321	COSM198085;COSM4491633	1(NS);1(skin)	.	.	.	.	.	.	.	.	.	.	.	0.004	0.912	D	1	0.899	D	0.998
22	43976772	43976772	G	A	exonic	SAMM50		nonsynonymous SNV	SAMM50:NM_015380:exon9:c.G800A:p.R267Q	0.001	.	.	0.004	.	0.001	0.0002	0	0	0.0028	0	1.52e-05	0	0.0003	0.0001	0.0002	.	0.011	.	rs78038328	.	.	.	.	.	.	.	.	.	.	.	.	.	0	0.912	D	1	0.899	D	0.999
2	63404404	63404404	G	A	exonic	WDPCP		nonsynonymous SNV	WDPCP:NM_001042692:exon4:c.C602T:p.S201L,WDPCP:NM_015910:exon10:c.C1079T:p.S360L	0.0004	.	.	0.002	.	.	0.0002	0	0	0.0019	0	4.496e-05	0.0011	6.056e-05	0.0002	.	0.0002	.	.	rs141011629	.	.	Uncertain significance	Bardet-Biedl_syndrome	RCV000295044.1	MedGen:OMIM:Orphanet:SNOMED_CT	C0752166:209900:ORPHA110:5619004	.	.	.	.	.	.	0.002	0.721	D	0.983	0.899	D	0.65
1	155066812	155066812	C	T	exonic	EFNA4		nonsynonymous SNV	EFNA4:NM_005227:exon2:c.C196T:p.P66S,EFNA4:NM_182689:exon2:c.C196T:p.P66S,EFNA4:NM_182690:exon2:c.C196T:p.P66S	.	.	.	.	.	.	0.0002	0	0	0	0	0.0001	0	0.0012	0.0002	.	0.0002	.	0.0082	rs199831867	COSM2209861;COSM2209862;COSM4222177	2(large_intestine)	.	.	.	.	.	.	.	.	.	.	.	0.083	0.33	T	0.366	0.689	B	0.191
2	166251834	166251834	G	A	exonic	SCN9A		nonsynonymous SNV	SCN9A:NM_002977:exon18:c.C3370T:p.P1124S	0.0006	0.0015	0.0014	.	.	.	0.0002	0.0018	0.0003	0	0	3.021e-05	0	0	0.0006	0.0018	.	.	.	rs184563685	.	.	Uncertain significance	not_specified	RCV000236710.2	MedGen	CN169374	.	.	.	.	.	.	0.006	0.614	D	0.233	0.29	B	0.267
3	8548688	8548688	C	T	exonic	LMCD1		nonsynonymous SNV	LMCD1:NM_001278233:exon3:c.C289T:p.R97C,LMCD1:NM_001278234:exon3:c.C172T:p.R58C,LMCD1:NM_001278235:exon4:c.C508T:p.R170C,LMCD1:NM_014583:exon4:c.C508T:p.R170C	0.0006	0.0023	.	.	.	.	0.0003	0.0026	0	0.0001	0	8.993e-05	0	0	0.0006	0.0018	.	.	.	rs148245633	COSM4415837	2(haematopoietic_and_lymphoid_tissue)	.	.	.	.	.	.	.	.	.	.	.	0.002	0.784	D	0.998	0.764	D	0.731
4	41646696	41646696	C	T	exonic	LIMCH1		nonsynonymous SNV	LIMCH1:NM_001112720:exon6:c.C970T:p.R324W,LIMCH1:NM_001330674:exon6:c.C970T:p.R324W,LIMCH1:NM_001112719:exon7:c.C1006T:p.R336W,LIMCH1:NM_001330793:exon7:c.C1006T:p.R336W,LIMCH1:NM_001330982:exon7:c.C1006T:p.R336W,LIMCH1:NM_001330983:exon7:c.C1006T:p.R336W	0.0002	.	.	0.001	.	.	7.413e-05	0	8.637e-05	0.0008	0	1.498e-05	0	0	.	.	.	.	.	rs143733086	COSM3380930;COSM1131125;COSM1131124;COSM3380929	1(pancreas);1(prostate)	.	.	.	.	.	.	.	.	.	.	.	0	0.912	D	1	0.899	D	0.982
20	41357169	41357169	A	G	exonic	LPIN3		nonsynonymous SNV	LPIN3:NM_001301860:exon15:c.A1936G:p.I646V	0.0006	.	.	0.003	.	.	9.906e-05	0	0	0.0013	0	1.501e-05	0	0	.	.	.	.	.	rs540639290	.	.	.	.	.	.	.	.	.	.	.	.	.	0.003	0.682	D	0.997	0.689	D	0.991
7	4781297	4781297	C	T	exonic	AP5Z1		nonsynonymous SNV	AP5Z1:NM_014855:exon2:c.C164T:p.T55M	0.0004	.	0.0014	0.001	.	.	0.0001	0	0.0007	0.0011	0	1.51e-05	0	0	.	.	.	.	.	rs182694738	.	.	.	.	.	.	.	.	.	.	.	.	.	0.003	0.682	D	1	0.899	D	0.993
9	172128	172128	C	G	exonic	CBWD1		nonsynonymous SNV	CBWD1:NM_001145356:exon4:c.G383C:p.G128A,CBWD1:NM_018491:exon4:c.G383C:p.G128A,CBWD1:NM_001145355:exon5:c.G275C:p.G92A	0.0004	.	.	0.002	.	.	0.0001	0	0	0.0021	0	0	0	0	.	.	.	.	.	rs368893190	.	.	.	.	.	.	.	.	.	.	.	.	.	0.001	0.784	D	0.982	0.637	D	0.923
12	10713230	10713230	C	T	exonic	YBX3		nonsynonymous SNV	YBX3:NM_001145426:exon5:c.G554A:p.R185H,YBX3:NM_003651:exon5:c.G554A:p.R185H	0.0004	.	.	0.002	.	.	0.0001	0	0	0.0019	0	0	0	0	.	.	.	.	.	rs199517843	.	.	.	.	.	.	.	.	.	.	.	.	.	0.003	0.682	D	0.999	0.764	D	0.912
17	39517553	39517553	C	T	exonic	CDK12		nonsynonymous SNV	CDK12:NM_015083:exon10:c.C2960T:p.S987F,CDK12:NM_016507:exon10:c.C2960T:p.S987F	0.001	.	.	0.005	.	.	0.0001	0	0	0.0019	0	0	0	0	.	.	.	.	.	rs201661022	.	.	.	.	.	.	.	.	.	.	.	.	.	0.009	0.574	D	0.984	0.657	D	0.876
1	53866771	53866771	T	C	exonic	YIPF1		nonsynonymous SNV	YIPF1:NM_018982:exon8:c.A635G:p.Y212C	0.0002	.	.	0.001	.	.	0.0002	0	0	0.0024	0	0	0	0	.	.	.	.	.	rs143864662	.	.	.	.	.	.	.	.	.	.	.	.	.	0.001	0.912	D	1	0.899	D	1
3	138571328	138571328	T	A	exonic	CEP70		nonsynonymous SNV	CEP70:NM_001288965:exon3:c.A38T:p.N13I,CEP70:NM_001320600:exon3:c.A98T:p.N33I,CEP70:NM_001288964:exon4:c.A44T:p.N15I,CEP70:NM_001288966:exon4:c.A98T:p.N33I,CEP70:NM_001320598:exon4:c.A98T:p.N33I,CEP70:NM_001320599:exon4:c.A98T:p.N33I,CEP70:NM_024491:exon4	0.0002	.	.	0.001	.	.	0.0002	0	0	0.0026	0	3.022e-05	0	0	.	.	.	.	.	rs183428995	.	.	.	.	.	.	.	.	.	.	.	.	.	0	0.912	D	0.971	0.67	D	0.839
7	1010062	1010062	T	C	exonic	C7orf50		nonsynonymous SNV	C7orf50:NM_001134395:exon3:c.A211G:p.K71E,C7orf50:NM_001134396:exon3:c.A211G:p.K71E,C7orf50:NM_001318252:exon3:c.A211G:p.K71E,C7orf50:NM_001350968:exon3:c.A211G:p.K71E,C7orf50:NM_001350969:exon3:c.A169G:p.K57E,C7orf50:NM_032350:exon3:c.A211G:p.K71E	0.0002	.	.	0.001	.	.	0.0002	0	0	0.0018	0	0	0	0.0005	.	.	.	.	.	rs568083670	.	.	.	.	.	.	.	.	.	.	.	.	.	0.006	0.614	D	0.996	0.67	D	0.906
7	70789769	70789769	C	G	exonic	AUTS2		nonsynonymous SNV	AUTS2:NM_001127231:exon18:c.C2481G:p.H827Q,AUTS2:NM_015570:exon19:c.C2553G:p.H851Q	0.0002	.	.	0.001	.	.	0.0002	0	0	0.0035	0	0	0	0	.	.	.	.	.	rs201055436	.	.	.	.	.	.	.	.	.	.	.	.	.	0.045	0.416	D	0.999	0.764	D	0.994
7	150286372	150286372	G	A	exonic	ACTR3C		nonsynonymous SNV	ACTR3C:NM_001164458:exon5:c.C466T:p.P156S,ACTR3C:NM_001164459:exon5:c.C466T:p.P156S	0.0002	.	.	0.001	.	.	0.0002	0	0	0.0032	0	0	0	0	.	.	.	.	.	rs565470960	.	.	.	.	.	.	.	.	.	.	.	.	.	0	0.912	D	0.998	0.715	D	0.917
9	137467336	137467336	C	T	exonic	PNPLA7		nonsynonymous SNV	PNPLA7:NM_152286:exon25:c.G2945A:p.R982Q,PNPLA7:NM_001098537:exon26:c.G3020A:p.R1007Q	0.0002	.	.	0.001	.	.	0.0002	0	9.016e-05	0.0024	0	0	0	0	.	.	.	.	.	rs28415505	.	.	.	.	.	.	.	.	.	.	.	.	.	0.005	0.632	D	0.966	0.764	D	0.74
10	110502742	110502742	C	T	exonic	DUSP5		nonsynonymous SNV	DUSP5:NM_004419:exon2:c.C401T:p.S134L	0.0002	.	.	.	.	0.001	0.0002	0	0	0.0027	0	1.499e-05	0	0.0001	.	.	.	.	.	rs556468724	.	.	.	.	.	.	.	.	.	.	.	.	.	0.044	0.41	D	0.996	0.67	D	0.841
12	123694892	123694892	C	T	exonic	TCTN2		nonsynonymous SNV	TCTN2:NM_001143850:exon10:c.C1147T:p.H383Y,TCTN2:NM_024809:exon10:c.C1150T:p.H384Y	0.0002	.	.	0.001	.	.	0.0002	0	0	0.0028	0	0	0	0	.	.	.	.	.	rs372235872	.	.	.	.	.	.	.	.	.	.	.	.	.	0.035	0.437	D	0.997	0.689	D	0.908
22	18126618	18126618	C	T	exonic	TUBA8		nonsynonymous SNV	TUBA8:NM_001193414:exon4:c.C442T:p.R148C,TUBA8:NM_018943:exon4:c.C640T:p.R214C	0.0002	.	.	0.001	.	.	0.0002	0	0	0.0018	0	4.495e-05	0	6.056e-05	.	.	.	.	.	rs567801441	COSM1231388	1(large_intestine)	.	.	.	.	.	.	.	.	.	.	.	0	0.912	D	0.072	0.764	B	0.04
20	31606077	31606077	C	T	exonic	ID1		nonsynonymous SNV	ID1:NM_002165:exon2:c.C451T:p.R151C	0.0002	.	.	0.001	.	.	0.0002	0	0	0.0031	0	0	0	0	.	.	.	.	.	rs562697633	.	.	.	.	.	.	.	.	.	.	.	.	.	0.001	0.784	D	1	0.899	D	0.976
20	32099055	32099055	C	T	exonic	HCK		nonsynonymous SNV	HCK:NM_001172129:exon12:c.C1235T:p.S412F,HCK:NM_001172130:exon12:c.C1295T:p.S432F,HCK:NM_001172131:exon12:c.C1232T:p.S411F,HCK:NM_002110:exon12:c.C1298T:p.S433F,HCK:NM_001172132:exon13:c.C1238T:p.S413F,HCK:NM_001172133:exon13:c.C1235T:p.S412F	0.0002	.	.	0.001	.	.	0.0002	0	0	0.0023	0	0	0	0	.	.	.	.	.	rs202169601	.	.	.	.	.	.	.	.	.	.	.	.	.	0.026	0.469	D	0.926	0.508	P	0.616
2	61840088	61840088	G	A	exonic	FAM161A		nonsynonymous SNV	FAM161A:NM_001201543:exon3:c.C916T:p.R306W,FAM161A:NM_032180:exon3:c.C916T:p.R306W	0.0008	.	.	0.004	.	.	0.0002	0	0	0.0019	0	8.99e-05	0	6.056e-05	.	.	.	.	.	rs183615774	COSM1142695;COSM575571;COSM575570	3(endometrium)	Uncertain significance	Retinitis_Pigmentosa\x2c_Recessive	RCV000364183.1	MedGen	CN239466	.	.	.	.	.	.	0	0.912	D	1	0.899	D	0.999
15	40779559	40779559	C	T	exonic	DNAJC17		nonsynonymous SNV	DNAJC17:NM_018163:exon3:c.G193A:p.D65N	0.001	.	.	0.005	.	.	0.0002	0	0	0.0022	0	2.998e-05	0	0	.	.	.	.	.	rs181009746	.	.	.	.	.	.	.	.	.	.	.	.	.	0	0.912	D	1	0.899	D	0.999
4	8614457	8614457	T	C	exonic	CPZ		nonsynonymous SNV	CPZ:NM_003652:exon8:c.T1429C:p.W477R,CPZ:NM_001014447:exon9:c.T1462C:p.W488R,CPZ:NM_001014448:exon9:c.T1051C:p.W351R	.	.	.	.	.	.	0.0002	0	0	0.0027	0	0	0	0	.	.	.	.	.	rs201714885	.	.	.	.	.	.	.	.	.	.	.	.	.	0	0.912	D	1	0.899	D	1
6	144827621	144827621	T	C	exonic	UTRN		nonsynonymous SNV	UTRN:NM_007124:exon67:c.T9544C:p.S3182P	.	.	.	.	.	.	0.0002	0	0	0.0025	0	0	0	0	.	.	.	.	.	rs116822111	.	.	.	.	.	.	.	.	.	.	.	.	.	0.003	0.682	D	0.967	0.544	D	0.776
1	40824224	40824224	C	T	exonic	KCNQ4		nonsynonymous SNV	KCNQ4:NM_004700:exon9:c.C1258T:p.R420W	0.0004	.	.	0.001	.	0.001	0.0003	0	0	0.0029	0	2.977e-05	0	0.0004	.	.	.	.	.	rs576041348	.	.	.	.	.	.	.	.	.	.	.	.	.	0.03	0.453	D	0.997	0.689	D	0.548
6	84748021	84748021	C	T	exonic	TBX18		nonsynonymous SNV	TBX18:NM_001080508:exon5:c.G838A:p.D280N	0.0004	.	.	0.001	0.001	.	0.0003	0	0	0.0036	0	1.5e-05	0	0	.	.	.	.	.	rs79618899	COSM3177063	4(skin)	.	.	.	.	.	.	.	.	.	.	.	0.026	0.469	D	0.096	0.495	B	0.03
7	87849899	87849899	C	T	exonic	SLC25A40		nonsynonymous SNV	SLC25A40:NM_018843:exon6:c.G314A:p.S105N	0.0004	.	.	0.002	.	.	0.0003	0	8.72e-05	0.0037	0	0	0	0	.	.	.	.	.	rs200954020	.	.	.	.	.	.	.	.	.	.	.	.	.	0.002	0.721	D	0.887	0.468	P	0.823
2	199956139	199956139	G	T	exonic	MAIP1		nonsynonymous SNV	MAIP1:NM_024520:exon2:c.G341T:p.G114V	0.0006	.	.	0.002	.	0.001	0.0003	0	0	0.0036	0	0	0.0011	0.0002	.	.	.	.	.	rs116182492	.	.	.	.	.	.	.	.	.	.	.	.	.	0.017	0.512	D	1	0.899	D	0.998
16	75648060	75648060	G	A	exonic	TERF2IP		nonsynonymous SNV	TERF2IP:NM_018975:exon1:c.G178A:p.G60R	0.0006	.	.	0.003	.	.	0.0003	0	0	0.0042	0	0	0	8.365e-05	.	.	.	.	.	rs201689771	.	.	.	.	.	.	.	.	.	.	.	.	.	0.05	0.395	D	0.998	0.715	D	0.832
18	62138997	62138997	G	A	exonic	PIGN		nonsynonymous SNV	PIGN:NM_012327:exon12:c.C1102T:p.L368F,PIGN:NM_176787:exon13:c.C1102T:p.L368F	0.001	.	.	0.005	.	.	0.0003	0	0	0.0045	0	0	0	0	.	.	.	.	.	rs142508030	.	.	.	.	.	.	.	.	.	.	.	.	.	0.011	0.555	D	0.992	0.629	D	0.921
8	673943	673943	C	T	exonic	ERICH1		nonsynonymous SNV	ERICH1:NM_001303100:exon4:c.G409A:p.E137K,ERICH1:NM_207332:exon4:c.G409A:p.E137K	0.0012	.	.	0.006	.	.	0.0003	0	0	0.0039	0	0	0	6.078e-05	.	.	.	.	.	rs146682812	.	.	.	.	.	.	.	.	.	.	.	.	.	0	0.912	D	1	0.899	D	0.984
X	100702030	100702030	T	A	exonic	SYTL4		nonsynonymous SNV	SYTL4:NM_001174068:exon2:c.A8T:p.E3V,SYTL4:NM_001129896:exon3:c.A8T:p.E3V,SYTL4:NM_080737:exon4:c.A8T:p.E3V	0.0013	.	.	0.0065	.	.	0.0003	0	0	0.0028	0	0	0	0.0007	.	.	.	.	.	rs188841768	.	.	.	.	.	.	.	.	.	.	.	.	.	0.001	0.784	D	0.999	0.764	D	0.93
5	141374615	141374615	T	G	exonic	PCDHGA6		nonsynonymous SNV	PCDHGA6:NM_018919:exon1:c.T532G:p.F178V,PCDHGA6:NM_032086:exon1:c.T532G:p.F178V	.	.	.	.	.	.	0.0003	0	0	0.0036	0	0	0	0	.	.	.	.	.	rs777034606	.	.	.	.	.	.	.	.	.	.	.	.	.	0.012	0.546	D	1	0.899	D	0.996
2	236237810	236237810	C	T	exonic	ASB18		nonsynonymous SNV	ASB18:NM_212556:exon3:c.G475A:p.A159T	.	.	.	.	.	.	.	.	.	.	.	.	.	.	.	.	.	.	.	.	.	.	.	.	.	.	.	.	.	.	.	.	.	0.002	0.721	D	0.998	0.764	D	0.961
16	88731852	88731852	A	G	exonic	PIEZO1		nonsynonymous SNV	PIEZO1:NM_001142864:exon22:c.T3050C:p.L1017P	.	.	.	.	.	.	.	.	.	.	.	.	.	.	.	.	.	.	.	.	.	.	.	.	.	.	.	.	.	.	.	.	.	0.002	0.721	D	0.999	0.764	D	0.909
1	155055823	155055823	G	A	exonic	ADAM15		nonsynonymous SNV	ADAM15:NM_001261464:exon7:c.G676A:p.E226K,ADAM15:NM_001261465:exon7:c.G646A:p.E216K,ADAM15:NM_001261466:exon7:c.G598A:p.E200K,ADAM15:NM_003815:exon7:c.G646A:p.E216K,ADAM15:NM_207191:exon7:c.G646A:p.E216K,ADAM15:NM_207194:exon7:c.G646A:p.E216K,ADAM15:NM_20	0.0002	.	.	0.001	.	.	0.0002	0	0	0.0024	0	0	0.0011	0.0004	0.0001	.	0.0001	.	.	rs115753757	.	.	.	.	.	.	.	.	.	.	.	.	.	0.005	0.912	D	1	0.899	D	0.994
9	96488224	96488224	C	T	exonic	HABP4		nonsynonymous SNV	HABP4:NM_014282:exon7:c.C1135T:p.R379W	0.0004	.	.	0.002	.	.	0.0003	0	0	0.0038	0	1.502e-05	0	0	0.0001	.	0.0001	.	.	rs200039443	.	.	.	.	.	.	.	.	.	.	.	.	.	0.024	0.477	D	1	0.899	D	0.995
2	27445949	27445949	G	A	exonic	IFT172		nonsynonymous SNV	IFT172:NM_015662:exon44:c.C4795T:p.R1599C	0.0006	.	.	0.003	.	.	0.0003	0.0002	8.637e-05	0.0036	0	4.496e-05	0	0	0.0001	0.0002	.	.	.	rs186020523	.	.	.	.	.	.	.	.	.	.	.	.	.	0.004	0.654	D	1	0.899	D	0.96
7	23260509	23260509	G	A	exonic	GPNMB		nonsynonymous SNV	GPNMB:NM_001005340:exon6:c.G754A:p.D252N,GPNMB:NM_002510:exon6:c.G754A:p.D252N	0.0008	.	.	0.004	.	.	0.0003	0	0	0.0042	0	0	0	0	0.0001	.	0.0001	.	.	rs77513060	.	.	.	.	.	.	.	.	.	.	.	.	.	0.002	0.721	D	1	0.899	D	0.999
11	61411920	61411920	T	C	exonic	CPSF7		nonsynonymous SNV	CPSF7:NM_001136040:exon8:c.A1102G:p.I368V,CPSF7:NM_001142565:exon8:c.A1075G:p.I359V,CPSF7:NM_024811:exon8:c.A1231G:p.I411V	.	.	.	.	.	.	0.0002	0	0.0004	0.0002	0	0.0003	0	0.0002	0.0002	.	0.0003	.	.	rs145145100	COSM4198524;COSM2037498	1(large_intestine)	.	.	.	.	.	.	.	.	.	.	.	0.018	0.599	D	0.895	0.552	P	0.725
12	75289740	75289740	G	A	exonic	CAPS2		nonsynonymous SNV	CAPS2:NM_001286549:exon8:c.C103T:p.R35C,CAPS2:NM_001286547:exon13:c.C1087T:p.R363C,CAPS2:NM_001286548:exon15:c.C637T:p.R213C,CAPS2:NM_032606:exon15:c.C1333T:p.R445C	.	.	.	.	.	.	0.0003	0	0	0.0028	0	0.0001	0	0	0.0002	.	0.0003	.	.	rs144198119	COSM3465326;COSM3465325	1(skin)	.	.	.	.	.	.	.	.	.	.	.	0.001	0.784	D	1	0.899	D	0.973
6	161386865	161386865	G	A	exonic	PRKN		nonsynonymous SNV	PRKN:NM_013988:exon7:c.C649T:p.R217W,PRKN:NM_013987:exon9:c.C1012T:p.R338W,PRKN:NM_004562:exon10:c.C1096T:p.R366W	0.0012	.	.	0.006	.	.	0.0002	0.0002	0	0.0023	0	5.993e-05	0.0011	6.057e-05	0.0003	0.0007	0.0001	0.011	.	rs56092260	.	.	Benign	Parkinson_disease_2	RCV000034119.2	MedGen:OMIM	C1868675:600116	.	.	.	.	.	.	0	0.912	D	0.999	0.899	D	0.82
12	104991757	104991757	A	G	exonic	C12orf45		nonsynonymous SNV	C12orf45:NM_152318:exon3:c.A248G:p.N83S	0.0006	.	.	0.003	.	.	0.0003	0.0003	0	0.0032	0	0	0	0	0.0003	0.0008	.	.	.	rs145611751	.	.	.	.	.	.	.	.	.	.	.	.	.	0.006	0.614	D	1	0.899	D	0.996
17	68875270	68875270	G	A	exonic	ABCA8		nonsynonymous SNV	ABCA8:NM_007168:exon35:c.C4501T:p.R1501W,ABCA8:NM_001288986:exon36:c.C4606T:p.R1536W,ABCA8:NM_001288985:exon37:c.C4621T:p.R1541W	0.0008	0.0023	0.0014	.	.	.	0.0004	0.0011	0	0.0034	0	4.496e-05	0.0011	0.0001	0.0004	0.0009	0.0001	.	.	rs144586369	.	.	.	.	.	.	.	.	.	.	.	.	.	0.034	0.44	D	0.591	0.404	P	0.084
8	86579136	86579136	T	C	exonic	CNGB3		nonsynonymous SNV	CNGB3:NM_019098:exon16:c.A1898G:p.D633G	.	.	.	.	.	.	0.0004	0	0	0.0016	0	0.0004	0.0022	0.0002	0.0004	.	0.0006	.	.	rs139337746	.	.	.	.	.	.	.	.	.	.	.	.	.	0.016	0.574	D	0.876	0.475	P	0.596
17	65902241	65902241	G	A	exonic	CEP112		nonsynonymous SNV	CEP112:NM_001302891:exon18:c.C1948T:p.R650W,CEP112:NM_001199165:exon20:c.C2074T:p.R692W	0.0004	.	0.0014	0.001	.	.	0.0002	0	0.0003	0.0024	0	1.501e-05	0	0	.	.	.	.	.	rs149561928	.	.	.	.	.	.	.	.	.	.	.	.	.	0.001	0.784	D	1	0.899	D	0.997
2	143202165	143202165	A	G	exonic	ARHGAP15		nonsynonymous SNV	ARHGAP15:NM_018460:exon3:c.A197G:p.H66R	0.0006	.	.	0.003	.	.	0.0002	0	0	0.0016	0.0005	0.0001	0.0011	6.064e-05	.	.	.	.	.	rs77631323	.	.	.	.	.	.	.	.	.	.	.	.	.	0.008	0.586	D	0.999	0.764	D	0.997
3	37975790	37975790	C	T	exonic	CTDSPL		nonsynonymous SNV	CTDSPL:NM_005808:exon6:c.C568T:p.R190C,CTDSPL:NM_001008392:exon7:c.C601T:p.R201C	0.0014	.	.	0.0069	.	.	0.0002	0	0	0.0031	0	1.499e-05	0	6.058e-05	.	.	.	.	.	rs114453306	.	.	.	.	.	.	.	.	.	.	.	.	.	0	0.912	D	0.999	0.899	D	0.947
9	125963087	125963087	C	T	exonic	PBX3		nonsynonymous SNV	PBX3:NM_001134778:exon8:c.C973T:p.P325S,PBX3:NM_006195:exon8:c.C1198T:p.P400S	0.0018	.	.	0.0089	.	.	0.0002	0	0	0.0031	0	0	0	0	.	.	.	.	.	rs114191763	COSM5505278	1(biliary_tract)	.	.	.	.	.	.	.	.	.	.	.	0.008	0.586	D	0.043	0.202	B	0.043
4	4387723	4387723	G	A	exonic	NSG1		nonsynonymous SNV	NSG1:NM_001040101:exon2:c.G94A:p.D32N,NSG1:NM_001287764:exon2:c.G13A:p.D5N,NSG1:NM_014392:exon2:c.G94A:p.D32N,NSG1:NM_001287763:exon3:c.G94A:p.D32N	.	.	.	.	.	.	0.0002	0	0	0.0033	0	0	0	0	.	.	.	.	.	rs563927328	COSM4124833	1(stomach)	.	.	.	.	.	.	.	.	.	.	.	0.006	0.721	D	0.999	0.764	D	0.989
5	115813239	115813239	C	A	exonic	CDO1		nonsynonymous SNV	CDO1:NM_001323566:exon2:c.G190T:p.D64Y,CDO1:NM_001801:exon2:c.G190T:p.D64Y,CDO1:NM_001323565:exon3:c.G247T:p.D83Y	0.0004	.	.	0.002	.	.	0.0003	0	0	0.004	0	0	0	0	.	.	.	.	.	rs148715683	.	.	.	.	.	.	.	.	.	.	.	.	.	0.001	0.784	D	1	0.899	D	0.998
5	149981105	149981105	G	A	exonic	SLC26A2		nonsynonymous SNV	SLC26A2:NM_000112:exon3:c.G1512A:p.M504I	0.0006	.	.	0.003	.	.	0.0003	0	0	0.0037	0	0	0	0	.	.	.	0.011	.	rs76668544	.	.	Uncertain significance|Uncertain significance|Uncertain significance|Uncertain significance|Uncertain significance|Uncertain significance	Multiple_epiphyseal_dysplasia_4|Diastrophic_dysplasia|Osteochondrodysplasia|not_specified|Atelosteogenesis|Achondrogenesis	RCV000259647.1|RCV000299908.1|RCV000354703.1|RCV000361664.1|RCV000367416.1|RCV000407213.1	.	.	.	.	.	.	.	.	0.038	0.427	D	0.816	0.436	P	0.771
6	28390903	28390903	G	A	exonic	ZSCAN12		nonsynonymous SNV	ZSCAN12:NM_001163391:exon4:c.C1387T:p.H463Y	0.0006	.	.	0.003	.	.	0.0003	0	0	0.0076	0	0	0	0	.	.	.	.	.	rs2232437	.	.	.	.	.	.	.	.	.	.	.	.	.	0	0.912	D	0.999	0.899	D	0.995
9	128345400	128345400	G	A	exonic	SLC27A4		nonsynonymous SNV	SLC27A4:NM_005094:exon3:c.G407A:p.R136H	0.0006	.	.	0.003	.	.	0.0003	0	0	0.0035	0.0002	0	0	0	.	.	.	.	.	rs148684713	.	.	.	.	.	.	.	.	.	.	.	.	.	0.003	0.682	D	1	0.899	D	0.994
16	47511750	47511750	A	G	exonic	PHKB		nonsynonymous SNV	PHKB:NM_000293:exon5:c.A491G:p.Y164C,PHKB:NM_001031835:exon6:c.A470G:p.Y157C	0.0006	.	.	0.003	.	.	0.0003	0	0	0.0039	0	1.499e-05	0	0	.	.	.	.	.	rs144211929	.	.	Uncertain significance	Glycogen_phosphorylase_kinase_deficiency	RCV000298922.1	MedGen:Orphanet:SNOMED_CT	C0268147:ORPHA370:235908005	.	.	.	.	.	.	0.001	0.784	D	0.993	0.637	D	0.815
17	7626970	7626970	C	T	exonic	SAT2		nonsynonymous SNV	SAT2:NM_001320845:exon4:c.G514A:p.D172N,SAT2:NM_133491:exon4:c.G277A:p.D93N	0.0006	.	.	0.003	.	.	0.0003	0	0	0.0044	0	0	0	0	.	.	.	.	.	rs192820773	.	.	.	.	.	.	.	.	.	.	.	.	.	0.001	0.784	D	1	0.899	D	0.999
12	109241093	109241093	C	T	exonic	ACACB		nonsynonymous SNV	ACACB:NM_001093:exon35:c.C4834T:p.R1612C	0.0008	.	.	0.004	.	.	0.0003	0	0	0.0037	0	1.502e-05	0	0	.	.	.	.	.	rs17848829	.	.	.	.	.	.	.	.	.	.	.	.	.	0.028	0.461	D	1	0.899	D	0.993
10	101975227	101975227	G	A	exonic	C10orf76		nonsynonymous SNV	C10orf76:NM_024541:exon20:c.C1480T:p.R494W	0.001	.	.	0.004	.	0.001	0.0003	0	0	0.0032	0	4.497e-05	0	6.064e-05	.	.	.	.	.	rs145558318	COSM4592283	1(upper_aerodigestive_tract)	.	.	.	.	.	.	.	.	.	.	.	0.001	0.784	D	1	0.899	D	0.978
16	71285350	71285350	G	A	exonic	CMTR2		nonsynonymous SNV	CMTR2:NM_001324378:exon2:c.C571T:p.R191W,CMTR2:NM_001324379:exon2:c.C571T:p.R191W,CMTR2:NM_001099642:exon3:c.C571T:p.R191W,CMTR2:NM_001324374:exon3:c.C571T:p.R191W,CMTR2:NM_001324377:exon3:c.C571T:p.R191W,CMTR2:NM_018348:exon3:c.C571T:p.R191W	.	.	.	.	.	.	0.0003	0	0	0.0046	0	0	0	0	.	.	.	.	.	rs772604513	.	.	.	.	.	.	.	.	.	.	.	.	.	0	0.912	D	1	0.899	D	1
1	6212251	6212251	G	C	exonic	RNF207		nonsynonymous SNV	RNF207:NM_207396:exon14:c.G1317C:p.Q439H	0.0004	.	.	0.002	.	.	0.0004	0	0	0.0047	0	0	0.0011	0.0003	.	.	.	.	.	rs2272987	.	.	.	.	.	.	.	.	.	.	.	.	.	0.038	0.427	D	1	0.899	D	0.968
15	41863931	41863931	G	A	exonic	SPTBN5		nonsynonymous SNV	SPTBN5:NM_016642:exon40:c.C7012T:p.R2338W	0.0008	.	.	0.004	.	.	0.0004	0.0001	0	0.0052	0	1.501e-05	0	0	.	.	.	.	.	rs186967701	.	.	.	.	.	.	.	.	.	.	.	.	.	0.001	0.784	D	1	0.899	D	1
22	17791284	17791284	C	A	exonic	MICAL3		nonsynonymous SNV	MICAL3:NM_015241:exon30:c.G5668T:p.D1890Y	0.0008	.	.	0.004	.	.	0.0004	0	0	0.0042	0	0	0	0.0005	.	.	.	.	.	rs192602831	.	.	.	.	.	.	.	.	.	.	.	.	.	0	0.912	D	1	0.899	D	1
9	128722035	128722035	G	A	exonic	ZDHHC12		nonsynonymous SNV	ZDHHC12:NM_001318015:exon3:c.C454T:p.R152W,ZDHHC12:NM_001318016:exon3:c.C289T:p.R97W,ZDHHC12:NM_001318020:exon3:c.C289T:p.R97W,ZDHHC12:NM_001318023:exon3:c.C289T:p.R97W,ZDHHC12:NM_032799:exon3:c.C289T:p.R97W	0.0016	.	.	0.0079	.	.	0.0004	0	0	0.0049	0	3.012e-05	0	6.057e-05	.	.	.	.	.	rs118022777	.	.	.	.	.	.	.	.	.	.	.	.	.	0	0.912	D	0.998	0.764	D	0.799
10	50093291	50093291	C	T	exonic	WASHC2A		nonsynonymous SNV	WASHC2A:NM_001005751:exon12:c.C1027T:p.P343S,WASHC2A:NM_001291398:exon12:c.C1027T:p.P343S,WASHC2A:NM_001330102:exon12:c.C1027T:p.P343S	.	.	.	.	.	.	.	.	.	.	.	.	.	.	.	.	.	.	.	.	.	.	.	.	.	.	.	.	.	.	.	.	.	0.022	0.496	D	1	0.899	D	0.997
12	21642074	21642074	C	T	exonic	LDHB		nonsynonymous SNV	LDHB:NM_001174097:exon5:c.G473A:p.R158H,LDHB:NM_002300:exon5:c.G473A:p.R158H	0.0004	.	.	0.002	.	.	0.0005	0	8.673e-05	0.0058	0	2.999e-05	0	0.0001	0.0001	0.0002	.	.	.	rs200163319	COSM1360690	1(large_intestine)	.	.	.	.	.	.	.	.	.	.	.	0.051	0.393	T	0.717	0.403	P	0.377
9	136858769	136858769	G	A	exonic	MAMDC4		nonsynonymous SNV	MAMDC4:NM_206920:exon23:c.G2872A:p.A958T	0.0008	.	0.0014	0.003	.	.	0.0005	0	9.024e-05	0.0064	0	3.302e-05	0	0.0001	0.0001	.	0.0001	0.011	.	rs78983650	.	.	.	.	.	.	.	.	.	.	.	.	.	0.016	0.564	D	1	0.899	D	1
12	132151600	132151600	G	A	exonic	NOC4L		nonsynonymous SNV	NOC4L:NM_024078:exon12:c.G1190A:p.R397Q	0.0002	.	.	.	0.001	.	0.0003	0.0004	0	0.0001	0.0033	0.0002	0.0013	0.0002	0.0002	0.0005	.	.	.	rs144634478	.	.	.	.	.	.	.	.	.	.	.	.	.	0	0.912	D	1	0.899	D	0.998
17	50380827	50380827	G	A	exonic	EME1		nonsynonymous SNV	EME1:NM_001166131:exon9:c.G1640A:p.R547H,EME1:NM_152463:exon9:c.G1601A:p.R534H	0.001	.	.	0.005	.	.	0.0003	0	8.637e-05	0.004	0	5.993e-05	0	0	0.0002	.	0.0002	.	.	rs368108611	.	.	.	.	.	.	.	.	.	.	.	.	.	0	0.912	D	1	0.899	D	0.999
13	33112843	33112843	C	A	exonic	STARD13		nonsynonymous SNV	STARD13:NM_052851:exon9:c.G2016T:p.L672F,STARD13:NM_178006:exon9:c.G2370T:p.L790F,STARD13:NM_178007:exon9:c.G2346T:p.L782F,STARD13:NM_001243476:exon13:c.G2265T:p.L755F	0.0008	.	.	0.004	.	.	0.0002	0	0	0.0034	0	0	0	6.058e-05	.	.	.	.	.	rs184034657	.	.	.	.	.	.	.	.	.	.	.	.	.	0	0.912	D	1	0.899	D	1
3	13341782	13341782	C	A	exonic	NUP210		nonsynonymous SNV	NUP210:NM_024923:exon23:c.G3194T:p.G1065V	0.0004	.	.	0.002	.	.	0.0003	0	8.645e-05	0.0044	0	0	0	0	.	.	.	.	.	rs199549516	.	.	.	.	.	.	.	.	.	.	.	.	.	0	0.912	D	1	0.899	D	0.998
18	706478	706478	G	A	exonic	ENOSF1		nonsynonymous SNV	ENOSF1:NM_001318759:exon2:c.C185T:p.T62I,ENOSF1:NM_017512:exon2:c.C185T:p.T62I,ENOSF1:NM_202758:exon2:c.C248T:p.T83I	0.0006	.	.	0.003	.	.	0.0003	0	0	0.0039	0	0	0.0011	6.057e-05	.	.	.	.	.	rs145245848	.	.	.	.	.	.	.	.	.	.	.	.	.	0.001	0.784	D	1	0.899	D	0.994
2	228016981	228016981	G	C	exonic	SPHKAP		nonsynonymous SNV	SPHKAP:NM_001142644:exon7:c.C3873G:p.C1291W,SPHKAP:NM_030623:exon7:c.C3873G:p.C1291W	0.0004	.	.	0.002	.	.	0.0004	0	0	0.0054	0	0	0	0	.	.	.	.	.	rs200851225	.	.	.	.	.	.	.	.	.	.	.	.	.	0.001	0.784	D	1	0.899	D	0.965
12	124354109	124354109	C	T	exonic	NCOR2		nonsynonymous SNV	NCOR2:NM_001077261:exon28:c.G3647A:p.R1216H,NCOR2:NM_001206654:exon28:c.G3647A:p.R1216H,NCOR2:NM_006312:exon29:c.G3677A:p.R1226H	0.0006	.	.	0.001	.	0.002	0.0004	0	0	0.005	0	0	0	0.0005	.	.	.	.	.	rs184942554	.	.	.	.	.	.	.	.	.	.	.	.	.	0	0.912	D	1	0.899	D	0.96
5	140567261	140567261	G	T	exonic	SLC35A4		nonsynonymous SNV	SLC35A4:NM_080670:exon3:c.G92T:p.G31V	0.0008	.	.	0.004	.	.	0.0004	0	0	0.0057	0	0	0	0.0002	.	.	.	.	.	rs201284910	.	.	.	.	.	.	.	.	.	.	.	.	.	0.003	0.682	D	1	0.899	D	0.999
3	189988973	189988973	G	A	exonic	P3H2		nonsynonymous SNV	P3H2:NM_001134418:exon4:c.C346T:p.R116C,P3H2:NM_018192:exon4:c.C889T:p.R297C	0.001	.	.	0.005	.	.	0.0004	0	0	0.0049	0	0	0	0.0001	.	.	.	.	.	rs115596050	.	.	.	.	.	.	.	.	.	.	.	.	.	0	0.912	D	0.999	0.764	D	0.915
12	2828338	2828338	C	T	exonic	NRIP2		nonsynonymous SNV	NRIP2:NM_031474:exon3:c.G572A:p.R191H	0.001	.	.	0.004	0.001	.	0.0004	0	8.64e-05	0.0051	0	0	0	0.0002	.	.	.	.	.	rs200802666	.	.	.	.	.	.	.	.	.	.	.	.	.	0.001	0.784	D	1	0.899	D	0.993
12	53053784	53053784	C	T	exonic	TNS2		nonsynonymous SNV	TNS2:NM_015319:exon5:c.C302T:p.T101M,TNS2:NM_170754:exon5:c.C272T:p.T91M	0.0012	.	.	0.006	.	.	0.0004	0	0	0.005	0	0	0	0	.	.	.	.	.	rs199876788	COSM3676486;COSM3676487	1(haematopoietic_and_lymphoid_tissue);1(skin)	.	.	.	.	.	.	.	.	.	.	.	0	0.912	D	1	0.899	D	0.985
14	104886968	104886968	C	A	exonic	CEP170B		nonsynonymous SNV	CEP170B:NM_015005:exon11:c.C2519A:p.T840N,CEP170B:NM_001112726:exon12:c.C2729A:p.T910N	0.0012	.	.	0.006	.	.	0.0004	0	0	0.0053	0	6.228e-05	0.0011	6.072e-05	.	.	.	.	.	rs3742937	.	.	.	.	.	.	.	.	.	.	.	.	.	0.002	0.721	D	1	0.899	D	0.993
6	33726806	33726806	T	C	exonic	IP6K3		nonsynonymous SNV	IP6K3:NM_054111:exon4:c.A514G:p.N172D,IP6K3:NM_001142883:exon5:c.A514G:p.N172D	0.002	.	.	0.0099	.	.	0.0004	0	0	0.0053	0	0	0	0	.	.	.	.	.	rs199849781	.	.	.	.	.	.	.	.	.	.	.	.	.	0	0.912	D	0.983	0.585	D	0.656
14	24373357	24373357	A	C	exonic	NFATC4		nonsynonymous SNV	NFATC4:NM_001198965:exon4:c.A1546C:p.N516H,NFATC4:NM_001198966:exon4:c.A1336C:p.N446H,NFATC4:NM_001288802:exon4:c.A1510C:p.N504H,NFATC4:NM_004554:exon4:c.A1546C:p.N516H,NFATC4:NM_001136022:exon5:c.A1735C:p.N579H,NFATC4:NM_001198967:exon5:c.A1735C:p.N579H,	0.0008	.	.	0.004	.	.	0.0005	0	8.666e-05	0.0061	0	3.003e-05	0	0	.	.	.	.	.	rs77893724	.	.	.	.	.	.	.	.	.	.	.	.	.	0.005	0.784	D	0.998	0.899	D	0.995
6	13305150	13305150	G	C	exonic	TBC1D7;TBC1D7-LOC100130357		nonsynonymous SNV	TBC1D7:NM_001143966:exon7:c.C752G:p.A251G,TBC1D7:NM_001258457:exon7:c.C695G:p.A232G,TBC1D7:NM_001143964:exon8:c.C833G:p.A278G,TBC1D7:NM_001143965:exon8:c.C833G:p.A278G,TBC1D7:NM_001318805:exon8:c.C833G:p.A278G,TBC1D7-LOC100130357:NM_001318809:exon8:c.C833	0.001	.	.	0.005	.	.	0.0005	0	0	0.0064	0	0	0	0	.	.	.	.	.	rs150455776	.	.	.	.	.	.	.	.	.	.	.	.	.	0.006	0.614	D	0.999	0.899	D	0.991
8	143329439	143329439	C	G	exonic	TOP1MT		nonsynonymous SNV	TOP1MT:NM_052963:exon3:c.G271C:p.E91Q	0.0012	.	.	0.006	.	.	0.0005	0	8.637e-05	0.0065	0	0	0	6.056e-05	.	.	.	.	.	rs139956930	.	.	.	.	.	.	.	.	.	.	.	.	.	0.001	0.912	D	1	0.899	D	1
9	98774008	98774008	G	T	exonic	ANKS6		nonsynonymous SNV	ANKS6:NM_173551:exon9:c.C1690A:p.P564T	0.0016	.	.	0.006	.	0.002	0.0005	0	8.732e-05	0.0036	0	0.0002	0.0105	0.0003	.	.	.	.	.	rs190075616	COSM4593317	1(haematopoietic_and_lymphoid_tissue);1(upper_aerodigestive_tract)	.	.	.	.	.	.	.	.	.	.	.	0.002	0.721	D	1	0.899	D	0.999
3	195868010	195868010	C	T	exonic	TNK2		nonsynonymous SNV	TNK2:NM_001308046:exon12:c.G2339A:p.R780Q,TNK2:NM_005781:exon12:c.G2243A:p.R748Q,TNK2:NM_001010938:exon13:c.G2477A:p.R826Q	0.0006	.	.	0.003	.	.	0.0006	0.0003	0	0.0058	0	0.0001	0	0.0002	.	.	.	0.011	.	rs57872314	.	.	.	.	.	.	.	.	.	.	.	.	.	0.005	0.721	D	0.986	0.899	D	0.313
17	19799539	19799539	C	T	exonic	ULK2		nonsynonymous SNV	ULK2:NM_001142610:exon17:c.G1478A:p.C493Y,ULK2:NM_014683:exon17:c.G1478A:p.C493Y	0.0016	.	.	0.0079	.	.	0.0007	0	0	0.0092	0	0	0	0.0002	.	.	.	.	.	rs186533439	.	.	.	.	.	.	.	.	.	.	.	.	.	0.003	0.682	D	0.966	0.542	D	0.641
6	43444300	43444300	C	T	exonic	ABCC10		nonsynonymous SNV	ABCC10:NM_033450:exon10:c.C2552T:p.A851V,ABCC10:NM_001198934:exon12:c.C2636T:p.A879V,ABCC10:NM_001350518:exon12:c.C1304T:p.A435V	0.0006	.	.	0.003	.	.	0.0004	9.645e-05	0	0.0057	0	0	0.0011	0	0.0001	0.0002	.	.	.	rs141405272	.	.	.	.	.	.	.	.	.	.	.	.	.	0.025	0.473	D	0.959	0.637	D	0.749
9	36105199	36105199	C	T	exonic	RECK		nonsynonymous SNV	RECK:NM_021111:exon13:c.C1492T:p.P498S,RECK:NM_001316345:exon15:c.C1108T:p.P370S	0.0016	.	.	0.0079	.	.	0.0004	0	0	0.0051	0	2.998e-05	0	0.0002	0.0001	.	0.0001	.	.	rs78749972	.	.	.	.	.	.	.	.	.	.	.	.	.	0	0.912	D	1	0.899	D	0.996
5	170385417	170385417	G	A	exonic	KCNMB1		nonsynonymous SNV	KCNMB1:NM_004137:exon2:c.C31T:p.R11W	0.0012	.	.	0.006	.	.	0.0005	0	0	0.006	0	5.998e-05	0	6.073e-05	0.0001	.	0.0001	.	.	rs139716868	.	.	.	.	.	.	.	.	.	.	.	.	.	0.011	0.586	D	1	0.899	D	0.999
17	4555221	4555221	A	G	exonic	MYBBP1A		nonsynonymous SNV	MYBBP1A:NM_001105538:exon1:c.T104C:p.F35S,MYBBP1A:NM_014520:exon1:c.T104C:p.F35S	0.001	.	.	0.005	.	.	0.0007	0	0	0.0076	0	0.0002	0	7.267e-05	0.0001	.	0.0001	.	.	rs181906424	.	.	.	.	.	.	.	.	.	.	.	.	.	0.001	0.784	D	1	0.899	D	0.997
11	73363827	73363827	G	A	exonic	ARHGEF17		nonsynonymous SNV	ARHGEF17:NM_014786:exon16:c.G5327A:p.C1776Y	.	.	.	.	.	.	0.0003	0	8.67e-05	0.0007	0	0.0005	0	0	0.0002	.	0.0003	.	.	rs151153426	.	.	.	.	.	.	.	.	.	.	.	.	.	0.001	0.784	D	0.994	0.647	D	0.87
13	98424579	98424579	C	T	exonic	FARP1		nonsynonymous SNV	FARP1:NM_001286839:exon17:c.C1834T:p.R612C,FARP1:NM_005766:exon17:c.C1834T:p.R612C	0.0012	.	.	0.006	.	.	0.0005	0	0	0.0056	0	3.004e-05	0.0011	0.0007	0.0002	.	0.0002	.	.	rs148334149	COSM249676;COSM249675	2(kidney)	.	.	.	.	.	.	.	.	.	.	.	0.003	0.682	D	1	0.899	D	0.987
13	24469050	24469050	C	T	exonic	PARP4		nonsynonymous SNV	PARP4:NM_006437:exon17:c.G2107A:p.A703T	0.0006	.	.	0.003	.	.	0.0006	9.61e-05	0	0.0075	0	8.99e-05	0	0	0.0002	.	0.0002	.	.	rs201446812	.	.	.	.	.	.	.	.	.	.	.	.	.	0	0.912	D	1	0.899	D	0.999
17	64534675	64534675	T	G	exonic	CEP95		nonsynonymous SNV	CEP95:NM_001316990:exon16:c.T1516G:p.Y506D,CEP95:NM_138363:exon17:c.T2008G:p.Y670D	0.0026	0.0098	.	.	.	.	0.0006	0.0062	0.0002	0.0001	0.0002	3.273e-05	0	0.0001	0.0021	0.0067	.	.	.	rs150627155	.	.	.	.	.	.	.	.	.	.	.	.	.	0.003	0.682	D	1	0.899	D	0.988
22	41221243	41221243	C	T	exonic	L3MBTL2		nonsynonymous SNV	L3MBTL2:NM_031488:exon8:c.C898T:p.R300W	0.0004	.	.	0.002	.	.	0.0004	0	0	0	0.0015	0.0004	0.0041	0.0001	.	.	.	.	.	rs2277846	.	.	.	.	.	.	.	.	.	.	.	.	.	0.001	0.784	D	0.999	0.764	D	0.857
7	756794	756794	G	A	exonic	DNAAF5		nonsynonymous SNV	DNAAF5:NM_017802:exon6:c.G1270A:p.A424T	0.0014	.	.	0.0069	.	.	0.0004	9.768e-05	8.655e-05	0.0058	0	1.511e-05	0	0	.	.	.	.	.	rs141828030	.	.	Benign	not_specified	RCV000248413.1	MedGen	CN169374	.	.	.	.	.	.	0.005	0.632	D	1	0.899	D	0.981
10	112527133	112527133	T	C	exonic	VTI1A		nonsynonymous SNV	VTI1A:NM_001318203:exon4:c.T311C:p.L104P,VTI1A:NM_001318205:exon4:c.T311C:p.L104P,VTI1A:NM_145206:exon4:c.T311C:p.L104P	0.0018	.	.	0.0089	.	.	0.0004	0	0	0.0059	0	0	0	6.06e-05	.	.	.	.	.	rs184549091	.	.	.	.	.	.	.	.	.	.	.	.	.	0.022	0.486	D	0.997	0.689	D	0.931
1	58661219	58661219	G	A	exonic	MYSM1		nonsynonymous SNV	MYSM1:NM_001085487:exon19:c.C2279T:p.P760L	0.0006	.	.	0.002	.	0.001	0.0005	0	8.82e-05	0.0055	0	1.508e-05	0.0011	0.0007	.	.	.	.	.	rs529622262	.	.	.	.	.	.	.	.	.	.	.	.	.	0.001	0.784	D	0.999	0.764	D	0.922
17	4074189	4074189	G	A	exonic	ZZEF1		nonsynonymous SNV	ZZEF1:NM_015113:exon24:c.C3646T:p.R1216C	0.0008	.	.	0.003	.	0.001	0.0005	0	0	0.0066	0.0002	1.505e-05	0	0.0004	.	.	.	.	.	rs201136550	.	.	.	.	.	.	.	.	.	.	.	.	.	0.003	0.682	D	1	0.899	D	0.998
2	202530868	202530868	G	A	exonic	BMPR2		nonsynonymous SNV	BMPR2:NM_001204:exon8:c.G1042A:p.V348I	0.001	.	.	0.005	.	.	0.0005	0	0	0.0064	0	0	0	0	.	.	.	.	.	rs201067849	.	.	Likely benign	Primary_pulmonary_hypertension	RCV000359111.1	MedGen:OMIM:Orphanet:SNOMED_CT	C0152171:178600:ORPHA182090:26174007	.	.	.	.	.	.	0.023	0.481	D	0.398	0.402	B	0.478
3	184193628	184193628	G	A	exonic	ABCF3		nonsynonymous SNV	ABCF3:NM_001351298:exon21:c.G2042A:p.R681H,ABCF3:NM_001351299:exon21:c.G1331A:p.R444H,ABCF3:NM_001351300:exon21:c.G1397A:p.R466H,ABCF3:NM_018358:exon21:c.G2060A:p.R687H	0.0012	.	.	0.006	.	.	0.0005	9.612e-05	8.64e-05	0.0064	0	4.5e-05	0	0	.	.	.	0.011	.	rs76223160	.	.	.	.	.	.	.	.	.	.	.	.	.	0.086	0.326	T	0.999	0.764	D	0.884
9	98826929	98826929	C	T	exonic	GALNT12		nonsynonymous SNV	GALNT12:NM_024642:exon3:c.C719T:p.P240L	0.0022	.	.	0.011	.	.	0.0005	0	0	0.0092	0	0	0	0.0004	.	.	.	0.011	.	rs59362219	.	.	Uncertain significance	not_specified	RCV000463956.1	MedGen	CN169374	.	.	.	.	.	.	0	0.912	D	1	0.899	D	0.943
3	113279893	113279893	G	C	exonic	BOC		nonsynonymous SNV	BOC:NM_001301861:exon13:c.G2093C:p.R698P,BOC:NM_033254:exon13:c.G2090C:p.R697P	0.0014	.	.	0.0069	.	.	0.0006	0	0	0.0078	0	0	0	0	.	.	.	.	.	rs200052465	.	.	.	.	.	.	.	.	.	.	.	.	.	0.004	0.682	D	0.965	0.596	D	0.811
11	118263026	118263026	G	A	exonic	MPZL2		nonsynonymous SNV	MPZL2:NM_005797:exon2:c.C130T:p.R44W,MPZL2:NM_144765:exon2:c.C130T:p.R44W	0.0014	.	0.01	.	.	.	0.0006	0	0.0029	0.0032	0	0.0002	0.0011	6.059e-05	.	.	.	.	.	rs200170353	COSM2105186	1(lung)	.	.	.	.	.	.	.	.	.	.	.	0.035	0.437	D	0.996	0.67	D	0.693
8	67118307	67118307	C	T	exonic	CSPP1		nonsynonymous SNV	CSPP1:NM_001291339:exon10:c.C659T:p.P220L,CSPP1:NM_024790:exon12:c.C1541T:p.P514L	0.0004	.	.	0.002	.	.	0.0007	0	0	0.0023	0.0018	0.0006	0.0022	0.0007	.	.	.	.	.	rs200535417	COSM2721399	1(upper_aerodigestive_tract)	.	.	.	.	.	.	.	.	.	.	.	0.003	0.682	D	1	0.899	D	0.999
17	82905941	82905941	C	T	exonic	TBCD		nonsynonymous SNV	TBCD:NM_005993:exon20:c.C1810T:p.P604S	0.001	.	.	0.005	.	.	0.0007	0	0	0.0095	0	0	0	8.55e-05	.	.	.	.	.	rs575721383	COSM4273528;COSM2807201	1(bone)	.	.	.	.	.	.	.	.	.	.	.	0.003	0.682	D	1	0.899	D	1
11	64229257	64229257	C	T	exonic	NUDT22		nonsynonymous SNV	NUDT22:NM_001128613:exon3:c.C491T:p.P164L,NUDT22:NM_001271831:exon3:c.C491T:p.P164L,NUDT22:NM_001128612:exon4:c.C590T:p.P197L,NUDT22:NM_032344:exon4:c.C590T:p.P197L	0.002	0.0008	0.0014	0.0079	.	.	0.001	0.0003	0.0013	0.0158	0	0	0	0.0001	.	.	.	.	.	rs200547112	.	.	.	.	.	.	.	.	.	.	.	.	.	0	0.912	D	1	0.899	D	0.989
17	42189876	42189876	G	A	exonic	GHDC		nonsynonymous SNV	GHDC:NM_032484:exon10:c.C1420T:p.R474W	0.0018	.	.	0.006	.	0.0031	0.0012	0	0	0.0131	0	0	0	0.0018	.	.	.	.	.	rs200095635	COSM5774520	1(breast)	.	.	.	.	.	.	.	.	.	.	.	0.001	0.784	D	1	0.899	D	1
16	71658699	71658699	T	C	exonic	PHLPP2		nonsynonymous SNV	PHLPP2:NM_001289003:exon13:c.A1901G:p.N634S,PHLPP2:NM_015020:exon14:c.A2102G:p.N701S	0.0006	.	.	0.003	.	.	0.0005	0	0	0.0069	0	4.495e-05	0	0	0.0001	.	0.0001	.	.	rs139813458	.	.	.	.	.	.	.	.	.	.	.	.	.	0	0.912	D	0.999	0.764	D	0.995
10	94357309	94357309	G	A	exonic	NOC3L		nonsynonymous SNV	NOC3L:NM_022451:exon4:c.C373T:p.R125W	0.0022	.	.	0.0099	.	0.001	0.0007	0	8.815e-05	0.0092	0	4.642e-05	0.0011	0.0003	0.0001	.	0.0001	.	.	rs145521001	.	.	.	.	.	.	.	.	.	.	.	.	.	0.001	0.784	D	0.999	0.764	D	0.902
1	23441138	23441138	G	A	exonic	ASAP3		nonsynonymous SNV	ASAP3:NM_001143778:exon9:c.C881T:p.T294M,ASAP3:NM_017707:exon10:c.C908T:p.T303M	0.0008	.	.	0.004	.	.	0.0007	0.0008	0	0.008	0	1.499e-05	0.0011	0.0003	0.0002	0.0007	.	.	.	rs147482690	COSM5795890;COSM5795889	1(breast)	.	.	.	.	.	.	.	.	.	.	.	0.007	0.599	D	1	0.899	D	0.999
6	7229042	7229042	C	T	exonic	RREB1		nonsynonymous SNV	RREB1:NM_001003698:exon10:c.C943T:p.R315C,RREB1:NM_001003699:exon10:c.C943T:p.R315C,RREB1:NM_001003700:exon10:c.C943T:p.R315C,RREB1:NM_001168344:exon10:c.C943T:p.R315C	.	.	.	.	.	.	0.0009	9.792e-05	0.0003	0	0.0009	0.0013	0	0	0.0007	0.0002	0.0009	.	.	rs140206154	.	.	.	.	.	.	.	.	.	.	.	.	.	0.002	0.721	D	1	0.899	D	0.996
1	111197247	111197247	C	T	exonic	DENND2D		nonsynonymous SNV	DENND2D:NM_001271833:exon5:c.G424A:p.G142S,DENND2D:NM_024901:exon5:c.G433A:p.G145S	0.003	0.0098	.	0.002	.	.	0.0008	0.0082	0.0004	0.0001	0	0.0001	0	0.0001	0.0022	0.0064	0.0001	.	.	rs150347742	.	.	.	.	.	.	.	.	.	.	.	.	.	0.009	0.574	D	1	0.899	D	1
1	112578360	112578360	C	A	exonic	ST7L		nonsynonymous SNV	ST7L:NM_001308264:exon9:c.G578T:p.R193M,ST7L:NM_017744:exon10:c.G1127T:p.R376M,ST7L:NM_138727:exon10:c.G1076T:p.R359M,ST7L:NM_138728:exon10:c.G1127T:p.R376M,ST7L:NM_138729:exon10:c.G1127T:p.R376M	0.0014	.	.	0.0069	.	.	0.0005	0	0	0.0069	0	0	0	0	.	.	.	0.011	.	rs116687780	.	.	.	.	.	.	.	.	.	.	.	.	.	0	0.912	D	1	0.899	D	1
12	10709982	10709982	G	A	exonic	YBX3		nonsynonymous SNV	YBX3:NM_003651:exon6:c.C706T:p.R236W	0.0014	.	.	0.0069	.	.	0.0005	0	0	0.0066	0	6.153e-05	0.0011	0.0001	.	.	.	0.011	.	rs75023229	COSM3676352	1(haematopoietic_and_lymphoid_tissue)	.	.	.	.	.	.	.	.	.	.	.	0.008	0.586	D	1	0.899	D	0.908
3	3030893	3030893	A	C	exonic	CNTN4		nonsynonymous SNV	CNTN4:NM_001206956:exon7:c.A714C:p.Q238H,CNTN4:NM_175613:exon7:c.A717C:p.Q239H,CNTN4:NM_001206955:exon15:c.A1701C:p.Q567H,CNTN4:NM_001350095:exon16:c.A1701C:p.Q567H,CNTN4:NM_175607:exon16:c.A1701C:p.Q567H	0.0018	.	.	0.0079	.	0.001	0.0005	0	8.655e-05	0.0064	0	0	0	0.0002	.	.	.	.	.	rs181710158	.	.	.	.	.	.	.	.	.	.	.	.	.	0.008	0.614	D	1	0.899	D	0.999
7	90355197	90355197	A	G	exonic	GTPBP10		nonsynonymous SNV	GTPBP10:NM_033107:exon4:c.A431G:p.D144G	0.001	.	.	0.005	.	.	0.0006	0	0	0.0087	0	0	0	0	.	.	.	.	.	rs186591323	COSM249195	2(kidney);1(upper_aerodigestive_tract)	.	.	.	.	.	.	.	.	.	.	.	0.003	0.721	D	1	0.899	D	0.978
16	1362296	1362296	G	A	exonic	GNPTG		nonsynonymous SNV	GNPTG:NM_032520:exon7:c.G502A:p.V168I	0.0012	.	.	0.002	.	0.0041	0.0006	0	0	0.0054	0	3.091e-05	0.0011	0.0012	.	.	.	.	.	rs190614894	COSM5054653	1(stomach)	Uncertain significance	Mucolipidosis\x2c_Type_III_Gamma	RCV000331567.1	MedGen	CN239396	.	.	.	.	.	.	0.024	0.477	D	0.999	0.764	D	0.958
13	24421273	24421273	T	A	exonic	PARP4		nonsynonymous SNV	PARP4:NM_006437:exon34:c.A5021T:p.E1674V	0.0014	.	.	0.0069	.	.	0.0006	0	0	0.0074	0	0	0	0	.	.	.	0.011	.	rs370963616	.	.	.	.	.	.	.	.	.	.	.	.	.	0.004	0.654	D	0.998	0.715	D	0.99
[truncated: 2,864 more rows]
[truncated: 117 more columns]
