# Supplementary material for: Genetic Dissection of Hypertrophic Cardiomyopathy with Myocardial RNA-Seq
Source: Int J Mol Sci. 2020 Apr 25;21(9):3040. doi: 10.3390/ijms21093040 (PMC7246737; doi:10.3390/ijms21093040)
Supplement: Supplementary file 1 [file ijms-21-03040-s001.zip › Supplementary Data/Supplementary Data 3.xlsx]

## Sheet: S Data 3
																				sc5-LV	sc2-LV	sc6-LV	N105-LV	N104-LV	ND2	ND1-LV	HCM515	HCM504	HCM498	HCM486	HCM460	HCM439	HCM437	HCM429	HCM533	HCM518	HCM420	HCM405	HCM541	HCM493	HCM273	HCM269	HCM395	HCM282	HCM591	HCM552	N102-LV	N103-LV	HCM506
																				NORMAL	NORMAL	NORMAL	NORMAL	NORMAL	NORMAL	NORMAL	MYBPC3	MYBPC3	MYBPC3	MYBPC3	MYBPC3	MYBPC3	MYBPC3	MYBPC3	MYBPC3	MYBPC3	GENETUN	GENETUN	GENETUN	GENETUN	GENETUN	GENETUN	GENETUN	GENETUN	GENETUN	GENETUN	NORMAL	NORMAL	MYH7
index	gene_id	gene_name	gene_biotype	Chr	Start	End	Strand	Length	Chr	Start	End	Strand	Length	baseMean	log2FoldChange	lfcSE	stat	pvalue	padj	SRR8586402	SRR8586403	SRR8586404	SRR8586405	SRR8586406	SRR8586407	SRR8586408	SRR8586409	SRR8586410	SRR8586411	SRR8586412	SRR8586413	SRR8586414	SRR8586415	SRR8586416	SRR8586417	SRR8586418	SRR8586419	SRR8586420	SRR8586421	SRR8586422	SRR8586423	SRR8586424	SRR8586425	SRR8586426	SRR8586427	SRR8586428	SRR8586429	SRR8586430	SRR8586431
26729	ENSG00000253270	AC090541.1	lncRNA	8	19678572	19688934	+	10363	8	19678572	19688934	+	10363	6.18087	6.41649	0.859716	7.4635	8.42568e-14	6.34684e-12	0.93535	13.3389	38.8015	0	30.0987	1.95163	0.99406	0	0	0	0	0	0	1.03179	0	0	0.871786	0	0	0	0.887877	0	0	0	0.849328	0	0	109.467	27.6555	0
45662	ENSG00000260289	AC093515.1	lncRNA	16	7878799	8112756	-	233958	16	7878799	8112756	-	233958	129.257	-5.98472	0.754265	-7.93451	2.11329e-15	2.3993e-13	4.67675	1.90556	6.71565	0.888032	1.54352	0	3.97624	41.2011	54.3385	24.8736	19.578	1.41541	541.61	11.3497	386.474	50.2037	42.7175	36.958	525.175	368.57	0.887877	10.3996	32.2723	5.79183	20.3839	281.729	174.502	1.11702	3.16063	47.6251
9426	ENSG00000232002	LINC01880	lncRNA	2	242047695	242084233	-	36539	2	242047695	242084233	-	36539	170.71	5.41234	0.905665	5.97609	2.28558e-09	6.07828e-08	730.508	540.227	693.204	10.6564	2467.32	22.4437	109.347	6.55473	6.67315	15.9191	0	271.759	23.295	13.4133	0	0	1.74357	5.13306	1.16706	0	2.66363	2.31102	1.24124	17.3755	13.5893	0	0	557.391	753.021	2.21512
19098	ENSG00000287891	Z85996.3	lncRNA	6	36841430	36844402	-	2973	6	36841430	36844402	-	2973	125.865	4.93376	0.516442	9.55338	1.25536e-21	4.15784e-19	356.368	318.229	461.888	305.483	1325.89	423.504	18.8871	10.3003	15.2529	7.95955	4.60659	104.74	9.70627	15.4769	3.9537	4.92193	0.871786	13.346	11.6706	4.82422	15.0939	6.93305	28.5486	2.31673	62.8503	4.97755	12.384	609.89	404.561	19.9361
34297	ENSG00000229205	LINC00200	lncRNA	10	1159768	1289426	+	129659	10	1159768	1289426	+	129659	92.0506	-4.84698	0.801208	-6.0496	1.4521e-09	4.06192e-08	6.54745	7.62226	1.49237	1.77606	10.8047	0	0	9.3639	3.81323	62.6815	186.567	0	1.94125	7.22254	606.893	118.126	310.356	42.0911	429.476	27.9805	4.43938	246.123	8.6887	496.939	40.7678	28.8698	24.768	7.81911	1.58032	11.0756
6414	ENSG00000286002	AC010987.1	lncRNA	2	67677499	67680798	+	3300	2	67677499	67680798	+	3300	1.85312	4.68104	0.97227	4.81455	1.47531e-06	1.86641e-05	0	20.0084	17.9084	0.888032	3.85881	1.95163	1.98812	0	0	0	0	4.24623	1.94125	0	0	0	0	0	0	0	0	0	0	0	0	0	0	13.4042	2.37048	0
9425	ENSG00000287971	AC093642.7	lncRNA	2	242037716	242041501	-	3786	2	242037716	242041501	-	3786	2.48916	4.51136	1.04446	4.3193	1.56522e-05	0.000149852	8.41815	5.71669	3.73092	0	42.4469	0	3.97624	0	0	0	0	9.90788	0	0	0	0	0	0	0	0	0	0	0	0	0	0	0	4.46806	10.2721	0
4498	ENSG00000230937	MIR205HG	lncRNA	1	209428817	209432838	+	4022	1	209428817	209432838	+	4022	2.64801	-4.39485	1.45059	-3.0297	0.00244799	0.0111142	0	0	0	0	0	0	0	0	0	0	5.75823	16.9849	0	0	11.8611	5.90632	0	14.3726	0	0	7.10301	9.24406	9.92994	0	0	0	0	0	0	5.5378
36315	ENSG00000227307	AC010998.1	lncRNA	10	120925547	120980700	-	55154	10	120925547	120980700	-	55154	6.49241	-4.38365	0.772278	-5.67626	1.37671e-08	2.93953e-07	0	0.952782	0	0.888032	0	0	0.99406	7.49112	13.3463	6.96461	3.45494	4.24623	19.4125	15.4769	14.8264	0.984387	9.58965	0	15.1717	6.75391	0.887877	5.77754	14.8949	4.63346	2.54799	0.99551	13.5098	1.11702	0	7.75292
14030	ENSG00000232021	LEF1-AS1	lncRNA	4	108167525	108258037	+	90513	4	108167525	108258037	+	90513	65.4362	-4.34544	0.37279	-11.6566	2.12452e-31	2.42514e-28	6.54745	2.85835	5.96947	4.44016	1.54352	5.85489	5.96436	105.812	83.8911	21.8888	81.7669	14.1541	93.1802	68.0982	92.912	67.9227	69.7429	62.6233	47.8493	100.344	11.5424	28.8877	70.7508	94.986	43.3157	137.38	112.582	2.23403	2.37048	242.556
33962	ENSG00000288047	AP001994.3	lncRNA	11	119892700	119919996	+	27297	11	119892700	119919996	+	27297	8.53721	4.3322	0.424776	10.1988	2.0075e-24	1.08328e-21	43.0261	33.3474	20.8931	19.5367	47.8492	26.347	4.9703	0	2.85992	4.97472	0	1.41541	7.76502	0	1.97685	1.96877	0.871786	1.02661	1.16706	0.964844	3.55151	1.15551	1.24124	0	0.849328	2.98653	0	43.5636	34.767	0
1215	ENSG00000284623	AL139158.3	lncRNA	1	38129464	38140593	-	11130	1	38129464	38140593	-	11130	3.08871	-4.30141	0.787756	-5.46033	4.7525e-08	8.88221e-07	0	0	0.746183	0	0	0	0	9.3639	7.62646	0.994944	1.15165	0	4.85313	3.09537	1.97685	9.84387	2.61536	0	8.16939	0.964844	0.887877	5.77754	3.72373	4.63346	2.54799	2.98653	5.6291	0	0	2.21512
13208	ENSG00000282917	AC107068.2	lncRNA	4	47831330	47897965	+	66636	4	47831330	47897965	+	66636	686.548	4.26784	0.607334	7.02717	2.10757e-12	1.11498e-10	86.0522	225.809	4919.59	7833.33	2743.61	599.151	1235.62	191.023	23.8327	146.257	16.123	1336.15	124.24	45.3988	20.7569	40.3599	38.3586	72.8894	86.3621	27.0156	244.166	199.903	85.6457	143.637	180.058	32.8518	20.2648	3649.29	575.235	47.6251
45665	ENSG00000260058	AC018767.3	lncRNA	16	8309962	8357860	+	47899	16	8309962	8357860	+	47899	15.3711	-4.19288	0.709123	-5.91277	3.36401e-09	8.57735e-08	3.7414	0	0	0.888032	3.08705	0	0.99406	12.1731	17.1595	14.9242	4.60659	4.24623	73.7677	3.09537	26.6875	6.89071	9.58965	3.07984	59.5198	65.6094	5.32726	4.62203	1.24124	3.4751	2.54799	25.8832	24.768	1.11702	0	12.1832
16153	ENSG00000249743	AC116345.1	lncRNA	5	73213930	73295258	+	81329	5	73213930	73295258	+	81329	13.6715	-4.10533	0.702441	-5.84437	5.08484e-09	1.22694e-07	0.93535	0	0	0.888032	0.771762	0	6.95842	50.565	30.5058	15.9191	11.5165	0	11.6475	51.5896	0.988425	5.90632	6.97429	14.3726	0	8.68359	6.21514	5.77754	34.7548	10.4253	1.69866	17.9192	24.768	0	0	55.378
41808	ENSG00000258776	AL161757.4	lncRNA	14	56817570	56893710	-	76141	14	56817570	56893710	-	76141	9.8655	-4.01582	0.66898	-6.00289	1.93831e-09	5.2577e-08	1.8707	1.90556	0	0	2.31529	0	0.99406	11.2367	20.0195	21.8888	8.06152	1.41541	27.1776	12.3815	25.6991	34.4535	20.0511	4.10645	4.66822	19.2969	1.77575	0	8.6887	40.5428	8.49328	1.99102	5.6291	0	0	4.43024
16605	ENSG00000251026	LINC02163	lncRNA	5	104079847	104406121	+	326275	5	104079847	104406121	+	326275	76.4548	-3.99668	0.568026	-7.03609	1.97716e-12	1.0554e-10	16.8363	2.85835	6.71565	3.55213	8.48938	0.975815	7.95248	67.4201	139.183	13.9292	38.0043	9.90788	40.7663	28.8902	35.5833	55.1257	167.383	53.3838	19.8399	15.4375	7.99089	9.24406	173.774	39.3844	32.2745	131.407	108.079	1.11702	7.11143	755.356
21603	ENSG00000287651	AC007652.3	lncRNA	7	35313838	35377071	+	63234	7	35313838	35377071	+	63234	97.9687	3.98519	0.40173	9.92008	3.40491e-23	1.44363e-20	411.554	164.831	217.139	398.726	356.554	579.634	397.624	14.9822	11.4397	25.8686	5.75823	93.4172	23.295	20.6358	17.7917	7.87509	10.4614	20.5322	53.6846	33.7695	11.5424	40.4428	8.6887	60.235	32.2745	20.9057	19.1389	466.912	33.9768	6.64536
38508	ENSG00000286021	AC112481.2	lncRNA	12	90576402	90889917	+	313516	12	90576402	90889917	+	313516	521.651	3.97555	0.714526	5.5639	2.63817e-08	5.26199e-07	493.865	597.394	1252.1	5448.08	4493.97	698.684	24.8515	194.769	76.2646	25.8686	36.8527	1205.93	31.0601	28.8902	8.89583	54.1413	1.74357	2.05322	38.5128	39.5586	43.506	76.2635	654.135	259.474	132.495	34.8428	20.2648	1924.62	1178.13	9.96804
45664	ENSG00000261319	LINC02152	lncRNA	16	8298492	8299772	+	1281	16	8298492	8299772	+	1281	3.57393	-3.8498	0.86155	-4.46846	7.87838e-06	8.21871e-05	0	0	0.746183	0.888032	0	0	0	4.68195	2.85992	1.98989	2.30329	1.41541	8.73564	2.06358	8.89583	2.95316	2.61536	6.15967	10.5035	4.82422	0.887877	1.15551	1.24124	0	0	1.99102	5.6291	0	0.790158	2.21512
7964	ENSG00000224675	AC009227.1	lncRNA	2	154435853	154457438	-	21586	2	154435853	154457438	-	21586	3.49114	-3.80903	0.941356	-4.04632	5.20282e-05	0.000425971	0.93535	0	0	0.888032	0	0.975815	0	2.80917	0	0.994944	0	0	13.5888	2.06358	42.5023	0	0.871786	3.07984	9.33645	0.964844	0.887877	0	2.48248	4.63346	1.69866	4.97755	1.12582	0	0	4.43024
42211	ENSG00000258820	AF111167.1	lncRNA	14	75259411	75271950	+	12540	14	75259411	75271950	+	12540	2.58943	-3.71352	0.882014	-4.21027	2.55064e-05	0.000229534	0	0	0.746183	0.888032	0	0	0	0	4.76654	0.994944	10.3648	0	2.91188	6.19075	5.93055	2.95316	0.871786	1.02661	0	3.85937	1.77575	0	0	2.31673	0	6.96857	0	0	0	1.10756
21604	ENSG00000286526	AC007652.2	lncRNA	7	35372349	35379675	-	7327	7	35372349	35379675	-	7327	3.72257	3.70733	0.399277	9.2851	1.61562e-20	4.35909e-18	10.2889	7.62226	20.8931	15.0965	16.207	16.5889	6.95842	0	2.85992	0	0	4.24623	0.970627	1.03179	0.988425	0.984387	0	2.05322	0	2.89453	0	2.31102	0	0	0	1.99102	0	10.0531	7.11143	0
7533	ENSG00000226813	LINC01941	lncRNA	2	126109761	126118023	-	8263	2	126109761	126118023	-	8263	1.19719	3.69709	1.08082	3.42064	0.000624744	0.00357397	0	0	4.4771	3.55213	3.08705	0	10.9347	0	0	0	0	0	1.94125	1.03179	0	0	0	0	0	0	0	0	2.48248	0	0	0	0	14.5212	0	0
11133	ENSG00000286735	AC126182.3	lncRNA	3	120448974	120509675	+	60702	3	120448974	120509675	+	60702	492.472	3.68475	0.320643	11.4918	1.45126e-30	1.43573e-27	655.68	1930.34	746.183	510.618	4463.87	903.605	531.822	50.565	143.949	127.353	148.562	397.731	156.271	153.737	61.2824	67.9227	58.4097	129.353	168.056	139.902	234.399	94.7517	81.922	172.597	114.659	174.214	56.291	3272.85	1655.38	91.9274
24368	ENSG00000224610	AC108879.1	lncRNA	X	39226103	39299786	-	73684	X	39226103	39299786	-	73684	2.01113	-3.67269	0.817638	-4.49182	7.06159e-06	7.47702e-05	0	0	0	0	0	0.975815	0	8.42751	5.71985	0.994944	1.15165	0	0.970627	3.09537	0.988425	3.93755	3.48714	0	2.33411	0	0.887877	2.31102	3.72373	3.4751	0	0.99551	5.6291	0	0	6.64536
11143	ENSG00000286827	AC072026.2	lncRNA	3	120811530	120908093	-	96564	3	120811530	120908093	-	96564	2.32114	-3.55779	0.781372	-4.55326	5.2822e-06	5.82525e-05	0	0.952782	0	0	0	0	0.99406	2.80917	7.62646	0.994944	0	0	0.970627	0	3.9537	2.95316	6.1025	4.10645	2.33411	0	2.66363	3.46652	0	1.15837	2.54799	2.98653	2.25164	0	0	4.43024
19563	ENSG00000226497	LINC02549	lncRNA	6	68226972	68329899	-	102928	6	68226972	68329899	-	102928	3.596	-3.55068	0.783326	-4.53282	5.8201e-06	6.34357e-05	0	0	0	0	0.771762	0	0	7.49112	2.85992	11.9393	0	0	0.970627	2.06358	0.988425	4.92193	6.97429	5.13306	0	2.89453	3.55151	2.31102	4.96497	4.63346	13.5893	2.98653	4.50328	0	2.37048	3.32268
9433	ENSG00000224318	CHL1-AS2	lncRNA	3	109707	197341	-	87635	3	109707	197341	-	87635	43.6387	3.52045	0.378165	9.3093	1.28679e-20	3.53617e-18	234.773	84.7976	354.437	211.352	103.416	96.6057	79.5248	12.1731	6.67315	15.9191	13.8198	56.6165	14.5594	3.09537	7.9074	4.92193	24.41	4.10645	10.5035	4.82422	22.1969	5.77754	13.6537	12.742	32.2745	7.96408	3.37746	73.723	30.026	8.86048
13937	ENSG00000249710	AP001961.1	lncRNA	4	100190033	100215505	+	25473	4	100190033	100215505	+	25473	4.2862	-3.45619	0.772609	-4.47341	7.69837e-06	8.04507e-05	0.93535	0	0	0.888032	0	1.95163	0	4.68195	0.953308	4.97472	2.30329	5.66165	4.85313	1.03179	13.838	3.93755	6.1025	2.05322	19.8399	4.82422	3.55151	2.31102	1.24124	4.63346	2.54799	5.97306	5.6291	0	0.790158	3.32268
33524	ENSG00000255679	JRKL-AS1	lncRNA	11	96447132	96506826	-	59695	11	96447132	96506826	-	59695	2.0562	-3.37615	0.982053	-3.43784	0.000586364	0.00338969	0	0	0.746183	0	0.771762	0	0	1.87278	0	10.9444	3.45494	0	0	6.19075	0	0	2.61536	1.02661	0	1.92969	1.77575	5.77754	0	1.15837	14.4386	0	0	0	0	1.10756
27313	ENSG00000260484	AC131902.1	lncRNA	8	53388701	53390872	-	2172	8	53388701	53390872	-	2172	38.445	3.3575	0.371152	9.04616	1.48079e-19	3.57304e-17	72.9573	96.231	117.151	192.703	247.736	122.953	32.804	9.3639	7.62646	0	6.90988	49.5394	6.79439	12.3815	3.9537	10.8283	3.48714	14.3726	9.33645	8.68359	30.1878	15.0216	11.1712	12.742	34.8225	9.9551	14.6357	91.5952	115.363	8.86048
561	ENSG00000233421	LINC01783	lncRNA	1	16533886	16536172	-	2287	1	16533886	16536172	-	2287	6.42026	3.35579	0.463851	7.23464	4.6675e-13	2.93489e-11	0.93535	22.8668	14.1775	24.8649	17.7505	38.0568	39.7624	1.87278	0.953308	1.98989	1.15165	2.83082	0.970627	4.12717	0	5.90632	1.74357	0	0	5.78906	0.887877	1.15551	0	1.15837	0.849328	5.97306	0	4.46806	19.754	1.10756
52908	ENSG00000271984	AL008726.1	lncRNA	20	45892694	45893419	-	726	20	45892694	45893419	-	726	3.14075	3.34562	0.564556	5.92611	3.10195e-09	7.97782e-08	5.6121	5.71669	11.1928	2.6641	0.771762	26.347	10.9347	0.93639	0	0	0	5.66165	0.970627	4.12717	0	0.984387	0.871786	1.02661	0	0	0.887877	0	1.24124	1.15837	0.849328	2.98653	2.25164	4.46806	20.5441	2.21512
13376	ENSG00000249392	AC096588.1	lncRNA	4	59551142	59630324	-	79183	4	59551142	59630324	-	79183	1.59373	-3.33593	0.842993	-3.95724	7.58194e-05	0.000588606	0.93535	0	0	0	0	0	0	7.49112	0.953308	1.98989	0	0	0	1.03179	0.988425	3.93755	2.61536	1.02661	1.16706	0	0.887877	0	3.72373	0	0.849328	0.99551	2.25164	0	0	1.10756
36428	ENSG00000287427	AL390236.1	lncRNA	10	128026878	128029444	-	2567	10	128026878	128029444	-	2567	2.00472	-3.32475	0.77507	-4.28961	1.78987e-05	0.000168586	0	0	0	0.888032	0	0	0	3.74556	0.953308	0	0	0	1.94125	3.09537	4.94213	2.95316	1.74357	2.05322	1.16706	0	0.887877	1.15551	6.20621	2.31673	1.69866	6.96857	2.25164	0	0.790158	3.32268
12978	ENSG00000283314	LINC02357	lncRNA	4	26070754	26104258	+	33505	4	26070754	26104258	+	33505	0.720985	3.30471	0.825127	4.00509	6.19928e-05	0.000494266	5.6121	2.85835	0	0	2.31529	4.87908	1.98812	0	0	0	0	0	0	0	0	0	0	0	0	0	0	0	0	1.15837	0.849328	0	0	3.35105	1.58032	0
48202	ENSG00000278944	AC027045.1	lncRNA	17	9791227	9808855	-	17629	17	9791227	9808855	-	17629	0.936682	3.29625	0.670195	4.91834	8.728e-07	1.17691e-05	0	0.952782	5.96947	2.6641	4.63057	3.90326	3.97624	0	0	0.994944	0	0	0	2.06358	0	0	0	0	1.16706	0	0	0	1.24124	0	0	0	0	1.11702	3.95079	0
19999	ENSG00000235142	LINC02532	lncRNA	6	106705334	106788148	-	82815	6	106705334	106788148	-	82815	0.785136	3.28982	1.20172	2.73758	0.00618926	0.0239212	0	0.952782	0.746183	0	2.31529	0.975815	0	0	0	0	0	0	0	0	0	0	0	0	0	0	0	0	0	1.15837	0	0	0	4.46806	14.2229	0
36129	ENSG00000223381	LINC02661	lncRNA	10	108708539	108840686	+	132148	10	108708539	108840686	+	132148	1.55317	-3.28128	0.94353	-3.47766	0.000505812	0.00298865	0	0	0	0	0	0.975815	0	3.74556	0	0	0	0	1.94125	1.03179	0.988425	0	0.871786	0	0	0.964844	0	1.15551	9.92994	4.63346	5.09597	1.99102	2.25164	0	0	3.32268
34872	ENSG00000227313	LINC02630	lncRNA	10	35896874	35898963	-	2090	10	35896874	35898963	-	2090	0.83103	3.27495	0.839718	3.90006	9.61693e-05	0.000721853	0	4.76391	0	2.6641	3.85881	5.85489	1.98812	0	0	0	0	0	0.970627	0	0.988425	0	0	0	0	0	1.77575	0	0	0	1.69866	0	0	2.23403	3.95079	0
16454	ENSG00000248528	LINC02058	lncRNA	5	92907180	92939591	-	32412	5	92907180	92939591	-	32412	33.078	-3.27356	0.369331	-8.8635	7.75438e-19	1.62072e-16	4.67675	1.90556	4.4771	3.55213	3.85881	9.75815	7.95248	42.1375	46.7121	40.7927	52.9757	2.83082	46.5901	67.0665	56.3402	15.7502	25.2818	121.14	21.007	57.8906	36.4029	30.0432	48.4084	16.2171	20.3839	31.8563	50.6619	0	3.16063	69.7763
12912	ENSG00000248238	LINC02438	lncRNA	4	19172335	19456994	-	284660	4	19172335	19456994	-	284660	3.70357	-3.25822	0.754526	-4.31823	1.57285e-05	0.000150437	0	0	0	0	1.54352	0	1.98812	9.3639	0	3.97978	0	1.41541	4.85313	1.03179	5.93055	4.92193	2.61536	5.13306	3.50117	5.78906	1.77575	0	3.72373	5.79183	6.79463	2.98653	2.25164	1.11702	0	3.32268
8750	ENSG00000225064	LINC01802	lncRNA	2	207260445	207270690	+	10246	2	207260445	207270690	+	10246	1.52961	-3.25608	0.775079	-4.20097	2.65775e-05	0.000237588	0	0	0	0	0	0	0	0.93639	1.90662	0.994944	0	2.83082	2.91188	1.03179	2.96528	0	2.61536	3.07984	1.16706	6.75391	1.77575	2.31102	1.24124	4.63346	0	0.99551	2.25164	0	0.790158	3.32268
40466	ENSG00000285680	AL355481.1	lncRNA	13	83877888	83895211	+	17324	13	83877888	83895211	+	17324	1.50891	-3.25289	1.05677	-3.07816	0.00208285	0.00973496	0	0	0	0	0	0	0	8.42751	0	3.97978	0	0	0	2.06358	2.96528	3.93755	3.48714	0	0	0	0	0	0	0	3.39731	0	0	1.11702	0	4.43024
8188	ENSG00000286557	AC104088.2	lncRNA	2	172323260	172330582	-	7323	2	172323260	172330582	-	7323	1.82813	3.25224	0.704659	4.61535	3.92438e-06	4.45569e-05	0.93535	4.76391	20.147	13.3205	3.85881	2.92745	0.99406	0	0	0.994944	2.30329	1.41541	0	1.03179	0	0	0	0	0	0	1.77575	2.31102	0	0	0	0	0	1.11702	2.37048	4.43024
27470	ENSG00000253894	AC011124.2	lncRNA	8	63465831	63478745	+	12915	8	63465831	63478745	+	12915	1.16952	-3.241	0.916551	-3.53609	0.000406102	0.00247184	0	0	0	0	0	0	0	0.93639	0	0.994944	0	0	0	2.06358	0	1.96877	2.61536	0	1.16706	5.78906	0	1.15551	1.24124	2.31673	0.849328	0	4.50328	0	0	2.21512
11818	ENSG00000241135	LINC00881	lncRNA	3	157089634	157135557	+	45924	3	157089634	157135557	+	45924	812.818	3.23203	0.231149	13.9825	1.99376e-44	1.41415e-40	2689.13	1931.29	3751.81	1523.86	4142.05	1748.66	1270.41	254.698	196.381	181.08	131.288	276.005	361.073	143.419	458.629	227.393	166.511	356.234	519.34	330.941	248.605	518.823	122.883	430.912	356.718	191.138	154.237	4156.41	1378.83	166.134
50258	ENSG00000267653	AC002546.1	lncRNA	17	69477139	69501755	-	24617	17	69477139	69501755	-	24617	44.7862	3.23047	0.394175	8.19551	2.49534e-16	3.46071e-14	129.078	273.448	123.12	55.946	155.124	68.3071	81.5129	3.74556	19.0662	9.94944	5.75823	59.4473	12.6182	13.4133	2.96528	31.5004	1.74357	10.2661	4.66822	20.2617	21.309	23.1102	2.48248	11.5837	15.2879	9.9551	11.2582	230.105	127.216	4.43024
58795	ENSG00000184809	B3GALT5-AS1	lncRNA	21	39597147	39612910	-	15764	21	39597147	39612910	-	15764	2.96774	-3.22924	0.848951	-3.8038	0.000142495	0.00100621	0	0.952782	0	0.888032	0	0	1.98812	0.93639	3.81323	4.97472	14.9714	0	0.970627	0	6.91898	2.95316	2.61536	9.23951	2.33411	0.964844	2.66363	0	2.48248	6.9502	5.09597	0	1.12582	0	0	0
12618	ENSG00000287099	AL121750.1	lncRNA	4	2859983	2862673	-	2691	4	2859983	2862673	-	2691	0.911586	3.21503	0.994235	3.23367	0.0012221	0.00623638	14.0303	7.62226	0.746183	0	0	1.95163	0.99406	0	0	0	0	0	0	0	0	0.984387	0	1.02661	2.33411	0.964844	0	0	0	1.15837	0	0	1.12582	0	0.790158	0
44932	ENSG00000261441	AC124068.2	lncRNA	15	89335053	89336161	+	1109	15	89335053	89336161	+	1109	16.164	3.20264	0.344795	9.28855	1.56411e-20	4.25882e-18	13.0949	27.6307	117.897	59.4981	73.3174	30.2503	65.6079	3.74556	2.85992	3.97978	20.7296	5.66165	3.88251	4.12717	9.88425	3.93755	7.84608	2.05322	1.16706	5.78906	0.887877	5.77754	4.96497	3.4751	4.24664	10.9506	4.50328	20.1063	39.5079	3.32268
15702	ENSG00000250048	LINC00603	lncRNA	5	39892138	40053324	+	161187	5	39892138	40053324	+	161187	5.0485	-3.18789	0.676453	-4.71265	2.4451e-06	2.92378e-05	41.1554	0	0	0.888032	0	0.975815	0.99406	4.68195	7.62646	0.994944	2.30329	0	5.82376	3.09537	7.9074	6.89071	6.1025	5.13306	1.16706	3.85937	0.887877	3.46652	12.4124	8.10856	11.8906	7.96408	4.50328	0	0	15.5058
16171	ENSG00000248673	LINC01331	lncRNA	5	74111690	74536976	-	425287	5	74111690	74536976	-	425287	58.6726	-3.17341	0.536997	-5.90955	3.43052e-09	8.73194e-08	14.9656	19.0556	4.4771	7.99229	3.08705	6.83071	13.9168	29.9645	41.9455	5.96967	21.8813	14.1541	88.3271	37.1445	303.447	67.9227	55.7943	24.6387	310.437	32.8047	16.8697	4.62203	31.0311	45.1763	17.8359	135.389	41.6553	2.23403	2.37048	49.8402
7990	ENSG00000286530	AC108057.1	lncRNA	2	157033837	157049716	+	15880	2	157033837	157049716	+	15880	15.9619	3.1674	0.873074	3.62786	0.000285776	0.00182792	0.93535	3.81113	104.466	42.6255	16.207	12.6856	114.317	0.93639	0	1.98989	1.15165	42.4623	0.970627	5.15896	0.988425	0	1.74357	1.02661	0	0	21.309	1.15551	42.2022	9.26693	0.849328	0.99551	0	79.3081	63.2127	0
14681	ENSG00000286133	AC093817.2	lncRNA	4	157568731	157824256	-	255526	4	157568731	157824256	-	255526	425.487	-3.14551	0.256462	-12.265	1.3961e-34	2.76233e-31	32.7373	7.62226	83.5726	110.116	88.7526	64.4038	37.7743	601.162	288.852	434.791	761.238	285.913	508.609	334.3	883.652	646.742	435.893	538.971	640.714	268.227	339.169	292.344	952.033	260.632	300.662	530.607	464.964	65.9039	60.052	688.902
51909	ENSG00000286186	AC018445.5	lncRNA	18	79460378	79465843	-	5466	18	79460378	79465843	-	5466	3.43226	-3.14481	0.803591	-3.91344	9.09888e-05	0.000687839	0	0	0.746183	0	0	0.975815	0	8.42751	0	5.96967	1.15165	0	0.970627	6.19075	2.96528	3.93755	1.74357	3.07984	15.1717	0.964844	10.6545	17.3326	1.24124	6.9502	1.69866	0.99551	5.6291	1.11702	1.58032	5.5378
18612	ENSG00000246350	AL049543.1	lncRNA	6	28587378	28591747	+	4370	6	28587378	28591747	+	4370	0.712632	3.14356	0.969073	3.24389	0.00117911	0.00605029	3.7414	4.76391	0.746183	0.888032	3.08705	4.87908	0.99406	3.74556	0	0	1.15165	0	0	0	0	0	0	0	0	0	0	0	0	0	0	0	0	0	2.37048	0
27314	ENSG00000253369	AC022034.3	lncRNA	8	53394110	53484067	-	89958	8	53394110	53484067	-	89958	3971.78	3.1329	0.364967	8.58405	9.15881e-18	1.59897e-15	8761.42	10861.7	9368.33	19196.6	21732.8	13383.3	3760.53	1090.89	913.269	449.715	1011.15	5566.81	1085.16	1021.47	250.072	1154.69	498.662	2499.8	1429.64	674.426	3775.25	1863.83	1001.68	1676.16	3151.86	1070.17	1035.75	9363.94	12050.7	1065.47
28364	ENSG00000253220	AC084116.1	lncRNA	8	126497385	126500440	+	3056	8	126497385	126500440	+	3056	0.723479	3.10512	0.835942	3.71451	0.000203594	0.00136553	1.8707	3.81113	2.23855	0	0	7.80652	0.99406	0	0.953308	0	0	1.41541	0	0	0	0	0	0	0	0	0	0	0	0	0	0	0	1.11702	3.16063	0
20804	ENSG00000231178	AL357832.1	lncRNA	6	159353922	159383339	-	29418	6	159353922	159383339	-	29418	11.3628	-3.08717	0.531372	-5.8098	6.25461e-09	1.47677e-07	2.80605	1.90556	0.746183	0	3.08705	0	2.98218	8.42751	20.0195	7.95955	29.9428	4.24623	28.1482	36.1127	18.7801	7.87509	1.74357	1.02661	10.5035	8.68359	8.87877	30.0432	40.961	8.10856	7.64396	12.9416	46.1586	2.23403	1.58032	5.5378
6151	ENSG00000282828	AC009971.1	lncRNA	2	49563388	49595126	+	31739	2	49563388	49595126	+	31739	13.792	-3.07983	0.615296	-5.00544	5.57343e-07	7.89998e-06	8.41815	0	0	3.55213	0.771762	1.95163	0	21.537	4.76654	27.8584	1.15165	1.41541	2.91188	12.3815	7.9074	22.6409	5.23072	1.02661	7.00233	13.5078	2.66363	9.24406	7.44745	23.1673	16.9866	12.9416	23.6422	0	3.95079	16.6134
24070	ENSG00000235385	LINC02154	lncRNA	X	13266048	13303452	-	37405	X	13266048	13303452	-	37405	1.68915	-3.07978	0.891578	-3.4543	0.000551716	0.00321887	0.93535	0.952782	0	0	0	0	0	1.87278	2.85992	3.97978	0	0	0.970627	2.06358	2.96528	1.96877	2.61536	0	1.16706	1.92969	0	0	0	0	3.39731	0	0	0	0	4.43024
48200	ENSG00000282882	AC027045.2	lncRNA	17	9764186	9805100	+	40915	17	9764186	9805100	+	40915	3.96753	-3.06963	0.700467	-4.38226	1.17455e-05	0.000116315	0	2.85835	1.49237	0	0	0	0	4.68195	2.85992	2.98483	10.3648	1.41541	2.91188	4.12717	5.93055	4.92193	9.58965	1.02661	0	12.543	4.43938	2.31102	11.1712	10.4253	0	0.99551	4.50328	1.11702	0	6.64536
38445	ENSG00000257729	AC090679.1	lncRNA	12	84154434	84294562	+	140129	12	84154434	84294562	+	140129	2.09397	-3.06517	0.809453	-3.78672	0.00015265	0.0010655	0	0	0.746183	0.888032	0	0	0	4.68195	0	0	1.15165	0	0	1.03179	1.97685	4.92193	1.74357	3.07984	0	2.89453	3.55151	0	6.20621	3.4751	2.54799	4.97755	1.12582	0	0.790158	6.64536
14717	ENSG00000250488	LINC02233	lncRNA	4	159665833	159777828	-	111996	4	159665833	159777828	-	111996	53.4269	-3.0557	0.367872	-8.30642	9.8636e-17	1.43501e-14	10.2889	5.71669	21.6393	7.10426	5.40233	7.80652	1.98812	179.787	66.7315	68.6512	92.1317	45.2932	35.9132	45.3988	39.537	65.9539	87.1786	48.2508	35.0117	91.6602	45.2817	6.93305	63.3034	46.3346	9.34261	57.7396	10.1324	6.70209	6.32127	127.369
11772	ENSG00000243969	AC073359.2	lncRNA	3	154827016	154861017	-	34002	3	154827016	154861017	-	34002	1.66821	-3.05229	0.871479	-3.50242	0.000461048	0.0027582	0.93535	0	0	0.888032	0	0	0	2.80917	8.57977	0.994944	2.30329	0	0	0	0.988425	0.984387	2.61536	2.05322	0	1.92969	0	0	3.72373	4.63346	1.69866	4.97755	4.50328	0	0	5.5378
37075	ENSG00000283240	AC007529.2	lncRNA	12	16661766	16788375	+	126610	12	16661766	16788375	+	126610	18.5197	3.04236	0.396235	7.67818	1.61368e-14	1.43391e-12	34.608	138.153	29.8473	47.9537	41.6751	91.7266	24.8515	7.49112	3.81323	2.98483	2.30329	32.5545	1.94125	4.12717	3.9537	4.92193	2.61536	1.02661	1.16706	2.89453	7.10301	4.62203	1.24124	18.5339	8.49328	8.95959	4.50328	63.6699	23.7048	1.10756
57417	ENSG00000229770	AL022337.1	lncRNA	22	26161905	26169341	-	7437	22	26161905	26169341	-	7437	1.64051	-3.04085	0.839386	-3.62271	0.000291538	0.00185837	0.93535	0	0.746183	0	0	0	0	1.87278	1.90662	0	0	0	0.970627	1.03179	0	1.96877	1.74357	1.02661	2.33411	1.92969	0	0	0	4.63346	0.849328	1.99102	2.25164	0	0	5.5378
39410	ENSG00000287792	AC140118.2	lncRNA	12	131350844	131371721	-	20878	12	131350844	131371721	-	20878	2.58734	-3.03651	0.925937	-3.27939	0.0010403	0.00547722	0	0.952782	0	0	2.31529	0	0	0	4.76654	0.994944	9.21317	1.41541	3.88251	4.12717	0.988425	0.984387	7.84608	1.02661	0	2.89453	0	2.31102	4.96497	0	0.849328	0	10.1324	0	0	3.32268
4688	ENSG00000286398	AL360013.3	lncRNA	1	221549362	221554314	+	4953	1	221549362	221554314	+	4953	1.04565	3.03281	0.861882	3.51882	0.000433469	0.00261695	0.93535	4.76391	8.20802	7.99229	2.31529	2.92745	0	0	0	1.98989	0	1.41541	0	0	0	0	0	0	0	0	0.887877	0	2.48248	0	0	0	0	1.11702	0	0
4092	ENSG00000228309	LINC01350	lncRNA	1	185558371	185628944	-	70574	1	185558371	185628944	-	70574	1.01972	-3.02481	1.16961	-2.58617	0.00970501	0.0346154	0	0	0	0	0	0	0	0	0	0	0	0	0	0	1.97685	0	0	1.02661	0	6.75391	0.887877	2.31102	2.48248	1.15837	1.69866	0	0	0	0	3.32268
53267	ENSG00000272259	LINC01749	lncRNA	20	63009383	63085071	+	75689	20	63009383	63085071	+	75689	1.00814	-3.02414	1.03435	-2.92371	0.00345885	0.0148266	0	0	0	0	0	0	0	0.93639	0	0.994944	2.30329	0	0	2.06358	0	0	0.871786	0	2.33411	1.92969	0.887877	0	0	1.15837	2.54799	1.99102	0	0	0	0
7989	ENSG00000286889	AC096589.1	lncRNA	2	156803339	156891160	+	87822	2	156803339	156891160	+	87822	24.4493	2.99851	0.776105	3.86353	0.000111759	0.000821014	3.7414	2.85835	149.237	70.1545	56.3386	50.7424	128.234	0.93639	0	7.95955	9.21317	35.3853	0	6.19075	0.988425	0	4.35893	1.02661	1.16706	0.964844	39.9544	2.31102	83.1632	5.79183	1.69866	2.98653	1.12582	99.4143	89.2879	0
12546	ENSG00000283183	AC116565.1	lncRNA	4	577168	618076	+	40909	4	577168	618076	+	40909	1.98343	-2.99136	0.849535	-3.52118	0.000429639	0.00259647	0	0	0	0.888032	0.771762	0	0	1.87278	0	1.98989	0	0	0	4.12717	3.9537	7.87509	4.35893	2.05322	1.16706	0.964844	0.887877	2.31102	1.24124	0	3.39731	0	1.12582	0	0.790158	5.5378
39071	ENSG00000281196	LINC00934	lncRNA	12	119283825	119303380	-	19556	12	119283825	119303380	-	19556	2.0371	-2.98998	0.761303	-3.92745	8.58523e-05	0.000654679	0.93535	0	0	0	0	0	1.98812	1.87278	2.85992	2.98483	1.15165	4.24623	0	0	0.988425	4.92193	0.871786	1.02661	5.83528	3.85937	0	2.31102	2.48248	4.63346	3.39731	3.98204	0	0	0	5.5378
26333	ENSG00000253855	AC245187.1	lncRNA	8	2518998	2522182	+	3185	8	2518998	2522182	+	3185	1.97208	-2.96613	0.821347	-3.6113	0.00030467	0.00192882	0.93535	0	0	0	0	0.975815	0.99406	8.42751	0.953308	2.98483	10.3648	1.41541	0.970627	1.03179	0.988425	4.92193	4.35893	1.02661	1.16706	0	4.43938	0	0	2.31673	3.39731	3.98204	1.12582	0	0	1.10756
12637	ENSG00000216560	LINC00955	lncRNA	4	3576869	3590711	+	13843	4	3576869	3590711	+	13843	0.988137	-2.96489	0.944508	-3.13908	0.00169477	0.00819649	0	0	0	0	0	0	0	1.87278	0.953308	0	3.45494	0	0.970627	0	0.988425	1.96877	3.48714	0	0	0	0	3.46652	0	2.31673	0.849328	0	2.25164	0	0	0
35287	ENSG00000273360	AC022017.1	lncRNA	10	66079243	66118326	+	39084	10	66079243	66118326	+	39084	0.979033	-2.95805	1.03743	-2.85131	0.00435392	0.0179225	0	0	0	0	0	0	0	0.93639	1.90662	0.994944	0	0	0	0	0	0.984387	0	2.05322	1.16706	0.964844	0.887877	0	3.72373	5.79183	0	4.97755	0	0	0	1.10756
3654	ENSG00000259788	AL596325.1	lncRNA	1	162560227	162561308	-	1082	1	162560227	162561308	-	1082	0.902819	2.95562	0.654317	4.5171	6.26925e-06	6.76846e-05	0.93535	1.90556	3.73092	3.55213	2.31529	1.95163	3.97624	0	0.953308	0	0	0	0	0	0	0.984387	0.871786	0	0	0	0	1.15551	0	0	1.69866	0	0	0	6.32127	1.10756
2347	ENSG00000225206	MIR137HG	lncRNA	1	97933474	98049863	-	116390	1	97933474	98049863	-	116390	2.94962	-2.9315	0.71059	-4.12544	3.70022e-05	0.000317212	0	0	0	0.888032	1.54352	0.975815	0	3.74556	0.953308	2.98483	6.90988	0	1.94125	4.12717	1.97685	1.96877	6.1025	0	3.50117	6.75391	0.887877	3.46652	3.72373	5.79183	1.69866	4.97755	2.25164	0	0.790158	4.43024
13298	ENSG00000248317	AC111194.1	lncRNA	4	54943626	54957832	+	14207	4	54943626	54957832	+	14207	1.20654	-2.91875	0.812044	-3.59433	0.000325232	0.00203726	0	0	0	0	0	0	0	0.93639	1.90662	0	0	2.83082	0	0	2.96528	1.96877	3.48714	4.10645	0	0.964844	0.887877	1.15551	1.24124	0	2.54799	0	2.25164	0	0.790158	0
45339	ENSG00000260532	AL031598.1	lncRNA	16	1111627	1113399	+	1773	16	1111627	1113399	+	1773	0.92764	-2.90182	1.17338	-2.47304	0.0133968	0.0450134	0	0	0	0	0	0	0	0.93639	0.953308	0	1.15165	0	4.85313	0	8.89583	1.96877	3.48714	0	1.16706	0	0	1.15551	0	0	0	0	1.12582	0	0	3.32268
31988	ENSG00000255007	LINC02489	lncRNA	11	46256355	46274547	-	18193	11	46256355	46274547	-	18193	0.841484	2.9015	0.92221	3.14625	0.00165379	0.00802923	0.93535	9.52782	3.73092	1.77606	4.63057	0.975815	0	0	0	0	1.15165	0	0	0	0	0	0.871786	1.02661	0	0	0	3.46652	0	0	0	0	2.25164	0	0.790158	0
40236	ENSG00000277448	LINC02338	lncRNA	13	58165827	58209483	+	43657	13	58165827	58209483	+	43657	3.49488	-2.88729	0.743412	-3.88384	0.000102821	0.00076348	0	0	0.746183	0	0.771762	0	2.98218	8.42751	0.953308	3.97978	4.60659	0	2.91188	3.09537	0.988425	10.8283	4.35893	2.05322	1.16706	5.78906	0.887877	0	4.96497	5.79183	0.849328	0.99551	4.50328	1.11702	0	4.43024
13018	ENSG00000249882	LINC02501	lncRNA	4	31506422	31558831	+	52410	4	31506422	31558831	+	52410	0.905179	-2.87188	0.95511	-3.00686	0.00263962	0.0118465	0	0	0	0	0	0	0	0.93639	0	3.97978	0	0	0.970627	0	0	2.95316	0.871786	0	0	0	0	1.15551	1.24124	0	4.24664	0.99551	2.25164	0	0	0
11643	ENSG00000285798	AC092958.4	lncRNA	3	148028046	148079637	-	51592	3	148028046	148079637	-	51592	0.906833	-2.87117	0.974621	-2.94593	0.00321984	0.0139691	0	0	0	0	0	0	0	1.87278	0	1.98989	0	0	0.970627	0	0.988425	0.984387	0.871786	0	0	0	0	0	2.48248	2.31673	2.54799	0	0	0	0	0
12939	ENSG00000248837	AC097512.1	lncRNA	4	22989147	23193740	+	204594	4	22989147	23193740	+	204594	13.1036	-2.86867	0.454936	-6.30565	2.86992e-10	9.30889e-09	3.7414	0.952782	2.98473	1.77606	2.31529	4.87908	2.98218	21.537	4.76654	11.9393	14.9714	0	8.73564	6.19075	13.838	33.4692	13.0768	5.13306	29.1764	7.71875	7.10301	9.24406	19.8599	15.0588	25.4799	10.9506	5.6291	0	0.790158	19.9361
27060	ENSG00000253181	AC138356.3	lncRNA	8	37717579	37733756	+	16178	8	37717579	37733756	+	16178	2.52535	2.86206	0.653052	4.3826	1.17272e-05	0.000116211	1.8707	5.71669	1.49237	3.55213	16.207	0.975815	0.99406	5.61834	0	0	1.15165	1.41541	0.970627	1.03179	1.97685	0.984387	0	1.02661	0	0.964844	0	0	1.24124	0	1.69866	4.97755	0	22.3403	12.6425	0
45543	ENSG00000261889	AC108134.2	lncRNA	16	3156736	3157483	-	748	16	3156736	3157483	-	748	4.04022	2.8492	0.397732	7.16361	7.85789e-13	4.62727e-11	1.8707	19.0556	15.6699	8.88032	16.207	13.6614	9.9406	0	2.85992	0.994944	1.15165	1.41541	0.970627	1.03179	2.96528	3.93755	1.74357	3.07984	3.50117	0	0.887877	1.15551	0	0	3.39731	1.99102	1.12582	4.46806	15.013	2.21512
7924	ENSG00000222031	AC023469.1	lncRNA	2	151001220	151048774	-	47555	2	151001220	151048774	-	47555	1.14443	-2.84869	0.870127	-3.27388	0.00106083	0.00555574	0	0	0	0	0.771762	0	0	2.80917	1.90662	0	1.15165	0	0	0	0.988425	4.92193	0	7.18628	1.16706	0.964844	0.887877	3.46652	1.24124	2.31673	2.54799	0.99551	0	0	0	0
38089	ENSG00000287014	AC087883.2	lncRNA	12	60150187	60269686	-	119500	12	60150187	60269686	-	119500	0.894533	-2.84855	0.847575	-3.36082	0.000777115	0.00428619	0	0	0	0	0	0	0	2.80917	0.953308	1.98989	0	0	0.970627	2.06358	0	1.96877	1.74357	0	0	0	0.887877	1.15551	2.48248	1.15837	1.69866	0	1.12582	0	0	1.10756
51359	ENSG00000267374	MIR924HG	lncRNA	18	39206917	39800322	-	593406	18	39206917	39800322	-	593406	177.772	-2.84767	0.402041	-7.08302	1.41047e-12	7.90643e-11	12.1596	4.76391	29.1012	21.3128	29.327	67.3312	50.697	100.194	189.708	47.7573	170.444	24.062	142.682	98.0202	324.203	323.863	103.743	728.894	270.757	294.277	83.4604	109.773	60.8209	259.474	118.906	116.475	880.391	18.9893	47.4095	127.369
22154	ENSG00000286456	AC016769.5	lncRNA	7	64612535	64614834	+	2300	7	64612535	64614834	+	2300	3.97653	-2.83126	0.715366	-3.95777	7.56516e-05	0.000587766	0	0.952782	0	0	1.54352	0	2.98218	1.87278	4.76654	4.97472	3.45494	0	6.79439	5.15896	0.988425	5.90632	0.871786	15.3992	0	4.82422	0.887877	1.15551	2.48248	11.5837	2.54799	1.99102	4.50328	1.11702	0	9.96804
145	ENSG00000233542	AL391845.2	lncRNA	1	2013213	2015639	-	2427	1	2013213	2015639	-	2427	1.13417	-2.82521	0.880165	-3.20987	0.00132797	0.00668579	0	0	0.746183	0	0	0	0	0.93639	0.953308	0	0	0	1.94125	0	4.94213	0.984387	1.74357	2.05322	3.50117	0	0	3.46652	2.48248	0	0.849328	1.99102	0	0	0	2.21512
26373	ENSG00000245857	AF233439.1	lncRNA	8	6835535	6885276	+	49742	8	6835535	6885276	+	49742	1.12861	-2.81806	0.814888	-3.45822	0.000543764	0.00318186	0.93535	0	0	0	0	0	0	0	0	0.994944	0	0	0.970627	3.09537	1.97685	0	1.74357	2.05322	2.33411	2.89453	0	2.31102	0	1.15837	1.69866	3.98204	0	0	0	2.21512
28192	ENSG00000253103	LINC01609	lncRNA	8	111093263	111236203	-	142941	8	111093263	111236203	-	142941	1.42248	-2.81212	0.850537	-3.30629	0.000945397	0.00506013	0	0	0	0.888032	0	0	0	6.55473	0	0.994944	0	0	2.91188	0	0.988425	3.93755	0.871786	0	0	0	0	3.46652	1.24124	2.31673	2.54799	1.99102	1.12582	1.11702	0	1.10756
36008	ENSG00000227128	LBX1-AS1	lncRNA	10	101229577	101270148	+	40572	10	101229577	101270148	+	40572	1.37738	-2.80572	0.83983	-3.34082	0.000835319	0.00455725	0	0	0	0	0	0	0	3.74556	0.953308	3.97978	1.15165	1.41541	0.970627	0	3.9537	2.95316	0.871786	0	0	1.92969	0	1.15551	1.24124	0	1.69866	1.99102	1.12582	0	1.58032	0
46798	ENSG00000261804	AC007342.4	lncRNA	16	53373479	53385019	+	11541	16	53373479	53385019	+	11541	0.860599	-2.79442	0.920124	-3.03701	0.00238941	0.0108949	0	0	0	0	0	0	0	0.93639	0	0	0	1.41541	0	1.03179	1.97685	1.96877	0	0	0	0	3.55151	1.15551	0	2.31673	3.39731	1.99102	0	0	0	3.32268
28274	ENSG00000254303	AC037486.1	lncRNA	8	121954640	122127184	-	172545	8	121954640	122127184	-	172545	72.2371	2.79225	0.470967	5.92876	3.05231e-09	7.87734e-08	350.756	14.2917	99.2424	134.981	234.616	77.0894	38.7683	38.392	10.4864	45.7674	9.21317	175.511	17.4713	16.5087	6.91898	6.89071	9.58965	10.2661	44.3481	25.0859	51.4968	13.8661	31.0311	28.9591	78.9875	47.7845	11.2582	484.785	408.512	13.2907
9283	ENSG00000270540	AC093915.1	lncRNA	2	236367560	236369102	+	1543	2	236367560	236369102	+	1543	2.66727	-2.78756	0.73182	-3.80908	0.000139484	0.000988717	0	0	2.23855	0	0	1.95163	0	2.80917	2.85992	3.97978	0	2.83082	5.82376	2.06358	3.9537	0.984387	0.871786	8.2129	5.83528	5.78906	3.55151	2.31102	1.24124	2.31673	0.849328	2.98653	2.25164	0	0	2.21512
38348	ENSG00000286259	AC078820.2	lncRNA	12	75649195	75691937	+	42743	12	75649195	75691937	+	42743	2.14103	-2.77798	0.860684	-3.22765	0.00124813	0.00634302	0.93535	0	0	0	0.771762	0	0	5.61834	0	4.97472	3.45494	1.41541	0.970627	3.09537	1.97685	6.89071	6.97429	1.02661	0	1.92969	0	0	1.24124	3.4751	1.69866	2.98653	0	0	1.58032	3.32268
43391	ENSG00000235160	LINC02248	lncRNA	15	26395037	26455217	+	60181	15	26395037	26455217	+	60181	878.368	2.77435	0.67357	4.11888	3.80721e-05	0.000324976	91.6643	430.657	2842.21	61.2742	11269.3	1940.9	371.778	168.55	90.5642	946.192	12.6681	1651.79	153.359	341.523	383.509	72.8446	784.608	82.129	9.33645	46.3125	536.277	116.706	1323.16	46.3346	13.5893	381.28	23.6422	2537.86	2794	140.66
43552	ENSG00000285948	AC123768.5	lncRNA	15	32624106	32641615	-	17510	15	32624106	32641615	-	17510	0.830525	-2.77245	1.03417	-2.68085	0.00734359	0.0274531	0	0	0	0	0	0	0	0.93639	0	0	0	0	0	1.03179	2.96528	0.984387	2.61536	1.02661	0	1.92969	0	0	0	0	1.69866	3.98204	1.12582	0	0	0
51318	ENSG00000275512	AC007998.4	lncRNA	18	35403996	35406528	-	2533	18	35403996	35406528	-	2533	2.17516	-2.77192	0.790511	-3.5065	0.000454044	0.00272124	0	0	0	0	0.771762	0	0	1.87278	0	0	0	2.83082	6.79439	0	7.9074	1.96877	2.61536	6.15967	2.33411	1.92969	0.887877	2.31102	2.48248	1.15837	1.69866	1.99102	1.12582	2.23403	0.790158	3.32268
58450	ENSG00000230972	AP001116.1	lncRNA	21	23065491	23131206	+	65716	21	23065491	23131206	+	65716	0.85343	-2.76769	1.01075	-2.73825	0.00617663	0.0238786	0	0	0	0	0	0	0	0	0	2.98483	0	0	0	1.03179	0.988425	1.96877	0	0	0	1.92969	1.77575	0	2.48248	3.4751	1.69866	0	0	0	0	0
15809	ENSG00000259663	AC010478.1	lncRNA	5	51372736	51383332	-	10597	5	51372736	51383332	-	10597	2.13461	-2.76525	0.825954	-3.34795	0.000814118	0.00445879	0	0	0.746183	0	0	0	1.98812	2.80917	1.90662	2.98483	1.15165	0	3.88251	4.12717	0	2.95316	5.23072	1.02661	0	0.964844	2.66363	1.15551	0	1.15837	6.79463	0	1.12582	0	0.790158	1.10756
24429	ENSG00000224294	PINCR	lncRNA	X	43176994	43226598	+	49605	X	43176994	43226598	+	49605	1.69611	-2.76455	0.878712	-3.14614	0.00165439	0.00803001	0	0	0.746183	0	0.771762	0	0	4.68195	0	0.994944	1.15165	0	1.94125	0	0	2.95316	6.97429	1.02661	1.16706	0.964844	0	0	1.24124	0	4.24664	0.99551	1.12582	0	0.790158	0
15813	ENSG00000288035	AC022433.1	lncRNA	5	51438792	51665048	-	226257	5	51438792	51665048	-	226257	2.65836	-2.75334	0.807018	-3.41175	0.000645476	0.00366815	0	0	0	0	1.54352	0	0	4.68195	1.90662	3.97978	3.45494	0	0	4.12717	0	3.93755	13.9486	0	2.33411	1.92969	1.77575	4.62203	1.24124	1.15837	1.69866	0	2.25164	3.35105	0	5.5378
22171	ENSG00000286342	AC073210.3	lncRNA	7	64947571	64950701	+	3131	7	64947571	64950701	+	3131	2.16142	-2.75003	0.907656	-3.02982	0.00244703	0.0111116	2.80605	0	0.746183	0	0	0	0	2.80917	0	2.98483	4.60659	8.49247	0.970627	2.06358	2.96528	6.89071	0	5.13306	0	0	1.77575	3.46652	3.72373	0	1.69866	0.99551	0	0	0	9.96804
15495	ENSG00000245662	LINC02211	lncRNA	5	25187800	25324386	+	136587	5	25187800	25324386	+	136587	73.235	2.74367	0.930747	2.94782	0.00320028	0.0139024	0.93535	358.246	254.449	8.88032	22.3811	0	9.9406	2.80917	5.71985	36.8129	1.15165	8.49247	4.85313	71.1936	318.273	6.89071	49.6918	0	0	0.964844	3.55151	6.93305	1.24124	9.26693	86.6315	2.98653	36.0262	1019.83	176.205	2.21512
16965	ENSG00000272023	AC010240.3	lncRNA	5	132963770	132964164	+	395	5	132963770	132964164	+	395	0.751224	2.74274	0.723376	3.79159	0.000149687	0.00104876	0.93535	1.90556	6.71565	1.77606	4.63057	0.975815	0	0	0	0.994944	0	0	0	0	0.988425	0	0.871786	0	2.33411	0.964844	0	1.15551	0	0	0.849328	0	0	1.11702	1.58032	0
9351	ENSG00000220256	AC093802.1	lncRNA	2	239762860	239824764	+	61905	2	239762860	239824764	+	61905	0.822968	-2.73758	0.952972	-2.87267	0.00407013	0.0169374	0	0	0	0	0	0	0	0.93639	0	0	1.15165	0	0	1.03179	0.988425	3.93755	3.48714	0	1.16706	0	0.887877	0	0	0	2.54799	0	1.12582	0	0	1.10756
18376	ENSG00000260455	NBAT1	lncRNA	6	22133205	22147193	-	13989	6	22133205	22147193	-	13989	5.69764	-2.73245	0.547694	-4.98901	6.06908e-07	8.51249e-06	1.8707	0.952782	2.23855	4.44016	0	0	0	18.7278	3.81323	7.95955	3.45494	4.24623	4.85313	7.22254	12.8495	0	9.58965	7.18628	5.83528	4.82422	1.77575	6.93305	8.6887	4.63346	2.54799	11.9461	12.384	0	0	14.3983
17767	ENSG00000254211	LINC01485	lncRNA	5	173778527	173809039	-	30513	5	173778527	173809039	-	30513	1.9352	2.73087	0.688235	3.96793	7.24988e-05	0.000565788	2.80605	3.81113	3.73092	0.888032	0	0.975815	31.8099	0	0	0	0	2.83082	1.94125	0	0	0.984387	0.871786	0	0	0	0.887877	0	2.48248	1.15837	0.849328	0	1.12582	2.23403	2.37048	1.10756
38179	ENSG00000250748	AC025419.1	lncRNA	12	65466820	65642372	-	175553	12	65466820	65642372	-	175553	15.35	-2.7291	0.397329	-6.8686	6.48356e-12	3.14936e-10	3.7414	1.90556	0	6.21622	1.54352	0.975815	9.9406	3.74556	32.4125	17.909	19.578	8.49247	12.6182	13.4133	9.88425	26.5784	27.0254	10.2661	17.5058	33.7695	13.3181	16.1771	4.96497	28.9591	23.7812	17.9192	16.8873	0	2.37048	8.86048
17638	ENSG00000253331	AC008662.1	lncRNA	5	164119098	164234097	-	115000	5	164119098	164234097	-	115000	1.03896	-2.7166	0.876911	-3.09792	0.00194882	0.00920273	0	0.952782	0	0	0	0	0	3.74556	0	0.994944	0	1.41541	0	0	0	0	0	2.05322	1.16706	3.85937	0.887877	2.31102	0	1.15837	2.54799	1.99102	0	0	0	1.10756
28455	ENSG00000253561	AC133634.1	lncRNA	8	133771409	133814537	+	43129	8	133771409	133814537	+	43129	1.68243	-2.71573	0.864745	-3.1405	0.0016866	0.00816586	0	0	0	0	0	0	1.98812	2.80917	0	0.994944	2.30329	1.41541	0	6.19075	4.94213	1.96877	2.61536	0	1.16706	0	0	0	2.48248	0	1.69866	0.99551	3.37746	0	0.790158	4.43024
34454	ENSG00000225383	SFTA1P	lncRNA	10	10784437	10795047	-	10611	10	10784437	10795047	-	10611	14.5705	-2.71093	0.457456	-5.92611	3.10199e-09	7.97782e-08	7.4828	0	1.49237	4.44016	0	2.92745	5.96436	21.537	25.7393	4.97472	4.60659	0	9.70627	13.4133	42.5023	21.6565	16.5639	18.479	5.83528	10.6133	6.21514	17.3326	11.1712	15.0588	10.1919	22.8967	20.2648	0	3.16063	24.3663
43772	ENSG00000259883	EHD4-AS1	lncRNA	15	41921417	41929286	+	7870	15	41921417	41929286	+	7870	8.75882	2.70756	0.353844	7.65184	1.9813e-14	1.69951e-12	61.7331	14.2917	11.1928	6.21622	19.294	44.8875	7.95248	2.80917	8.57977	2.98483	2.30329	8.49247	6.79439	4.12717	0.988425	0	3.48714	4.10645	1.16706	6.75391	6.21514	3.46652	3.72373	4.63346	5.9453	1.99102	1.12582	34.6275	19.754	1.10756
21384	ENSG00000287523	AC003044.1	lncRNA	7	24318094	24445128	-	127035	7	24318094	24445128	-	127035	1.02618	-2.70475	0.90529	-2.98772	0.00281067	0.012484	0	0	0	0.888032	0	0	0	0.93639	0.953308	0	0	0	0	0	0.988425	0.984387	0.871786	1.02661	0	2.89453	0	0	1.24124	1.15837	0.849328	0	2.25164	0	0	3.32268
52307	ENSG00000225417	AL049648.1	lncRNA	20	20214299	20215262	-	964	20	20214299	20215262	-	964	0.813069	2.69566	0.738436	3.6505	0.000261732	0.00170014	0	0.952782	7.46183	1.77606	3.85881	2.92745	0	0	0	0.994944	0	0	0.970627	0	0	0	0	0	0	0.964844	0	0	1.24124	1.15837	0	1.99102	0	1.11702	2.37048	1.10756
50307	ENSG00000177338	LINC00469	lncRNA	17	73749270	73828520	-	79251	17	73749270	73828520	-	79251	3.05114	-2.69562	0.677912	-3.97636	6.99787e-05	0.00054756	0.93535	0	1.49237	0.888032	0.771762	0	0	2.80917	9.53308	3.97978	6.90988	4.24623	3.88251	5.15896	6.91898	2.95316	1.74357	6.15967	0	1.92969	8.87877	3.46652	2.48248	0	3.39731	2.98653	5.6291	1.11702	0	3.32268
33961	ENSG00000287545	AP001994.2	lncRNA	11	119832966	119867682	+	34717	11	119832966	119867682	+	34717	18.5381	2.69439	0.540858	4.98169	6.30326e-07	8.79522e-06	77.6341	145.776	19.4008	25.7529	20.8376	7.80652	50.697	3.74556	6.67315	1.98989	2.30329	1.41541	44.6488	0	21.7454	4.92193	1.74357	14.3726	17.5058	3.85937	14.206	2.31102	6.20621	6.9502	4.24664	29.8653	3.37746	115.053	0.790158	5.5378
7988	ENSG00000287048	AC096589.2	lncRNA	2	156788731	156865701	+	76971	2	156788731	156865701	+	76971	13.5699	2.68523	0.698835	3.84244	0.000121819	0.000881609	0	0	73.126	36.4093	35.501	26.347	67.5961	0.93639	0.953308	12.9343	0	32.5545	2.91188	4.12717	0.988425	0.984387	0.871786	0	0	1.92969	10.6545	3.46652	34.7548	23.1673	5.09597	5.97306	1.12582	49.1487	48.9898	0
35190	ENSG00000234173	AL353784.1	lncRNA	10	54486230	54656051	+	169822	10	54486230	54656051	+	169822	2.95375	-2.67547	0.791371	-3.3808	0.000722738	0.00403047	0	0.952782	1.49237	0	0	0	0.99406	4.68195	0.953308	0	2.30329	1.41541	0	2.06358	0	5.90632	0.871786	2.05322	2.33411	1.92969	0	1.15551	12.4124	8.10856	2.54799	2.98653	1.12582	0	1.58032	9.96804
27504	ENSG00000253138	LINC00967	lncRNA	8	66192093	66197315	+	5223	8	66192093	66197315	+	5223	1.02199	-2.66742	0.800414	-3.33255	0.00086054	0.00467337	0	0	0	0.888032	0	0	0	0	0	1.98989	0	0	2.91188	1.03179	0	3.93755	0.871786	2.05322	2.33411	0.964844	0.887877	1.15551	2.48248	0	0.849328	0	1.12582	0	0	2.21512
29351	ENSG00000287838	AL953883.1	lncRNA	9	38949734	38998503	+	48770	9	38949734	38998503	+	48770	189.76	2.66631	0.607949	4.38575	1.15589e-05	0.000114735	364.787	117.192	160.429	396.062	1166.13	438.141	437.386	298.708	38.1323	34.8231	42.6109	65.1089	133.947	48.4942	73.1435	9.84387	2.61536	11.2927	183.228	63.6797	29.2999	19.6436	67.0271	457.555	143.536	292.68	10.1324	1252.17	379.276	35.4419
27762	ENSG00000254202	AC015522.1	lncRNA	8	83912713	84142463	+	229751	8	83912713	84142463	+	229751	7.38583	-2.66587	0.613568	-4.34487	1.39358e-05	0.000135164	3.7414	0.952782	0.746183	2.6641	2.31529	0	0	5.61834	0	4.97472	4.60659	1.41541	4.85313	6.19075	3.9537	14.7658	2.61536	1.02661	2.33411	12.543	1.77575	9.24406	11.1712	18.5339	16.1372	2.98653	6.75492	1.11702	1.58032	4.43024
58502	ENSG00000232692	AP001596.1	lncRNA	21	26378552	26471698	+	93147	21	26378552	26471698	+	93147	6.319	2.66586	0.444423	5.99846	1.99195e-09	5.36957e-08	14.9656	14.2917	5.22328	4.44016	60.1974	3.90326	12.9228	0	1.90662	2.98483	1.15165	8.49247	1.94125	5.15896	0	0.984387	0.871786	1.02661	0	2.89453	1.77575	3.46652	6.20621	2.31673	4.24664	0.99551	2.25164	33.5105	6.32127	4.43024
47713	ENSG00000261253	AC137932.2	lncRNA	16	89321133	89325110	+	3978	16	89321133	89325110	+	3978	5.35957	2.66543	0.39002	6.83408	8.25342e-12	3.88815e-10	8.41815	46.6863	15.6699	14.2085	13.12	15.613	2.98218	0	0	5.96967	3.45494	0	3.88251	1.03179	0.988425	2.95316	0.871786	4.10645	0	2.89453	3.55151	2.31102	1.24124	0	2.54799	3.98204	1.12582	6.70209	10.2721	0
39824	ENSG00000287904	AL138708.1	lncRNA	13	31838752	31846539	-	7788	13	31838752	31846539	-	7788	27.5251	-2.65886	0.244609	-10.8698	1.60495e-27	1.16179e-24	4.67675	1.90556	3.73092	6.21622	6.94586	4.87908	6.95842	23.4097	58.1518	39.7978	50.6724	14.1541	26.2069	54.685	34.5949	32.4848	31.3843	26.6919	32.6776	32.8047	24.8605	42.7538	24.8248	39.3844	25.4799	31.8563	38.2779	8.93612	5.53111	45.4099
16323	ENSG00000287938	AC026726.2	lncRNA	5	81817531	81842360	+	24830	5	81817531	81842360	+	24830	2.0215	-2.65544	0.762528	-3.48241	0.000496922	0.00294198	0.93535	0	0	0.888032	0	0.975815	0.99406	5.61834	3.81323	2.98483	1.15165	1.41541	0.970627	0	2.96528	4.92193	1.74357	2.05322	0	0.964844	3.55151	0	2.48248	3.4751	0.849328	2.98653	3.37746	0	0	1.10756
58797	ENSG00000231713	AF064860.2	lncRNA	21	39727755	39730680	+	2926	21	39727755	39730680	+	2926	2.01752	-2.65475	0.821147	-3.23298	0.00122507	0.00624939	0	0	0	0	0.771762	0.975815	1.98812	0	3.81323	0	4.60659	0	0	2.06358	3.9537	1.96877	5.23072	7.18628	2.33411	5.78906	0.887877	1.15551	2.48248	2.31673	0	3.98204	2.25164	0	0	0
1929	ENSG00000285473	AL691520.1	lncRNA	1	68974010	69023558	+	49549	1	68974010	69023558	+	49549	1.26971	-2.65178	0.867457	-3.05695	0.00223598	0.0103158	0	0	0	0.888032	0	0	0.99406	0.93639	1.90662	1.98989	5.75823	0	1.94125	2.06358	0	3.93755	5.23072	0	0	1.92969	0	0	1.24124	1.15837	0	0.99551	0	0	0	1.10756
28866	ENSG00000286474	AL355672.1	lncRNA	9	11313397	11436244	+	122848	9	11313397	11436244	+	122848	1.25197	-2.64079	0.967253	-2.73019	0.00632974	0.0243721	0	0	0	0	0	0	0	0	0	4.97472	0	0	1.94125	1.03179	3.9537	0.984387	2.61536	0	0	0	1.77575	6.93305	0	0	4.24664	0	1.12582	0	1.58032	0
34871	ENSG00000280719	PCAT5	lncRNA	10	35778302	35800920	+	22619	10	35778302	35800920	+	22619	0.789764	-2.63614	0.905455	-2.9114	0.00359809	0.0153431	0	0	0	0	0	0	0	0.93639	0	0.994944	0	1.41541	0	0	0.988425	0	0.871786	1.02661	0	0.964844	1.77575	0	4.96497	1.15837	1.69866	0	2.25164	0	0	4.43024
34272	ENSG00000285735	AP003062.3	lncRNA	11	134994982	135007779	-	12798	11	134994982	135007779	-	12798	0.78069	-2.63441	1.04296	-2.5259	0.0115403	0.039877	0	0	0	0	0	0	0	0	0.953308	0	3.45494	0	0	0	0.988425	0	1.74357	0	0	0	0.887877	2.31102	0	1.15837	0.849328	4.97755	1.12582	0	0	3.32268
50560	ENSG00000275479	AC087741.2	lncRNA	17	80149627	80149798	+	172	17	80149627	80149798	+	172	0.715814	2.63323	0.633405	4.15726	3.22089e-05	0.000280413	2.80605	0.952782	0.746183	2.6641	3.08705	0.975815	1.98812	1.87278	0	0	0	0	0.970627	1.03179	0	0	0	0	1.16706	0	0	0	0	0	0	0	0	2.23403	3.16063	0
15221	ENSG00000286986	AC026736.1	lncRNA	5	5688805	5694742	+	5938	5	5688805	5694742	+	5938	102.89	-2.63187	0.265524	-9.912	3.69184e-23	1.54324e-20	4.67675	18.1029	8.9542	19.5367	6.94586	37.081	51.6911	319.309	195.428	122.378	203.841	59.4473	108.71	134.133	95.8772	71.8602	89.794	82.129	165.722	99.3789	100.33	108.618	212.252	187.655	84.0835	146.34	166.621	15.6382	26.0752	106.326
28215	ENSG00000287826	AC090994.1	lncRNA	8	116289622	116298954	+	9333	8	116289622	116298954	+	9333	1.99147	-2.62362	1.00728	-2.60466	0.00919643	0.0330797	2.80605	0	0	0.888032	0	0	0	0	6.67315	0	0	0	4.85313	0	4.94213	0.984387	0.871786	2.05322	4.66822	4.82422	0	0	0	2.31673	0.849328	0.99551	6.75492	0	0	11.0756
5959	ENSG00000227292	AC009229.1	lncRNA	2	38203363	38239590	-	36228	2	38203363	38239590	-	36228	9.45152	-2.61612	0.488093	-5.35987	8.32835e-08	1.45398e-06	0	2.85835	2.23855	0	1.54352	1.95163	1.98812	13.1095	6.67315	7.95955	9.21317	0	6.79439	3.09537	13.838	17.719	13.9486	10.2661	4.66822	7.71875	4.43938	3.46652	4.96497	12.742	6.79463	12.9416	5.6291	1.11702	5.53111	8.86048
30193	ENSG00000204250	LINC00587	lncRNA	9	102519636	102657514	+	137879	9	102519636	102657514	+	137879	1.24445	-2.61478	1.01966	-2.56438	0.0103361	0.0364439	0	0	0.746183	0	0	0	0	0.93639	0.953308	0.994944	2.30329	0	0	0	0.988425	0.984387	0	2.05322	0	0	0	0	8.6887	2.31673	1.69866	0.99551	0	1.11702	0	1.10756
14343	ENSG00000251291	LINC02462	lncRNA	4	134383467	134545648	+	162182	4	134383467	134545648	+	162182	1.55512	-2.61218	1.00456	-2.60032	0.00931381	0.033425	0	0.952782	0	0	0	0	0	7.49112	0	0.994944	0	0	0	1.03179	1.97685	6.89071	0	0	1.16706	0	0	0	6.20621	4.63346	0.849328	0.99551	1.12582	0	1.58032	1.10756
46749	ENSG00000260616	AC007728.1	lncRNA	16	50783859	50803338	-	19480	16	50783859	50803338	-	19480	2.378	-2.59097	1.03793	-2.49629	0.01255	0.0426902	0	0.952782	1.49237	0	0	1.95163	0	0	5.71985	0	8.06152	1.41541	0	8.25433	1.97685	0.984387	0	1.02661	7.00233	2.89453	0	0	9.92994	0	0	0	0	0	0	1.10756
26732	ENSG00000253775	AC100802.1	lncRNA	8	20079114	20124857	+	45744	8	20079114	20124857	+	45744	13.0896	2.58314	0.412394	6.26378	3.7576e-10	1.18767e-08	86.0522	106.712	5.22328	4.44016	27.0117	10.734	9.9406	5.61834	11.4397	3.97978	5.75823	16.9849	3.88251	10.3179	2.96528	1.96877	2.61536	14.3726	3.50117	2.89453	3.55151	8.08856	0	5.79183	11.0413	3.98204	4.50328	25.6913	42.6686	4.43024
17782	ENSG00000251670	AC113346.2	lncRNA	5	174751304	174850725	+	99422	5	174751304	174850725	+	99422	1.89023	-2.58293	0.798176	-3.23604	0.00121201	0.00619127	0	0	0.746183	0.888032	0	0	0	2.80917	0	1.98989	1.15165	1.41541	1.94125	0	0	5.90632	6.97429	3.07984	4.66822	2.89453	2.66363	1.15551	0	4.63346	1.69866	0	1.12582	0	1.58032	0
49091	ENSG00000276241	AC243829.2	lncRNA	17	36116177	36177510	+	61334	17	36116177	36177510	+	61334	16.5945	-2.58234	0.497197	-5.19381	2.06033e-07	3.24223e-06	0	0	3.73092	1.77606	11.5764	0	8.94654	3.74556	32.4125	59.6967	20.7296	49.5394	16.5007	22.6994	15.8148	12.797	18.3075	30.7984	22.1741	16.4023	17.7575	17.3326	3.72373	8.10856	75.5902	12.9416	16.8873	3.35105	1.58032	7.75292
16448	ENSG00000249776	AC124854.1	lncRNA	5	92410256	92660863	-	250608	5	92410256	92660863	-	250608	15.4736	-2.57942	0.40146	-6.42511	1.31776e-10	4.69505e-09	0	0.952782	3.73092	7.10426	1.54352	1.95163	5.96436	29.9645	26.6926	18.9039	20.7296	4.24623	16.5007	29.922	32.618	17.719	12.205	41.0645	2.33411	28.9453	14.206	3.46652	28.5486	15.0588	7.64396	13.9371	19.1389	2.23403	5.53111	46.5175
37226	ENSG00000256226	AC092747.1	lncRNA	12	27105151	27161393	-	56243	12	27105151	27161393	-	56243	2.31301	-2.57486	0.795229	-3.23789	0.00120418	0.00615762	0	0	0	1.77606	0	0	0	3.74556	4.76654	2.98483	3.45494	2.83082	0.970627	0	0.988425	3.93755	13.0768	0	1.16706	4.82422	2.66363	2.31102	0	0	1.69866	0	2.25164	1.11702	1.58032	3.32268
15505	ENSG00000286625	AC113370.1	lncRNA	5	25963839	25990687	+	26849	5	25963839	25990687	+	26849	0.59083	2.57235	1.05015	2.44951	0.0143051	0.0474683	0	0.952782	0	0.888032	0	6.83071	5.96436	0	0	0.994944	0	0	0	0	0	0	0.871786	0	0	0	0	0	0	1.15837	0.849328	0	1.12582	1.11702	0	1.10756
41630	ENSG00000258751	AL358335.2	lncRNA	14	48394815	48491767	-	96953	14	48394815	48491767	-	96953	424.9	-2.5711	0.437312	-5.87933	4.11919e-09	1.02219e-07	56.121	116.239	54.4714	73.7067	17.7505	20.4921	73.5604	904.552	439.475	232.817	226.874	63.6935	393.104	936.867	546.599	436.083	179.588	142.699	277.759	521.98	39.0666	102.84	245.766	348.668	654.832	474.858	377.15	163.084	231.516	1109.77
34348	ENSG00000287023	AC018978.1	lncRNA	10	4747846	4785100	-	37255	10	4747846	4785100	-	37255	34.0268	-2.56908	0.322867	-7.95708	1.76142e-15	2.05815e-13	16.8363	7.62226	8.20802	7.10426	3.08705	4.87908	3.97624	30.9009	40.9922	65.6663	17.2747	19.8158	38.8251	63.9711	43.4907	57.0944	47.0765	27.7185	42.014	69.4687	3.55151	32.3542	14.8949	25.484	44.1651	27.8743	30.3971	3.35105	9.4819	45.4099
13204	ENSG00000248254	AC107398.2	lncRNA	4	47556731	47560259	-	3529	4	47556731	47560259	-	3529	0.578051	2.56822	1.04878	2.44878	0.0143341	0.0475385	1.8707	1.90556	0	0	2.31529	1.95163	0.99406	0	0	0.994944	0	0	0	0	0	0	0	0	1.16706	0	0	0	0	0	1.69866	0	0	6.70209	0	0
29801	ENSG00000286451	AL499602.1	lncRNA	9	83063398	83069143	+	5746	9	83063398	83069143	+	5746	1.89749	-2.56618	0.785984	-3.26493	0.00109492	0.00570509	0	0	0	0	0.771762	0.975815	1.98812	3.74556	0	0.994944	3.45494	1.41541	0	1.03179	1.97685	0.984387	5.23072	2.05322	3.50117	4.82422	4.43938	5.77754	1.24124	2.31673	1.69866	1.99102	0	0	0	4.43024
41953	ENSG00000259076	AL049869.2	lncRNA	14	64552694	64596536	-	43843	14	64552694	64596536	-	43843	0.96954	-2.56577	0.858152	-2.98987	0.00279094	0.0124136	0	0	0	0	0	0	0	0	0	0.994944	4.60659	0	1.94125	0	0.988425	0	0	1.02661	4.66822	0.964844	1.77575	0	2.48248	3.4751	0.849328	0.99551	0	0	0.790158	1.10756
40722	ENSG00000286780	AL139379.1	lncRNA	13	106232131	106371082	-	138952	13	106232131	106371082	-	138952	3.71603	-2.56452	0.606339	-4.22952	2.34194e-05	0.000212753	0	1.90556	0.746183	2.6641	0.771762	0	0.99406	11.2367	2.85992	1.98989	2.30329	0	2.91188	4.12717	6.91898	5.90632	3.48714	4.10645	0	6.75391	4.43938	3.46652	1.24124	0	5.9453	1.99102	5.6291	0	0	12.1832
17338	ENSG00000248125	AC008700.1	lncRNA	5	145429811	145451108	+	21298	5	145429811	145451108	+	21298	0.736973	-2.56427	0.853331	-3.00501	0.00265571	0.0119062	0	0	0	0	0	0	0	2.80917	0	0	0	0	0.970627	1.03179	1.97685	0.984387	0.871786	0	0	0.964844	0	1.15551	2.48248	2.31673	1.69866	0.99551	2.25164	0	0	0
24431	ENSG00000285899	AL023574.1	lncRNA	X	43279560	43438657	+	159098	X	43279560	43438657	+	159098	5.98154	-2.55386	0.58153	-4.39163	1.12503e-05	0.000112121	0	0.952782	0.746183	0	1.54352	0	3.97624	2.80917	1.90662	2.98483	8.06152	0	8.73564	6.19075	4.94213	12.797	20.0511	4.10645	0	2.89453	3.55151	10.3996	1.24124	3.4751	19.5346	5.97306	6.75492	1.11702	3.16063	14.3983
11312	ENSG00000198685	LINC01565	lncRNA	3	128572000	128576086	-	4087	3	128572000	128576086	-	4087	2.98109	2.55302	0.713075	3.5803	0.000343198	0.00213359	28.0605	28.5835	5.22328	0.888032	3.08705	4.87908	0	0	1.90662	0.994944	1.15165	0	4.85313	0	0	3.93755	2.61536	2.05322	0	1.92969	0	3.46652	0	0	3.39731	0.99551	0	0	1.58032	0
35530	ENSG00000236467	KCNMA1-AS1	lncRNA	10	76888044	76980624	+	92581	10	76888044	76980624	+	92581	0.987036	2.54894	0.737921	3.45422	0.000551887	0.00321923	0.93535	0.952782	1.49237	1.77606	5.40233	0	0.99406	0	0	0.994944	0	0	0	0	1.97685	0	0	0	0	0.964844	0.887877	0	0	2.31673	0	0	0	8.93612	3.16063	2.21512
24230	ENSG00000233403	AC121342.1	lncRNA	X	25878339	25893544	+	15206	X	25878339	25893544	+	15206	1.51725	-2.54788	0.938846	-2.71384	0.00665083	0.0253324	1.8707	0	0	0	0	0	0.99406	3.74556	0	0	2.30329	2.83082	0.970627	2.06358	0.988425	0	0	1.02661	0	4.82422	0	3.46652	3.72373	2.31673	0	0	0	0	0	5.5378
34136	ENSG00000287666	AP000821.2	lncRNA	11	126121889	126128081	-	6193	11	126121889	126128081	-	6193	2.75186	-2.53	0.696705	-3.63138	0.000281912	0.00180671	0	0	0	1.77606	0.771762	0.975815	1.98812	1.87278	2.85992	4.97472	1.15165	0	0	2.06358	1.97685	2.95316	4.35893	4.10645	1.16706	4.82422	0.887877	12.7106	1.24124	5.79183	9.34261	3.98204	6.75492	0	0	2.21512
53705	ENSG00000275234	AC010503.4	lncRNA	19	6469465	6470152	+	688	19	6469465	6470152	+	688	0.937648	-2.52974	1.01515	-2.49199	0.0127029	0.0431261	0	0	0	0	0.771762	0	0	0	0	0	1.15165	2.83082	0	0	4.94213	0.984387	0	3.07984	1.16706	0	3.55151	2.31102	2.48248	1.15837	0	1.99102	0	0	0	3.32268
2790	ENSG00000287979	AC253572.2	lncRNA	1	120849674	120850985	-	1312	1	120849674	120850985	-	1312	18.4572	-2.52458	0.42134	-5.99178	2.07559e-09	5.57983e-08	10.2889	2.85835	2.98473	2.6641	1.54352	3.90326	2.98218	8.42751	34.3191	11.9393	34.5494	11.3233	28.1482	34.0491	38.5486	9.84387	4.35893	18.479	11.6706	22.1914	14.206	10.3996	2.48248	18.5339	32.2745	9.9551	11.2582	4.46806	4.74095	21.0436
5098	ENSG00000231877	AL359551.1	lncRNA	1	238485445	238538305	+	52861	1	238485445	238538305	+	52861	0.940701	-2.5238	0.956326	-2.63905	0.00831378	0.0304473	0	0.952782	0	0	0	0	0	0.93639	0	0	1.15165	1.41541	0.970627	0	0.988425	0	1.74357	1.02661	0	3.85937	0.887877	1.15551	4.96497	4.63346	0	0	4.50328	0	0	2.21512
21327	ENSG00000232790	LINC01162	lncRNA	7	20835376	21023362	+	187987	7	20835376	21023362	+	187987	0.898838	-2.52366	0.962615	-2.62167	0.00875003	0.0317861	0	0	0.746183	0	0	0	0	1.87278	0	0	0	1.41541	0	0	0	1.96877	2.61536	1.02661	0	4.82422	0.887877	0	2.48248	0	2.54799	0.99551	1.12582	0	0	1.10756
26940	ENSG00000253490	LINC02099	lncRNA	8	29748309	29798492	+	50184	8	29748309	29798492	+	50184	1.68269	2.52131	0.705195	3.57534	0.000349771	0.00216719	14.0303	17.1501	1.49237	3.55213	0	1.95163	0.99406	0.93639	0	0	1.15165	0	0.970627	1.03179	2.96528	0	0	1.02661	1.16706	0.964844	0	2.31102	0	1.15837	0	1.99102	0	1.11702	0	0
52340	ENSG00000280350	LINC01726	lncRNA	20	21610787	21703585	-	92799	20	21610787	21703585	-	92799	0.907046	-2.52096	1.0234	-2.46332	0.0137655	0.0460305	0	0	0	0	0	0	0.99406	0	0	0.994944	0	0	0	0	0	1.96877	0.871786	1.02661	0	1.92969	0.887877	0	0	0	1.69866	0	1.12582	0	0	2.21512
28402	ENSG00000253926	AC011257.1	lncRNA	8	129415949	129445852	+	29904	8	129415949	129445852	+	29904	1.83287	-2.52023	0.779822	-3.2318	0.00123013	0.00627086	0	0	1.49237	0.888032	0	0	0	5.61834	0.953308	2.98483	1.15165	1.41541	1.94125	0	3.9537	3.93755	2.61536	7.18628	0	3.85937	0	0	3.72373	2.31673	0.849328	2.98653	3.37746	0	0.790158	2.21512
13983	ENSG00000251170	AC004052.1	lncRNA	4	104230380	104411035	+	180656	4	104230380	104411035	+	180656	3.55665	-2.50947	0.646771	-3.88	0.000104456	0.000774261	0	0.952782	0	0.888032	1.54352	0	0.99406	0.93639	0.953308	2.98483	3.45494	1.41541	8.73564	2.06358	3.9537	12.797	3.48714	5.13306	3.50117	4.82422	1.77575	0	1.24124	1.15837	7.64396	1.99102	2.25164	1.11702	1.58032	2.21512
20140	ENSG00000230943	LINC02541	lncRNA	6	113616927	113650090	-	33164	6	113616927	113650090	-	33164	18.354	-2.50663	0.45809	-5.47192	4.45193e-08	8.36787e-07	2.80605	2.85835	4.4771	1.77606	3.08705	1.95163	5.96436	19.6642	11.4397	28.8534	4.60659	9.90788	16.5007	13.4133	13.838	38.3911	27.8972	5.13306	9.33645	12.543	4.43938	12.7106	100.541	25.484	17.8359	6.96857	3.37746	1.11702	11.8524	13.2907
13022	ENSG00000286784	AC116611.1	lncRNA	4	32583855	32745525	-	161671	4	32583855	32745525	-	161671	1.13114	-2.50582	0.814114	-3.07797	0.00208418	0.00973963	0	0	0	0	0	0.975815	0	0.93639	0	0.994944	0	0	0	2.06358	0.988425	1.96877	1.74357	1.02661	0	0.964844	0.887877	0	1.24124	1.15837	0.849328	1.99102	1.12582	0	0.790158	0
5384	ENSG00000234929	AC018685.2	lncRNA	2	2638178	2696285	-	58108	2	2638178	2696285	-	58108	1.83754	-2.50491	0.811836	-3.08549	0.0020322	0.00953424	0	0	0	1.77606	0	0.975815	0.99406	2.80917	0.953308	0	1.15165	0	7.76502	0	2.96528	1.96877	0	0	7.00233	0.964844	2.66363	2.31102	1.24124	0	0.849328	0.99551	4.50328	0	0	1.10756
23809	ENSG00000243836	WDR86-AS1	lncRNA	7	151409161	151413354	+	4194	7	151409161	151413354	+	4194	5.22391	2.49312	0.689421	3.61626	0.000298895	0.00189711	1.8707	80.0337	12.6851	3.55213	0	4.87908	16.899	0.93639	0	2.98483	0	0	6.79439	1.03179	1.97685	1.96877	2.61536	4.10645	1.16706	0	0	5.77754	0	8.10856	10.1919	3.98204	5.6291	3.35105	1.58032	1.10756
33211	ENSG00000255084	AP003110.1	lncRNA	11	78533176	78558565	+	25390	11	78533176	78558565	+	25390	1.08025	2.49208	0.698605	3.56722	0.000360785	0.00222938	2.80605	4.76391	1.49237	1.77606	1.54352	7.80652	5.96436	1.87278	0	0.994944	1.15165	0	0.970627	1.03179	0	0	0	0	0	0.964844	0	0	0	0	0	1.99102	0	0	0	2.21512
36090	ENSG00000273108	AL121929.2	lncRNA	10	103608619	103610050	+	1432	10	103608619	103610050	+	1432	0.902546	-2.49101	0.823248	-3.02583	0.00247952	0.011235	0	0	0	0	0	0.975815	0	0	0	1.98989	0	0	0.970627	1.03179	0.988425	0.984387	0.871786	1.02661	0	0.964844	0	1.15551	1.24124	4.63346	0.849328	0.99551	1.12582	0	0	2.21512
40217	ENSG00000278630	LINC02335	lncRNA	13	55062945	55161490	+	98546	13	55062945	55161490	+	98546	1.42028	-2.48221	0.859205	-2.88896	0.00386515	0.0162807	0	0	0.746183	0	0	0	0	0.93639	0	0	0	1.41541	0.970627	1.03179	0.988425	5.90632	0	2.05322	0	0.964844	0.887877	2.31102	6.20621	3.4751	1.69866	1.99102	1.12582	0	1.58032	1.10756
45070	ENSG00000258476	LINC02207	lncRNA	15	93835490	93878822	+	43333	15	93835490	93878822	+	43333	9.45462	2.47678	0.4099	6.0424	1.51834e-09	4.22333e-08	102.889	31.4418	10.4466	0.888032	18.5223	14.6372	3.97624	8.42751	4.76654	0.994944	1.15165	2.83082	3.88251	4.12717	2.96528	3.93755	5.23072	4.10645	5.83528	5.78906	8.87877	0	4.96497	11.5837	6.79463	3.98204	3.37746	20.1063	22.1244	1.10756
25968	ENSG00000227303	AC239727.1	lncRNA	X	143284977	143516803	+	231827	X	143284977	143516803	+	231827	0.877041	-2.4759	0.863869	-2.86606	0.00415615	0.0172494	0	0	0	0	0	0	0	1.87278	0.953308	0.994944	0	0	1.94125	0	1.97685	2.95316	0.871786	0	0	0	1.77575	0	1.24124	1.15837	0	0	0	0	0.790158	3.32268
5615	ENSG00000234597	AC010096.1	lncRNA	2	19458220	19468961	-	10742	2	19458220	19468961	-	10742	6.14085	2.47564	0.523603	4.72808	2.26658e-06	2.73883e-05	88.8583	19.0556	3.73092	3.55213	8.48938	7.80652	0.99406	7.49112	2.85992	0	3.45494	4.24623	0.970627	1.03179	8.89583	2.95316	3.48714	1.02661	0	0.964844	5.32726	3.46652	3.72373	1.15837	2.54799	9.9551	4.50328	7.81911	5.53111	1.10756
52360	ENSG00000230492	AL049651.1	lncRNA	20	23010209	23030785	-	20577	20	23010209	23030785	-	20577	0.872834	-2.47088	0.890884	-2.77352	0.00554539	0.0218481	0	0	0	0	0.771762	0	0	0.93639	2.85992	0.994944	0	0	2.91188	1.03179	0	0.984387	0	0	0	0.964844	0	2.31102	0	1.15837	3.39731	0.99551	0	0	0	0
19093	ENSG00000285244	DINOL	lncRNA	6	36677609	36678559	-	951	6	36677609	36678559	-	951	1.12425	-2.46931	0.965762	-2.55686	0.0105623	0.0370869	0.93535	0	0	0	0	0.975815	0	0	0	0	0	0	1.94125	0	2.96528	0.984387	1.74357	1.02661	4.66822	0	0	2.31102	0	3.4751	1.69866	1.99102	0	0	0	0
42360	ENSG00000259061	AL358292.1	lncRNA	14	86936640	86989125	+	52486	14	86936640	86989125	+	52486	2.2172	-2.4613	0.800939	-3.07302	0.00211904	0.00988077	0	0	0	0	0	2.92745	0.99406	1.87278	0	2.98483	0	1.41541	0	1.03179	0.988425	3.93755	4.35893	0	0	3.85937	4.43938	4.62203	3.72373	4.63346	5.9453	0	2.25164	0	0.790158	1.10756
43149	ENSG00000258710	LINC01193	lncRNA	15	20940380	21058440	+	118061	15	20940380	21058440	+	118061	18.3324	2.4592	0.581173	4.23144	2.32198e-05	0.000211069	1.8707	10.4806	20.8931	30.1931	5.40233	42.9359	11.9287	19.6642	1.90662	0	1.15165	50.9548	4.85313	2.06358	0	11.8126	6.1025	3.07984	5.83528	10.6133	25.7484	5.77754	3.72373	9.26693	7.64396	10.9506	0	159.733	149.34	8.86048
20708	ENSG00000237312	AL358134.1	lncRNA	6	153304595	153427154	-	122560	6	153304595	153427154	-	122560	1.77187	-2.45855	0.853673	-2.87996	0.00397722	0.0166441	0	0	0.746183	0	0	0	0	0.93639	0.953308	0.994944	1.15165	0	1.94125	1.03179	1.97685	1.96877	5.23072	0	0	1.92969	0	1.15551	4.96497	11.5837	2.54799	0	0	2.23403	0.790158	3.32268
4126	ENSG00000226486	LINC01035	lncRNA	1	188905688	189037564	+	131877	1	188905688	189037564	+	131877	5.02498	-2.45644	0.724715	-3.38952	0.000700141	0.00392733	0	2.85835	0.746183	0	3.85881	0	0.99406	9.3639	0	1.98989	1.15165	1.41541	3.88251	1.03179	6.91898	8.85948	2.61536	7.18628	0	4.82422	0	0	13.6537	17.3755	9.34261	1.99102	2.25164	0	1.58032	8.86048
4397	ENSG00000226235	LEMD1-AS1	lncRNA	1	205373252	205387440	+	14189	1	205373252	205387440	+	14189	2.65705	-2.45384	0.740237	-3.31493	0.000916651	0.0049254	3.7414	0	0	0	0.771762	0.975815	0	0.93639	3.81323	0.994944	5.75823	1.41541	3.88251	5.15896	2.96528	0	1.74357	3.07984	2.33411	5.78906	0	0	6.20621	1.15837	1.69866	2.98653	11.2582	0	0	9.96804
14687	ENSG00000287226	AC084740.1	lncRNA	4	157929071	158094763	-	165693	4	157929071	158094763	-	165693	257.38	-2.43615	0.20225	-12.0452	2.05466e-33	3.38779e-30	58.9271	29.5362	53.7252	82.587	54.7951	71.2345	79.5248	365.192	149.669	303.458	404.228	213.727	289.247	220.803	562.414	290.394	306.869	180.684	318.606	216.125	192.669	255.367	424.505	210.823	285.374	313.586	291.587	24.5743	78.2257	322.3
52945	ENSG00000267882	AL031666.2	lncRNA	20	47318502	47320754	+	2253	20	47318502	47320754	+	2253	3.52712	2.43308	0.397608	6.11931	9.39818e-10	2.74806e-08	6.54745	18.1029	5.96947	9.76835	6.94586	4.87908	2.98218	3.74556	1.90662	0.994944	3.45494	2.83082	0.970627	2.06358	0	1.96877	5.23072	2.05322	1.16706	3.85937	0	1.15551	0	0	0.849328	0.99551	4.50328	4.46806	22.9146	1.10756
11702	ENSG00000286501	AC018545.1	lncRNA	3	150339478	150343210	-	3733	3	150339478	150343210	-	3733	1.07935	-2.43058	0.840606	-2.89146	0.0038345	0.0161838	0.93535	0	0	0.888032	0	0	0	0.93639	1.90662	0	0	0	0.970627	0	1.97685	0	2.61536	2.05322	0	1.92969	0	0	0	3.4751	0.849328	0.99551	2.25164	0	0	1.10756
35248	ENSG00000234756	LINC02621	lncRNA	10	62289521	62304033	+	14513	10	62289521	62304033	+	14513	4.79359	-2.42021	0.569689	-4.2483	2.15399e-05	0.000197492	0.93535	0	0	0.888032	0	3.90326	1.98812	0.93639	7.62646	0.994944	4.60659	0	11.6475	3.09537	7.9074	3.93755	8.71786	7.18628	7.00233	1.92969	1.77575	1.15551	4.96497	4.63346	6.79463	8.95959	11.2582	1.11702	1.58032	13.2907
29883	ENSG00000287750	AL353572.4	lncRNA	9	88066445	88076975	-	10531	9	88066445	88076975	-	10531	5.4877	2.41547	0.321843	7.50512	6.1371e-14	4.79324e-12	10.2889	12.3862	14.1775	24.8649	13.12	18.5405	18.8871	2.80917	0	2.98483	2.30329	1.41541	0.970627	4.12717	0.988425	0	1.74357	2.05322	5.83528	0.964844	1.77575	6.93305	0	9.26693	7.64396	2.98653	2.25164	7.81911	7.90158	2.21512
18123	ENSG00000205444	AL034376.1	lncRNA	6	4610612	4611919	+	1308	6	4610612	4611919	+	1308	0.869083	-2.41385	0.910245	-2.65187	0.00800477	0.0295306	0	0.952782	0	0	0	0	0	2.80917	0.953308	0	2.30329	1.41541	1.94125	0	0	0	1.74357	1.02661	3.50117	0	0	0	2.48248	4.63346	0.849328	2.98653	0	0	0	0
16809	ENSG00000250328	AC022101.1	lncRNA	5	122436497	122479087	-	42591	5	122436497	122479087	-	42591	1.08015	-2.41226	0.961922	-2.50775	0.0121503	0.0416263	0	0	0	0	1.54352	0	0	0.93639	0	0.994944	2.30329	0	0.970627	3.09537	0	0	0.871786	0	1.16706	0.964844	0	0	4.96497	0	2.54799	0	0	0	0	1.10756
29924	ENSG00000231107	LINC01508	lncRNA	9	90300885	90433566	-	132682	9	90300885	90433566	-	132682	0.673357	-2.40918	0.991684	-2.42938	0.0151245	0.0495835	0	0	0	0	0	0	0	1.87278	0	2.98483	1.15165	4.24623	0.970627	0	0	0	0.871786	0	0	1.92969	1.77575	0	0	3.4751	0.849328	0	0	0	0	0
22458	ENSG00000281120	AC006355.2	lncRNA	7	79139829	79177210	+	37382	7	79139829	79177210	+	37382	0.863734	-2.40504	0.83768	-2.87107	0.00409089	0.0170095	0	0	0	0	0	0	0	0.93639	0	0.994944	0	1.41541	0.970627	2.06358	0.988425	0.984387	0	0	0	1.92969	0	0	0	1.15837	1.69866	1.99102	0	1.11702	0	2.21512
26983	ENSG00000253377	AC068672.2	lncRNA	8	31275542	31390805	+	115264	8	31275542	31390805	+	115264	2.84699	-2.40322	0.728044	-3.30092	0.00096368	0.00513792	0	0	0	0.888032	2.31529	0	0.99406	0.93639	0	2.98483	1.15165	0	0.970627	4.12717	0	7.87509	4.35893	1.02661	0	6.75391	0.887877	3.46652	1.24124	5.79183	5.09597	1.99102	2.25164	0	1.58032	6.64536
5388	ENSG00000228391	AC011995.1	lncRNA	2	2870558	2871231	-	674	2	2870558	2871231	-	674	0.662455	-2.39948	0.953169	-2.51737	0.0118235	0.0407089	0	0	0	0	0	0	0	0	0	0.994944	1.15165	1.41541	0	0	1.97685	0.984387	1.74357	0	1.16706	0	2.66363	0	0	0	0.849328	0	0	0	0	4.43024
29915	ENSG00000226206	BX470209.1	lncRNA	9	89799695	89821753	+	22059	9	89799695	89821753	+	22059	1.67154	-2.3978	0.835597	-2.86957	0.00411034	0.017076	0	0	0.746183	0	0	0.975815	1.98812	0	2.85992	0.994944	1.15165	0	1.94125	5.15896	0.988425	6.89071	3.48714	2.05322	1.16706	0	0.887877	3.46652	0	0	5.9453	0	1.12582	0	0	3.32268
5480	ENSG00000240687	AC082651.1	lncRNA	2	9638745	9712920	+	74176	2	9638745	9712920	+	74176	59.2595	-2.39597	0.27785	-8.62326	6.50717e-18	1.20704e-15	2.80605	17.1501	17.9084	19.5367	6.1741	17.5647	13.9168	29.9645	115.35	83.5753	63.3405	48.124	83.4739	69.13	148.264	150.611	70.6147	54.4104	49.0163	100.344	15.9818	76.2635	86.887	103.095	53.5077	79.6408	52.9135	7.81911	22.9146	47.6251
31901	ENSG00000255171	LINC01499	lncRNA	11	41714534	41857733	+	143200	11	41714534	41857733	+	143200	0.840041	-2.38454	0.932064	-2.55834	0.0105172	0.0369791	0	0	0	0	0	0	0	1.87278	0	1.98989	0	0	0	0	0	2.95316	0	2.05322	0	0.964844	1.77575	0	1.24124	0	1.69866	1.99102	0	1.11702	0	1.10756
27317	ENSG00000254204	AC022034.4	lncRNA	8	53515170	53515905	+	736	8	53515170	53515905	+	736	0.47722	2.37767	0.869711	2.73386	0.00625975	0.0241528	1.8707	1.90556	0.746183	1.77606	2.31529	1.95163	0.99406	0	0	0	1.15165	0	0	0	0	0	0	2.05322	0	0	1.77575	0	0	0	0	0	0	1.11702	0	0
36601	ENSG00000274659	LINC02371	lncRNA	12	2740064	2746662	+	6599	12	2740064	2746662	+	6599	1.07377	-2.37196	0.974392	-2.4343	0.0149206	0.0490669	1.8707	0	0	0	0	0	0	0	0.953308	0	0	0	0.970627	3.09537	0.988425	0	0	0	0	0	0	10.3996	2.48248	2.31673	1.69866	0.99551	0	0	0	0
4223	ENSG00000286541	AC105941.1	lncRNA	1	199040501	199080975	-	40475	1	199040501	199080975	-	40475	5.20979	-2.37159	0.504167	-4.70398	2.55133e-06	3.03734e-05	0	0	0.746183	2.6641	1.54352	0	0.99406	6.55473	3.81323	4.97472	1.15165	2.83082	3.88251	6.19075	18.7801	10.8283	7.84608	7.18628	14.0047	4.82422	1.77575	3.46652	3.72373	4.63346	5.09597	2.98653	3.37746	0	4.74095	5.5378
44430	ENSG00000259624	AC009269.3	lncRNA	15	70768011	70778868	-	10858	15	70768011	70778868	-	10858	1.32417	-2.37078	0.847271	-2.79814	0.00513978	0.0205292	0.93535	0	0	0	0	0	0	1.87278	0.953308	0.994944	0	0	0.970627	1.03179	3.9537	1.96877	0	0	0	5.78906	1.77575	1.15551	0	3.4751	0.849328	2.98653	2.25164	0	1.58032	1.10756
45210	ENSG00000259182	AC019254.1	lncRNA	15	101168530	101170821	+	2292	15	101168530	101170821	+	2292	3.09438	2.36969	0.504138	4.70047	2.59558e-06	3.08383e-05	0.93535	7.62226	11.1928	25.7529	3.85881	5.85489	8.94654	0	2.85992	0	0	5.66165	0.970627	2.06358	0	0	3.48714	3.07984	1.16706	0.964844	2.66363	1.15551	4.96497	3.4751	0	0.99551	1.12582	3.35105	3.16063	3.32268
58697	ENSG00000231106	LINC01436	lncRNA	21	36005338	36007838	+	2501	21	36005338	36007838	+	2501	0.934401	2.36963	0.955644	2.47961	0.0131526	0.0443385	0.93535	0	11.1928	1.77606	7.71762	0	0	0	0.953308	0	1.15165	1.41541	0.970627	0	0	0	1.74357	0	0	0	0.887877	0	0	0	1.69866	0	0	0	0	1.10756
23091	ENSG00000234826	AC003084.1	lncRNA	7	117998858	118004045	-	5188	7	117998858	118004045	-	5188	2.1414	2.36637	0.836645	2.8284	0.00467816	0.0190353	0	0	5.96947	15.0965	0.771762	0	17.8931	0.93639	0	0	0	0	0	1.03179	4.94213	0	0	0	0	4.82422	0	0	2.48248	0	0.849328	1.99102	0	8.93612	0.790158	2.21512
19189	ENSG00000226917	LINC01276	lncRNA	6	41499033	41519852	+	20820	6	41499033	41519852	+	20820	1.35592	-2.36617	0.926269	-2.55452	0.0106334	0.0372771	0	0	0	0	0	0	1.98812	2.80917	0	0.994944	0	4.24623	2.91188	1.03179	0.988425	0	4.35893	1.02661	0	0	0	1.15551	0	1.15837	0	0.99551	6.75492	1.11702	0	5.5378
23154	ENSG00000241345	AC004690.2	lncRNA	7	123994622	124027659	+	33038	7	123994622	124027659	+	33038	14.8442	-2.36446	0.408411	-5.78941	7.06341e-09	1.63522e-07	0.93535	6.66947	0.746183	6.21622	3.85881	0	3.97624	25.2825	1.90662	23.8787	5.75823	2.83082	5.82376	27.8584	13.838	18.7034	37.4868	11.2927	7.00233	20.2617	14.206	17.3326	16.1361	25.484	30.5758	4.97755	20.2648	0	9.4819	18.8285
51093	ENSG00000286293	AP005901.5	lncRNA	18	15184016	15189760	-	5745	18	15184016	15189760	-	5745	1.24253	2.36348	0.651416	3.62822	0.00028538	0.00182578	0	0.952782	3.73092	5.32819	3.08705	2.92745	1.98812	0	0.953308	0	2.30329	1.41541	0	0	0.988425	0	1.74357	0	0	0	1.77575	1.15551	0	0	0	0	0	10.0531	0.790158	1.10756
32678	ENSG00000255173	AP003068.3	lncRNA	11	65117157	65117458	+	302	11	65117157	65117458	+	302	13.7766	-2.35202	0.379469	-6.19818	5.71194e-10	1.73693e-08	4.67675	3.81113	4.4771	2.6641	3.08705	1.95163	3.97624	6.55473	7.62646	19.8989	3.45494	16.9849	7.76502	16.5087	27.6759	13.7814	6.1025	9.23951	12.8376	48.2422	7.10301	21.9547	27.3073	13.9004	45.8637	11.9461	19.1389	2.23403	3.16063	23.2588
51915	ENSG00000267409	AC068473.4	lncRNA	18	79610747	79612303	+	1557	18	79610747	79612303	+	1557	1.63942	-2.34519	0.84998	-2.75912	0.00579579	0.0226841	0	0	0	0.888032	0.771762	1.95163	0	0.93639	4.76654	0	1.15165	4.24623	4.85313	1.03179	1.97685	0.984387	5.23072	0	0	0	0	0	1.24124	2.31673	3.39731	2.98653	0	0	0	3.32268
35775	ENSG00000287150	AL139340.1	lncRNA	10	90059061	90099083	-	40023	10	90059061	90099083	-	40023	0.815283	-2.34324	0.871854	-2.68766	0.00719555	0.0270052	0	0.952782	0	0	0	0	0	0	0.953308	0.994944	0	0	0	2.06358	0	0.984387	0.871786	0	0	0.964844	0	0	3.72373	1.15837	3.39731	0.99551	0	0	0	2.21512
13131	ENSG00000251173	UCHL1-AS1	lncRNA	4	41220074	41256727	-	36654	4	41220074	41256727	-	36654	5.12082	-2.34266	0.558412	-4.19522	2.72602e-05	0.000242814	0.93535	0.952782	1.49237	3.55213	0.771762	0.975815	0	9.3639	8.57977	6.96461	0	1.41541	6.79439	8.25433	0	24.6097	8.71786	4.10645	1.16706	2.89453	2.66363	3.46652	4.96497	8.10856	9.34261	0.99551	2.25164	0	2.37048	4.43024
51186	ENSG00000285595	AC105114.2	lncRNA	18	25196663	25218241	+	21579	18	25196663	25218241	+	21579	0.750031	2.34233	0.665341	3.5205	0.000430731	0.00260254	0.93535	1.90556	0.746183	0.888032	3.85881	2.92745	0	0	0	0	1.15165	0	0	1.03179	0	0	0	0	1.16706	0	0	1.15551	1.24124	0	0	0	0	2.23403	3.95079	0
46887	ENSG00000259827	AC026461.1	lncRNA	16	56682470	56687807	+	5338	16	56682470	56687807	+	5338	2.0798	2.32808	0.612194	3.80284	0.000143045	0.00100986	2.80605	2.85835	0	0.888032	8.48938	3.90326	0.99406	1.87278	0.953308	1.98989	0	0	0	1.03179	0.988425	0	0	1.02661	1.16706	0	4.43938	0	0	3.4751	0	0	3.37746	16.7552	11.0622	0
48497	ENSG00000262202	AC007952.4	lncRNA	17	19112000	19112636	-	637	17	19112000	19112636	-	637	53.3492	-2.31794	0.523199	-4.43032	9.40938e-06	9.59302e-05	5.6121	15.2445	32.0859	9.76835	5.40233	14.6372	15.905	71.1656	61.0117	0	40.3076	12.7387	58.2376	15.4769	98.8425	45.2818	8.71786	45.1709	30.3434	81.0469	19.5333	34.6652	26.0661	11.5837	26.3292	87.6048	55.1652	8.93612	11.8524	24.3663
58503	ENSG00000197934	CYYR1-AS1	lncRNA	21	26393635	26569252	+	175618	21	26393635	26569252	+	175618	20.8989	2.31666	0.339447	6.82479	8.80532e-12	4.12197e-10	30.8666	50.4974	31.3397	18.6487	138.917	10.734	42.7446	6.55473	3.81323	6.96461	12.6681	25.4774	9.70627	12.3815	10.8727	6.89071	1.74357	7.18628	3.50117	12.543	19.5333	8.08856	22.3424	12.742	14.4386	3.98204	14.6357	110.584	40.2981	3.32268
47511	ENSG00000261285	AC009117.2	lncRNA	16	82491738	82575518	-	83781	16	82491738	82575518	-	83781	1.30855	-2.31119	0.881259	-2.6226	0.00872607	0.0317155	0.93535	0	0	0	0	0	0	0	4.76654	0	3.45494	0	1.94125	1.03179	0	1.96877	0.871786	1.02661	3.50117	1.92969	0	3.46652	3.72373	8.10856	1.69866	0	0	1.11702	0.790158	1.10756
27684	ENSG00000253659	AC138646.1	lncRNA	8	79259402	79314951	+	55550	8	79259402	79314951	+	55550	1.26432	-2.31081	0.925247	-2.49751	0.012507	0.0425682	0	0	0	0	1.54352	0	0.99406	6.55473	0	2.98483	1.15165	0	0	1.03179	0.988425	1.96877	0.871786	1.02661	1.16706	0	0	0	1.24124	2.31673	0.849328	0	0	0	0	1.10756
16036	ENSG00000250978	AC079467.1	lncRNA	5	67463809	67475592	-	11784	5	67463809	67475592	-	11784	1.28077	-2.30406	0.885952	-2.60066	0.00930442	0.0333953	0	0	0	0	0.771762	0	0.99406	0	0	3.97978	0	2.83082	0.970627	2.06358	0.988425	4.92193	1.74357	1.02661	0	4.82422	0	2.31102	0	4.63346	0.849328	0	2.25164	1.11702	0	1.10756
1519	ENSG00000226252	AL135960.1	lncRNA	1	47225797	47230750	+	4954	1	47225797	47230750	+	4954	0.662396	2.30153	0.823792	2.79382	0.0052089	0.0207566	0.93535	0.952782	3.73092	0.888032	0.771762	2.92745	0	0	0	0	0	0	0	0	1.97685	1.96877	0	0	0	0	2.66363	0	0	0	0	0	0	3.35105	2.37048	0
45145	ENSG00000277987	LINC02351	lncRNA	15	98323902	98420998	-	97097	15	98323902	98420998	-	97097	17.1535	2.2913	0.46397	4.93847	7.87384e-07	1.07443e-05	3.7414	19.0556	77.6031	19.5367	57.8821	85.8717	84.4951	10.3003	4.76654	15.9191	19.578	31.1391	19.4125	3.09537	6.91898	8.85948	6.97429	0	21.007	0.964844	8.87877	4.62203	2.48248	8.10856	4.24664	5.97306	14.6357	21.2233	17.3835	0
35496	ENSG00000234149	AC018511.2	lncRNA	10	75003055	75025174	-	22120	10	75003055	75025174	-	22120	9.72766	2.29001	0.296629	7.72011	1.1623e-14	1.078e-12	29.9312	35.2529	26.8626	22.2008	36.2728	17.5647	8.94654	4.68195	1.90662	2.98483	4.60659	8.49247	9.70627	8.25433	0.988425	2.95316	3.48714	7.18628	0	6.75391	3.55151	4.62203	6.20621	1.15837	14.4386	3.98204	2.25164	31.2764	11.8524	6.64536
4137	ENSG00000241505	AL391645.1	lncRNA	1	190480379	190494297	+	13919	1	190480379	190494297	+	13919	1.83607	2.28986	0.724777	3.15939	0.00158098	0.00772123	0	0.952782	3.73092	14.2085	4.63057	0.975815	8.94654	0.93639	1.90662	0	1.15165	0	0.970627	0	0.988425	0	0	1.02661	4.66822	0	0	0	1.24124	1.15837	0	5.97306	0	7.81911	0	1.10756
9958	ENSG00000287958	AC092053.5	lncRNA	3	39258194	39263352	+	5159	3	39258194	39263352	+	5159	0.999362	-2.28902	0.858795	-2.66539	0.00768999	0.02853	0	0	0	0	0	0	0	0.93639	0	0.994944	3.45494	2.83082	0	2.06358	0.988425	0.984387	1.74357	1.02661	0	5.78906	3.55151	0	1.24124	1.15837	3.39731	0	0	1.11702	0.790158	1.10756
22617	ENSG00000236453	AC003092.1	lncRNA	7	94022833	94066661	+	43829	7	94022833	94066661	+	43829	1.24284	-2.28235	0.839149	-2.71984	0.00653127	0.0249828	0.93535	0	0	0	0	1.95163	0	1.87278	0	2.98483	0	2.83082	3.88251	0	2.96528	2.95316	2.61536	4.10645	0	0.964844	2.66363	0	2.48248	0	4.24664	0	0	0	0	0
31772	ENSG00000287373	AL122014.1	lncRNA	11	30773913	30850559	+	76647	11	30773913	30850559	+	76647	1.58675	-2.2788	0.848666	-2.68515	0.00724964	0.0271566	1.8707	0	0	0.888032	0	0	0.99406	7.49112	0	1.98989	3.45494	0	2.91188	3.09537	0	0.984387	2.61536	0	0	0.964844	0.887877	2.31102	8.6887	1.15837	1.69866	1.99102	1.12582	0	0	0
26565	ENSG00000269954	AC022239.1	lncRNA	8	11552488	11564694	-	12207	8	11552488	11564694	-	12207	3.45984	-2.27846	0.567268	-4.01655	5.90575e-05	0.000474876	0.93535	1.90556	0.746183	0.888032	0.771762	0.975815	0	3.74556	3.81323	2.98483	3.45494	1.41541	2.91188	3.09537	1.97685	11.8126	3.48714	4.10645	8.16939	1.92969	2.66363	3.46652	0	9.26693	5.9453	0	3.37746	0	1.58032	1.10756
38453	ENSG00000258815	AC131532.1	lncRNA	12	85318060	85342912	+	24853	12	85318060	85342912	+	24853	1.89892	-2.2772	0.841963	-2.70463	0.00683796	0.0258923	0.93535	0	0	0.888032	0	0	0	0.93639	0	0	1.15165	1.41541	2.91188	3.09537	4.94213	1.96877	0.871786	0	1.16706	0	9.76664	0	1.24124	0	4.24664	1.99102	6.75492	0	2.37048	5.5378
19574	ENSG00000253809	AL160262.1	lncRNA	6	70222758	70242156	+	19399	6	70222758	70242156	+	19399	1.91963	-2.27587	0.828337	-2.74752	0.00600476	0.0233266	0.93535	0	0	1.77606	0	0	0	2.80917	0.953308	4.97472	0	0	0.970627	0	0	2.95316	0	0	5.83528	0.964844	0	1.15551	2.48248	2.31673	5.9453	0	2.25164	0	1.58032	5.5378
16455	ENSG00000251361	AC012625.1	lncRNA	5	93019663	93068669	-	49007	5	93019663	93068669	-	49007	1.25951	-2.27461	0.88806	-2.56132	0.0104274	0.0367286	1.8707	0	0	0	0	0.975815	0	1.87278	2.85992	0	2.30329	4.24623	3.88251	0	3.9537	0	0.871786	0	0	1.92969	0.887877	0	0	0	1.69866	0	3.37746	0	0	2.21512
35274	ENSG00000226426	AC012558.1	lncRNA	10	64036345	64037280	-	936	10	64036345	64037280	-	936	1.24779	-2.26688	0.880462	-2.57465	0.0100342	0.035546	0	0.952782	0	0	0	0	1.98812	2.80917	1.90662	0.994944	0	1.41541	0	0	1.97685	0	0	3.07984	2.33411	0	0.887877	3.46652	0	5.79183	1.69866	0.99551	1.12582	0	0	0
1833	ENSG00000286429	BX004807.1	lncRNA	1	63487957	63508204	+	20248	1	63487957	63508204	+	20248	94.8055	2.26594	0.587431	3.85737	0.000114614	0.000838968	8.41815	86.7032	589.485	106.564	185.223	11.7098	93.4416	131.095	72.4514	116.408	29.9428	134.464	51.4432	67.0665	15.8148	14.7658	67.1275	10.2661	18.6729	1.92969	14.206	4.62203	172.533	123.945	16.1372	69.6857	4.50328	946.112	101.93	40.9797
32794	ENSG00000250105	AP002748.1	lncRNA	11	66558866	66560384	-	1519	11	66558866	66560384	-	1519	1.22938	-2.26435	0.848598	-2.66834	0.00762265	0.0283287	0.93535	0	0	0.888032	0.771762	0	0	0	2.85992	0	2.30329	0	0.970627	4.12717	3.9537	3.93755	4.35893	1.02661	0	1.92969	0	0	1.24124	1.15837	0	0.99551	0	0	0	1.10756
35787	ENSG00000224851	LINC00502	lncRNA	10	91033157	91062164	+	29008	10	91033157	91062164	+	29008	24.6274	-2.26021	0.418095	-5.40598	6.44538e-08	1.16075e-06	0.93535	10.4806	2.23855	3.55213	5.40233	1.95163	7.95248	23.4097	11.4397	32.8332	18.4263	2.83082	28.1482	35.0809	13.838	27.5628	49.6918	21.5588	4.66822	34.7344	25.7484	45.0648	12.4124	44.0179	24.6305	9.9551	3.37746	2.23403	22.1244	35.4419
41764	ENSG00000285774	AL133444.1	lncRNA	14	54684753	54687918	-	3166	14	54684753	54687918	-	3166	120.588	2.24976	0.225091	9.9949	1.60446e-23	7.32594e-21	74.828	263.921	530.536	314.363	384.337	613.788	200.8	61.8017	45.7588	64.6714	96.7383	75.0168	73.7677	31.9855	79.074	59.0632	31.3843	63.6499	75.8586	77.1875	68.3665	99.3737	74.4745	76.4521	71.3436	108.511	34.9004	179.839	133.537	60.9158
23156	ENSG00000242593	AC006148.1	lncRNA	7	124032126	124489572	+	457447	7	124032126	124489572	+	457447	87.4033	-2.24973	0.332827	-6.75946	1.38505e-11	6.19078e-10	8.41815	27.6307	6.71565	47.0657	24.6964	4.87908	35.7862	147.95	35.2724	135.312	42.6109	32.5545	65.032	62.9393	32.618	127.97	127.281	57.4903	43.1811	105.168	97.6664	159.46	106.747	165.646	238.661	34.8428	123.84	12.2872	37.1374	90.8199
8479	ENSG00000225884	AC098872.1	lncRNA	2	191792797	191820257	+	27461	2	191792797	191820257	+	27461	2.9621	-2.24534	0.665872	-3.37203	0.000746171	0.00413936	0	0	0	0.888032	1.54352	0.975815	0	0.93639	0	1.98989	0	0	2.91188	6.19075	4.94213	7.87509	6.97429	5.13306	1.16706	1.92969	3.55151	6.93305	3.72373	2.31673	4.24664	1.99102	0	1.11702	2.37048	0
38613	ENSG00000257878	AC007298.2	lncRNA	12	95996521	96011489	+	14969	12	95996521	96011489	+	14969	2.2881	-2.24073	0.720593	-3.10957	0.0018736	0.00889704	3.7414	0	0.746183	0.888032	0	0	0	4.68195	4.76654	1.98989	4.60659	0	3.88251	6.19075	1.97685	0	0.871786	2.05322	0	1.92969	0.887877	3.46652	0	2.31673	0.849328	1.99102	1.12582	0	0	4.43024
4718	ENSG00000287338	AL929091.1	lncRNA	1	223091872	223103335	-	11464	1	223091872	223103335	-	11464	8.65603	2.24063	0.455394	4.9202	8.64552e-07	1.16738e-05	33.6726	100.995	21.6393	9.76835	7.71762	6.83071	1.98812	1.87278	2.85992	7.95955	1.15165	4.24623	2.91188	1.03179	2.96528	0.984387	4.35893	6.15967	8.16939	4.82422	4.43938	8.08856	2.48248	0	1.69866	2.98653	2.25164	1.11702	9.4819	5.5378
35230	ENSG00000235931	LINC01553	lncRNA	10	59955430	59960913	-	5484	10	59955430	59960913	-	5484	2.27345	-2.23923	0.74081	-3.02268	0.00250547	0.0113319	0	0.952782	0	0	2.31529	0	0.99406	4.68195	1.90662	1.98989	2.30329	0	0.970627	0	3.9537	4.92193	0.871786	3.07984	1.16706	2.89453	4.43938	2.31102	0	10.4253	0	1.99102	1.12582	1.11702	0	3.32268
37497	ENSG00000257925	AC008083.1	lncRNA	12	47237734	47279021	-	41288	12	47237734	47279021	-	41288	1.19655	-2.23425	0.863578	-2.58721	0.00967576	0.0345319	0.93535	0	0	0	0	0.975815	0.99406	0.93639	0.953308	0	1.15165	0	0.970627	3.09537	0	0	1.74357	1.02661	0	3.85937	2.66363	0	2.48248	0	0	0.99551	1.12582	0	0	2.21512
17476	ENSG00000260581	AC011374.1	lncRNA	5	151652275	151655449	+	3175	5	151652275	151655449	+	3175	0.929521	2.23411	0.709862	3.14724	0.00164817	0.00800557	6.54745	4.76391	0.746183	1.77606	0	5.85489	0	0	0	0	1.15165	1.41541	0	1.03179	0	0	0.871786	0	1.16706	0.964844	0.887877	1.15551	0	0	0	0	0	0	0.790158	0
33007	ENSG00000204971	AP000812.1	lncRNA	11	72163322	72209241	-	45920	11	72163322	72209241	-	45920	11.7871	2.23337	0.455597	4.90207	9.48298e-07	1.26834e-05	98.2118	69.5531	6.71565	13.3205	4.63057	24.3954	22.8634	2.80917	8.57977	1.98989	4.60659	1.41541	7.76502	3.09537	6.91898	3.93755	18.3075	5.13306	2.33411	4.82422	6.21514	1.15551	7.44745	1.15837	4.24664	0.99551	3.37746	21.2233	2.37048	2.21512
15381	ENSG00000250981	AC016650.1	lncRNA	5	16129178	16141602	+	12425	5	16129178	16141602	+	12425	253.239	2.22998	0.392412	5.68275	1.3255e-08	2.84039e-07	579.917	565	776.031	567.452	991.714	215.655	315.117	111.43	28.5992	103.474	58.734	427.454	69.8851	21.6676	99.831	110.251	65.384	195.056	207.736	62.7148	223.745	422.916	309.069	200.397	219.127	74.6632	28.1455	1056.7	564.173	132.907
15871	ENSG00000251307	AC026704.1	lncRNA	5	55233934	55295201	+	61268	5	55233934	55295201	+	61268	4.60644	-2.22712	0.529423	-4.20669	2.59136e-05	0.000232775	0.93535	2.85835	0.746183	0	0	3.90326	0.99406	4.68195	0	2.98483	5.75823	1.41541	4.85313	6.19075	10.8727	6.89071	8.71786	3.07984	7.00233	6.75391	0.887877	2.31102	0	10.4253	8.49328	3.98204	3.37746	2.23403	0	8.86048
18385	ENSG00000235743	AL139231.1	lncRNA	6	23337711	23404132	+	66422	6	23337711	23404132	+	66422	1.20178	-2.21752	0.8769	-2.52881	0.0114449	0.0396074	0	0	2.23855	0	0	0	0	0	0.953308	0.994944	1.15165	0	0	1.03179	0	0	1.74357	1.02661	1.16706	2.89453	2.66363	4.62203	6.20621	3.4751	0.849328	0	1.12582	0	0	1.10756
34392	ENSG00000229664	AL137186.1	lncRNA	10	6025978	6036427	+	10450	10	6025978	6036427	+	10450	1.23591	2.21334	0.609181	3.63331	0.000279814	0.00179456	0	3.81113	4.4771	0.888032	2.31529	6.83071	2.98218	0	0.953308	0.994944	1.15165	2.83082	0.970627	0	0.988425	0	0.871786	0	0	0	0	3.46652	0	0	0	0	0	1.11702	4.74095	1.10756
40295	ENSG00000286395	AL158038.1	lncRNA	13	65941073	65973699	+	32627	13	65941073	65973699	+	32627	1209.81	2.20914	0.40462	5.45978	4.76732e-08	8.9043e-07	1361.87	2625.87	2308.69	2215.64	4145.9	1236.36	2218.74	1127.41	234.514	652.683	540.122	2048.1	488.225	947.185	185.824	223.456	203.126	161.178	264.922	383.043	1212.84	541.933	1168.01	1900.88	796.67	908.9	171.125	5748.16	4896.61	876.08
18284	ENSG00000286277	AL009177.1	lncRNA	6	14431683	14502701	+	71019	6	14431683	14502701	+	71019	774.361	2.20438	0.323752	6.80886	9.83741e-12	4.56908e-10	1690.18	3480.51	2354.21	1064.75	3198.18	590.368	881.731	597.417	307.918	284.554	187.718	1372.95	464.93	346.682	180.882	692.024	278.1	85.2088	284.762	126.395	544.268	250.745	827.909	696.178	248.004	628.167	142.979	3063.97	779.096	736.527
2443	ENSG00000233047	LINC01677	lncRNA	1	105927620	106028277	-	100658	1	105927620	106028277	-	100658	0.972175	-2.20351	0.888588	-2.47978	0.0131462	0.0443218	0	0	0	0	0.771762	0	0	0.93639	0	0	0	1.41541	0	0	0.988425	2.95316	0	1.02661	1.16706	0.964844	0	0	3.72373	3.4751	0	0.99551	2.25164	1.11702	0	4.43024
21402	ENSG00000285960	AC005100.2	lncRNA	7	25431980	25500443	+	68464	7	25431980	25500443	+	68464	6.87928	-2.19246	0.493073	-4.44653	8.72698e-06	8.99022e-05	1.8707	0	0	2.6641	0	0.975815	6.95842	20.6006	3.81323	8.9545	5.75823	4.24623	6.79439	4.12717	9.88425	0	9.58965	6.15967	2.33411	9.64844	2.66363	11.5551	16.1361	6.9502	7.64396	5.97306	6.75492	3.35105	1.58032	0
11633	ENSG00000243620	AC092957.1	lncRNA	3	146909685	147370656	-	460972	3	146909685	147370656	-	460972	6.57897	-2.18916	0.547199	-4.00067	6.31637e-05	0.000502583	0	1.90556	1.49237	2.6641	3.85881	1.95163	2.98218	8.42751	0.953308	5.96967	2.30329	4.24623	0.970627	1.03179	2.96528	12.797	2.61536	10.2661	2.33411	13.5078	1.77575	3.46652	22.3424	19.6922	4.24664	9.9551	2.25164	1.11702	0	15.5058
13031	ENSG00000248685	LINC02484	lncRNA	4	34120090	34335351	-	215262	4	34120090	34335351	-	215262	1.18365	-2.18899	0.891443	-2.45556	0.0140665	0.0467818	0	0	0.746183	0	0.771762	0	0	0.93639	0	2.98483	1.15165	0	0	1.03179	0	0	0.871786	0	0	0.964844	0	1.15551	1.24124	8.10856	0	0.99551	2.25164	0	0.790158	3.32268
58054	ENSG00000231010	AL121672.1	lncRNA	22	46055740	46058160	-	2421	22	46055740	46058160	-	2421	0.946373	2.18834	0.648173	3.37617	0.000735024	0.00409206	0.93535	2.85835	4.4771	2.6641	2.31529	1.95163	3.97624	0	0	0	2.30329	0	1.94125	0	2.96528	0.984387	0	0	0	0	0	1.15551	0	1.15837	0	0	1.12582	0	1.58032	0
28190	ENSG00000253877	LINC01608	lncRNA	8	110899996	111040372	-	140377	8	110899996	111040372	-	140377	17.8586	-2.18166	0.425209	-5.13078	2.88542e-07	4.38262e-06	5.6121	1.90556	3.73092	7.99229	2.31529	1.95163	10.9347	18.7278	0	15.9191	26.4879	2.83082	10.6769	9.28612	26.6875	19.6877	15.6922	6.15967	5.83528	24.1211	8.87877	17.3326	38.4785	33.5926	62.8503	13.9371	34.9004	2.23403	7.11143	24.3663
6113	ENSG00000226087	AC073283.2	lncRNA	2	47225781	47240886	+	15106	2	47225781	47240886	+	15106	0.969773	2.17809	0.841209	2.58924	0.00961873	0.034349	0	0.952782	13.4313	2.6641	0	0.975815	1.98812	0	0.953308	0	0	1.41541	0.970627	1.03179	0	0	0	1.02661	0	0	0	1.15551	0	0	0	1.99102	3.37746	0	0.790158	1.10756
52753	ENSG00000261431	AL023803.1	lncRNA	20	38961925	38962111	-	187	20	38961925	38962111	-	187	0.751809	2.17616	0.722792	3.01077	0.0026059	0.0117076	2.80605	0.952782	1.49237	4.44016	2.31529	0.975815	0	0	0	0	0	0	0	1.03179	0.988425	0	0	1.02661	0	0	0.887877	2.31102	0	0	0	2.98653	0	2.23403	1.58032	0
36117	ENSG00000229466	LINC02627	lncRNA	10	105808225	105820349	-	12125	10	105808225	105820349	-	12125	0.842541	2.17145	0.752304	2.8864	0.00389682	0.0163862	0	0.952782	2.23855	0.888032	0	6.83071	2.98218	0	0	0	2.30329	2.83082	0.970627	1.03179	0	0	0	0	0	1.92969	0.887877	0	1.24124	0	0	0	0	1.11702	3.16063	0
4210	ENSG00000287989	AL450352.1	lncRNA	1	198450666	198519877	-	69212	1	198450666	198519877	-	69212	4.42703	-2.1713	0.514973	-4.21634	2.48303e-05	0.000224266	1.8707	0	0	3.55213	0	0	5.96436	4.68195	2.85992	10.9444	6.90988	9.90788	5.82376	7.22254	7.9074	1.96877	9.58965	4.10645	4.66822	7.71875	6.21514	2.31102	1.24124	2.31673	6.79463	6.96857	0	0	0	4.43024
14378	ENSG00000249091	AC093903.1	lncRNA	4	138277115	138281784	-	4670	4	138277115	138281784	-	4670	2.2121	2.17117	0.78317	2.77229	0.00556634	0.0219182	0.93535	0.952782	19.4008	0	10.8047	1.95163	1.98812	0.93639	0	0.994944	1.15165	0	0	0	12.8495	0.984387	0	0	0	1.92969	0.887877	1.15551	2.48248	3.4751	2.54799	0	0	1.11702	11.0622	0
49835	ENSG00000285939	AC034268.2	lncRNA	17	53276760	54365634	-	1088875	17	53276760	54365634	-	1088875	21.1289	-2.16699	0.506493	-4.27843	1.88217e-05	0.000176273	3.7414	4.76391	8.20802	0.888032	8.48938	2.92745	10.9347	44.9467	6.67315	24.8736	3.45494	7.07706	9.70627	13.4133	6.91898	19.6877	4.35893	7.18628	3.50117	26.0508	4.43938	5.77754	75.7158	49.8097	23.7812	40.8159	18.0131	3.35105	8.69174	62.0233
17646	ENSG00000253693	AC008415.1	lncRNA	5	165349030	165778689	+	429660	5	165349030	165778689	+	429660	20.8425	-2.16698	0.468819	-4.62222	3.79652e-06	4.32873e-05	2.80605	2.85835	1.49237	4.44016	4.63057	4.87908	9.9406	29.9645	9.53308	10.9444	14.9714	7.07706	138.8	8.25433	15.8148	19.6877	3.48714	11.2927	14.0047	17.3672	3.55151	6.93305	39.7198	34.751	19.5346	29.8653	10.1324	15.6382	5.53111	32.1192
34517	ENSG00000235410	AL157896.1	lncRNA	10	14074284	14087605	+	13322	10	14074284	14087605	+	13322	5.40559	2.16016	0.432303	4.99687	5.82674e-07	8.22311e-06	4.67675	22.8668	6.71565	7.99229	8.48938	12.6856	12.9228	8.42751	1.90662	3.97978	1.15165	11.3233	8.73564	3.09537	1.97685	0.984387	0.871786	3.07984	4.66822	0.964844	4.43938	5.77754	3.72373	4.63346	4.24664	0	1.12582	32.3934	8.69174	2.21512
4141	ENSG00000285638	AL138927.1	lncRNA	1	190878145	191151410	-	273266	1	190878145	191151410	-	273266	9.82275	-2.15734	0.426872	-5.05383	4.33028e-07	6.31229e-06	0.93535	0.952782	0	2.6641	5.40233	6.83071	4.9703	9.3639	8.57977	3.97978	4.60659	9.90788	22.3244	8.25433	31.6296	6.89071	14.8204	7.18628	16.3388	21.2266	3.55151	3.46652	7.44745	11.5837	6.79463	2.98653	10.1324	2.23403	0.790158	16.6134
4647	ENSG00000228536	LYPLAL1-AS1	lncRNA	1	219409039	219459369	-	50331	1	219409039	219459369	-	50331	21.5487	2.15007	0.279139	7.70251	1.33418e-14	1.21464e-12	40.2201	91.4671	52.2328	55.058	53.2516	24.3954	40.7564	6.55473	15.2529	24.8736	14.9714	15.5695	7.76502	3.09537	11.8611	15.7502	11.3332	6.15967	19.8399	12.543	7.99089	8.08856	7.44745	6.9502	14.4386	11.9461	1.12582	89.3612	22.1244	7.75292
40460	ENSG00000286385	AL445255.1	lncRNA	13	82778208	83102335	-	324128	13	82778208	83102335	-	324128	31.2346	2.14865	0.782091	2.74731	0.00600856	0.0233383	1.8707	2.85835	55.9638	134.981	3.85881	254.688	6.95842	4.68195	0.953308	7.95955	34.5494	12.7387	20.3832	5.15896	16.8032	92.5324	0	4.10645	1.16706	0.964844	0	2.31102	2.48248	11.5837	5.09597	91.5869	5.6291	2.23403	215.713	6.64536
23100	ENSG00000233417	AC004946.1	lncRNA	7	120141016	120227213	-	86198	7	120141016	120227213	-	86198	1.42084	-2.14155	0.860591	-2.48846	0.0128298	0.0434774	0.93535	0	0.746183	0	0.771762	0	0	0	0	0.994944	0	0	0	0	0	5.90632	1.74357	0	4.66822	3.85937	0.887877	3.46652	1.24124	3.4751	2.54799	0	1.12582	0	0.790158	1.10756
11525	ENSG00000272656	AC024933.1	lncRNA	3	139349024	139349371	-	348	3	139349024	139349371	-	348	0.774243	2.13755	0.79602	2.6853	0.00724645	0.0271514	1.8707	0	0	1.77606	0.771762	1.95163	1.98812	0	0	0.994944	0	2.83082	0	0	0	1.96877	0.871786	0	0	0.964844	0.887877	0	0	0	0	0	0	7.81911	0.790158	0
12940	ENSG00000249547	AC092440.1	lncRNA	4	23234625	23285573	-	50949	4	23234625	23285573	-	50949	85.4661	-2.1363	0.502177	-4.25409	2.09902e-05	0.000193409	0	20.0084	10.4466	24.8649	2.31529	6.83071	111.335	187.278	13.3463	156.206	84.0702	28.3082	86.3858	106.275	114.657	126.002	345.227	102.661	14.0047	70.4336	74.5816	33.5097	12.4124	407.745	60.3023	103.533	39.4037	15.6382	24.4949	105.218
35790	ENSG00000286981	AL731553.1	lncRNA	10	91153669	91161315	+	7647	10	91153669	91161315	+	7647	3.21313	-2.1335	0.586984	-3.63469	0.00027832	0.00178871	0.93535	0.952782	0	0	2.31529	0.975815	1.98812	1.87278	1.90662	0.994944	4.60659	2.83082	3.88251	6.19075	0.988425	5.90632	3.48714	2.05322	2.33411	0.964844	5.32726	2.31102	16.1361	2.31673	2.54799	0.99551	5.6291	0	0.790158	3.32268
16784	ENSG00000261036	AC113418.1	lncRNA	5	120345907	120410969	-	65063	5	120345907	120410969	-	65063	3.06213	-2.13338	0.653546	-3.26431	0.0010973	0.00571148	0.93535	0	2.98473	0.888032	0	0	0.99406	4.68195	1.90662	2.98483	2.30329	1.41541	2.91188	0	0.988425	7.87509	0	3.07984	0	1.92969	4.43938	5.77754	3.72373	5.79183	5.9453	0	4.50328	0	1.58032	3.32268
37809	ENSG00000286069	AC076968.2	lncRNA	12	53739611	53898976	+	159366	12	53739611	53898976	+	159366	3.91735	-2.13186	0.705922	-3.01997	0.00252801	0.0114095	2.80605	0	0.746183	0.888032	0	0	3.97624	0.93639	0.953308	0	1.15165	0	1.94125	0	22.7338	0.984387	4.35893	4.10645	12.8376	2.89453	3.55151	4.62203	1.24124	8.10856	9.34261	4.97755	1.12582	0	1.58032	1.10756
14255	ENSG00000286700	AC108075.1	lncRNA	4	124025295	124028268	-	2974	4	124025295	124028268	-	2974	3.52107	2.13066	0.526157	4.04948	5.13314e-05	0.000420847	22.4484	0.952782	4.4771	8.88032	3.08705	1.95163	3.97624	0.93639	0	1.98989	2.30329	11.3233	5.82376	1.03179	4.94213	0.984387	1.74357	0	2.33411	3.85937	0.887877	0	1.24124	0	0.849328	1.99102	4.50328	17.8722	11.8524	0
29144	ENSG00000226562	CYP4F26P	lncRNA	9	33580695	33607874	+	27180	9	33580695	33607874	+	27180	71.1023	-2.12746	0.351746	-6.04828	1.46402e-09	4.08754e-08	9.3535	39.0641	8.9542	36.4093	12.3482	12.6856	29.8218	135.776	96.2841	164.166	72.5537	33.9699	67.9439	118.656	28.6643	23.6253	216.203	18.479	46.6822	111.922	9.76664	45.0648	177.498	191.13	57.7543	98.5554	90.0656	17.8722	14.2229	60.9158
45072	ENSG00000258831	AC103996.2	lncRNA	15	93882082	93886743	+	4662	15	93882082	93886743	+	4662	1.69979	2.12706	0.647728	3.28389	0.00102386	0.00540311	13.0949	8.57504	1.49237	0	3.08705	1.95163	1.98812	0	0	1.98989	0	0	0	0	0	1.96877	0	0	1.16706	1.92969	3.55151	1.15551	1.24124	1.15837	4.24664	0	0	4.46806	2.37048	2.21512
6161	ENSG00000231918	AC007402.1	lncRNA	2	51032601	52407917	+	1375317	2	51032601	52407917	+	1375317	99.5359	-2.12578	0.289441	-7.34444	2.06624e-13	1.43953e-11	20.5777	21.914	18.6546	31.0811	23.9246	14.6372	51.6911	135.776	364.164	104.469	208.448	41.0469	39.7957	43.3352	35.5833	116.158	74.9736	39.0113	94.5315	92.625	71.0301	106.307	223.424	151.746	105.317	81.6318	141.853	23.4573	46.6194	140.66
16699	ENSG00000246316	AC010230.1	lncRNA	5	114475339	114668410	-	193072	5	114475339	114668410	-	193072	4.28213	-2.11951	0.522505	-4.05643	4.98284e-05	0.000410565	1.8707	2.85835	0.746183	1.77606	0	0.975815	1.98812	11.2367	0.953308	2.98483	3.45494	1.41541	3.88251	3.09537	0.988425	6.89071	4.35893	3.07984	1.16706	8.68359	0.887877	3.46652	8.6887	4.63346	7.64396	2.98653	12.384	1.11702	0	7.75292
1971	ENSG00000285808	AL583808.3	lncRNA	1	72793104	72854475	+	61372	1	72793104	72854475	+	61372	1.41378	-2.11218	0.80267	-2.63144	0.00850239	0.0310384	2.80605	0	0	0	0.771762	0	0	0	0	2.98483	1.15165	0	4.85313	2.06358	0.988425	1.96877	3.48714	0	2.33411	0.964844	1.77575	1.15551	3.72373	2.31673	0.849328	0	1.12582	0	0	1.10756
24065	ENSG00000233338	TLR8-AS1	lncRNA	X	12902817	12908333	-	5517	X	12902817	12908333	-	5517	0.471491	2.11103	0.865578	2.43886	0.0147335	0.0485484	2.80605	1.90556	2.98473	0.888032	1.54352	0.975815	0	0	0	0	0	0	0	0	0	0	0	0	1.16706	0	0	1.15551	0	0	0	0	0	0	0	0
42253	ENSG00000258602	LINC01629	lncRNA	14	76959638	76965802	+	6165	14	76959638	76965802	+	6165	161.495	-2.10933	0.772635	-2.73005	0.00633251	0.0243796	13.0949	239.148	23.1317	4.44016	1.54352	35.1293	94.4357	169.487	0.953308	263.66	9.21317	277.421	5.82376	289.933	4.94213	411.474	335.638	27.7185	280.093	5.78906	182.015	172.171	482.843	311.6	172.414	7.96408	7.88074	1.11702	2.37048	657.89
28276	ENSG00000255364	SMILR	lncRNA	8	122414332	122428551	-	14220	8	122414332	122428551	-	14220	32.2824	2.109	0.395266	5.33566	9.51996e-08	1.63793e-06	112.242	2.85835	42.5325	51.5059	104.188	38.0568	12.9228	15.9186	6.67315	24.8736	4.60659	67.9398	9.70627	12.3815	5.93055	2.95316	13.0768	9.23951	23.3411	11.5781	29.2999	26.5767	14.8949	23.1673	47.5624	17.9192	13.5098	211.116	117.734	14.3983
20133	ENSG00000287728	AL360015.1	lncRNA	6	112988311	113140870	+	152560	6	112988311	113140870	+	152560	16.3736	-2.10076	0.531937	-3.94926	7.83917e-05	0.000606356	1.8707	0.952782	2.98473	2.6641	6.1741	5.85489	4.9703	8.42751	31.4592	6.96461	11.5165	11.3233	6.79439	8.25433	11.8611	6.89071	20.9229	171.444	2.33411	9.64844	1.77575	6.93305	19.8599	4.63346	5.9453	22.8967	11.2582	5.58508	11.0622	62.0233
22260	ENSG00000226829	AC093655.1	lncRNA	7	68149548	68319676	-	170129	7	68149548	68319676	-	170129	2.02331	-2.09927	0.74963	-2.80041	0.00510384	0.0204174	0	0.952782	0	0.888032	0.771762	0	0	0.93639	0.953308	7.95955	2.30329	0	0.970627	2.06358	2.96528	7.87509	0.871786	0	3.50117	3.85937	0	4.62203	0	0	3.39731	2.98653	0	0	2.37048	1.10756
27031	ENSG00000253452	AC124290.1	lncRNA	8	35862123	36191194	+	329072	8	35862123	36191194	+	329072	2.00449	-2.09783	0.7777	-2.69749	0.00698651	0.0263539	0	0	0	0	3.85881	0	0	2.80917	0	2.98483	1.15165	0	1.94125	0	2.96528	1.96877	3.48714	0	0	0	0.887877	0	2.48248	4.63346	3.39731	2.98653	1.12582	1.11702	0	7.75292
43271	ENSG00000260232	PWRN4	lncRNA	15	23912411	24090821	+	178411	15	23912411	24090821	+	178411	30.4883	2.09658	0.503276	4.16587	3.10172e-05	0.000271712	72.022	5.71669	67.1565	54.17	224.583	11.7098	52.6852	43.0739	21.9261	0	23.0329	7.07706	67.9439	17.5405	4.94213	8.85948	4.35893	13.346	4.66822	21.2266	3.55151	3.46652	3.72373	24.3257	30.5758	84.6183	4.50328	79.3081	86.1273	14.3983
46982	ENSG00000261436	AC009081.2	lncRNA	16	60346478	60499364	+	152887	16	60346478	60499364	+	152887	4.72801	-2.08656	0.490163	-4.25687	2.07311e-05	0.000191377	1.8707	1.90556	0.746183	0.888032	3.08705	0.975815	0.99406	6.55473	3.81323	3.97978	4.60659	1.41541	5.82376	4.12717	10.8727	1.96877	4.35893	3.07984	7.00233	7.71875	2.66363	4.62203	8.6887	5.79183	13.5893	2.98653	1.12582	1.11702	0.790158	1.10756
45156	ENSG00000278090	LUNAR1	lncRNA	15	99014526	99031054	+	16529	15	99014526	99031054	+	16529	10.9243	-2.08174	0.364449	-5.71202	1.11646e-08	2.44614e-07	0	5.71669	2.23855	1.77606	3.08705	0.975815	5.96436	7.49112	3.81323	11.9393	6.90988	4.24623	19.4125	8.25433	19.7685	26.5784	21.7947	10.2661	16.3388	4.82422	5.32726	8.08856	9.92994	12.742	14.4386	5.97306	14.6357	3.35105	5.53111	13.2907
33229	ENSG00000287912	AP003464.1	lncRNA	11	81175201	81431520	+	256320	11	81175201	81431520	+	256320	2.38391	-2.07966	0.773273	-2.68943	0.0071575	0.0268896	0	1.90556	0.746183	0.888032	0	0	0	0	0	0	0	0	0.970627	3.09537	5.93055	0.984387	1.74357	2.05322	0	1.92969	0.887877	5.77754	2.48248	5.79183	2.54799	0.99551	2.25164	1.11702	1.58032	9.96804
43392	ENSG00000287280	AC009878.2	lncRNA	15	26403480	26477840	-	74361	15	26403480	26477840	-	74361	0.963353	2.07867	0.845436	2.45869	0.0139443	0.0465004	0	0.952782	1.49237	0	11.5764	2.92745	1.98812	0	0	0.994944	0	0	0	1.03179	0.988425	3.93755	0.871786	1.02661	0	0	0	2.31102	0	0	0	0	1.12582	0	1.58032	0
45693	ENSG00000260071	AC012178.1	lncRNA	16	9365540	9518325	+	152786	16	9365540	9518325	+	152786	28.0586	2.07682	0.352537	5.89106	3.83732e-09	9.62703e-08	36.4787	31.4418	35.0706	10.6564	256.997	44.8875	16.899	14.9822	3.81323	21.8888	11.5165	32.5545	16.5007	11.3497	15.8148	15.7502	13.9486	3.07984	9.33645	3.85937	12.4303	32.3542	13.6537	26.6424	14.4386	13.9371	14.6357	92.7123	71.1143	13.2907
11844	ENSG00000272087	AC080013.4	lncRNA	3	158693120	158693768	-	649	3	158693120	158693768	-	649	1.12677	2.07599	0.720314	2.88206	0.00395081	0.0165593	0	0.952782	3.73092	2.6641	0	12.6856	1.98812	0	0.953308	0.994944	2.30329	0	0.970627	1.03179	0.988425	0	0	1.02661	0	0	0	0	0	3.4751	0	0	1.12582	1.11702	0.790158	0
33989	ENSG00000286023	AP001924.1	lncRNA	11	121979571	122025937	-	46367	11	121979571	122025937	-	46367	18.7888	-2.06938	0.341544	-6.05889	1.37061e-09	3.87348e-08	4.67675	18.1029	1.49237	2.6641	1.54352	2.92745	5.96436	24.3461	18.1128	19.8989	11.5165	12.7387	20.3832	24.763	10.8727	30.516	12.205	18.479	7.00233	26.0508	7.10301	40.4428	13.6537	30.1175	32.2745	13.9371	16.8873	11.1702	2.37048	17.721
17640	ENSG00000241956	AC109466.1	lncRNA	5	164296696	165171643	+	874948	5	164296696	165171643	+	874948	44.7664	-2.0691	0.524295	-3.94644	7.93223e-05	0.000612118	7.4828	5.71669	4.4771	23.0888	3.85881	9.75815	16.899	45.8831	43.8522	13.9292	57.5823	8.49247	391.163	14.4451	20.7569	41.3442	5.23072	13.346	23.3411	24.1211	9.76664	13.8661	89.3694	59.0767	32.2745	79.6408	38.2779	45.7976	1.58032	79.7443
2012	ENSG00000230027	AC092813.2	lncRNA	1	76041691	76066349	+	24659	1	76041691	76066349	+	24659	3.70004	-2.06902	0.576888	-3.58652	0.000335119	0.00209037	0	0.952782	0	1.77606	2.31529	1.95163	1.98812	2.80917	1.90662	8.9545	1.15165	2.83082	2.91188	2.06358	0.988425	6.89071	4.35893	1.02661	1.16706	4.82422	0.887877	5.77754	3.72373	4.63346	7.64396	0.99551	4.50328	0	0.790158	1.10756
16344	ENSG00000249664	AC027338.1	lncRNA	5	83012285	83013109	-	825	5	83012285	83013109	-	825	1.7175	-2.06882	0.832802	-2.48417	0.0129854	0.0438845	3.7414	0	0.746183	0	0	0	0	1.87278	3.81323	2.98483	3.45494	2.83082	2.91188	1.03179	0.988425	4.92193	0	0	0	2.89453	1.77575	0	0	0	2.54799	0.99551	3.37746	0	0	0
5655	ENSG00000233005	AC018742.1	lncRNA	2	21221169	21970959	+	749791	2	21221169	21970959	+	749791	394.718	-2.06796	0.385426	-5.3654	8.0768e-08	1.41423e-06	106.63	71.4586	67.1565	285.058	151.265	63.428	74.5545	172.296	601.537	957.136	863.735	82.0939	277.599	319.855	868.826	176.205	632.045	277.185	785.428	226.738	174.024	186.037	359.96	766.838	96.8234	700.839	713.77	96.0633	124.055	457.422
5956	ENSG00000229160	AC009229.2	lncRNA	2	38132637	38138946	-	6310	2	38132637	38138946	-	6310	13.079	-2.06749	0.456298	-4.531	5.87046e-06	6.38437e-05	2.80605	2.85835	6.71565	1.77606	0.771762	7.80652	4.9703	17.7914	3.81323	10.9444	0	2.83082	11.6475	8.25433	19.7685	12.797	9.58965	13.346	16.3388	20.2617	7.10301	8.08856	16.1361	10.4253	6.79463	11.9461	12.384	5.58508	1.58032	27.689
52309	ENSG00000243810	AL121721.1	lncRNA	20	20258407	20267809	-	9403	20	20258407	20267809	-	9403	0.914837	2.06441	0.786923	2.62339	0.00870584	0.0316526	6.54745	0	2.23855	4.44016	0	0	2.98218	0	0	0	0	0	0.970627	0	0.988425	0	0.871786	1.02661	0	0.964844	0.887877	1.15551	0	0	0	1.99102	2.25164	3.35105	0	0
43478	ENSG00000225930	LINC02249	lncRNA	15	30195809	30217552	+	21744	15	30195809	30217552	+	21744	3.81704	-2.06225	0.655084	-3.14807	0.0016435	0.00798715	0.93535	0	0.746183	0.888032	0.771762	0.975815	1.98812	4.68195	2.85992	0.994944	16.123	0	4.85313	2.06358	38.5486	4.92193	4.35893	1.02661	2.33411	1.92969	0.887877	3.46652	0	2.31673	3.39731	4.97755	4.50328	3.35105	0.790158	1.10756
58796	ENSG00000225330	AF064860.1	lncRNA	21	39630271	39726085	+	95815	21	39630271	39726085	+	95815	34.7303	-2.06208	0.375505	-5.49149	3.98551e-08	7.60667e-07	5.6121	1.90556	12.6851	5.32819	5.40233	15.613	17.8931	15.9186	39.0856	21.8888	81.7669	5.66165	25.2363	19.604	48.4328	26.5784	46.2047	87.262	9.33645	79.1172	54.1605	34.6652	31.0311	103.095	19.5346	51.7665	43.907	16.7552	11.0622	16.6134
45030	ENSG00000260661	AC116903.2	lncRNA	15	92148752	92331037	-	182286	15	92148752	92331037	-	182286	40.084	-2.06203	0.292966	-7.03849	1.9434e-12	1.043e-10	1.8707	2.85835	13.4313	31.0811	7.71762	12.6856	11.9287	123.603	26.6926	57.7068	64.4922	26.8928	37.8545	39.2081	73.1435	30.516	30.5125	58.5169	40.8469	31.8398	31.9636	36.9763	85.6457	13.9004	45.0144	32.8518	58.5426	8.93612	15.013	62.0233
19710	ENSG00000235357	LINC01621	lncRNA	6	79803582	79833386	-	29805	6	79803582	79833386	-	29805	3.23838	-2.06181	0.751838	-2.74236	0.0060999	0.023622	0	0	0	1.77606	0	0.975815	0	6.55473	1.90662	5.96967	1.15165	0	2.91188	1.03179	0	9.84387	2.61536	0	0	3.85937	2.66363	0	8.6887	9.26693	6.79463	0	2.25164	0	5.53111	4.43024
21248	ENSG00000224330	AC005019.2	lncRNA	7	13854355	13862118	-	7764	7	13854355	13862118	-	7764	1.71683	-2.05869	0.824511	-2.49687	0.0125296	0.0426304	2.80605	0.952782	0	0	0	0.975815	0	1.87278	0.953308	4.97472	0	0	2.91188	1.03179	0.988425	1.96877	2.61536	0	5.83528	3.85937	0.887877	4.62203	0	2.31673	4.24664	0	0	0	0	0
18365	ENSG00000287404	AL451080.1	lncRNA	6	21233168	21271132	-	37965	6	21233168	21271132	-	37965	0.692376	2.05556	0.828003	2.48256	0.0130444	0.0440487	0	0	0.746183	0.888032	7.71762	1.95163	0.99406	0.93639	0.953308	0.994944	0	0	0	0	1.97685	0.984387	0	0	0	1.92969	0	0	0	0	0.849328	0	0	2.23403	0.790158	0
40514	ENSG00000271395	LINC02336	lncRNA	13	89402398	89818453	+	416056	13	89402398	89818453	+	416056	10.9844	-2.05355	0.415494	-4.94242	7.71574e-07	1.05431e-05	0	5.71669	1.49237	7.99229	0.771762	1.95163	7.95248	20.6006	3.81323	18.9039	9.21317	8.49247	6.79439	17.5405	2.96528	15.7502	26.1536	10.2661	3.50117	4.82422	11.5424	18.4881	2.48248	10.4253	17.8359	6.96857	12.384	2.23403	1.58032	5.5378
24382	ENSG00000236393	AC091806.1	lncRNA	X	40262917	40299061	+	36145	X	40262917	40299061	+	36145	8.06949	-2.05107	0.395529	-5.18565	2.15268e-07	3.37326e-06	0.93535	6.66947	3.73092	3.55213	0	0	2.98218	6.55473	7.62646	2.98483	24.1846	9.90788	12.6182	8.25433	10.8727	18.7034	13.9486	15.3992	7.00233	6.75391	2.66363	12.7106	4.96497	8.10856	4.24664	6.96857	7.88074	1.11702	2.37048	12.1832
14927	ENSG00000249460	LINC02500	lncRNA	4	181260442	181265145	-	4704	4	181260442	181265145	-	4704	86.3421	2.05026	0.567824	3.61073	0.000305338	0.00193222	62.6685	88.6087	235.794	300.155	285.552	369.834	229.628	43.0739	30.5058	11.9393	131.288	43.8778	108.71	2.06358	81.0509	18.7034	4.35893	64.6765	140.047	6.75391	127.854	12.7106	4.96497	6.9502	7.64396	50.771	142.979	225.637	26.0752	31.0117
4638	ENSG00000228208	C1orf143	lncRNA	1	218459265	218525978	+	66714	1	218459265	218525978	+	66714	15.7764	-2.04295	0.342805	-5.95951	2.52991e-09	6.66239e-08	2.80605	3.81113	1.49237	6.21622	6.94586	3.90326	5.96436	24.3461	9.53308	34.8231	9.21317	12.7387	20.3832	8.25433	5.93055	30.516	29.6407	13.346	2.33411	14.4727	15.0939	16.1771	12.4124	25.484	33.9731	5.97306	11.2582	2.23403	8.69174	15.5058
21437	ENSG00000253552	HOXA-AS2	lncRNA	7	27107777	27134302	+	26526	7	27107777	27134302	+	26526	8.05891	2.04188	0.61095	3.34214	0.00083135	0.0045381	3.7414	13.3389	4.4771	7.10426	3.08705	54.6457	39.7624	0	1.90662	5.96967	12.6681	5.66165	0	11.3497	3.9537	0.984387	0.871786	3.07984	0	0.964844	0.887877	11.5551	0	1.15837	9.34261	0	4.50328	17.8722	26.0752	1.10756
38630	ENSG00000258131	AC007656.2	lncRNA	12	96985656	97185609	+	199954	12	96985656	97185609	+	199954	3.75988	-2.04163	0.561651	-3.63505	0.000277923	0.00178654	0.93535	0.952782	0	2.6641	0.771762	0	0.99406	4.68195	10.4864	8.9545	1.15165	0	6.79439	6.19075	4.94213	4.92193	6.1025	7.18628	3.50117	1.92969	0.887877	0	2.48248	4.63346	10.1919	1.99102	4.50328	4.46806	0	11.0756
3934	ENSG00000227579	AL136114.1	lncRNA	1	177392667	177920152	-	527486	1	177392667	177920152	-	527486	100.272	-2.03522	0.313785	-6.48603	8.81295e-11	3.27359e-09	28.9959	26.6779	35.0706	50.6178	34.7293	14.6372	27.8337	84.2751	366.07	47.7573	187.718	32.5545	116.475	126.91	114.657	49.2193	203.998	53.3838	210.07	197.793	29.2999	42.7538	95.5757	110.045	77.2889	194.124	243.177	25.6913	25.2851	86.3897
18099	ENSG00000260604	AL590004.3	lncRNA	6	3904920	3911979	-	7060	6	3904920	3911979	-	7060	4069.96	-2.03465	0.266134	-7.64519	2.08631e-14	1.78443e-12	1175.74	1974.16	1523.71	873.823	932.288	706.49	972.19	3133.16	5771.32	8756.51	6088.75	2513.77	4119.34	7531.05	4585.3	10776.1	5140.92	895.206	900.967	4128.57	6265.75	4400.17	6902.55	3972.04	4461.52	2711.77	1818.2	831.059	1964.33	5635.26
41352	ENSG00000285633	AL132633.1	lncRNA	14	25916015	25998805	+	82791	14	25916015	25998805	+	82791	25.9573	2.0334	0.718995	2.82812	0.00468222	0.0190439	9.3535	13.3389	113.42	32.8572	67.1433	8.78234	19.8812	43.0739	0.953308	21.8888	2.30329	1.41541	6.79439	55.7167	3.9537	13.7814	0.871786	1.02661	0	7.71875	4.43938	0	67.0271	61.3934	34.8225	23.8922	9.00656	239.041	41.8784	15.5058
26567	ENSG00000286985	AC022239.2	lncRNA	8	11643404	11647945	+	4542	8	11643404	11647945	+	4542	6.29491	-2.02662	0.422159	-4.80061	1.5818e-06	1.98336e-05	2.80605	0.952782	0.746183	1.77606	0.771762	1.95163	0	11.2367	16.2062	9.94944	5.75823	2.83082	9.70627	3.09537	2.96528	5.90632	6.97429	5.13306	2.33411	9.64844	4.43938	9.24406	7.44745	12.742	9.34261	10.9506	9.00656	4.46806	3.95079	12.1832
41357	ENSG00000258081	AL110292.1	lncRNA	14	26599755	27295516	+	695762	14	26599755	27295516	+	695762	122.874	-2.02581	0.557414	-3.6343	0.00027874	0.00179083	7.4828	25.7251	26.1164	30.1931	47.8492	24.3954	38.7683	992.573	12.393	112.429	112.861	29.7236	47.5607	119.688	14.8264	121.08	62.7686	103.688	22.1741	102.273	70.1423	80.8856	37.2373	54.4432	128.249	21.9012	32.6488	40.2125	91.6584	85.2821
42562	ENSG00000287350	AL137786.2	lncRNA	14	96663791	96681827	+	18037	14	96663791	96681827	+	18037	1.63875	-2.02362	0.777709	-2.60203	0.00926742	0.0332827	0	1.90556	0	0.888032	0	0	0	2.80917	0	0.994944	0	0	0.970627	4.12717	3.9537	3.93755	3.48714	4.10645	0	3.85937	0	0	0	2.31673	2.54799	1.99102	1.12582	1.11702	0.790158	2.21512
21472	ENSG00000224322	AC004009.1	lncRNA	7	27361591	27410358	+	48768	7	27361591	27410358	+	48768	2.35998	-2.02316	0.726162	-2.7861	0.00533457	0.0211721	0.93535	0.952782	0	1.77606	0	0.975815	0.99406	1.87278	0	0.994944	1.15165	2.83082	3.88251	1.03179	3.9537	0.984387	0	1.02661	19.8399	0	0.887877	1.15551	1.24124	0	2.54799	2.98653	1.12582	0	0.790158	5.5378
24865	ENSG00000237311	AL034397.2	lncRNA	X	65925836	66001436	+	75601	X	65925836	66001436	+	75601	5.90129	-2.02016	0.507818	-3.97812	6.94622e-05	0.000543851	3.7414	1.90556	0	0	1.54352	1.95163	2.98218	7.49112	0.953308	6.96461	4.60659	0	5.82376	1.03179	2.96528	9.84387	6.1025	2.05322	3.50117	7.71875	2.66363	15.0216	6.20621	9.26693	9.34261	0.99551	5.6291	0	3.95079	3.32268
29440	ENSG00000275649	AL445584.2	lncRNA	9	42231811	42354454	+	122644	9	42231811	42354454	+	122644	5.42221	2.01858	0.556616	3.62652	0.000287268	0.00183549	5.6121	3.81113	14.1775	4.44016	30.0987	4.87908	0.99406	4.68195	0	2.98483	2.30329	15.5695	2.91188	0	5.93055	3.93755	0	1.02661	1.16706	8.68359	0	1.15551	3.72373	4.63346	5.9453	0	0	34.6275	14.2229	2.21512
29825	ENSG00000285987	AL157886.1	lncRNA	9	84316514	84657077	+	340564	9	84316514	84657077	+	340564	25.3609	-2.00702	0.31643	-6.34271	2.25752e-10	7.52818e-09	18.707	1.90556	8.9542	10.6564	3.85881	1.95163	10.9347	48.6923	28.5992	14.9242	23.0329	7.07706	20.3832	21.6676	19.7685	16.7346	25.2818	17.4524	16.3388	34.7344	11.5424	45.0648	47.1672	27.8008	27.1785	31.8563	37.1521	4.46806	7.90158	67.5611
50696	ENSG00000287193	AC132938.6	lncRNA	17	82450911	82452213	+	1303	17	82450911	82452213	+	1303	1.73868	2.0062	0.526865	3.80781	0.000140206	0.000993117	2.80605	4.76391	3.73092	2.6641	6.1741	5.85489	3.97624	0.93639	0	3.97978	0	1.41541	0	0	3.9537	0	0	1.02661	0	0	0	0	1.24124	0	0.849328	0.99551	0	3.35105	3.16063	0
10729	ENSG00000242641	LINC00971	lncRNA	3	84638405	84881924	-	243520	3	84638405	84881924	-	243520	17.4518	-2.00358	0.493923	-4.05645	4.98244e-05	0.000410565	1.8707	9.52782	1.49237	2.6641	15.4352	7.80652	2.98218	21.537	7.62646	9.94944	29.9428	0	18.4419	21.6676	45.4676	10.8283	28.7689	5.13306	64.1881	15.4375	17.7575	3.46652	6.20621	2.31673	5.09597	21.9012	4.50328	1.11702	4.74095	7.75292
21736	ENSG00000231638	LUARIS	lncRNA	7	43508728	43522542	-	13815	7	43508728	43522542	-	13815	5.12855	-2.00243	0.522396	-3.83316	0.00012651	0.000909564	1.8707	0.952782	0	0.888032	1.54352	1.95163	1.98812	6.55473	2.85992	7.95955	2.30329	2.83082	6.79439	9.28612	2.96528	4.92193	6.97429	6.15967	8.16939	4.82422	8.87877	6.93305	2.48248	19.6922	2.54799	3.98204	4.50328	0	4.74095	8.86048
43723	ENSG00000261183	SPINT1-AS1	lncRNA	15	40835808	40844387	-	8580	15	40835808	40844387	-	8580	1.78766	2.00141	0.597831	3.34779	0.000814578	0.00446049	2.80605	0.952782	1.49237	2.6641	3.85881	8.78234	1.98812	0	0	0.994944	3.45494	2.83082	0.970627	0	0.988425	1.96877	0	2.05322	2.33411	0	4.43938	1.15551	0	0	0	0.99551	0	0	14.2229	1.10756
40578	ENSG00000223392	CLDN10-AS1	lncRNA	13	95479444	95533910	-	54467	13	95479444	95533910	-	54467	7.33158	-2.00129	0.552975	-3.61914	0.000295582	0.00188011	5.6121	2.85835	3.73092	1.77606	0.771762	0	1.98812	15.9186	13.3463	7.95955	24.1846	8.49247	1.94125	3.09537	7.9074	6.89071	5.23072	10.2661	2.33411	4.82422	2.66363	3.46652	2.48248	1.15837	12.7399	4.97755	1.12582	0	3.16063	50.9477
32930	ENSG00000254605	AP003555.2	lncRNA	11	70014858	70021059	-	6202	11	70014858	70021059	-	6202	6.80867	-2.00102	0.451485	-4.43209	9.33259e-06	9.52859e-05	1.8707	1.90556	5.96947	0	0	1.95163	1.98812	4.68195	8.57977	8.9545	3.45494	5.66165	10.6769	7.22254	20.7569	7.87509	11.3332	8.2129	15.1717	3.85937	7.10301	1.15551	1.24124	0	2.54799	6.96857	10.1324	4.46806	0.790158	7.75292
11651	ENSG00000285557	AC069410.1	lncRNA	3	148368384	148591927	-	223544	3	148368384	148591927	-	223544	3.72346	-1.99771	0.589138	-3.3909	0.000696642	0.00391066	0	0.952782	1.49237	1.77606	3.08705	0	0	7.49112	4.76654	4.97472	0	2.83082	1.94125	1.03179	1.97685	5.90632	0	2.05322	2.33411	10.6133	3.55151	2.31102	7.44745	4.63346	4.24664	1.99102	5.6291	0	2.37048	11.0756
3544	ENSG00000225279	AL121987.1	lncRNA	1	160062461	160080769	+	18309	1	160062461	160080769	+	18309	2.2132	1.99722	0.449833	4.43992	8.99908e-06	9.23206e-05	1.8707	8.57504	4.4771	2.6641	6.94586	7.80652	5.96436	0.93639	1.90662	0.994944	1.15165	0	0.970627	1.03179	2.96528	2.95316	2.61536	0	0	0.964844	0.887877	0	1.24124	4.63346	4.24664	0.99551	0	7.81911	0.790158	1.10756
27881	ENSG00000253577	AC117834.2	lncRNA	8	92765651	92858297	+	92647	8	92765651	92858297	+	92647	6.06068	-1.99458	0.456834	-4.36611	1.2648e-05	0.000124011	0.93535	0.952782	0.746183	5.32819	0	0	1.98812	2.80917	6.67315	11.9393	5.75823	0	6.79439	4.12717	15.8148	8.85948	3.48714	9.23951	9.33645	4.82422	2.66363	6.93305	0	8.10856	12.7399	3.98204	12.384	1.11702	5.53111	7.75292
41019	ENSG00000259130	AL133371.3	lncRNA	14	20870278	20873848	-	3571	14	20870278	20873848	-	3571	5.20111	-1.9945	0.470637	-4.23788	2.25645e-05	0.000205806	0.93535	6.66947	2.23855	2.6641	0.771762	0	0.99406	2.80917	5.71985	2.98483	2.30329	9.90788	7.76502	6.19075	3.9537	6.89071	13.0768	7.18628	11.6706	2.89453	2.66363	3.46652	3.72373	4.63346	4.24664	1.99102	4.50328	0	0	7.75292
15348	ENSG00000248457	LINC02220	lncRNA	5	12914068	13032886	-	118819	5	12914068	13032886	-	118819	2.29162	-1.98961	0.666921	-2.98328	0.00285176	0.0126324	0	0	0	1.77606	1.54352	0	0	3.74556	0.953308	0.994944	2.30329	1.41541	3.88251	5.15896	0.988425	5.90632	0.871786	2.05322	4.66822	2.89453	0.887877	0	1.24124	2.31673	2.54799	1.99102	6.75492	3.35105	0	6.64536
11699	ENSG00000241048	AC117386.1	lncRNA	3	150202174	150225190	-	23017	3	150202174	150225190	-	23017	6.15803	-1.98758	0.535646	-3.71063	0.000206744	0.00138572	0.93535	0.952782	0.746183	0.888032	1.54352	2.92745	4.9703	3.74556	0	7.95955	2.30329	4.24623	4.85313	17.5405	0.988425	11.8126	13.9486	1.02661	1.16706	7.71875	6.21514	12.7106	0	17.3755	5.9453	1.99102	2.25164	1.11702	3.16063	3.32268
5386	ENSG00000237720	AC011995.2	lncRNA	2	2707368	2840512	-	133145	2	2707368	2840512	-	133145	48.783	-1.98441	0.24808	-7.99909	1.25345e-15	1.50005e-13	18.707	4.76391	11.1928	30.1931	9.26114	11.7098	28.8277	69.2928	24.786	35.818	43.7626	32.5545	60.1789	30.9537	70.1782	107.298	45.3329	37.9846	106.202	32.8047	47.0575	42.7538	50.8909	49.8097	45.0144	61.7216	81.059	11.1702	10.2721	97.4652
24371	ENSG00000234191	LINC01283	lncRNA	X	39401252	39434824	-	33573	X	39401252	39434824	-	33573	1.90092	-1.98334	0.688534	-2.88053	0.00397007	0.0166214	0.93535	0	0.746183	0	0.771762	0	0.99406	1.87278	1.90662	4.97472	0	2.83082	2.91188	4.12717	4.94213	0.984387	2.61536	3.07984	3.50117	0	1.77575	0	3.72373	1.15837	0	0	3.37746	0	1.58032	2.21512
6327	ENSG00000231609	AC007098.1	lncRNA	2	62957326	63048640	-	91315	2	62957326	63048640	-	91315	1.8869	-1.9771	0.782475	-2.52672	0.0115132	0.0397918	2.80605	0	0.746183	0.888032	0	0	0	2.80917	0.953308	0.994944	0	0	4.85313	1.03179	0	6.89071	1.74357	1.02661	0	0	2.66363	0	0	4.63346	1.69866	1.99102	2.25164	0	0.790158	5.5378
48645	ENSG00000263609	LINC02002	lncRNA	17	22233926	22266392	-	32467	17	22233926	22266392	-	32467	1.77485	1.97502	0.776383	2.54388	0.0109629	0.0382337	1.8707	17.1501	8.20802	1.77606	3.85881	3.90326	0	0.93639	0	2.98483	2.30329	0	4.85313	0	0	0.984387	0	0	0	0.964844	1.77575	0	1.24124	0	2.54799	0	0	0	0	0
41623	ENSG00000259129	LINC00648	lncRNA	14	47764954	47795302	-	30349	14	47764954	47795302	-	30349	24.9502	1.97455	0.502107	3.93253	8.40581e-05	0.000643145	14.0303	97.1838	15.6699	8.88032	73.3174	6.83071	5.96436	3.74556	0	0.994944	17.2747	16.9849	20.3832	2.06358	20.7569	42.3286	12.205	37.9846	9.33645	22.1914	23.9727	8.08856	14.8949	3.4751	6.79463	2.98653	16.8873	97.1803	195.959	4.43024
39333	ENSG00000286662	AC025160.1	lncRNA	12	127726339	127821183	-	94845	12	127726339	127821183	-	94845	2.50133	-1.97042	0.800033	-2.46292	0.013781	0.0460749	1.8707	0.952782	2.23855	0.888032	0.771762	0	0	1.87278	1.90662	0	11.5165	16.9849	1.94125	0	0	2.95316	5.23072	1.02661	1.16706	4.82422	0	1.15551	2.48248	0	2.54799	2.98653	0	0	0	0
49844	ENSG00000288036	AC015943.1	lncRNA	17	54609249	54670420	-	61172	17	54609249	54670420	-	61172	2.22531	-1.96441	0.763945	-2.5714	0.0101289	0.0358281	0	2.85835	0.746183	0.888032	0	0	0.99406	2.80917	0	0	1.15165	0	0.970627	0	2.96528	6.89071	1.74357	1.02661	1.16706	3.85937	0	0	12.4124	5.79183	2.54799	3.98204	4.50328	0	0.790158	2.21512
27396	ENSG00000253523	AC104350.1	lncRNA	8	58031334	58032682	-	1349	8	58031334	58032682	-	1349	1.20938	1.95621	0.64671	3.02486	0.00248749	0.0112694	1.8707	0.952782	2.23855	7.10426	3.08705	0	7.95248	0	0.953308	0.994944	0	0	0	1.03179	1.97685	0	0	1.02661	3.50117	0.964844	1.77575	0	0	0	3.39731	0	1.12582	1.11702	0.790158	0
15524	ENSG00000259786	LINC02109	lncRNA	5	28809331	29217115	+	407785	5	28809331	29217115	+	407785	48.0403	-1.9537	0.733035	-2.66523	0.00769368	0.0285338	1.8707	3.81113	28.355	35.5213	37.8163	2.92745	18.8871	314.627	10.4864	51.7371	4.60659	29.7236	4.85313	4.12717	5.93055	19.6877	40.1022	29.7717	11.6706	10.6133	2.66363	6.93305	7.44745	71.8187	12.7399	6.96857	379.401	1.11702	5.53111	9.96804
47020	ENSG00000261742	LINC00922	lncRNA	16	65284496	65576345	-	291850	16	65284496	65576345	-	291850	9.18122	-1.95362	0.403606	-4.8404	1.29577e-06	1.66626e-05	12.1596	0	4.4771	0.888032	0.771762	0	2.98218	11.2367	15.2529	5.96967	4.60659	2.83082	14.5594	6.19075	4.94213	6.89071	11.3332	8.2129	2.33411	10.6133	2.66363	9.24406	16.1361	15.0588	13.5893	16.9237	12.384	3.35105	1.58032	27.689
23686	ENSG00000230746	AC006007.1	lncRNA	7	145675679	145681369	-	5691	7	145675679	145681369	-	5691	43.3251	1.95324	0.367433	5.31592	1.06119e-07	1.8028e-06	30.8666	22.8668	77.6031	140.309	100.329	174.671	197.818	17.7914	36.2257	17.909	41.4593	50.9548	60.1789	3.09537	49.4213	10.8283	20.9229	11.2927	29.1764	4.82422	24.8605	16.1771	16.1361	17.3755	26.3292	23.8922	61.9201	70.372	73.4847	23.2588
23909	ENSG00000233191	AC006372.2	lncRNA	7	157513294	157518658	+	5365	7	157513294	157518658	+	5365	2.83096	-1.94828	0.551657	-3.53168	0.00041293	0.00251031	1.8707	2.85835	0.746183	0.888032	0	0.975815	0	5.61834	0	2.98483	1.15165	2.83082	3.88251	0	1.97685	6.89071	1.74357	5.13306	1.16706	3.85937	5.32726	4.62203	1.24124	4.63346	5.09597	1.99102	4.50328	0	0.790158	4.43024
13989	ENSG00000248373	AC096577.1	lncRNA	4	104900125	105120000	+	219876	4	104900125	105120000	+	219876	5.29998	-1.94357	0.611907	-3.17626	0.00149187	0.00735746	3.7414	0	1.49237	0.888032	0.771762	3.90326	0	5.61834	1.90662	4.97472	16.123	0	33.9719	2.06358	7.9074	3.93755	6.1025	1.02661	4.66822	0	1.77575	1.15551	3.72373	4.63346	6.79463	1.99102	5.6291	1.11702	3.16063	3.32268
27345	ENSG00000286348	AC084834.1	lncRNA	8	55067585	55081909	-	14325	8	55067585	55081909	-	14325	1.06812	1.93766	0.577436	3.35562	0.000791864	0.00435379	0.93535	2.85835	3.73092	0	1.54352	4.87908	2.98218	0	1.90662	0	2.30329	1.41541	0.970627	0	0.988425	0	0	1.02661	2.33411	0	0	2.31102	0	1.15837	0.849328	0	0	2.23403	2.37048	0
13172	ENSG00000250863	AC114757.1	lncRNA	4	43972921	44025516	-	52596	4	43972921	44025516	-	52596	258.989	-1.93356	0.276989	-6.98066	2.93802e-12	1.51122e-10	22.4484	43.828	74.6183	206.023	109.59	63.428	102.388	284.662	254.533	159.191	321.309	334.037	594.024	155.801	599.974	326.816	182.203	212.509	507.669	342.52	134.069	376.696	170.05	64.8685	201.291	376.303	620.327	68.1379	52.9406	258.061
6011	ENSG00000224875	AC083949.1	lncRNA	2	42143238	42170301	-	27064	2	42143238	42170301	-	27064	2.21026	-1.92888	0.632653	-3.04888	0.00229697	0.0105513	0.93535	0	0	0	0	1.95163	0.99406	0.93639	3.81323	0.994944	3.45494	4.24623	3.88251	2.06358	2.96528	2.95316	0.871786	4.10645	0	1.92969	1.77575	4.62203	1.24124	0	1.69866	2.98653	2.25164	1.11702	1.58032	2.21512
51849	ENSG00000264595	AC103808.2	lncRNA	18	76227990	76233387	-	5398	18	76227990	76233387	-	5398	50.9909	-1.92826	0.348082	-5.53969	3.03009e-08	5.94776e-07	5.6121	22.8668	10.4466	27.529	21.6093	3.90326	39.7624	103.003	78.1712	57.7068	155.472	16.9849	66.9733	47.4624	57.3287	72.8446	63.6404	46.1975	40.8469	14.4727	57.712	5.77754	74.4745	40.5428	27.1785	38.8249	121.589	12.2872	3.16063	58.7007
39409	ENSG00000230294	LINC02370	lncRNA	12	131347470	131367555	+	20086	12	131347470	131367555	+	20086	5.7873	-1.92363	0.39929	-4.81763	1.4527e-06	1.84235e-05	2.80605	0.952782	0.746183	2.6641	5.40233	0.975815	1.98812	7.49112	3.81323	9.94944	4.60659	5.66165	2.91188	7.22254	4.94213	4.92193	13.0768	8.2129	3.50117	5.78906	7.10301	16.1771	7.44745	3.4751	4.24664	4.97755	4.50328	0	0.790158	6.64536
17766	ENSG00000287003	AC008674.1	lncRNA	5	173757562	173773164	+	15603	5	173757562	173773164	+	15603	0.957527	1.92319	0.643945	2.98658	0.00282119	0.0125251	0	1.90556	3.73092	1.77606	0	3.90326	1.98812	0	0	1.98989	0	0	0	2.06358	0	1.96877	0.871786	1.02661	0	0	0	0	0	0	0	1.99102	0	3.35105	3.16063	0
9817	ENSG00000287774	AC025614.1	lncRNA	3	30292548	30305037	+	12490	3	30292548	30305037	+	12490	7.94197	-1.92262	0.624264	-3.07981	0.00207133	0.00968876	3.7414	0	2.23855	0	1.54352	11.7098	3.97624	7.49112	6.67315	0	6.90988	4.24623	17.4713	6.19075	86.9814	5.90632	14.8204	2.05322	16.3388	9.64844	1.77575	2.31102	1.24124	4.63346	2.54799	3.98204	4.50328	0	0	2.21512
16969	ENSG00000287054	AC113410.5	lncRNA	5	133025847	133050178	+	24332	5	133025847	133050178	+	24332	2.15298	-1.91817	0.689365	-2.78252	0.00539392	0.021342	3.7414	0	0	0	0	0	0.99406	2.80917	2.85992	1.98989	0	0	3.88251	3.09537	2.96528	3.93755	5.23072	2.05322	0	0	4.43938	3.46652	2.48248	4.63346	4.24664	0	6.75492	0	1.58032	0
51876	ENSG00000275178	AC018529.1	lncRNA	18	77093086	77093446	+	361	18	77093086	77093446	+	361	10.6847	-1.91771	0.344002	-5.5747	2.47951e-08	4.96555e-07	0	1.90556	8.9542	3.55213	0.771762	1.95163	1.98812	9.3639	8.57977	8.9545	19.578	16.9849	16.5007	10.3179	6.91898	10.8283	12.205	12.3193	11.6706	17.3672	15.9818	20.7991	3.72373	4.63346	13.5893	13.9371	18.0131	0	10.2721	19.9361
21227	ENSG00000230333	AC004160.1	lncRNA	7	11180902	11520175	+	339274	7	11180902	11520175	+	339274	432.943	1.91653	0.251728	7.61351	2.66755e-14	2.24278e-12	535.02	1070.93	843.187	1502.55	636.704	1626.68	1234.62	179.787	199.241	587.017	218.813	829.431	318.366	190.881	175.94	215.581	149.075	189.923	417.806	156.305	324.075	235.724	93.0932	317.392	308.306	160.277	380.527	775.208	554.691	213.759
17309	ENSG00000236714	LINC01844	lncRNA	5	142716229	142761035	+	44807	5	142716229	142761035	+	44807	251.069	1.91588	0.245876	7.79205	6.59293e-15	6.61053e-13	124.402	481.155	622.317	404.943	1204.72	281.035	429.434	173.232	165.876	277.589	105.951	341.114	134.917	190.881	65.2361	85.6417	108.101	149.885	82.861	192.004	244.166	236.879	145.225	152.904	169.866	130.412	88.9398	912.601	629.756	112.971
12843	ENSG00000286297	AC006445.3	lncRNA	4	13491185	13516498	+	25314	4	13491185	13516498	+	25314	2.41798	-1.9157	0.600726	-3.18897	0.00142782	0.007097	0.93535	1.90556	0.746183	0.888032	1.54352	0	0.99406	3.74556	3.81323	3.97978	3.45494	1.41541	0.970627	1.03179	0.988425	1.96877	4.35893	2.05322	3.50117	0	1.77575	4.62203	2.48248	1.15837	9.34261	0	3.37746	0	0	4.43024
37440	ENSG00000257849	AC012038.2	lncRNA	12	42966122	42967353	+	1232	12	42966122	42967353	+	1232	2.89686	1.91347	0.511391	3.7417	0.000182779	0.00124306	0.93535	0	6.71565	15.0965	20.8376	2.92745	3.97624	0.93639	0.953308	1.98989	2.30329	2.83082	0.970627	1.03179	1.97685	0.984387	0.871786	2.05322	0	0.964844	0	3.46652	0	2.31673	0	5.97306	2.25164	4.46806	3.16063	4.43024
47938	ENSG00000261863	LINC01996	lncRNA	17	4610449	4617650	+	7202	17	4610449	4617650	+	7202	2.11835	1.90593	0.541177	3.52183	0.000428584	0.00259115	3.7414	3.81113	5.22328	9.76835	6.94586	0.975815	0	3.74556	0	0	2.30329	1.41541	0	0	3.9537	1.96877	0	0	3.50117	0	2.66363	1.15551	1.24124	0	2.54799	0	0	6.70209	5.53111	0
6330	ENSG00000286480	AC009501.3	lncRNA	2	63106879	63197037	+	90159	2	63106879	63197037	+	90159	4.2272	-1.90525	0.515352	-3.69699	0.000218173	0.00145183	0	0	0	2.6641	1.54352	0.975815	1.98812	1.87278	1.90662	1.98989	2.30329	2.83082	1.94125	6.19075	1.97685	9.84387	7.84608	3.07984	1.16706	4.82422	3.55151	3.46652	2.48248	10.4253	9.34261	2.98653	3.37746	2.23403	3.16063	3.32268
34340	ENSG00000233117	LINC00702	lncRNA	10	4201141	4243912	-	42772	10	4201141	4243912	-	42772	4558.82	-1.89308	0.162097	-11.6787	1.63811e-31	1.9447e-28	1097.17	1236.71	996.901	2079.77	622.04	1271.49	2473.22	4509.65	6686.5	6730.8	6954.79	3113.91	5696.61	7871.54	4918.4	6136.67	4320.57	6691.46	3267.76	5654.95	4090.45	4954.82	4806.09	7155.23	5652.28	6425.02	4278.12	1504.62	2153.97	6069.43
49117	ENSG00000275613	AC243830.1	lncRNA	17	36722443	36726346	+	3904	17	36722443	36726346	+	3904	1.71426	1.88799	0.556078	3.39518	0.00068583	0.00385653	0.93535	1.90556	4.4771	5.32819	2.31529	8.78234	8.94654	0.93639	0	0	0	1.41541	2.91188	2.06358	0.988425	0	1.74357	1.02661	2.33411	0.964844	0.887877	2.31102	1.24124	3.4751	0	0	3.37746	0	1.58032	0
34165	ENSG00000273409	AP003481.1	lncRNA	11	127271029	127337033	+	66005	11	127271029	127337033	+	66005	12.4782	-1.88486	0.36489	-5.16555	2.39727e-07	3.71532e-06	1.8707	0.952782	0.746183	4.44016	9.26114	6.83071	1.98812	9.3639	5.71985	3.97978	16.123	24.062	14.5594	9.28612	35.5833	14.7658	7.84608	18.479	12.8376	2.89453	16.8697	27.7322	22.3424	5.79183	27.1785	8.95959	6.75492	7.81911	3.16063	17.721
14079	ENSG00000249519	LINC01438	lncRNA	4	110794403	110797344	+	2942	4	110794403	110797344	+	2942	2.86783	-1.87874	0.753956	-2.49185	0.0127081	0.0431389	0	0	0	0.888032	0.771762	0.975815	0.99406	11.2367	0	5.96967	0	0	0.970627	2.06358	3.9537	5.90632	3.48714	0	0	3.85937	4.43938	1.15551	0	1.15837	4.24664	1.99102	1.12582	0	4.74095	2.21512
28339	ENSG00000249816	LINC00964	lncRNA	8	124823702	124962531	+	138830	8	124823702	124962531	+	138830	129.616	1.87873	0.345499	5.43772	5.39665e-08	9.9421e-07	159.945	228.668	145.506	325.908	338.803	598.175	93.4416	31.8372	27.6459	81.5854	18.4263	185.419	81.5327	117.624	81.0509	40.3599	21.7947	85.2088	92.1974	96.4844	253.933	99.3737	117.918	220.09	41.6171	42.8069	30.3971	351.86	354.781	55.378
7847	ENSG00000231758	AC092652.1	lncRNA	2	143629133	143656179	-	27047	2	143629133	143656179	-	27047	2.66472	1.87464	0.446878	4.19497	2.72907e-05	0.00024294	4.67675	3.81113	8.9542	6.21622	3.08705	9.75815	1.98812	1.87278	0	1.98989	0	1.41541	6.79439	3.09537	2.96528	3.93755	0.871786	1.02661	0	0.964844	3.55151	1.15551	3.72373	1.15837	0.849328	0	1.12582	10.0531	4.74095	1.10756
46980	ENSG00000261807	LINC02141	lncRNA	16	59855353	60053973	+	198621	16	59855353	60053973	+	198621	34.8446	-1.87459	0.4434	-4.22776	2.36024e-05	0.000214088	0.93535	8.57504	2.98473	4.44016	10.0329	12.6856	29.8218	48.6923	8.57977	94.5197	19.578	16.9849	14.5594	38.1763	16.8032	111.236	64.5122	23.6121	5.83528	30.875	29.2999	40.4428	24.8248	42.8595	88.3302	7.96408	39.4037	1.11702	33.1867	18.8285
38216	ENSG00000203585	LINC02408	lncRNA	12	67443105	67590771	+	147667	12	67443105	67590771	+	147667	144.154	-1.86891	0.24311	-7.68748	1.50061e-14	1.34552e-12	73.8927	41.9224	19.4008	62.1622	51.708	61.4764	55.6673	168.55	117.257	73.6259	168.14	28.3082	215.479	222.867	284.666	163.408	134.255	178.63	141.214	147.621	134.957	128.261	90.6107	221.248	94.2755	223.99	210.528	30.1594	35.5571	178.317
9819	ENSG00000227260	LINC01985	lncRNA	3	30518833	30527193	+	8361	3	30518833	30527193	+	8361	2.33168	1.86617	0.585594	3.1868	0.00143856	0.00713724	0	1.90556	17.1622	7.10426	10.0329	7.80652	0.99406	0.93639	0	0.994944	1.15165	1.41541	2.91188	2.06358	0	1.96877	0.871786	0	2.33411	0	0.887877	0	4.96497	1.15837	0.849328	0	0	1.11702	0	1.10756
45334	ENSG00000261713	SSTR5-AS1	lncRNA	16	1064093	1078731	-	14639	16	1064093	1078731	-	14639	42.6522	1.863	0.669042	2.78457	0.00535979	0.0212466	34.608	55.2613	338.021	120.772	81.8068	29.2745	33.798	5.61834	3.81323	2.98483	28.7912	77.8476	95.1214	3.09537	9.88425	14.7658	33.1279	4.10645	46.6822	0	65.7029	6.93305	71.992	9.26693	8.49328	46.7889	3.37746	106.116	50.5701	0
1951	ENSG00000229051	LINC01788	lncRNA	1	70706441	70786468	+	80028	1	70706441	70786468	+	80028	5.70772	-1.86272	0.488634	-3.81211	0.000137786	0.000979105	1.8707	0	0	0.888032	4.63057	0.975815	2.98218	5.61834	1.90662	6.96461	3.45494	4.24623	4.85313	0	0	8.85948	7.84608	1.02661	4.66822	2.89453	2.66363	12.7106	8.6887	11.5837	7.64396	4.97755	4.50328	4.46806	1.58032	6.64536
5389	ENSG00000234423	LINC01250	lncRNA	2	2895048	3126026	-	230979	2	2895048	3126026	-	230979	132.261	-1.86054	0.241607	-7.70069	1.3533e-14	1.22828e-12	84.1815	41.9224	41.0401	93.2434	22.3811	20.4921	45.7267	176.978	95.3308	63.6764	123.226	87.7555	135.888	85.6387	293.562	198.846	147.332	100.608	261.42	115.781	127.854	137.505	110.471	133.212	107.015	199.102	197.018	36.8615	12.6425	239.233
16845	ENSG00000248752	AC116362.1	lncRNA	5	125333369	126368755	-	1035387	5	125333369	126368755	-	1035387	458.411	1.85879	0.442606	4.19964	2.6734e-05	0.0002387	159.01	1113.8	1919.18	142.085	1967.22	357.148	518.899	459.767	64.8249	356.19	115.165	624.197	262.069	231.121	67.2129	411.474	230.152	80.0757	51.3505	139.902	361.366	112.084	1089.81	325.501	294.717	165.255	68.675	1516.91	1434.93	130.692
36171	ENSG00000287231	AL136119.1	lncRNA	10	111787233	111989909	-	202677	10	111787233	111989909	-	202677	123.526	1.85699	0.44704	4.15397	3.2676e-05	0.00028398	736.121	10.4806	80.5878	69.2665	309.477	445.948	515.917	125.476	60.0584	73.6259	6.90988	90.5863	133.947	65.0029	42.5023	52.1725	35.7432	9.23951	56.0187	89.7305	6.21514	88.9741	237.077	120.47	137.591	59.7306	72.0525	42.4466	248.11	100.788
27131	ENSG00000254143	AC022733.2	lncRNA	8	40161458	40172612	+	11155	8	40161458	40172612	+	11155	5.43533	1.85608	0.316462	5.8651	4.48855e-09	1.10187e-07	5.6121	9.52782	21.6393	18.6487	10.8047	8.78234	10.9347	2.80917	0.953308	5.96967	3.45494	2.83082	8.73564	4.12717	0.988425	0	4.35893	1.02661	2.33411	3.85937	5.32726	1.15551	0	8.10856	1.69866	4.97755	6.75492	12.2872	9.4819	2.21512
47689	ENSG00000182376	AC138028.1	lncRNA	16	88742767	88745748	+	2982	16	88742767	88745748	+	2982	2.38801	-1.85415	0.627585	-2.95443	0.0031325	0.0136659	0.93535	0.952782	0	0.888032	0	0	0.99406	1.87278	7.62646	1.98989	6.90988	5.66165	1.94125	3.09537	1.97685	3.93755	5.23072	3.07984	1.16706	0	0.887877	5.77754	2.48248	1.15837	4.24664	0	2.25164	1.11702	2.37048	2.21512
27372	ENSG00000254254	AC012349.1	lncRNA	8	56445807	56556513	+	110707	8	56445807	56556513	+	110707	12.0301	-1.85198	0.416961	-4.44161	8.92888e-06	9.17273e-05	0.93535	2.85835	2.23855	2.6641	6.1741	5.85489	0	8.42751	14.2996	3.97978	16.123	7.07706	15.53	5.15896	36.5717	11.8126	31.3843	8.2129	18.6729	3.85937	6.21514	5.77754	1.24124	17.3755	5.09597	23.8922	15.7615	12.2872	3.95079	19.9361
38356	ENSG00000257453	AC011611.3	lncRNA	12	76030494	76031378	+	885	12	76030494	76031378	+	885	2.67076	-1.8482	0.637968	-2.89701	0.00376741	0.0159391	0.93535	5.71669	0.746183	0	0.771762	0	0	0.93639	1.90662	2.98483	2.30329	1.41541	4.85313	4.12717	4.94213	0	9.58965	4.10645	1.16706	0	1.77575	5.77754	4.96497	1.15837	0.849328	5.97306	7.88074	0	0	2.21512
14562	ENSG00000270681	AC095055.1	lncRNA	4	151139991	151141103	+	1113	4	151139991	151141103	+	1113	8.18822	1.8477	0.508447	3.63402	0.000279042	0.00179219	103.824	2.85835	0.746183	0.888032	3.08705	33.1777	2.98218	2.80917	3.81323	3.97978	2.30329	8.49247	3.88251	0	3.9537	4.92193	7.84608	8.2129	0	3.85937	6.21514	5.77754	4.96497	5.79183	9.34261	7.96408	2.25164	3.35105	11.8524	2.21512
51669	ENSG00000267098	AC113137.1	lncRNA	18	60628963	60902726	-	273764	18	60628963	60902726	-	273764	76.6248	1.84564	0.248313	7.43272	1.06383e-13	7.91315e-12	369.463	106.712	82.8264	326.796	121.167	85.8717	98.4119	56.1834	17.1595	33.8281	57.5823	70.7706	81.5327	21.6676	40.5254	26.5784	21.7947	85.2088	51.3505	49.207	30.1878	30.0432	69.5096	35.9093	75.5902	54.753	33.7746	220.052	108.252	77.5292
33864	ENSG00000254528	AP000757.1	lncRNA	11	117833719	117838942	+	5224	11	117833719	117838942	+	5224	5.20006	1.84265	0.390646	4.71692	2.3944e-06	2.86777e-05	1.8707	8.57504	21.6393	31.9692	11.5764	3.90326	9.9406	2.80917	0.953308	2.98483	2.30329	1.41541	13.5888	1.03179	0.988425	0.984387	1.74357	2.05322	2.33411	0.964844	7.10301	3.46652	3.72373	3.4751	2.54799	4.97755	3.37746	8.93612	4.74095	0
32712	ENSG00000270117	AP000769.2	lncRNA	11	65498010	65498405	-	396	11	65498010	65498405	-	396	1.35193	1.84071	0.576592	3.19239	0.00141101	0.00702525	8.41815	1.90556	1.49237	0.888032	3.85881	6.83071	0	0	0	1.98989	0	0	2.91188	1.03179	0	0.984387	0.871786	0	2.33411	0	0.887877	2.31102	2.48248	0	1.69866	0	1.12582	1.11702	2.37048	0
4635	ENSG00000232480	TGFB2-AS1	lncRNA	1	218344196	218345678	-	1483	1	218344196	218345678	-	1483	21.7774	-1.83536	0.248584	-7.38325	1.54466e-13	1.10734e-11	5.6121	7.62226	14.1775	9.76835	0.771762	5.85489	10.9347	29.0281	36.2257	23.8787	34.5494	2.83082	26.2069	23.7312	15.8148	31.5004	16.5639	33.8782	22.1741	25.0859	23.0848	23.1102	14.8949	24.3257	19.5346	25.8832	40.5295	4.46806	7.11143	26.5814
37529	ENSG00000257955	AC004801.3	lncRNA	12	48019771	48025382	-	5612	12	48019771	48025382	-	5612	0.931488	1.8312	0.663116	2.7615	0.00575361	0.0225368	0.93535	0	1.49237	2.6641	3.85881	1.95163	2.98218	0	0	0.994944	0	4.24623	0	0	0	0	0	1.02661	0	0	0	1.15551	0	1.15837	0.849328	0	0	2.23403	1.58032	2.21512
45002	ENSG00000259704	AC124248.1	lncRNA	15	90839641	90853608	+	13968	15	90839641	90853608	+	13968	4.7282	1.82918	0.40661	4.49861	6.83994e-06	7.28914e-05	21.5131	21.914	5.22328	3.55213	1.54352	12.6856	13.9168	1.87278	0.953308	2.98483	1.15165	2.83082	5.82376	0	4.94213	4.92193	5.23072	2.05322	5.83528	3.85937	1.77575	3.46652	2.48248	3.4751	0.849328	0	6.75492	3.35105	9.4819	7.75292
28242	ENSG00000253972	MAL2-AS1	lncRNA	8	119214625	119246848	-	32224	8	119214625	119246848	-	32224	3.82659	-1.82774	0.528179	-3.46046	0.000539259	0.00315923	3.7414	0.952782	0.746183	0	1.54352	0.975815	2.98218	5.61834	0.953308	3.97978	3.45494	2.83082	2.91188	1.03179	3.9537	12.797	11.3332	5.13306	2.33411	3.85937	4.43938	4.62203	1.24124	3.4751	1.69866	0.99551	10.1324	1.11702	0	5.5378
40858	ENSG00000229373	LINC00452	lncRNA	13	113888306	113923512	+	35207	13	113888306	113923512	+	35207	5.70502	-1.82747	0.469031	-3.89626	9.769e-05	0.000730865	0	3.81113	4.4771	3.55213	0	4.87908	0	1.87278	4.76654	2.98483	4.60659	1.41541	6.79439	4.12717	4.94213	13.7814	13.0768	10.2661	10.5035	7.71875	3.55151	8.08856	1.24124	4.63346	13.5893	2.98653	3.37746	0	0.790158	1.10756
2879	ENSG00000276216	AC245014.3	lncRNA	1	145281116	145281462	+	347	1	145281116	145281462	+	347	7.95181	-1.82548	0.421896	-4.32685	1.51257e-05	0.000145375	1.8707	1.90556	5.96947	3.55213	3.85881	0.975815	0.99406	5.61834	8.57977	5.96967	5.75823	5.66165	10.6769	7.22254	14.8264	5.90632	6.97429	4.10645	5.83528	14.4727	8.87877	13.8661	4.96497	4.63346	8.49328	2.98653	2.25164	4.46806	0.790158	8.86048
34661	ENSG00000287124	AL512603.2	lncRNA	10	23443036	23529801	+	86766	10	23443036	23529801	+	86766	1139.85	-1.82475	0.276653	-6.59578	4.23017e-11	1.69888e-09	839.944	174.359	198.485	134.981	240.018	431.31	309.153	1259.44	4173.58	1316.31	1499.44	584.565	1126.9	1701.42	553.518	1271.83	1091.48	844.902	664.055	1335.34	1791.74	822.722	654.135	1208.18	1012.4	809.349	1755.15	524.997	655.832	949.179
36665	ENSG00000256654	AC005906.2	lncRNA	12	4909867	5026012	+	116146	12	4909867	5026012	+	116146	3.47097	-1.82413	0.538863	-3.38515	0.000711396	0.00397618	0	0	0	4.44016	0.771762	0.975815	0.99406	4.68195	3.81323	6.96461	1.15165	1.41541	3.88251	6.19075	3.9537	8.85948	6.1025	1.02661	1.16706	0.964844	3.55151	3.46652	4.96497	3.4751	5.9453	3.98204	2.25164	2.23403	1.58032	3.32268
45023	ENSG00000285883	AC123784.1	lncRNA	15	91303756	91306321	+	2566	15	91303756	91306321	+	2566	2.96192	-1.82216	0.634477	-2.87191	0.00407994	0.016971	0	4.76391	0.746183	0.888032	0	0.975815	0	0.93639	0.953308	7.95955	4.60659	5.66165	1.94125	4.12717	0.988425	5.90632	3.48714	0	1.16706	3.85937	0.887877	2.31102	0	0	4.24664	4.97755	6.75492	1.11702	0.790158	2.21512
35201	ENSG00000287016	AC010996.1	lncRNA	10	56361479	56364714	+	3236	10	56361479	56364714	+	3236	1.72795	1.81977	0.573738	3.17177	0.00151513	0.00745113	3.7414	1.90556	2.98473	0.888032	17.7505	0.975815	0.99406	0.93639	0.953308	0.994944	1.15165	0	0	1.03179	0.988425	2.95316	0.871786	1.02661	1.16706	2.89453	0.887877	0	0	1.15837	0.849328	0	1.12582	2.23403	2.37048	2.21512
33795	ENSG00000256195	AP002518.1	lncRNA	11	114343052	114396219	-	53168	11	114343052	114396219	-	53168	2.89123	-1.81923	0.563425	-3.22888	0.00124277	0.00632012	1.8707	0	0.746183	0.888032	0.771762	0	3.97624	5.61834	3.81323	0	6.90988	0	0	1.03179	2.96528	11.8126	3.48714	3.07984	4.66822	2.89453	1.77575	2.31102	3.72373	3.4751	3.39731	0.99551	4.50328	0	0.790158	3.32268
27474	ENSG00000253554	LINC01414	lncRNA	8	63687179	64369176	-	681998	8	63687179	64369176	-	681998	7.52502	-1.81874	0.456735	-3.98204	6.83256e-05	0.00053729	1.8707	1.90556	0.746183	3.55213	0.771762	3.90326	4.9703	11.2367	5.71985	5.96967	3.45494	2.83082	4.85313	9.28612	1.97685	6.89071	6.97429	2.05322	7.00233	3.85937	2.66363	0	14.8949	11.5837	11.8906	4.97755	6.75492	5.58508	0.790158	11.0756
51216	ENSG00000264151	AC090403.1	lncRNA	18	27335968	27595164	-	259197	18	27335968	27595164	-	259197	9.47518	-1.81742	0.453095	-4.01113	6.04279e-05	0.000483928	2.80605	2.85835	0.746183	3.55213	9.26114	0	0	14.0458	4.76654	5.96967	4.60659	2.83082	3.88251	2.06358	0.988425	20.6721	9.58965	17.4524	1.16706	16.4023	6.21514	8.08856	13.6537	9.26693	28.8772	11.9461	15.7615	3.35105	6.32127	7.75292
21217	ENSG00000287409	AC004936.1	lncRNA	7	9981516	10085494	-	103979	7	9981516	10085494	-	103979	109.006	-1.81554	0.451404	-4.02198	5.77106e-05	0.000465306	117.854	51.4502	1.49237	10.6564	11.5764	38.0568	55.6673	261.253	20.0195	151.232	141.653	58.0319	56.2964	122.783	46.456	174.236	167.383	76.9959	19.8399	153.41	40.8423	174.482	31.0311	349.826	103.618	71.6767	129.469	15.6382	35.5571	31.0117
16896	ENSG00000249421	ADAMTS19-AS1	lncRNA	5	129424782	129461076	-	36295	5	129424782	129461076	-	36295	9.29086	1.81478	0.24406	7.43578	1.03954e-13	7.77141e-12	14.9656	19.0556	19.4008	34.6332	20.8376	24.3954	23.8574	4.68195	5.71985	4.97472	2.30329	7.07706	17.4713	5.15896	11.8611	4.92193	3.48714	4.10645	12.8376	6.75391	6.21514	4.62203	4.96497	5.79183	4.24664	2.98653	9.00656	14.5212	10.2721	5.5378
8498	ENSG00000225539	LINC01821	lncRNA	2	194344190	194576578	+	232389	2	194344190	194576578	+	232389	3.37664	-1.81207	0.674509	-2.6865	0.00722058	0.0270803	0.93535	1.90556	0	2.6641	3.08705	0.975815	0	6.55473	0	0	2.30329	0	0.970627	2.06358	3.9537	8.85948	3.48714	4.10645	0	3.85937	0.887877	0	6.20621	8.10856	0.849328	5.97306	5.6291	0	0.790158	13.2907
33998	ENSG00000255219	AP000755.2	lncRNA	11	122295190	122308019	+	12830	11	122295190	122308019	+	12830	2.54539	-1.80974	0.613032	-2.95211	0.00315612	0.0137548	0	0.952782	2.23855	1.77606	0	0	0	8.42751	2.85992	0	3.45494	0	2.91188	8.25433	6.91898	3.93755	1.74357	2.05322	3.50117	4.82422	0	0	1.24124	2.31673	4.24664	1.99102	3.37746	2.23403	0.790158	5.5378
33226	ENSG00000255178	AP002759.1	lncRNA	11	80751200	80762826	-	11627	11	80751200	80762826	-	11627	12.8594	-1.80477	0.397023	-4.54576	5.47366e-06	6.00121e-05	0	0	2.98473	5.32819	5.40233	4.87908	8.94654	8.42751	22.8794	14.9242	10.3648	2.83082	23.295	16.5087	1.97685	12.797	8.71786	7.18628	4.66822	19.2969	15.0939	33.5097	9.92994	25.484	17.8359	2.98653	9.00656	5.58508	7.11143	26.5814
41399	ENSG00000258558	AL121852.1	lncRNA	14	30734926	30822702	-	87777	14	30734926	30822702	-	87777	8.10973	-1.8045	0.419533	-4.30122	1.69858e-05	0.000161164	0.93535	3.81113	0.746183	2.6641	2.31529	1.95163	1.98812	6.55473	1.90662	15.9191	3.45494	1.41541	2.91188	7.22254	4.94213	9.84387	14.8204	6.15967	7.00233	17.3672	7.10301	8.08856	7.44745	5.79183	22.9319	3.98204	7.88074	1.11702	9.4819	4.43024
20155	ENSG00000287097	AL590550.1	lncRNA	6	114822994	115002280	+	179287	6	114822994	115002280	+	179287	17.3502	-1.80449	0.365945	-4.93104	8.17913e-07	1.11124e-05	0.93535	6.66947	1.49237	3.55213	1.54352	6.83071	21.8693	27.1553	7.62646	18.9039	20.7296	5.66165	14.5594	15.4769	6.91898	33.4692	19.1793	15.3992	8.16939	18.332	20.4212	36.9763	14.8949	41.7012	16.1372	11.9461	7.88074	6.70209	5.53111	9.96804
33815	ENSG00000255689	AP003174.1	lncRNA	11	115582297	115600339	+	18043	11	115582297	115600339	+	18043	2.84715	-1.80095	0.57948	-3.10786	0.00188445	0.00894572	0	1.90556	0.746183	0	0	0	0.99406	1.87278	3.81323	0.994944	2.30329	1.41541	0.970627	3.09537	0	3.93755	1.74357	5.13306	4.66822	5.78906	6.21514	4.62203	1.24124	3.4751	2.54799	0.99551	2.25164	2.23403	3.16063	3.32268
13297	ENSG00000251256	LINC02358	lncRNA	4	54845568	54859241	+	13674	4	54845568	54859241	+	13674	8.54906	-1.79882	0.401767	-4.47727	7.56038e-06	7.93029e-05	2.80605	0.952782	2.98473	5.32819	1.54352	0	2.98218	5.61834	10.4864	12.9343	3.45494	11.3233	9.70627	11.3497	8.89583	13.7814	7.84608	15.3992	2.33411	10.6133	3.55151	19.6436	3.72373	5.79183	13.5893	2.98653	10.1324	5.58508	4.74095	3.32268
41358	ENSG00000257845	LINC02294	lncRNA	14	26775495	26822107	-	46613	14	26775495	26822107	-	46613	4.10781	-1.79513	0.624482	-2.87459	0.00404559	0.016866	0	0.952782	0	0	1.54352	0	2.98218	10.3003	0	5.96967	1.15165	1.41541	2.91188	6.19075	2.96528	6.89071	5.23072	0	2.33411	7.71875	5.32726	1.15551	2.48248	3.4751	5.9453	0	2.25164	0	7.11143	5.5378
14925	ENSG00000248197	LINC00290	lncRNA	4	181064089	181159149	-	95061	4	181064089	181159149	-	95061	1.43596	1.79194	0.581491	3.08163	0.00205869	0.00963873	1.8707	0.952782	1.49237	2.6641	6.94586	1.95163	1.98812	2.80917	0	0	0	0	0	0	1.97685	1.96877	0	3.07984	1.16706	0	0.887877	0	1.24124	0	0	1.99102	1.12582	8.93612	1.58032	0
8504	ENSG00000271893	AC064834.1	lncRNA	2	195451778	195515699	-	63922	2	195451778	195515699	-	63922	2.54953	-1.79076	0.655573	-2.7316	0.00630279	0.0242904	0.93535	0	0.746183	1.77606	0.771762	0	2.98218	0	0.953308	4.97472	2.30329	0	6.79439	0	0	7.87509	5.23072	3.07984	1.16706	2.89453	0	0	4.96497	4.63346	1.69866	2.98653	0	0	0.790158	5.5378
3539	ENSG00000224259	LINC01133	lncRNA	1	159958035	159984750	+	26716	1	159958035	159984750	+	26716	27.7841	1.79043	0.359689	4.97773	6.43342e-07	8.95159e-06	16.8363	115.287	45.5172	34.6332	67.1433	88.7992	73.5604	2.80917	0.953308	2.98483	29.9428	41.0469	27.1776	6.19075	24.7106	14.7658	14.8204	21.5588	46.6822	13.5078	24.8605	17.3326	2.48248	22.009	28.8772	8.95959	14.6357	81.5421	17.3835	27.689
9638	ENSG00000251576	LINC01267	lncRNA	3	14348451	14352568	-	4118	3	14348451	14352568	-	4118	10.8681	-1.78994	0.365095	-4.90267	9.45447e-07	1.26567e-05	7.4828	6.66947	0.746183	2.6641	1.54352	0.975815	0	15.9186	13.3463	3.97978	17.2747	1.41541	26.2069	8.25433	22.7338	10.8283	12.205	5.13306	17.5058	13.5078	8.87877	1.15551	6.20621	11.5837	11.0413	14.9326	19.1389	6.70209	7.90158	15.5058
27056	ENSG00000254306	AC137579.2	lncRNA	8	37600537	37625873	-	25337	8	37600537	37625873	-	25337	3.96341	1.78948	0.416161	4.29996	1.70828e-05	0.000161981	5.6121	5.71669	5.96947	15.0965	13.8917	6.83071	4.9703	0.93639	0	1.98989	0	4.24623	6.79439	1.03179	2.96528	0	0.871786	9.23951	1.16706	5.78906	3.55151	3.46652	1.24124	1.15837	6.79463	1.99102	1.12582	12.2872	7.11143	0
15456	ENSG00000286751	AC140168.1	lncRNA	5	20967211	21032845	-	65635	5	20967211	21032845	-	65635	5.34888	1.7868	0.556862	3.20869	0.00133341	0.00671027	1.8707	24.7723	0.746183	4.44016	26.2399	9.75815	1.98812	1.87278	3.81323	2.98483	2.30329	1.41541	0	1.03179	0	3.93755	6.1025	5.13306	0	10.6133	0	0	2.48248	1.15837	3.39731	4.97755	9.00656	22.3403	11.8524	3.32268
4224	ENSG00000231718	AC099673.1	lncRNA	1	199148598	199393307	+	244710	1	199148598	199393307	+	244710	2.66031	-1.7771	0.681792	-2.60651	0.00914708	0.0329461	1.8707	0	0	0	0.771762	0	0	4.68195	0	2.98483	0	1.41541	0.970627	5.15896	0	0.984387	6.1025	8.2129	0	2.89453	3.55151	0	4.96497	9.26693	0	0.99551	2.25164	5.58508	0.790158	3.32268
30677	ENSG00000226355	AL353803.1	lncRNA	9	129438216	129447545	+	9330	9	129438216	129447545	+	9330	3.06333	-1.77391	0.527386	-3.3636	0.000769334	0.00424959	0	0.952782	0	0.888032	0.771762	1.95163	0.99406	1.87278	0.953308	0.994944	4.60659	1.41541	1.94125	3.09537	4.94213	4.92193	5.23072	4.10645	2.33411	1.92969	6.21514	3.46652	2.48248	2.31673	0.849328	1.99102	3.37746	0	3.95079	3.32268
21591	ENSG00000197085	NPSR1-AS1	lncRNA	7	34346512	34871582	-	525071	7	34346512	34871582	-	525071	86.4073	-1.76929	0.31481	-5.62018	1.90758e-08	3.93708e-07	6.54745	17.1501	8.20802	17.7606	21.6093	12.6856	32.804	70.2292	57.1985	109.444	48.3691	175.511	51.4432	85.6387	99.831	110.251	67.9993	48.2508	40.8469	102.273	39.9544	158.305	280.521	130.895	146.084	77.6497	105.827	52.4997	105.881	70.8838
39905	ENSG00000274317	LINC02334	lncRNA	13	37934298	38066444	+	132147	13	37934298	38066444	+	132147	985.359	1.76836	0.448878	3.93952	8.16432e-05	0.000627581	1093.42	802.242	823.787	3186.26	2796.09	2421	2433.46	611.462	334.611	195.009	59.8856	2256.17	276.629	493.196	117.623	70.8759	586.712	1078.97	883.461	349.273	1241.25	719.882	2312.43	499.256	1143.2	513.683	358.011	2674.13	2824.03	646.815
11898	ENSG00000241168	AC128685.1	lncRNA	3	163026396	163232149	+	205754	3	163026396	163232149	+	205754	2.25073	-1.76834	0.638751	-2.76843	0.00563264	0.022139	0	1.90556	0	0	0.771762	0.975815	0	1.87278	0	0	1.15165	2.83082	0.970627	5.15896	0.988425	1.96877	4.35893	3.07984	0	4.82422	1.77575	1.15551	1.24124	6.9502	4.24664	2.98653	1.12582	2.23403	1.58032	5.5378
31716	ENSG00000287227	AC021698.1	lncRNA	11	26244640	26269415	-	24776	11	26244640	26269415	-	24776	11.0082	1.76812	0.418316	4.22674	2.37101e-05	0.000214933	7.4828	10.4806	26.8626	21.3128	13.8917	16.5889	53.6792	4.68195	6.67315	7.95955	5.75823	31.1391	12.6182	2.06358	5.93055	1.96877	0.871786	8.2129	18.6729	5.78906	15.0939	4.62203	0	6.9502	0.849328	1.99102	5.6291	52.4997	9.4819	3.32268
17006	ENSG00000251169	LINC01843	lncRNA	5	134506552	134509229	+	2678	5	134506552	134509229	+	2678	7.16344	1.76772	0.266236	6.6397	3.14333e-11	1.30568e-09	10.2889	28.5835	11.9389	15.0965	19.294	10.734	10.9347	7.49112	0.953308	4.97472	5.75823	4.24623	7.76502	2.06358	4.94213	3.93755	1.74357	5.13306	7.00233	4.82422	6.21514	10.3996	9.92994	1.15837	3.39731	0.99551	5.6291	10.0531	20.5441	2.21512
54660	ENSG00000283403	AC005394.2	lncRNA	19	28435388	28727680	-	292293	19	28435388	28727680	-	292293	6.51033	1.7668	0.431755	4.09215	4.27399e-05	0.000359032	8.41815	0	5.96947	29.3051	10.8047	11.7098	18.8871	0.93639	2.85992	9.94944	2.30329	18.4004	7.76502	0	0	5.90632	0	3.07984	3.50117	4.82422	4.43938	6.93305	2.48248	2.31673	7.64396	4.97755	2.25164	26.8084	13.4327	2.21512
40492	ENSG00000285699	AL360267.2	lncRNA	13	87423493	87458407	+	34915	13	87423493	87458407	+	34915	1.58388	1.76466	0.540446	3.26519	0.00109391	0.00570136	9.3535	2.85835	0.746183	3.55213	1.54352	4.87908	2.98218	1.87278	0	0	0	2.83082	0.970627	0	0	0.984387	0	3.07984	0	0	0	1.15551	3.72373	1.15837	0.849328	0	0	2.23403	2.37048	1.10756
27392	ENSG00000254139	AC104051.2	lncRNA	8	57746149	57750199	+	4051	8	57746149	57750199	+	4051	8.48814	1.76312	0.381743	4.61861	3.8632e-06	4.39295e-05	3.7414	6.66947	18.6546	26.641	16.207	23.4196	17.8931	4.68195	1.90662	3.97978	3.45494	16.9849	6.79439	12.3815	2.96528	4.92193	3.48714	1.02661	2.33411	6.75391	15.9818	16.1771	0	5.79183	4.24664	3.98204	3.37746	22.3403	27.6555	5.5378
15494	ENSG00000251273	LINC02228	lncRNA	5	25087450	25190956	-	103507	5	25087450	25190956	-	103507	5.29273	1.76004	0.588135	2.99258	0.00276631	0.012322	2.80605	31.4418	17.1622	4.44016	1.54352	0.975815	4.9703	0	0.953308	2.98483	1.15165	9.90788	0	6.19075	6.91898	2.95316	2.61536	0	5.83528	1.92969	0	3.46652	7.44745	2.31673	7.64396	0.99551	2.25164	37.9785	0.790158	1.10756
20160	ENSG00000287933	AL357141.1	lncRNA	6	116033901	116046753	+	12853	6	116033901	116046753	+	12853	1.47764	1.75811	0.523173	3.36048	0.000778072	0.00428908	1.8707	0	6.71565	6.21622	3.08705	4.87908	1.98812	0	0.953308	2.98483	0	2.83082	0.970627	0	0.988425	1.96877	0.871786	0	0	0	0.887877	1.15551	1.24124	0	3.39731	0	1.12582	1.11702	2.37048	0
48254	ENSG00000179136	LINC00670	lncRNA	17	12549764	12642854	+	93091	17	12549764	12642854	+	93091	1447.91	-1.75545	0.203551	-8.6241	6.45964e-18	1.20576e-15	351.692	333.474	249.225	514.171	310.248	232.244	364.82	2002	2136.36	1205.87	1720.56	1354.55	1024.98	1551.81	1532.06	1661.65	1977.21	1762.69	2276.93	1904.6	1916.04	1677.8	811.772	1556.84	1908.44	1424.57	2575.88	2920.99	741.169	1758.8
28268	ENSG00000253619	AC068413.1	lncRNA	8	120913065	121119754	+	206690	8	120913065	121119754	+	206690	7.025	-1.75486	0.340153	-5.15902	2.48249e-07	3.82941e-06	0.93535	1.90556	0	3.55213	4.63057	1.95163	2.98218	14.0458	5.71985	4.97472	10.3648	11.3233	6.79439	7.22254	6.91898	4.92193	7.84608	8.2129	7.00233	5.78906	13.3181	8.08856	12.4124	13.9004	4.24664	11.9461	9.00656	5.58508	1.58032	5.5378
42349	ENSG00000258902	AL049775.2	lncRNA	14	85362457	85516934	-	154478	14	85362457	85516934	-	154478	14.6403	-1.74843	0.333837	-5.23739	1.62859e-07	2.64704e-06	11.2242	3.81113	1.49237	7.99229	3.85881	9.75815	3.97624	11.2367	8.57977	12.9343	13.8198	11.3233	23.295	9.28612	43.4907	21.6565	21.7947	12.3193	51.3505	7.71875	25.7484	10.3996	7.44745	13.9004	16.9866	4.97755	14.6357	3.35105	2.37048	9.96804
41022	ENSG00000258918	AL355922.4	lncRNA	14	20897985	20936255	-	38271	14	20897985	20936255	-	38271	30.3373	-1.74834	0.259265	-6.74345	1.54665e-11	6.82065e-10	15.901	16.1973	13.4313	13.3205	4.63057	3.90326	16.899	20.6006	36.2257	44.7725	28.7912	15.5695	34.9426	36.1127	56.3402	41.3442	59.2815	21.5588	29.1764	41.4883	27.5242	21.9547	12.4124	31.2759	41.6171	15.9282	28.1455	4.46806	9.4819	38.7646
29806	ENSG00000237529	AL137847.2	lncRNA	9	83272280	83279499	+	7220	9	83272280	83279499	+	7220	45.3911	-1.74554	0.20856	-8.36952	5.78545e-17	8.71606e-15	27.1252	14.2917	14.1775	10.6564	18.5223	19.5163	12.9228	53.3742	94.3775	59.6967	93.2834	32.5545	31.0601	54.685	73.1435	51.1881	65.384	58.5169	59.5198	52.1016	46.1696	50.8424	21.1011	45.1763	23.7812	39.8204	91.1914	15.6382	14.2229	38.7646
12077	ENSG00000286003	AC110992.1	lncRNA	3	178028130	178172449	-	144320	3	178028130	178172449	-	144320	88.4762	-1.74509	0.310176	-5.62612	1.84306e-08	3.82787e-07	17.7717	14.2917	8.20802	25.7529	40.9034	18.5405	41.7505	193.833	53.3852	138.297	69.0988	50.9548	56.2964	74.289	44.4791	128.955	84.5633	61.5967	32.6776	100.344	75.4695	78.5745	90.6107	121.628	168.167	53.7575	77.6816	49.1487	70.3241	130.692
50793	ENSG00000265907	AP000919.2	lncRNA	18	2948238	2960756	+	12519	18	2948238	2960756	+	12519	1.936	1.74033	0.562388	3.09453	0.00197123	0.00929228	0.93535	1.90556	4.4771	3.55213	4.63057	10.734	0.99406	0.93639	0.953308	1.98989	1.15165	0	0	1.03179	0	0.984387	0.871786	3.07984	0	0	0.887877	2.31102	1.24124	0	8.49328	1.99102	1.12582	2.23403	7.90158	0
9785	ENSG00000225386	AC099754.1	lncRNA	3	26614261	26622943	-	8683	3	26614261	26622943	-	8683	5.18871	-1.73866	0.414771	-4.19185	2.76687e-05	0.000245715	0.93535	0.952782	2.23855	0.888032	0.771762	2.92745	4.9703	6.55473	5.71985	7.95955	9.21317	2.83082	10.6769	4.12717	10.8727	7.87509	11.3332	7.18628	10.5035	6.75391	7.10301	2.31102	0	1.15837	1.69866	7.96408	6.75492	1.11702	2.37048	3.32268
14784	ENSG00000249675	AC097487.1	lncRNA	4	166388701	166526119	-	137419	4	166388701	166526119	-	137419	2.42232	-1.73769	0.623482	-2.78707	0.00531871	0.0211232	0.93535	0	1.49237	0.888032	0	1.95163	0	2.80917	2.85992	2.98483	1.15165	0	0.970627	5.15896	0.988425	2.95316	1.74357	3.07984	2.33411	2.89453	0.887877	1.15551	12.4124	1.15837	2.54799	2.98653	1.12582	0	2.37048	1.10756
13066	ENSG00000249534	LINC01258	lncRNA	4	38420662	38523180	-	102519	4	38420662	38523180	-	102519	17.4899	-1.73709	0.377338	-4.60353	4.15385e-06	4.68575e-05	6.54745	1.90556	2.98473	4.44016	8.48938	9.75815	14.9109	20.6006	24.786	8.9545	4.60659	5.66165	19.4125	24.763	4.94213	38.3911	27.8972	30.7984	2.33411	13.5078	25.7484	8.08856	16.1361	41.7012	8.49328	10.9506	15.7615	3.35105	4.74095	59.8082
14156	ENSG00000286637	AC093765.2	lncRNA	4	116754453	116921792	+	167340	4	116754453	116921792	+	167340	1.92098	-1.73564	0.672644	-2.58033	0.00987052	0.0350961	0	0.952782	0.746183	1.77606	0.771762	0.975815	0	5.61834	0	0.994944	3.45494	1.41541	2.91188	4.12717	0	1.96877	0	2.05322	2.33411	1.92969	2.66363	3.46652	2.48248	3.4751	0.849328	0	1.12582	1.11702	0	0
13987	ENSG00000248242	AC004053.1	lncRNA	4	104653874	104966793	-	312920	4	104653874	104966793	-	312920	259.412	-1.73134	0.315785	-5.48264	4.19029e-08	7.94655e-07	21.5131	140.059	28.355	117.22	105.731	49.7666	119.287	443.849	98.1907	322.362	173.899	93.4172	273.717	128.974	108.727	340.598	269.382	174.524	103.868	153.41	210.427	332.786	318.999	455.238	500.254	172.223	284.832	60.3188	204.651	460.745
51804	ENSG00000263711	AC079062.1	lncRNA	18	73151241	73264480	-	113240	18	73151241	73264480	-	113240	22.4222	-1.72987	0.545164	-3.17313	0.00150807	0.00742133	5.6121	3.81113	0	2.6641	9.26114	27.3228	14.9109	22.4734	66.7315	1.98989	8.06152	8.49247	13.5888	5.15896	0	4.92193	67.1275	31.825	50.1834	8.68359	8.87877	16.1771	13.6537	76.4521	5.09597	70.6812	13.5098	4.46806	5.53111	25.4739
51769	ENSG00000265643	AC119868.2	lncRNA	18	69483627	69618694	-	135068	18	69483627	69618694	-	135068	2.37331	-1.7274	0.655656	-2.63462	0.0084231	0.0307869	0	0	0.746183	0.888032	0.771762	0.975815	1.98812	1.87278	0.953308	0.994944	0	0	1.94125	1.03179	0	4.92193	7.84608	0	1.16706	3.85937	4.43938	0	3.72373	2.31673	5.09597	1.99102	2.25164	0	2.37048	3.32268
27393	ENSG00000205293	LINC01602	lncRNA	8	57855500	57984126	+	128627	8	57855500	57984126	+	128627	2.37232	1.72514	0.507124	3.40181	0.000669423	0.00377715	3.7414	2.85835	5.96947	3.55213	7.71762	13.6614	3.97624	3.74556	0.953308	2.98483	1.15165	0	1.94125	1.03179	0	0	0	1.02661	7.00233	0	7.10301	1.15551	1.24124	1.15837	1.69866	1.99102	1.12582	2.23403	1.58032	0
55456	ENSG00000275719	AC008622.2	lncRNA	19	46787815	46789043	+	1229	19	46787815	46789043	+	1229	2.29258	1.72153	0.514987	3.34285	0.00082922	0.00452814	5.6121	8.57504	1.49237	2.6641	0	1.95163	15.905	0.93639	3.81323	1.98989	2.30329	0	0.970627	3.09537	0	1.96877	4.35893	2.05322	2.33411	0.964844	0.887877	0	1.24124	1.15837	0	2.98653	0	6.70209	1.58032	1.10756
5378	ENSG00000203635	AC144450.1	lncRNA	2	1620510	1625419	-	4910	2	1620510	1625419	-	4910	4.92833	-1.72148	0.466508	-3.69013	0.000224136	0.00148551	2.80605	2.85835	0.746183	1.77606	2.31529	0.975815	2.98218	2.80917	7.62646	4.97472	10.3648	1.41541	9.70627	4.12717	9.88425	2.95316	11.3332	4.10645	7.00233	2.89453	0.887877	1.15551	1.24124	1.15837	3.39731	5.97306	18.0131	1.11702	0.790158	12.1832
34428	ENSG00000197308	GATA3-AS1	lncRNA	10	8050450	8053484	-	3035	10	8050450	8053484	-	3035	0.84453	1.71627	0.684712	2.50656	0.0121911	0.041742	0.93535	0	0.746183	3.55213	0.771762	1.95163	3.97624	0	0.953308	0.994944	0	0	0	0	0	0.984387	0	1.02661	0	0.964844	0.887877	0	1.24124	0	0	0	0	1.11702	3.16063	1.10756
42109	ENSG00000266869	AC005993.1	lncRNA	14	71848606	71928596	+	79991	14	71848606	71928596	+	79991	9.6173	-1.71622	0.416352	-4.12204	3.75529e-05	0.000321006	2.80605	0.952782	6.71565	4.44016	6.1741	1.95163	0.99406	4.68195	7.62646	8.9545	6.90988	5.66165	6.79439	9.28612	17.7917	12.797	4.35893	12.3193	21.007	21.2266	7.10301	4.62203	8.6887	18.5339	4.24664	17.9192	12.384	6.70209	0.790158	6.64536
3407	ENSG00000272971	AL365181.4	lncRNA	1	156614742	156615288	-	547	1	156614742	156615288	-	547	1.54519	1.71331	0.541861	3.1619	0.00156741	0.00766507	4.67675	3.81113	7.46183	0	1.54352	3.90326	1.98812	0.93639	0	1.98989	1.15165	0	0.970627	0	0	0.984387	0.871786	2.05322	1.16706	0	0.887877	1.15551	1.24124	2.31673	0.849328	0	0	3.35105	2.37048	6.64536
17664	ENSG00000253925	AC011369.1	lncRNA	5	168085329	168187719	-	102391	5	168085329	168187719	-	102391	9.30577	1.71149	0.299985	5.70524	1.16177e-08	2.53158e-07	16.8363	7.62226	11.9389	6.21622	34.7293	18.5405	15.905	5.61834	7.62646	5.96967	1.15165	5.66165	0.970627	2.06358	8.89583	8.85948	9.58965	5.13306	7.00233	7.71875	7.10301	5.77754	13.6537	5.79183	9.34261	7.96408	4.50328	48.0317	17.3835	2.21512
27886	ENSG00000279847	C8orf87	lncRNA	8	93134095	93166850	-	32756	8	93134095	93166850	-	32756	3.3504	1.71146	0.442188	3.87045	0.000108637	0.000801051	4.67675	0.952782	3.73092	17.7606	10.8047	2.92745	7.95248	2.80917	0.953308	2.98483	0	4.24623	3.88251	0	0.988425	1.96877	0.871786	2.05322	4.66822	0	0.887877	1.15551	9.92994	2.31673	4.24664	1.99102	1.12582	11.1702	3.16063	4.43024
29156	ENSG00000260947	AL356489.2	lncRNA	9	33697459	33700986	+	3528	9	33697459	33700986	+	3528	42.7169	-1.71064	0.30361	-5.63433	1.75743e-08	3.6577e-07	14.0303	23.8195	20.8931	28.417	10.0329	12.6856	14.9109	67.4201	51.4786	193.019	64.4922	22.6466	26.2069	33.0173	32.618	33.4692	61.025	19.5056	49.0163	39.5586	17.7575	28.8877	19.8599	28.9591	31.4252	47.7845	39.4037	11.1702	5.53111	49.8402
44636	ENSG00000259666	LINGO1-AS1	lncRNA	15	77641764	77652292	+	10529	15	77641764	77652292	+	10529	3.32949	-1.7103	0.573157	-2.984	0.00284507	0.0126066	0	0	2.23855	0	0.771762	2.92745	2.98218	2.80917	1.90662	0.994944	2.30329	1.41541	0.970627	6.19075	7.9074	2.95316	0	3.07984	3.50117	4.82422	2.66363	4.62203	4.96497	15.0588	0	2.98653	4.50328	2.23403	0	5.5378
14371	ENSG00000250777	AC131956.2	lncRNA	4	137690477	137734977	-	44501	4	137690477	137734977	-	44501	11.3175	1.70806	0.279189	6.11795	9.47839e-10	2.76607e-08	27.1252	46.6863	21.6393	30.1931	3.85881	25.3712	21.8693	10.3003	7.62646	4.97472	4.60659	5.66165	7.76502	5.15896	5.93055	13.7814	6.97429	12.3193	9.33645	5.78906	10.6545	11.5551	6.20621	4.63346	13.5893	0.99551	2.25164	25.6913	13.4327	9.96804
43119	ENSG00000287122	AC026495.2	lncRNA	15	20301481	20331583	+	30103	15	20301481	20331583	+	30103	2.12945	-1.70748	0.694855	-2.45732	0.0139976	0.0466274	0	0.952782	1.49237	3.55213	0.771762	0	0	0	5.71985	0	5.75823	0	0	1.03179	1.97685	4.92193	2.61536	2.05322	7.00233	1.92969	2.66363	5.77754	4.96497	0	0.849328	0.99551	3.37746	0	0	0
57977	ENSG00000230319	AL022476.1	lncRNA	22	43038585	43052366	+	13782	22	43038585	43052366	+	13782	2.94792	1.70729	0.433496	3.93841	8.20236e-05	0.000629526	0.93535	13.3389	4.4771	5.32819	6.94586	2.92745	0.99406	0	0.953308	4.97472	1.15165	0	1.94125	2.06358	0	2.95316	0.871786	0	1.16706	2.89453	1.77575	3.46652	3.72373	4.63346	0.849328	1.99102	1.12582	12.2872	8.69174	0
51576	ENSG00000260930	LINC01416	lncRNA	18	55881688	55998219	-	116532	18	55881688	55998219	-	116532	49.3944	-1.70533	0.248474	-6.86319	6.73382e-12	3.25494e-10	4.67675	3.81113	11.1928	15.9846	33.9575	19.5163	28.8277	83.3387	63.8716	54.7219	69.0988	29.7236	46.5901	57.7803	52.3865	35.4379	81.0761	57.4903	39.6799	46.3125	47.0575	50.8424	101.782	55.6016	30.5758	63.7126	54.0394	27.9254	18.1736	147.305
24305	ENSG00000233571	AL592043.1	lncRNA	X	34206725	34415537	-	208813	X	34206725	34415537	-	208813	5.22676	-1.70355	0.457435	-3.72413	0.00019599	0.00132351	2.80605	0	0	1.77606	2.31529	3.90326	2.98218	2.80917	1.90662	5.96967	5.75823	7.07706	3.88251	2.06358	1.97685	16.7346	6.97429	0	3.50117	4.82422	6.21514	3.46652	4.96497	5.79183	7.64396	6.96857	7.88074	3.35105	0.790158	12.1832
31058	ENSG00000254872	LINC02688	lncRNA	11	1049880	1055749	+	5870	11	1049880	1055749	+	5870	1.78602	1.70075	0.578251	2.9412	0.00326945	0.0141511	1.8707	11.4334	1.49237	2.6641	0	10.734	2.98218	3.74556	0	0	2.30329	1.41541	0	0	0.988425	0.984387	1.74357	0	1.16706	1.92969	0	2.31102	0	2.31673	0.849328	0.99551	0	2.23403	0.790158	0
16423	ENSG00000248555	LINC01339	lncRNA	5	90153052	90290078	-	137027	5	90153052	90290078	-	137027	2.7091	-1.69693	0.604842	-2.80557	0.00502275	0.0201365	0	2.85835	0.746183	0.888032	0	0.975815	0.99406	0.93639	1.90662	2.98483	2.30329	0	1.94125	1.03179	2.96528	3.93755	0	1.02661	4.66822	3.85937	2.66363	2.31102	8.6887	2.31673	4.24664	0	4.50328	1.11702	1.58032	6.64536
16226	ENSG00000225407	AC025188.1	lncRNA	5	76691439	76716215	-	24777	5	76691439	76716215	-	24777	42.5919	-1.69524	0.254033	-6.67328	2.50149e-11	1.05908e-09	42.0908	20.9612	10.4466	7.99229	6.94586	8.78234	15.905	40.2648	42.8988	25.8686	54.1274	14.1541	64.0614	39.2081	67.2129	44.2974	53.179	60.5701	67.6892	73.3281	26.6363	16.1771	31.0311	64.8685	37.3704	57.7396	66.4234	16.7552	13.4327	99.6804
11894	ENSG00000288087	AC112770.1	lncRNA	3	161600438	161735399	+	134962	3	161600438	161735399	+	134962	9.91776	-1.69354	0.493782	-3.42972	0.000604193	0.00347382	0.93535	1.90556	0.746183	2.6641	4.63057	1.95163	11.9287	14.0458	0.953308	9.94944	6.90988	0	2.91188	9.28612	52.3865	12.797	10.4614	14.3726	0	5.78906	4.43938	13.8661	7.44745	13.9004	17.8359	1.99102	12.384	2.23403	6.32127	6.64536
53209	ENSG00000277270	AL160412.1	lncRNA	20	61432868	61437630	-	4763	20	61432868	61437630	-	4763	3.09771	1.69223	0.638851	2.64886	0.0080764	0.0297283	5.6121	6.66947	2.98473	6.21622	1.54352	9.75815	1.98812	2.80917	1.90662	1.98989	0	7.07706	17.4713	1.03179	0	0	0	1.02661	0	0	3.55151	1.15551	0	0	0	2.98653	2.25164	22.3403	1.58032	3.32268
55756	ENSG00000268889	AC008750.7	lncRNA	19	51394488	51403650	+	9163	19	51394488	51403650	+	9163	3.88819	-1.68586	0.583086	-2.89126	0.00383699	0.016192	2.80605	0	0	0	0.771762	1.95163	6.95842	3.74556	2.85992	21.8888	3.45494	4.24623	2.91188	1.03179	6.91898	2.95316	3.48714	6.15967	2.33411	8.68359	1.77575	3.46652	0	4.63346	7.64396	10.9506	6.75492	1.11702	0	5.5378
19564	ENSG00000288088	AL606923.2	lncRNA	6	68332019	68576191	-	244173	6	68332019	68576191	-	244173	82.9622	-1.68215	0.451996	-3.7216	0.000197968	0.00133322	1.8707	11.4334	13.4313	23.9769	64.828	17.5647	55.6673	129.222	12.393	140.287	14.9714	21.2312	65.032	59.8439	26.6875	158.486	93.2811	50.304	14.0047	99.3789	105.657	90.1296	116.677	64.8685	327.841	35.8383	65.2976	8.93612	81.3863	28.7966
58408	ENSG00000224141	MIR548XHG	lncRNA	21	18561265	18760320	-	199056	21	18561265	18760320	-	199056	6.15346	-1.68018	0.553349	-3.03639	0.00239429	0.0109105	0.93535	0	4.4771	0	0	1.95163	2.98218	6.55473	3.81323	6.96461	3.45494	2.83082	0.970627	13.4133	0	13.7814	4.35893	1.02661	0	6.75391	3.55151	12.7106	3.72373	16.2171	21.2332	0.99551	3.37746	2.23403	7.90158	7.75292
48348	ENSG00000264739	AC093484.2	lncRNA	17	16414524	16416689	-	2166	17	16414524	16416689	-	2166	1.67455	1.67789	0.494923	3.3902	0.000698406	0.00391833	0.93535	5.71669	8.9542	4.44016	1.54352	0.975815	3.97624	0	0.953308	0.994944	2.30329	0	0.970627	1.03179	0	0	2.61536	1.02661	0	0.964844	1.77575	0	1.24124	4.63346	0	1.99102	1.12582	2.23403	2.37048	0
38346	ENSG00000258077	AC078923.1	lncRNA	12	75563202	75984015	-	420814	12	75563202	75984015	-	420814	114.754	-1.67752	0.248276	-6.75667	1.41195e-11	6.28263e-10	36.4787	46.6863	20.8931	36.4093	52.4798	16.5889	50.697	166.677	91.5175	186.055	82.9185	66.5243	103.857	99.052	93.9004	220.503	147.332	89.3152	66.5222	95.5195	60.3756	119.017	85.6457	121.628	210.633	86.6093	121.589	25.6913	101.14	127.369
47261	ENSG00000247324	AC010547.1	lncRNA	16	71462278	71465941	+	3664	16	71462278	71465941	+	3664	4.50673	1.6751	0.318682	5.25635	1.46945e-07	2.41216e-06	4.67675	9.52782	14.1775	9.76835	12.3482	8.78234	1.98812	5.61834	1.90662	0.994944	1.15165	2.83082	1.94125	6.19075	4.94213	3.93755	3.48714	4.10645	4.66822	3.85937	2.66363	9.24406	2.48248	0	3.39731	0	0	10.0531	12.6425	4.43024
18381	ENSG00000286954	AL033539.2	lncRNA	6	22663507	22675493	+	11987	6	22663507	22675493	+	11987	10.6162	-1.67419	0.406853	-4.11497	3.87226e-05	0.000329486	0.93535	0	2.98473	13.3205	1.54352	0	6.95842	43.0739	1.90662	11.9393	8.06152	11.3233	2.91188	5.15896	26.6875	5.90632	11.3332	8.2129	7.00233	9.64844	7.99089	10.3996	11.1712	13.9004	13.5893	9.9551	11.2582	5.58508	4.74095	19.9361
6246	ENSG00000233723	LINC01122	lncRNA	2	58427799	59063766	+	635968	2	58427799	59063766	+	635968	25.5683	-1.67331	0.292754	-5.71575	1.09221e-08	2.40293e-07	3.7414	10.4806	8.20802	15.9846	13.12	4.87908	10.9347	27.1553	10.4864	14.9242	25.3362	8.49247	36.8838	7.22254	59.3055	24.6097	19.1793	36.958	43.1811	23.1562	16.8697	8.08856	39.7198	35.9093	22.0825	35.8383	29.2713	7.81911	11.0622	68.6687
27475	ENSG00000253762	AC069133.1	lncRNA	8	63703077	63751677	+	48601	8	63703077	63751677	+	48601	2.87754	-1.6716	0.534491	-3.12747	0.00176317	0.00846476	0.93535	0.952782	0	1.77606	1.54352	0.975815	1.98812	1.87278	2.85992	3.97978	4.60659	1.41541	0.970627	4.12717	0	7.87509	6.97429	2.05322	3.50117	1.92969	1.77575	8.08856	3.72373	3.4751	4.24664	0	3.37746	0	1.58032	4.43024
409	ENSG00000285646	AL021155.2	lncRNA	1	11907940	11914298	+	6359	1	11907940	11914298	+	6359	57.2577	-1.66963	0.345106	-4.83802	1.31141e-06	1.68418e-05	41.1554	18.1029	26.8626	17.7606	12.3482	35.1293	24.8515	62.7381	69.5915	56.7118	36.8527	92.0018	69.8851	61.9075	84.0161	34.4535	64.5122	29.7717	37.3458	57.8906	38.1787	30.0432	6.20621	55.6016	110.413	65.7036	30.3971	8.93612	9.4819	27.689
16608	ENSG00000251574	AC099520.1	lncRNA	5	104383298	105392970	-	1009673	5	104383298	105392970	-	1009673	22.5978	-1.668	0.422655	-3.94647	7.93111e-05	0.000612118	3.7414	3.81113	12.6851	13.3205	19.294	4.87908	3.97624	48.6923	8.57977	13.9292	12.6681	2.83082	8.73564	4.12717	18.7801	44.2974	14.8204	26.6919	10.5035	26.0508	9.76664	4.62203	43.4435	55.6016	28.0278	25.8832	14.6357	6.70209	7.90158	37.657
25237	ENSG00000286523	AL022151.1	lncRNA	X	96127747	96372889	-	245143	X	96127747	96372889	-	245143	10.2021	-1.66615	0.400364	-4.16158	3.16052e-05	0.000276048	18.707	1.90556	2.23855	0.888032	1.54352	2.92745	4.9703	12.1731	7.62646	1.98989	6.90988	7.07706	28.1482	7.22254	18.7801	11.8126	12.205	8.2129	9.33645	14.4727	6.21514	6.93305	6.20621	10.4253	7.64396	6.96857	19.1389	1.11702	0.790158	18.8285
2214	ENSG00000287406	AC098656.1	lncRNA	1	90242088	90284188	+	42101	1	90242088	90284188	+	42101	5.6333	-1.6653	0.514821	-3.23472	0.00121762	0.0062167	0	1.90556	0	3.55213	2.31529	2.92745	1.98812	8.42751	1.90662	11.9393	5.75823	0	2.91188	1.03179	4.94213	11.8126	2.61536	8.2129	0	8.68359	3.55151	5.77754	3.72373	13.9004	18.6852	0	5.6291	0	6.32127	7.75292
16390	ENSG00000249061	AC109492.1	lncRNA	5	86967321	87137712	+	170392	5	86967321	87137712	+	170392	4.21931	-1.66468	0.457128	-3.6416	0.000270954	0.00175164	3.7414	1.90556	0.746183	1.77606	0.771762	0.975815	0	9.3639	5.71985	5.96967	1.15165	1.41541	0.970627	3.09537	0.988425	8.85948	2.61536	1.02661	3.50117	3.85937	2.66363	3.46652	6.20621	5.79183	6.79463	7.96408	6.75492	3.35105	1.58032	9.96804
11085	ENSG00000239268	AC092691.1	lncRNA	3	117672154	117997592	-	325439	3	117672154	117997592	-	325439	92.7435	1.66459	0.260553	6.38869	1.67308e-10	5.79408e-09	119.725	146.728	235.048	367.645	331.858	87.8234	124.257	54.3106	52.4319	49.7472	84.0702	130.218	67.9439	44.367	35.5833	49.2193	49.6918	26.6919	84.028	37.6289	61.2635	41.5983	44.6847	56.7599	95.9741	27.8743	60.7943	273.669	44.2489	58.7007
2671	ENSG00000233730	LINC01765	lncRNA	1	115099672	115102658	+	2987	1	115099672	115102658	+	2987	2.33276	1.66241	0.580932	2.86162	0.00421477	0.0174422	0.93535	7.62226	11.1928	2.6641	5.40233	0	8.94654	0	0	0.994944	1.15165	5.66165	5.82376	1.03179	1.97685	0.984387	1.74357	0	3.50117	1.92969	0	0	0	2.31673	2.54799	0	0	5.58508	0.790158	2.21512
31007	ENSG00000255328	AC136475.5	lncRNA	11	327171	330122	+	2952	11	327171	330122	+	2952	4.64199	1.6619	0.368753	4.5068	6.58117e-06	7.05645e-05	10.2889	13.3389	19.4008	5.32819	6.94586	12.6856	9.9406	1.87278	0.953308	4.97472	3.45494	1.41541	3.88251	1.03179	9.88425	0.984387	2.61536	1.02661	0	7.71875	0	4.62203	7.44745	1.15837	2.54799	2.98653	0	5.58508	3.16063	3.32268
20837	ENSG00000287558	AL109933.5	lncRNA	6	160742509	160767490	-	24982	6	160742509	160767490	-	24982	3.75674	-1.65796	0.555126	-2.98663	0.00282072	0.0125249	2.80605	0	4.4771	0.888032	2.31529	0	1.98812	3.74556	5.71985	7.95955	3.45494	2.83082	5.82376	8.25433	3.9537	0.984387	7.84608	0	5.83528	3.85937	1.77575	3.46652	1.24124	0	0	4.97755	9.00656	0	0	5.5378
20324	ENSG00000227678	AL355581.1	lncRNA	6	130133410	130146179	-	12770	6	130133410	130146179	-	12770	3.14214	-1.65235	0.483684	-3.41617	0.000635085	0.00361849	2.80605	0	0.746183	3.55213	0	1.95163	0.99406	4.68195	4.76654	5.96967	1.15165	2.83082	3.88251	4.12717	3.9537	5.90632	2.61536	2.05322	2.33411	5.78906	1.77575	4.62203	6.20621	2.31673	4.24664	3.98204	5.6291	0	0.790158	1.10756
57413	ENSG00000232464	Z98949.3	lncRNA	22	25959074	25983526	-	24453	22	25959074	25983526	-	24453	9.69396	-1.65197	0.35221	-4.69029	2.72813e-06	3.22453e-05	4.67675	2.85835	2.98473	2.6641	5.40233	0.975815	0.99406	8.42751	12.393	12.9343	16.123	5.66165	10.6769	1.03179	12.8495	8.85948	16.5639	9.23951	5.83528	14.4727	2.66363	3.46652	8.6887	8.10856	5.09597	14.9326	21.3906	4.46806	7.90158	17.721
36430	ENSG00000280953	LINC01163	lncRNA	10	128181032	128317726	+	136695	10	128181032	128317726	+	136695	5.98169	-1.65031	0.426994	-3.86494	0.000111116	0.000816898	0.93535	0.952782	2.98473	0.888032	2.31529	1.95163	5.96436	6.55473	8.57977	4.97472	9.21317	11.3233	10.6769	6.19075	19.7685	3.93755	7.84608	2.05322	4.66822	5.78906	5.32726	4.62203	0	4.63346	2.54799	6.96857	16.8873	2.23403	2.37048	12.1832
29744	ENSG00000231373	GNA14-AS1	lncRNA	9	77456295	77526697	+	70403	9	77456295	77526697	+	70403	2.62624	-1.65017	0.641156	-2.57374	0.0100605	0.0356221	4.67675	0	1.49237	0	0	0.975815	0.99406	0.93639	0	0	0	1.41541	7.76502	3.09537	0	6.89071	2.61536	6.15967	0	3.85937	2.66363	1.15551	4.96497	3.4751	5.9453	4.97755	5.6291	1.11702	0	2.21512
58649	ENSG00000223799	IL10RB-DT	lncRNA	21	33263873	33266260	-	2388	21	33263873	33266260	-	2388	1.30311	1.64984	0.602742	2.73723	0.00619592	0.0239407	4.67675	2.85835	6.71565	1.77606	0	1.95163	0.99406	0.93639	0	0	3.45494	1.41541	1.94125	1.03179	0	3.93755	0	1.02661	0	0	0.887877	0	1.24124	2.31673	0	0.99551	0	3.35105	1.58032	0
53245	ENSG00000229882	AL450469.1	lncRNA	20	62633772	62635862	+	2091	20	62633772	62635862	+	2091	4.84153	-1.64793	0.592537	-2.78114	0.00541687	0.0214185	0	5.71669	0	0.888032	0	0.975815	0	9.3639	0.953308	9.94944	1.15165	1.41541	5.82376	5.15896	1.97685	0.984387	3.48714	5.13306	0	4.82422	6.21514	12.7106	4.96497	2.31673	11.0413	2.98653	1.12582	1.11702	7.90158	0
27316	ENSG00000237807	AC022034.1	lncRNA	8	53493523	53524336	-	30814	8	53493523	53524336	-	30814	2309.85	1.64761	0.183021	9.00233	2.20979e-19	5.08407e-17	5640.16	3116.55	2401.96	6968.39	5147.65	4759.05	2872.83	1409.27	1619.67	1255.62	1160.86	3357.36	1225.9	1517.77	795.682	1431.3	971.17	2031.66	1512.5	1190.62	2602.37	1839.57	1757.6	1913.62	2158.14	1612.73	1352.11	7336.56	4638.23	1464.19
36545	ENSG00000249695	AC026369.1	lncRNA	12	137411	149169	-	11759	12	137411	149169	-	11759	1.80858	-1.64609	0.666779	-2.46872	0.0135596	0.045473	0	0.952782	0	0	0.771762	1.95163	0.99406	1.87278	0.953308	3.97978	1.15165	2.83082	2.91188	0	0	4.92193	3.48714	4.10645	0	1.92969	2.66363	6.93305	1.24124	0	3.39731	0	1.12582	0	1.58032	0
48967	ENSG00000264458	AC025211.1	lncRNA	17	32627739	32686484	+	58746	17	32627739	32686484	+	58746	2.82498	-1.64496	0.543309	-3.02768	0.00246441	0.0111734	0.93535	0	0.746183	1.77606	2.31529	0.975815	1.98812	2.80917	1.90662	0.994944	2.30329	1.41541	1.94125	4.12717	1.97685	5.90632	0	3.07984	10.5035	1.92969	0.887877	1.15551	2.48248	5.79183	4.24664	9.9551	1.12582	0	0.790158	3.32268
20207	ENSG00000286339	Z99496.2	lncRNA	6	118565660	118576840	+	11181	6	118565660	118576840	+	11181	209.355	-1.64334	0.313529	-5.24141	1.59353e-07	2.60015e-06	43.9615	57.1669	22.3855	74.5947	75.6327	101.485	140.162	316.5	95.3308	196.999	156.624	32.5545	225.185	183.659	218.442	205.737	249.331	175.551	72.3575	216.125	221.081	389.406	116.677	298.858	334.635	65.7036	126.092	50.2657	157.242	261.384
26852	ENSG00000253100	AC009623.1	lncRNA	8	25593197	25688786	+	95590	8	25593197	25688786	+	95590	45.6688	1.63999	0.224969	7.28987	3.10266e-13	2.0463e-11	95.4057	58.1197	68.6489	73.7067	104.96	132.711	106.364	15.9186	10.4864	49.7472	24.1846	106.156	36.8838	30.9537	30.6412	17.719	17.4357	33.8782	37.3458	22.1914	35.5151	31.1987	21.1011	30.1175	50.9597	23.8922	24.768	75.957	127.216	23.2588
40244	ENSG00000288015	AL159156.1	lncRNA	13	59121879	59230636	-	108758	13	59121879	59230636	-	108758	36.9135	-1.6384	0.284341	-5.76209	8.30779e-09	1.89085e-07	16.8363	0.952782	18.6546	23.0888	18.5223	1.95163	3.97624	74.9112	28.5992	19.8989	31.0945	82.0939	34.9426	28.8902	59.3055	26.5784	45.3329	33.8782	45.5152	84.9062	39.0666	61.2419	42.2022	37.0677	28.0278	49.7755	37.1521	12.2872	30.026	28.7966
28277	ENSG00000253819	LINC01151	lncRNA	8	122485194	122733804	-	248611	8	122485194	122733804	-	248611	2124.59	1.63776	0.310898	5.26782	1.38052e-07	2.28004e-06	5619.58	767.942	3235.45	5398.35	4335.76	2108.74	2007.01	2428.06	790.292	1892.38	544.729	4580.27	997.805	1053.46	763.064	618.195	755.839	1647.71	1698.07	1314.12	2602.37	1733.26	849.01	1292.74	2880.92	1804.86	999.728	10875.3	4960.62	890.478
42418	ENSG00000233208	LINC00642	lncRNA	14	90453571	90490763	+	37193	14	90453571	90490763	+	37193	6.56768	-1.63598	0.442783	-3.69478	0.000220081	0.00146289	7.4828	1.90556	0	7.10426	0.771762	1.95163	0	0.93639	3.81323	7.95955	2.30329	15.5695	3.88251	6.19075	18.7801	15.7502	5.23072	8.2129	4.66822	5.78906	3.55151	4.62203	6.20621	8.10856	5.9453	7.96408	12.384	2.23403	1.58032	12.1832
43261	ENSG00000286598	AC100756.4	lncRNA	15	23403848	23407335	+	3488	15	23403848	23407335	+	3488	74.8296	1.63465	0.231616	7.05761	1.69391e-12	9.25848e-11	62.6685	89.5615	305.935	253.089	116.536	172.719	117.299	47.7559	44.8055	66.6613	14.9714	100.494	51.4432	28.8902	36.5717	36.4223	33.1279	52.3572	37.3458	33.7695	44.3938	47.3758	122.883	50.9681	49.261	79.6408	38.2779	137.393	125.635	44.3024
42237	ENSG00000259124	AC008050.1	lncRNA	14	76495363	76726712	-	231350	14	76495363	76726712	-	231350	1356.86	-1.63448	0.247205	-6.61186	3.79526e-11	1.54724e-09	395.653	547.85	723.052	996.372	385.109	391.302	492.06	876.461	1581.54	1222.79	1606.55	788.384	1585.03	1228.86	3565.25	1595.69	1468.96	1305.85	3649.38	956.16	631.28	627.441	820.461	1417.84	509.597	2223.97	2185.22	292.658	485.157	1690.14
10516	ENSG00000244342	LINC00698	lncRNA	3	62950430	63125062	+	174633	3	62950430	63125062	+	174633	10.5032	-1.63258	0.41192	-3.96335	7.39047e-05	0.0005757	0.93535	6.66947	0.746183	2.6641	1.54352	3.90326	6.95842	7.49112	3.81323	18.9039	10.3648	1.41541	4.85313	11.3497	4.94213	17.719	20.9229	8.2129	8.16939	5.78906	6.21514	18.4881	12.4124	11.5837	29.7265	3.98204	6.75492	2.23403	11.0622	6.64536
33698	ENSG00000196167	COLCA1	lncRNA	11	111290787	111305498	-	14712	11	111290787	111305498	-	14712	15.0059	1.63252	0.209735	7.78376	7.04026e-15	6.96493e-13	17.7717	32.3946	32.8321	24.8649	23.1529	56.5973	29.8218	10.3003	10.4864	6.96461	6.90988	14.1541	4.85313	15.4769	3.9537	17.719	7.84608	7.18628	8.16939	2.89453	15.9818	9.24406	13.6537	9.26693	5.09597	4.97755	7.88074	33.5105	26.0752	7.75292
31104	ENSG00000232987	LINC01219	lncRNA	11	1991096	1993670	+	2575	11	1991096	1993670	+	2575	2.07405	-1.63248	0.653746	-2.49711	0.012521	0.042606	0.93535	1.90556	0.746183	0	0.771762	0.975815	0.99406	4.68195	5.71985	1.98989	0	4.24623	0	6.19075	0	1.96877	7.84608	7.18628	3.50117	0.964844	3.55151	1.15551	1.24124	2.31673	1.69866	0	3.37746	1.11702	0	0
46842	ENSG00000260135	MMP2-AS1	lncRNA	16	55426797	55462297	-	35501	16	55426797	55462297	-	35501	17.4671	-1.63103	0.48561	-3.35872	0.000783052	0.00431172	6.54745	0.952782	3.73092	5.32819	3.85881	25.3712	12.9228	26.2189	0.953308	37.8079	10.3648	0	9.70627	22.6994	6.91898	19.6877	64.5122	6.15967	15.1717	22.1914	37.2908	10.3996	16.1361	9.26693	5.09597	27.8743	20.2648	0	2.37048	31.0117
40237	ENSG00000232954	LINC00374	lncRNA	13	58211697	58233117	-	21421	13	58211697	58233117	-	21421	6.3324	-1.6307	0.456299	-3.57374	0.000351915	0.00218002	0	0.952782	1.49237	2.6641	1.54352	4.87908	5.96436	15.9186	15.2529	3.97978	8.06152	4.24623	4.85313	4.12717	2.96528	14.7658	6.1025	7.18628	4.66822	0	9.76664	0	7.44745	6.9502	4.24664	20.9057	3.37746	4.46806	0.790158	6.64536
13882	ENSG00000248510	LINC02267	lncRNA	4	96310701	96818864	+	508164	4	96310701	96818864	+	508164	8.87716	-1.62965	0.480962	-3.38832	0.000703229	0.00393869	0.93535	3.81113	2.98473	3.55213	8.48938	1.95163	0	14.0458	1.90662	6.96461	5.75823	4.24623	2.91188	3.09537	6.91898	7.87509	7.84608	4.10645	1.16706	6.75391	8.87877	3.46652	16.1361	24.3257	22.0825	6.96857	6.75492	3.35105	5.53111	12.1832
27866	ENSG00000253901	AC103409.1	lncRNA	8	91542924	91907619	-	364696	8	91542924	91907619	-	364696	91.6895	-1.62827	0.329738	-4.93808	7.88939e-07	1.07605e-05	39.2847	24.7723	14.9237	38.1854	47.0775	16.5889	36.7802	145.14	68.6381	115.414	24.1846	16.9849	117.446	47.4624	95.8772	165.377	59.2815	45.1709	58.3528	119.641	66.5907	172.171	109.229	143.637	155.427	44.7979	64.1717	11.1702	90.0781	31.0117
58081	ENSG00000224271	AL117329.1	lncRNA	22	47630827	48023004	+	392178	22	47630827	48023004	+	392178	3.54559	-1.62796	0.610128	-2.66822	0.00762544	0.0283355	0	1.90556	2.23855	1.77606	1.54352	0	0.99406	0	1.90662	1.98989	4.60659	12.7387	1.94125	5.15896	6.91898	3.93755	0.871786	15.3992	1.16706	0	1.77575	3.46652	6.20621	6.9502	2.54799	2.98653	0	1.11702	2.37048	6.64536
5911	ENSG00000226994	AC079352.1	lncRNA	2	34799850	35284997	+	485148	2	34799850	35284997	+	485148	21.7631	-1.62645	0.395731	-4.10998	3.95692e-05	0.000335824	1.8707	1.90556	1.49237	24.8649	15.4352	4.87908	5.96436	21.537	9.53308	4.97472	24.1846	22.6466	36.8838	24.763	19.7685	36.4223	4.35893	16.4258	68.8563	20.2617	5.32726	16.1771	48.4084	38.2261	22.0825	8.95959	18.0131	15.6382	3.95079	25.4739
30949	ENSG00000260996	BX255925.1	lncRNA	9	137293868	137295721	-	1854	9	137293868	137295721	-	1854	13.0816	-1.62631	0.339352	-4.79242	1.64785e-06	2.05663e-05	5.6121	3.81113	11.9389	7.99229	0	6.83071	4.9703	10.3003	20.9728	13.9292	12.6681	2.83082	38.8251	18.5722	20.7569	11.8126	25.2818	6.15967	9.33645	29.9102	23.9727	11.5551	6.20621	16.2171	5.09597	15.9282	12.384	1.11702	3.16063	18.8285
30271	ENSG00000231678	AL358779.1	lncRNA	9	108701370	108703092	-	1723	9	108701370	108703092	-	1723	2.45027	1.61705	0.574077	2.81677	0.00485089	0.0195708	10.2889	9.52782	5.96947	12.4324	0	1.95163	0	0	0.953308	1.98989	4.60659	1.41541	0	1.03179	3.9537	0	0.871786	1.02661	2.33411	0	0.887877	0	0	2.31673	1.69866	0.99551	0	2.23403	2.37048	3.32268
6786	ENSG00000287763	AC068279.2	lncRNA	2	87311460	87348728	-	37269	2	87311460	87348728	-	37269	85.5019	-1.60886	0.464864	-3.46092	0.000538327	0.00315439	84.1815	20.0084	95.5115	17.7606	10.8047	32.2019	12.9228	119.858	101.051	15.9191	114.013	19.8158	129.093	21.6676	209.546	110.251	87.1786	197.109	109.703	31.8398	31.0757	366.296	42.2022	28.9591	13.5893	74.6632	307.349	16.7552	11.0622	89.7123
40821	ENSG00000267868	AL356740.1	lncRNA	13	112964835	112966131	-	1297	13	112964835	112966131	-	1297	4.64389	1.60874	0.497336	3.23472	0.00121762	0.0062167	12.1596	23.8195	10.4466	10.6564	3.85881	9.75815	0.99406	0	1.90662	1.98989	6.90988	0	2.91188	4.12717	2.96528	4.92193	0.871786	3.07984	0	1.92969	9.76664	6.93305	3.72373	1.15837	0	0	2.25164	11.1702	2.37048	12.1832
30664	ENSG00000268707	AL158151.4	lncRNA	9	129170434	129170940	+	507	9	129170434	129170940	+	507	12.0425	-1.60696	0.404355	-3.97413	7.06376e-05	0.000552425	6.54745	5.71669	6.71565	8.88032	2.31529	0.975815	1.98812	15.9186	30.5058	17.909	10.3648	5.66165	5.82376	25.7948	10.8727	7.87509	7.84608	20.5322	4.66822	8.68359	10.6545	19.6436	6.20621	10.4253	44.1651	4.97755	27.0197	8.93612	0.790158	25.4739
43938	ENSG00000259754	AC092078.2	lncRNA	15	47812729	48050507	+	237779	15	47812729	48050507	+	237779	3.47381	-1.60462	0.563786	-2.84614	0.00442522	0.0181755	0	2.85835	0.746183	1.77606	1.54352	0	1.98812	4.68195	1.90662	3.97978	1.15165	0	0	2.06358	3.9537	7.87509	1.74357	1.02661	0	4.82422	0.887877	2.31102	6.20621	6.9502	10.1919	1.99102	1.12582	0	3.16063	4.43024
17066	ENSG00000248211	TRPC7-AS1	lncRNA	5	136214048	136222159	+	8112	5	136214048	136222159	+	8112	3.28496	-1.60275	0.518537	-3.0909	0.00199552	0.00938291	0	1.90556	0.746183	2.6641	0	3.90326	0.99406	4.68195	1.90662	8.9545	1.15165	2.83082	0	2.06358	0.988425	1.96877	2.61536	4.10645	1.16706	8.68359	2.66363	3.46652	2.48248	4.63346	7.64396	1.99102	2.25164	0	1.58032	3.32268
18342	ENSG00000231662	AL357052.1	lncRNA	6	19290319	19321021	-	30703	6	19290319	19321021	-	30703	3.59885	-1.60008	0.56847	-2.81472	0.00488192	0.0196702	6.54745	0.952782	0	1.77606	0.771762	1.95163	0	9.3639	1.90662	0.994944	8.06152	0	0.970627	2.06358	13.838	4.92193	5.23072	3.07984	4.66822	0.964844	3.55151	0	2.48248	3.4751	4.24664	0.99551	9.00656	1.11702	0	12.1832
39065	ENSG00000257095	AC084361.1	lncRNA	12	119031039	119116961	-	85923	12	119031039	119116961	-	85923	3.49589	-1.59955	0.541299	-2.95503	0.0031264	0.0136434	3.7414	0	0.746183	0	1.54352	2.92745	0	0.93639	7.62646	8.9545	2.30329	4.24623	0	4.12717	0.988425	5.90632	4.35893	4.10645	1.16706	3.85937	0	4.62203	1.24124	3.4751	4.24664	3.98204	10.1324	1.11702	2.37048	2.21512
26559	ENSG00000184608	FAM167A-AS1	lncRNA	8	11368402	11438658	+	70257	8	11368402	11438658	+	70257	13.9667	1.59938	0.196556	8.137	4.05189e-16	5.49115e-14	26.1898	29.5362	21.6393	22.2008	24.6964	44.8875	36.7802	14.0458	7.62646	9.94944	1.15165	5.66165	10.6769	10.3179	8.89583	6.89071	9.58965	6.15967	3.50117	5.78906	15.0939	12.7106	23.5836	13.9004	11.0413	5.97306	10.1324	24.5743	24.4949	7.75292
24247	ENSG00000242021	AC112493.1	lncRNA	X	27042907	27176298	-	133392	X	27042907	27176298	-	133392	75.9517	-1.59825	0.485622	-3.29115	0.000997801	0.00528994	12.1596	2.85835	102.973	23.0888	28.5552	2.92745	18.8871	67.4201	40.9922	18.9039	148.562	9.90788	145.594	36.1127	290.597	82.6885	47.0765	30.7984	239.246	33.7695	150.051	17.3326	48.4084	40.5428	23.7812	112.493	103.575	72.606	5.53111	57.5931
46957	ENSG00000260186	LINC02137	lncRNA	16	58421326	58462470	+	41145	16	58421326	58462470	+	41145	324.55	1.59684	0.437168	3.65268	0.000259517	0.00168723	908.225	887.993	2663.13	113.668	262.399	238.099	49.703	99.2573	262.16	81.5854	178.505	390.654	194.125	79.448	78.0856	481.365	119.435	83.1556	175.058	115.781	176.687	100.529	925.967	223.565	183.455	198.106	115.959	444.572	350.83	182.747
33239	ENSG00000255382	AP001646.3	lncRNA	11	82781502	82817741	+	36240	11	82781502	82817741	+	36240	17.7823	-1.59552	0.344031	-4.63772	3.52274e-06	4.05395e-05	4.67675	4.76391	13.4313	10.6564	0	0.975815	19.8812	24.3461	22.8794	28.8534	11.5165	5.66165	16.5007	16.5087	10.8727	35.4379	7.84608	14.3726	24.5082	11.5781	15.9818	25.4212	9.92994	15.0588	39.0691	16.9237	37.1521	3.35105	5.53111	17.721
38232	ENSG00000251301	LINC02384	lncRNA	12	68332888	68451663	-	118776	12	68332888	68451663	-	118776	33.0263	-1.59516	0.327891	-4.86491	1.14511e-06	1.49126e-05	6.54745	5.71669	14.1775	8.88032	16.207	17.5647	25.8456	31.8372	16.2062	87.5551	28.7912	38.2161	21.3538	10.3179	49.4213	19.6877	33.1279	28.7451	18.6729	66.5742	24.8605	36.9763	38.4785	45.1763	174.962	53.7575	22.5164	13.4042	9.4819	35.4419
1850	ENSG00000223949	ROR1-AS1	lncRNA	1	64094442	64171297	-	76856	1	64094442	64171297	-	76856	9.00725	-1.59362	0.484122	-3.29177	0.000995589	0.0052821	14.9656	2.85835	2.98473	4.44016	1.54352	1.95163	0.99406	11.2367	2.85992	24.8736	10.3648	1.41541	3.88251	3.09537	22.7338	9.84387	17.4357	0	16.3388	5.78906	2.66363	8.08856	4.96497	5.79183	11.8906	1.99102	10.1324	0	2.37048	12.1832
14370	ENSG00000250126	AC116563.1	lncRNA	4	137645265	137655174	-	9910	4	137645265	137655174	-	9910	2.48573	1.59326	0.521446	3.05546	0.00224718	0.0103611	4.67675	6.66947	4.4771	6.21622	0	6.83071	12.9228	0.93639	2.85992	0	0	1.41541	3.88251	0	3.9537	0	1.74357	0	2.33411	3.85937	2.66363	1.15551	0	0	0.849328	2.98653	4.50328	2.23403	1.58032	1.10756
51227	ENSG00000265994	AC090365.1	lncRNA	18	28638714	28789580	+	150867	18	28638714	28789580	+	150867	3.26765	-1.58889	0.541426	-2.93465	0.00333926	0.0143893	1.8707	0.952782	0	3.55213	0.771762	0.975815	0.99406	3.74556	2.85992	0.994944	2.30329	1.41541	2.91188	1.03179	0.988425	7.87509	1.74357	0	0	4.82422	0.887877	5.77754	2.48248	10.4253	2.54799	4.97755	2.25164	1.11702	1.58032	4.43024
30667	ENSG00000204055	AL158151.1	lncRNA	9	129176771	129210548	+	33778	9	129176771	129210548	+	33778	72.8303	-1.58429	0.203414	-7.78849	6.78134e-15	6.73122e-13	43.0261	23.8195	23.8779	39.9614	16.9788	24.3954	30.8159	100.194	98.1907	80.5905	69.0988	46.7086	77.6502	130.006	86.9814	68.9071	81.0761	124.22	81.6939	83.9414	34.6272	56.6199	58.3384	82.244	124.851	74.6632	108.079	30.1594	28.4457	169.457
35785	ENSG00000225519	AL365434.1	lncRNA	10	90994620	91006390	+	11771	10	90994620	91006390	+	11771	412.33	-1.5808	0.4652	-3.39811	0.000678528	0.00381836	224.484	369.679	249.971	31.9692	144.319	21.4679	34.7921	222.861	782.666	180.085	449.142	202.404	350.396	854.323	238.21	160.455	238.869	350.075	219.406	522.945	305.43	135.194	805.566	2265.76	130.797	497.755	52.9135	182.073	221.244	1031.14
30808	ENSG00000286502	AL645768.1	lncRNA	9	134770651	134775671	-	5021	9	134770651	134775671	-	5021	1.99401	1.57854	0.51532	3.06322	0.00218972	0.0101514	8.41815	0	2.23855	6.21622	1.54352	4.87908	5.96436	0	1.90662	1.98989	0	1.41541	1.94125	0	2.96528	1.96877	0	1.02661	1.16706	2.89453	3.55151	1.15551	1.24124	2.31673	2.54799	0.99551	0	2.23403	4.74095	0
1552	ENSG00000229846	AC099788.1	lncRNA	1	49025595	49187585	+	161991	1	49025595	49187585	+	161991	4.98305	-1.5759	0.614846	-2.56308	0.0103748	0.0365605	0	1.90556	0	0.888032	3.85881	2.92745	4.9703	9.3639	2.85992	0.994944	1.15165	0	0.970627	3.09537	2.96528	5.90632	0	10.2661	3.50117	7.71875	0.887877	2.31102	16.1361	15.0588	2.54799	4.97755	1.12582	1.11702	2.37048	15.5058
39735	ENSG00000230641	USP12-AS2	lncRNA	13	27172259	27182998	+	10740	13	27172259	27182998	+	10740	2.84641	1.57565	0.48304	3.26195	0.00110648	0.00575018	2.80605	4.76391	11.1928	14.2085	2.31529	1.95163	2.98218	1.87278	0	0.994944	2.30329	7.07706	2.91188	1.03179	3.9537	1.96877	8.71786	2.05322	0	0.964844	1.77575	0	2.48248	0	0	0	1.12582	2.23403	8.69174	1.10756
27493	ENSG00000254081	LINC01299	lncRNA	8	65526738	65562781	-	36044	8	65526738	65562781	-	36044	3.69154	-1.57422	0.614543	-2.56162	0.0104186	0.0367061	0	0.952782	0	2.6641	1.54352	0	3.97624	2.80917	0	0	1.15165	2.83082	0.970627	5.15896	0.988425	1.96877	6.1025	3.07984	5.83528	1.92969	4.43938	12.7106	2.48248	4.63346	13.5893	0.99551	1.12582	1.11702	3.16063	0
30289	ENSG00000232939	AL158829.1	lncRNA	9	109760360	109772043	-	11684	9	109760360	109772043	-	11684	7.54501	-1.57243	0.48314	-3.25461	0.00113549	0.00587114	0	2.85835	5.96947	3.55213	0	0	4.9703	1.87278	24.786	9.94944	20.7296	0	1.94125	6.19075	10.8727	9.84387	10.4614	25.6653	15.1717	11.5781	4.43938	13.8661	2.48248	6.9502	11.8906	2.98653	5.6291	7.81911	2.37048	4.43024
50804	ENSG00000266578	AP001025.1	lncRNA	18	3284120	3330984	+	46865	18	3284120	3330984	+	46865	29.9769	-1.57224	0.414503	-3.79307	0.000148794	0.00104349	0.93535	10.4806	3.73092	3.55213	17.7505	2.92745	11.9287	27.1553	9.53308	61.6865	27.6395	7.07706	11.6475	20.6358	16.8032	63.0008	47.9482	25.6653	15.1717	35.6992	23.9727	39.2873	24.8248	33.5926	79.8369	12.9416	23.6422	5.58508	50.5701	21.0436
41501	ENSG00000257585	LINC00609	lncRNA	14	36070427	36165288	+	94862	14	36070427	36165288	+	94862	11.3917	-1.57019	0.392605	-3.99941	6.35014e-05	0.000504594	0.93535	7.62226	1.49237	7.99229	4.63057	0.975815	6.95842	11.2367	0.953308	18.9039	14.9714	2.83082	7.76502	6.19075	8.89583	27.5628	15.6922	9.23951	2.33411	6.75391	9.76664	9.24406	12.4124	11.5837	23.7812	6.96857	11.2582	4.46806	6.32127	5.5378
19981	ENSG00000237567	Z97206.2	lncRNA	6	105612667	105632296	-	19630	6	105612667	105632296	-	19630	6.96692	-1.56835	0.463822	-3.38136	0.000721274	0.00402423	0.93535	0.952782	4.4771	8.88032	1.54352	0	2.98218	11.2367	0.953308	0.994944	10.3648	4.24623	10.6769	3.09537	8.89583	13.7814	1.74357	11.2927	2.33411	6.75391	11.5424	8.08856	23.5836	4.63346	3.39731	15.9282	3.37746	1.11702	3.95079	9.96804
4093	ENSG00000261729	AL133383.1	lncRNA	1	185646463	185657168	+	10706	1	185646463	185657168	+	10706	4.64023	-1.56736	0.47895	-3.27249	0.00106604	0.0055771	0	0.952782	0.746183	3.55213	2.31529	1.95163	0.99406	6.55473	3.81323	13.9292	1.15165	1.41541	7.76502	8.25433	3.9537	8.85948	6.97429	5.13306	2.33411	6.75391	4.43938	1.15551	0	8.10856	6.79463	1.99102	7.88074	3.35105	3.16063	0
40857	ENSG00000274766	BX072579.2	lncRNA	13	113883667	113887149	+	3483	13	113883667	113887149	+	3483	1.94963	-1.56631	0.607262	-2.5793	0.00990009	0.0351886	0	0.952782	2.23855	0.888032	0	0.975815	0.99406	3.74556	2.85992	3.97978	0	1.41541	1.94125	0	0	2.95316	2.61536	6.15967	2.33411	2.89453	3.55151	1.15551	0	3.4751	0.849328	1.99102	2.25164	1.11702	0	2.21512
8590	ENSG00000183308	AC005037.1	lncRNA	2	200963263	201009102	+	45840	2	200963263	201009102	+	45840	904.638	1.56616	0.237768	6.58692	4.49034e-11	1.79125e-09	795.983	1678.8	917.806	726.41	2520.57	563.045	702.8	468.195	592.957	710.39	695.594	976.634	637.702	507.641	415.139	539.444	494.303	764.826	573.024	687.934	577.12	726.815	424.505	748.304	894.343	505.719	558.407	4434.55	3982.4	555.995
38220	ENSG00000255970	LINC02421	lncRNA	12	67709047	67729475	-	20429	12	67709047	67729475	-	20429	5.07046	-1.56577	0.482181	-3.24726	0.00116523	0.00599501	0.93535	1.90556	4.4771	0.888032	0.771762	0	1.98812	16.855	1.90662	10.9444	3.45494	0	1.94125	6.19075	0.988425	15.7502	7.84608	8.2129	0	2.89453	4.43938	6.93305	2.48248	5.79183	3.39731	2.98653	9.00656	3.35105	3.95079	4.43024
51235	ENSG00000286605	AC115100.1	lncRNA	18	30290161	30414073	+	123913	18	30290161	30414073	+	123913	4.29344	-1.5653	0.607736	-2.57563	0.0100058	0.0354665	0	1.90556	0	2.6641	0.771762	0	7.95248	2.80917	4.76654	3.97978	10.3648	2.83082	9.70627	2.06358	0	5.90632	4.35893	0	11.6706	9.64844	0.887877	3.46652	1.24124	11.5837	5.09597	0.99551	0	0	2.37048	1.10756
40380	ENSG00000261105	LMO7-AS1	lncRNA	13	75604700	75635994	-	31295	13	75604700	75635994	-	31295	45.3877	-1.56365	0.308174	-5.07391	3.89726e-07	5.73427e-06	30.8666	9.52782	12.6851	43.5136	9.26114	18.5405	13.9168	81.4659	37.179	45.7674	43.7626	39.6315	79.5914	48.4942	104.773	62.0164	33.1279	58.5169	37.3458	35.6992	6.21514	77.419	53.3734	50.9681	34.8225	30.8608	108.079	5.58508	20.5441	101.895
14730	ENSG00000250027	AC022272.1	lncRNA	4	163108785	163119965	+	11181	4	163108785	163119965	+	11181	2.89635	-1.5635	0.637203	-2.4537	0.0141396	0.0469878	0.93535	3.81113	0	0.888032	1.54352	0	0.99406	4.68195	3.81323	6.96461	2.30329	0	3.88251	1.03179	0	8.85948	0	1.02661	0	3.85937	8.87877	1.15551	3.72373	3.4751	4.24664	3.98204	0	0	2.37048	2.21512
5891	ENSG00000236854	AL133244.2	lncRNA	2	32927085	32946149	+	19065	2	32927085	32946149	+	19065	18.1717	-1.56345	0.30768	-5.08141	3.74635e-07	5.52899e-06	0.93535	3.81113	8.9542	6.21622	10.0329	6.83071	5.96436	16.855	7.62646	18.9039	13.8198	18.4004	21.3538	13.4133	13.838	25.5941	40.9739	21.5588	14.0047	21.2266	15.9818	38.1318	7.44745	30.1175	21.2332	7.96408	20.2648	2.23403	19.754	18.8285
58216	ENSG00000280018	CU634019.6	lncRNA	21	6986450	6997765	-	11316	21	6986450	6997765	-	11316	4.04814	-1.5621	0.576683	-2.70877	0.00675336	0.0256374	0.93535	0	0.746183	2.6641	1.54352	0	2.98218	4.68195	2.85992	4.97472	3.45494	1.41541	0	13.4133	2.96528	24.6097	10.4614	4.10645	2.33411	6.75391	1.77575	1.15551	3.72373	1.15837	4.24664	0.99551	1.12582	5.58508	0.790158	2.21512
51579	ENSG00000287248	AC009271.2	lncRNA	18	56026388	56029186	+	2799	18	56026388	56029186	+	2799	6.45721	-1.55832	0.3834	-4.06448	4.81405e-05	0.000398095	0.93535	0	2.23855	5.32819	0.771762	3.90326	4.9703	8.42751	5.71985	6.96461	5.75823	0	10.6769	7.22254	4.94213	7.87509	11.3332	5.13306	0	15.4375	5.32726	5.77754	6.20621	8.10856	3.39731	8.95959	13.5098	4.46806	1.58032	14.3983
15777	ENSG00000249276	AC104119.1	lncRNA	5	43874367	43886628	+	12262	5	43874367	43886628	+	12262	10.1067	-1.55658	0.480513	-3.23941	0.00119779	0.00613128	1.8707	1.90556	0	4.44016	1.54352	9.75815	6.95842	17.7914	4.76654	14.9242	5.75823	0	3.88251	9.28612	3.9537	31.5004	14.8204	4.10645	2.33411	6.75391	4.43938	11.5551	7.44745	15.0588	26.3292	1.99102	4.50328	1.11702	9.4819	11.0756
53400	ENSG00000272473	AC006273.1	lncRNA	19	781002	781862	-	861	19	781002	781862	-	861	1.90298	1.55639	0.51465	3.02418	0.00249309	0.0112896	14.9656	2.85835	2.98473	0.888032	0.771762	5.85489	0.99406	2.80917	1.90662	0	2.30329	1.41541	0	1.03179	0	0.984387	1.74357	0	0	0	1.77575	1.15551	2.48248	4.63346	0.849328	3.98204	1.12582	3.35105	1.58032	1.10756
32385	ENSG00000255008	AP000442.1	lncRNA	11	59560298	59566283	-	5986	11	59560298	59566283	-	5986	5.15557	1.55288	0.266821	5.81996	5.88628e-09	1.40208e-07	4.67675	13.3389	11.1928	17.7606	5.40233	14.6372	7.95248	4.68195	2.85992	4.97472	1.15165	1.41541	2.91188	1.03179	3.9537	3.93755	4.35893	2.05322	2.33411	5.78906	3.55151	2.31102	0	8.10856	3.39731	4.97755	6.75492	7.81911	10.2721	3.32268
1968	ENSG00000225087	AL583808.1	lncRNA	1	72636547	72899240	-	262694	1	72636547	72899240	-	262694	36.1574	-1.54716	0.38624	-4.0057	6.1834e-05	0.00049337	27.1252	22.8668	4.4771	25.7529	4.63057	22.4437	11.9287	117.049	33.3658	18.9039	50.6724	24.062	34.9426	6.19075	80.0624	28.5472	94.1529	10.2661	50.1834	55.9609	7.10301	16.1771	29.7898	32.4342	63.6996	33.8473	67.5492	6.70209	7.11143	119.616
12996	ENSG00000250064	AC097480.1	lncRNA	4	28435449	28600275	+	164827	4	28435449	28600275	+	164827	25.3432	-1.54327	0.494774	-3.11915	0.00181372	0.00866262	35.5433	2.85835	5.22328	4.44016	30.0987	0	8.94654	65.5473	70.5448	11.9393	17.2747	8.49247	18.4419	0	22.7338	46.2662	17.4357	9.23951	14.0047	24.1211	6.21514	4.62203	60.8209	60.235	12.7399	26.8788	38.2779	3.35105	2.37048	37.657
47522	ENSG00000260788	AC009063.2	lncRNA	16	83720402	83772974	-	52573	16	83720402	83772974	-	52573	1.56421	1.54184	0.627119	2.45861	0.0139476	0.0465062	0.93535	7.62226	8.20802	0	3.08705	0	0.99406	0	0.953308	0	0	4.24623	0.970627	0	0.988425	2.95316	2.61536	1.02661	0	0	0.887877	0	0	3.4751	2.54799	0.99551	3.37746	4.46806	2.37048	0
6415	ENSG00000237013	LINC01812	lncRNA	2	67796054	67825562	-	29509	2	67796054	67825562	-	29509	11.6527	-1.53668	0.424643	-3.61876	0.00029602	0.00188209	20.5777	3.81113	1.49237	2.6641	1.54352	3.90326	1.98812	7.49112	20.0195	2.98483	24.1846	1.41541	15.53	13.4133	30.6412	8.85948	14.8204	3.07984	37.3458	19.2969	6.21514	5.77754	6.20621	10.4253	5.09597	7.96408	22.5164	3.35105	3.95079	24.3663
19983	ENSG00000284999	AL591518.1	lncRNA	6	105679378	105893041	-	213664	6	105679378	105893041	-	213664	62.9927	-1.53563	0.331086	-4.63814	3.51555e-06	4.05039e-05	5.6121	13.3389	40.2939	95.0194	18.5223	7.80652	16.899	78.6567	27.6459	22.8837	126.681	22.6466	83.4739	93.893	88.9583	77.7666	33.1279	53.3838	81.6939	66.5742	73.6938	46.2203	191.151	32.4342	62.8503	138.376	55.1652	21.2233	13.4327	97.4652
337	ENSG00000285701	AL357140.4	lncRNA	1	9900614	9908034	+	7421	1	9900614	9908034	+	7421	19.6101	1.53426	0.295548	5.19123	2.08904e-07	3.28394e-06	7.4828	24.7723	91.0344	43.5136	64.828	20.4921	18.8871	15.9186	18.1128	11.9393	4.60659	16.9849	14.5594	11.3497	10.8727	9.84387	1.74357	14.3726	5.83528	21.2266	8.87877	23.1102	12.4124	19.6922	14.4386	28.8698	16.8873	26.8084	50.5701	16.6134
8284	ENSG00000236501	AC074286.1	lncRNA	2	176989418	177164656	-	175239	2	176989418	177164656	-	175239	11.12	-1.53366	0.337066	-4.55002	5.3641e-06	5.9029e-05	0.93535	4.76391	2.23855	4.44016	3.08705	5.85489	11.9287	17.7914	7.62646	17.909	9.21317	9.90788	13.5888	12.3815	28.6643	18.7034	5.23072	3.07984	3.50117	10.6133	7.10301	15.0216	8.6887	11.5837	22.0825	16.9237	10.1324	1.11702	7.11143	11.0756
35777	ENSG00000236373	LINC02653	lncRNA	10	90402521	90628852	-	226332	10	90402521	90628852	-	226332	19.9614	-1.53072	0.306954	-4.9868	6.13863e-07	8.58974e-06	6.54745	15.2445	3.73092	2.6641	8.48938	12.6856	11.9287	10.3003	10.4864	22.8837	16.123	4.24623	19.4125	26.8266	8.89583	19.6877	26.1536	16.4258	14.0047	18.332	19.5333	26.5767	18.6186	23.1673	54.357	7.96408	27.0197	4.46806	8.69174	44.3024
26290	ENSG00000272240	AC004908.1	lncRNA	8	234347	234887	-	541	8	234347	234887	-	541	62.254	-1.53048	0.428922	-3.56819	0.000359456	0.0022221	9.3535	11.4334	17.1622	24.8649	6.1741	39.0326	19.8812	17.7914	78.1712	63.6764	11.5165	69.3552	89.2977	18.5722	133.437	18.7034	61.8968	76.9959	122.541	98.4141	83.4604	73.9525	79.4395	113.52	119.755	1.99102	113.708	3.35105	98.7698	101.895
2045	ENSG00000273338	AC103591.3	lncRNA	1	78004346	78004554	-	209	1	78004346	78004554	-	209	7.361	-1.52944	0.413261	-3.7009	0.000214838	0.00143124	2.80605	2.85835	0.746183	0	4.63057	1.95163	9.9406	5.61834	10.4864	10.9444	6.90988	4.24623	4.85313	14.4451	13.838	20.6721	2.61536	5.13306	7.00233	2.89453	7.10301	1.15551	6.20621	2.31673	9.34261	10.9506	9.00656	3.35105	1.58032	4.43024
15970	ENSG00000178722	C5orf64	lncRNA	5	61610424	61793401	+	182978	5	61610424	61793401	+	182978	78.8708	1.52702	0.287864	5.30465	1.12891e-07	1.90477e-06	24.3191	322.993	103.72	97.6835	238.474	122.953	40.7564	32.7736	38.1323	83.5753	29.9428	66.5243	49.502	82.5433	22.7338	29.5316	38.3586	56.4637	24.5082	87.8008	56.8241	88.9741	53.3734	48.6514	92.5768	48.78	21.3906	196.595	256.011	53.1629
2604	ENSG00000231246	AL445426.1	lncRNA	1	112177234	112360625	-	183392	1	112177234	112360625	-	183392	746.815	1.52506	0.291792	5.22651	1.72736e-07	2.77415e-06	2551.64	4059.8	612.617	393.398	1137.58	909.46	970.202	223.797	691.148	302.463	286.76	590.227	561.993	260.011	248.095	556.179	251.074	396.272	503.001	563.469	486.556	500.335	191.151	448.288	572.447	534.589	347.878	1392.92	1251.61	486.219
34831	ENSG00000233387	IATPR	lncRNA	10	33096257	33116672	-	20416	10	33096257	33116672	-	20416	2.83219	-1.52415	0.564324	-2.70085	0.00691627	0.0261298	1.8707	0	2.98473	2.6641	0	1.95163	0	5.61834	1.90662	2.98483	0	4.24623	2.91188	6.19075	2.96528	4.92193	6.1025	7.18628	1.16706	4.82422	2.66363	3.46652	6.20621	0	6.79463	0	5.6291	0	0.790158	0
1778	ENSG00000226883	AL035416.1	lncRNA	1	59754747	59789182	-	34436	1	59754747	59789182	-	34436	2.87216	-1.52234	0.53434	-2.849	0.00438565	0.0180354	0.93535	0.952782	0.746183	3.55213	0.771762	0.975815	0.99406	0.93639	0	4.97472	1.15165	2.83082	2.91188	1.03179	3.9537	8.85948	3.48714	4.10645	2.33411	11.5781	2.66363	2.31102	0	3.4751	2.54799	0.99551	1.12582	1.11702	0.790158	4.43024
10721	ENSG00000242009	AC129807.1	lncRNA	3	81840514	81953534	+	113021	3	81840514	81953534	+	113021	60.019	-1.5208	0.193107	-7.87541	3.39614e-15	3.67861e-13	25.2545	9.52782	17.1622	28.417	19.294	25.3712	29.8218	110.494	52.4319	78.6006	43.7626	48.124	50.4726	66.0347	56.3402	68.9071	50.5636	73.9161	49.0163	74.293	71.0301	67.0195	68.2683	90.3525	117.207	35.8383	67.5492	25.6913	43.4587	88.6048
5094	ENSG00000234464	AL356010.2	lncRNA	1	238238943	238404906	+	165964	1	238238943	238404906	+	165964	4.14991	-1.51916	0.538899	-2.81901	0.00481724	0.0194581	0.93535	1.90556	0	0	3.85881	0.975815	0.99406	1.87278	0.953308	8.9545	1.15165	4.24623	0.970627	5.15896	1.97685	4.92193	9.58965	1.02661	3.50117	6.75391	7.99089	3.46652	1.24124	3.4751	14.4386	0	4.50328	1.11702	5.53111	11.0756
52155	ENSG00000227906	SNAP25-AS1	lncRNA	20	10006381	10368776	-	362396	20	10006381	10368776	-	362396	22.882	-1.51828	0.362565	-4.18759	2.8193e-05	0.000249699	7.4828	0	9.70039	15.0965	6.94586	18.5405	9.9406	15.9186	15.2529	29.8483	16.123	9.90788	44.6488	7.22254	21.7454	63.0008	27.8972	15.3992	11.6706	13.5078	2.66363	20.7991	17.3774	15.0588	31.4252	11.9461	38.2779	6.70209	11.0622	38.7646
50272	ENSG00000260785	CASC17	lncRNA	17	71097774	71202203	-	104430	17	71097774	71202203	-	104430	4.8058	-1.51448	0.527037	-2.87358	0.00405855	0.0169105	0.93535	0	0.746183	5.32819	2.31529	0	3.97624	10.3003	2.85992	5.96967	1.15165	4.24623	0.970627	3.09537	8.89583	2.95316	1.74357	6.15967	7.00233	4.82422	0.887877	1.15551	21.1011	17.3755	1.69866	7.96408	3.37746	2.23403	2.37048	2.21512
5459	ENSG00000231083	AC011747.1	lncRNA	2	8600892	8622942	-	22051	2	8600892	8622942	-	22051	2.07943	-1.513	0.615808	-2.45693	0.014013	0.0466559	0	0	2.23855	0	1.54352	0.975815	0.99406	4.68195	0	2.98483	0	0	0.970627	0	2.96528	2.95316	6.1025	4.10645	0	2.89453	0.887877	4.62203	2.48248	5.79183	6.79463	2.98653	1.12582	1.11702	0.790158	2.21512
10295	ENSG00000281358	RASSF1-AS1	lncRNA	3	50337511	50338300	+	790	3	50337511	50338300	+	790	2.10385	1.51295	0.403591	3.74872	0.000177743	0.00121442	6.54745	1.90556	4.4771	6.21622	3.85881	5.85489	3.97624	0.93639	1.90662	1.98989	1.15165	2.83082	0.970627	1.03179	0.988425	0.984387	0.871786	0	1.16706	0	1.77575	1.15551	1.24124	5.79183	4.24664	1.99102	2.25164	1.11702	3.16063	2.21512
7848	ENSG00000257277	AC092652.2	lncRNA	2	143674315	143741294	-	66980	2	143674315	143741294	-	66980	8.06908	1.51086	0.271704	5.56068	2.68729e-08	5.34559e-07	4.67675	18.1029	25.3702	23.9769	11.5764	18.5405	13.9168	5.61834	6.67315	9.94944	9.21317	4.24623	6.79439	2.06358	8.89583	2.95316	0.871786	4.10645	4.66822	2.89453	6.21514	2.31102	8.6887	3.4751	3.39731	5.97306	4.50328	20.1063	6.32127	3.32268
43925	ENSG00000259255	AC073941.1	lncRNA	15	46693288	46804844	+	111557	15	46693288	46804844	+	111557	4.71866	-1.51066	0.523463	-2.88589	0.00390303	0.0164076	3.7414	2.85835	2.23855	0	2.31529	0.975815	0	3.74556	2.85992	3.97978	5.75823	0	21.3538	3.09537	7.9074	1.96877	8.71786	0	10.5035	2.89453	4.43938	0	4.96497	9.26693	5.9453	4.97755	4.50328	3.35105	2.37048	11.0756
16974	ENSG00000248245	AC010307.2	lncRNA	5	133160438	133224413	+	63976	5	133160438	133224413	+	63976	4.08252	-1.50913	0.493344	-3.05898	0.00222094	0.0102672	0	0.952782	0	4.44016	1.54352	0	3.97624	6.55473	2.85992	5.96967	3.45494	2.83082	2.91188	6.19075	1.97685	2.95316	7.84608	1.02661	0	2.89453	4.43938	5.77754	2.48248	2.31673	8.49328	0	10.1324	3.35105	1.58032	2.21512
39164	ENSG00000287493	AC069503.4	lncRNA	12	121887540	121888643	-	1104	12	121887540	121888643	-	1104	1.18384	1.50799	0.611782	2.46492	0.0137045	0.0458709	0.93535	0.952782	2.98473	5.32819	1.54352	0.975815	5.96436	0.93639	1.90662	0.994944	1.15165	0	0.970627	0	0.988425	0	0.871786	0	0	0	3.55151	0	1.24124	1.15837	0	1.99102	0	0	2.37048	0
14716	ENSG00000250180	AC074344.2	lncRNA	4	159398533	159401246	+	2714	4	159398533	159401246	+	2714	2.06876	-1.50751	0.576315	-2.61578	0.00890238	0.0322219	0	0	0.746183	0	0.771762	0	2.98218	3.74556	2.85992	2.98483	2.30329	1.41541	0.970627	3.09537	0.988425	4.92193	2.61536	1.02661	0	4.82422	4.43938	1.15551	2.48248	3.4751	4.24664	2.98653	0	0	3.16063	1.10756
20929	ENSG00000272549	LINC02538	lncRNA	6	167666840	167679270	-	12431	6	167666840	167679270	-	12431	2.58695	-1.50724	0.533804	-2.82358	0.00474907	0.0192341	0	0	1.49237	0	0.771762	0.975815	4.9703	3.74556	6.67315	0.994944	2.30329	1.41541	2.91188	3.09537	5.93055	3.93755	2.61536	2.05322	3.50117	2.89453	1.77575	3.46652	0	0	2.54799	1.99102	4.50328	1.11702	0.790158	2.21512
41380	ENSG00000258028	AL135878.1	lncRNA	14	28936889	29372406	+	435518	14	28936889	29372406	+	435518	10.351	-1.50491	0.575457	-2.61516	0.00891854	0.0322679	2.80605	0	5.22328	79.0348	1.54352	1.95163	3.97624	92.7026	2.85992	5.96967	9.21317	12.7387	3.88251	6.19075	29.6528	5.90632	0.871786	8.2129	15.1717	4.82422	10.6545	0	11.1712	3.4751	34.8225	9.9551	6.75492	4.46806	12.6425	8.86048
29427	ENSG00000276412	AL591926.2	lncRNA	9	41651658	41654594	-	2937	9	41651658	41654594	-	2937	3.92824	-1.50041	0.546357	-2.74621	0.00602879	0.0233954	1.8707	2.85835	3.73092	0	1.54352	0	0.99406	0	3.81323	3.97978	12.6681	9.90788	3.88251	0	4.94213	7.87509	8.71786	3.07984	7.00233	2.89453	0.887877	1.15551	8.6887	4.63346	0.849328	2.98653	5.6291	0	3.16063	6.64536
37114	ENSG00000287075	AC126468.1	lncRNA	12	20104590	20109893	-	5304	12	20104590	20109893	-	5304	60.4674	1.49912	0.224487	6.67799	2.42248e-11	1.0271e-09	26.1898	24.7723	167.891	158.958	156.668	204.921	102.388	37.4556	36.2257	56.7118	41.4593	35.3853	27.1776	31.9855	36.5717	28.5472	43.5893	44.1443	80.5268	45.3477	51.4968	76.2635	48.4084	50.9681	34.8225	32.8518	24.768	136.276	86.1273	31.0117
58498	ENSG00000273492	AP000229.1	lncRNA	21	26170871	26217381	+	46511	21	26170871	26217381	+	46511	97.1792	1.49899	0.248143	6.04083	1.53323e-09	4.25279e-08	92.5997	244.865	126.105	238.881	399.001	50.7424	126.246	51.5014	37.179	61.6865	58.734	121.725	70.8558	81.5115	61.2824	38.3911	22.6664	81.1023	60.6869	53.0664	75.4695	76.2635	134.054	106.57	74.7409	66.6991	88.9398	217.818	212.553	81.9594
23703	ENSG00000287636	AC005229.5	lncRNA	7	148584818	148625479	-	40662	7	148584818	148625479	-	40662	2.35837	-1.49717	0.58072	-2.57812	0.00993401	0.0352838	0.93535	0	1.49237	0	1.54352	0	0.99406	2.80917	0	4.97472	3.45494	4.24623	5.82376	7.22254	1.97685	2.95316	0.871786	2.05322	4.66822	1.92969	4.43938	1.15551	0	6.9502	2.54799	2.98653	0	2.23403	1.58032	2.21512
6149	ENSG00000282998	AC009975.2	lncRNA	2	49202126	49451896	-	249771	2	49202126	49451896	-	249771	4.51816	-1.49526	0.488899	-3.05842	0.00222511	0.0102774	2.80605	5.71669	0.746183	0.888032	0.771762	0.975815	0	2.80917	3.81323	4.97472	9.21317	0	3.88251	4.12717	0.988425	6.89071	3.48714	1.02661	1.16706	1.92969	0.887877	1.15551	6.20621	11.5837	5.09597	6.96857	6.75492	2.23403	3.16063	12.1832
34592	ENSG00000233968	AL157895.1	lncRNA	10	19710328	19728550	-	18223	10	19710328	19728550	-	18223	9.48715	-1.49379	0.419648	-3.55963	0.000371382	0.00228582	15.901	0.952782	2.98473	5.32819	2.31529	2.92745	0	19.6642	7.62646	1.98989	1.15165	2.83082	4.85313	7.22254	26.6875	11.8126	7.84608	15.3992	18.6729	7.71875	3.55151	4.62203	7.44745	11.5837	8.49328	6.96857	5.6291	3.35105	2.37048	18.8285
57967	ENSG00000270022	Z93241.1	lncRNA	22	42615244	42615907	+	664	22	42615244	42615907	+	664	7.91945	-1.48943	0.424662	-3.50732	0.000452637	0.00271555	2.80605	1.90556	4.4771	3.55213	2.31529	2.92745	7.95248	8.42751	12.393	4.97472	9.21317	4.24623	7.76502	8.25433	5.93055	9.84387	5.23072	9.23951	2.33411	15.4375	0.887877	4.62203	0	6.9502	14.4386	5.97306	4.50328	1.11702	3.16063	13.2907
19651	ENSG00000272243	AL356277.3	lncRNA	6	74530248	74734319	-	204072	6	74530248	74734319	-	204072	118.154	-1.4893	0.276961	-5.37727	7.56249e-08	1.33441e-06	84.1815	100.995	12.6851	22.2008	40.1316	61.4764	40.7564	236.907	69.5915	101.484	108.255	28.3082	90.2683	118.656	177.917	252.987	117.691	82.129	58.3528	169.812	89.6755	82.0411	99.2994	179.547	142.687	95.5689	129.469	40.2125	47.4095	160.596
36204	ENSG00000285540	AC022023.1	lncRNA	10	114109856	114118700	-	8845	10	114109856	114118700	-	8845	109.022	1.489	0.309031	4.81829	1.44793e-06	1.83725e-05	64.5392	86.7032	425.325	288.61	382.022	116.122	206.764	29.9645	37.179	100.489	117.468	128.802	110.651	36.1127	62.2708	53.1569	56.6661	65.7032	66.5222	48.2422	93.227	83.1966	178.739	127.42	92.5768	191.138	15.7615	178.722	162.773	32.1192
51914	ENSG00000267287	AC068473.3	lncRNA	18	79576460	79589010	+	12551	18	79576460	79589010	+	12551	42.3355	-1.48886	0.213432	-6.97581	3.04118e-12	1.55619e-10	30.8666	13.3389	20.8931	18.6487	11.5764	16.5889	25.8456	76.7839	40.0389	24.8736	55.279	28.3082	63.0908	27.8584	96.8657	53.1569	55.7943	43.1177	72.3575	34.7344	43.506	32.3542	31.0311	47.493	31.4252	41.8114	58.5426	14.5212	9.4819	38.7646
10541	ENSG00000226017	PRICKLE2-AS3	lncRNA	3	64187544	64200965	+	13422	3	64187544	64200965	+	13422	3.76813	-1.48884	0.476468	-3.12473	0.00177966	0.00853425	0	0.952782	0.746183	4.44016	1.54352	0.975815	1.98812	2.80917	2.85992	3.97978	1.15165	0	1.94125	6.19075	6.91898	7.87509	3.48714	0	5.83528	0	4.43938	5.77754	2.48248	2.31673	2.54799	5.97306	4.50328	2.23403	1.58032	11.0756
13398	ENSG00000250775	AC093730.1	lncRNA	4	63465511	63529761	-	64251	4	63465511	63529761	-	64251	847.299	-1.48835	0.426305	-3.49127	0.000480733	0.00286097	54.2503	263.921	710.367	629.615	260.856	187.357	277.343	738.811	1529.11	694.471	960.473	244.866	939.567	1367.12	339.03	525.663	1138.55	520.492	707.236	1198.34	1294.52	627.441	4.96497	400.795	1471.89	147.335	1779.92	424.466	414.043	533.844
44407	ENSG00000259426	AC027237.4	lncRNA	15	69396904	69415029	-	18126	15	69396904	69415029	-	18126	24.1418	-1.48829	0.378267	-3.9345	8.33694e-05	0.000638864	32.7373	4.76391	8.9542	8.88032	3.08705	8.78234	5.96436	18.7278	12.393	5.96967	28.7912	9.90788	52.4139	11.3497	59.3055	17.719	27.0254	16.4258	26.8423	117.711	7.10301	11.5551	13.6537	20.8506	23.7812	34.8428	40.5295	11.1702	7.90158	19.9361
12114	ENSG00000241696	LINC02053	lncRNA	3	180413008	180476778	+	63771	3	180413008	180476778	+	63771	2.24019	-1.48723	0.562332	-2.64475	0.00817517	0.03001	0	0	2.23855	0.888032	2.31529	0	0	0.93639	1.90662	1.98989	1.15165	2.83082	5.82376	1.03179	0.988425	1.96877	2.61536	3.07984	1.16706	2.89453	7.99089	1.15551	0	3.4751	5.09597	0.99551	3.37746	1.11702	1.58032	1.10756
19884	ENSG00000288101	AL359987.1	lncRNA	6	92631066	92633268	-	2203	6	92631066	92633268	-	2203	10.7683	-1.48243	0.592435	-2.50227	0.0123399	0.0421268	5.6121	1.90556	0	6.21622	4.63057	0.975815	10.9347	12.1731	34.3191	23.8787	11.5165	8.49247	3.88251	0	13.838	3.93755	50.5636	7.18628	1.16706	16.4023	7.10301	35.8207	0	4.63346	0	2.98653	7.88074	5.58508	5.53111	15.5058
38427	ENSG00000258162	AC069228.1	lncRNA	12	81378042	81556637	+	178596	12	81378042	81556637	+	178596	18.7396	-1.47904	0.401274	-3.68586	0.000227934	0.00150732	4.67675	12.3862	1.49237	7.99229	10.0329	2.92745	6.95842	28.0917	4.76654	36.8129	13.8198	8.49247	8.73564	11.3497	6.91898	22.6409	24.41	10.2661	9.33645	10.6133	12.4303	26.5767	6.20621	35.9093	45.8637	5.97306	11.2582	4.46806	20.5441	29.9041
14875	ENSG00000251584	AC096751.2	lncRNA	4	174522617	174541047	+	18431	4	174522617	174541047	+	18431	9.942	-1.47794	0.43205	-3.42075	0.000624483	0.00357317	1.8707	2.85835	0.746183	0.888032	1.54352	8.78234	10.9347	16.855	1.90662	9.94944	2.30329	4.24623	0	12.3815	6.91898	9.84387	9.58965	4.10645	7.00233	13.5078	10.6545	19.6436	3.72373	24.3257	15.2879	2.98653	21.3906	5.58508	5.53111	13.2907
10031	ENSG00000173811	CCDC13-AS1	lncRNA	3	42732575	42746768	+	14194	3	42732575	42746768	+	14194	9.12158	-1.47497	0.423342	-3.48411	0.000493777	0.00292715	0.93535	0.952782	3.73092	3.55213	4.63057	0.975815	5.96436	13.1095	6.67315	9.94944	4.60659	0	6.79439	8.25433	3.9537	20.6721	15.6922	12.3193	3.50117	14.4727	7.99089	23.1102	3.72373	3.4751	25.4799	2.98653	10.1324	1.11702	12.6425	2.21512
48105	ENSG00000264772	AC016876.2	lncRNA	17	7572826	7582024	+	9199	17	7572826	7582024	+	9199	2.1874	1.47378	0.388923	3.7894	0.00015101	0.00105629	3.7414	5.71669	5.22328	3.55213	3.08705	1.95163	6.95842	0	2.85992	1.98989	1.15165	1.41541	1.94125	0	0	0.984387	2.61536	1.02661	0	0.964844	2.66363	1.15551	2.48248	2.31673	2.54799	0.99551	2.25164	2.23403	5.53111	2.21512
11757	ENSG00000238755	LINC02006	lncRNA	3	153384934	153980186	-	595253	3	153384934	153980186	-	595253	133.768	1.47024	0.294222	4.99703	5.82198e-07	8.22029e-06	180.523	566.905	115.658	164.286	226.126	198.09	107.358	42.1375	48.6187	53.727	49.5208	133.049	91.2389	66.0347	51.3981	92.5324	32.2561	110.874	59.5198	117.711	44.3938	153.683	81.922	173.755	110.413	53.7575	30.3971	438.987	333.447	118.509
12056	ENSG00000223715	LINC01208	lncRNA	3	176415439	176867838	-	452400	3	176415439	176867838	-	452400	156.171	-1.47007	0.273339	-5.37818	7.52443e-08	1.32848e-06	183.329	67.6475	32.8321	39.9614	64.0562	27.3228	42.7446	250.952	75.3113	145.262	88.6768	67.9398	119.387	173.341	102.796	247.081	165.639	131.406	71.1904	150.516	103.882	184.881	179.98	333.609	214.031	153.308	188.012	42.4466	100.35	266.922
5453	ENSG00000235665	LINC00298	lncRNA	2	7922425	8278186	-	355762	2	7922425	8278186	-	355762	25.9976	-1.46983	0.240221	-6.11866	9.43628e-10	2.75649e-08	6.54745	13.3389	20.8931	15.9846	9.26114	6.83071	12.9228	19.6642	27.6459	18.9039	36.8527	16.9849	32.0307	36.1127	26.6875	18.7034	20.0511	39.0113	25.6752	40.5234	31.0757	23.1102	33.5135	22.009	30.5758	56.744	32.6488	4.46806	8.69174	46.5175
50000	ENSG00000286435	AC025048.7	lncRNA	17	60135039	60136271	+	1233	17	60135039	60136271	+	1233	1.93366	1.46631	0.466068	3.14613	0.00165449	0.00803001	2.80605	2.85835	5.22328	10.6564	5.40233	1.95163	0.99406	0	4.76654	0.994944	0	0	1.94125	3.09537	0.988425	2.95316	0.871786	1.02661	1.16706	0	2.66363	0	1.24124	1.15837	1.69866	0	2.25164	2.23403	1.58032	1.10756
37385	ENSG00000257718	CPNE8-AS1	lncRNA	12	38906451	38909592	+	3142	12	38906451	38909592	+	3142	1.86537	1.46616	0.521705	2.81033	0.00494913	0.0198897	2.80605	0.952782	5.96947	0	1.54352	8.78234	5.96436	0	0.953308	0	0	0	0	1.03179	0	0.984387	2.61536	2.05322	1.16706	0	2.66363	3.46652	3.72373	2.31673	1.69866	0.99551	2.25164	0	6.32127	1.10756
37261	ENSG00000257258	AC012150.1	lncRNA	12	29142969	29158537	-	15569	12	29142969	29158537	-	15569	7.97727	1.46603	0.375859	3.90049	9.59991e-05	0.000720758	57.0564	18.1029	8.9542	10.6564	6.94586	14.6372	6.95842	11.2367	1.90662	6.96461	3.45494	4.24623	6.79439	8.25433	7.9074	3.93755	3.48714	3.07984	1.16706	2.89453	3.55151	4.62203	3.72373	2.31673	8.49328	0.99551	3.37746	15.6382	0.790158	6.64536
33531	ENSG00000255039	LINC02553	lncRNA	11	97222644	97259987	-	37344	11	97222644	97259987	-	37344	2.02746	1.46538	0.4982	2.94135	0.00326784	0.0141482	0	1.90556	2.23855	8.88032	7.71762	3.90326	3.97624	2.80917	0	1.98989	2.30329	5.66165	0.970627	0	0	0.984387	0	1.02661	4.66822	0.964844	0	1.15551	0	4.63346	2.54799	0.99551	0	1.11702	4.74095	0
20934	ENSG00000269155	AL009178.2	lncRNA	6	167795530	167798248	+	2719	6	167795530	167798248	+	2719	3.91997	-1.46176	0.443364	-3.29697	0.000977332	0.00519918	0.93535	2.85835	2.23855	3.55213	1.54352	0.975815	1.98812	5.61834	7.62646	1.98989	5.75823	4.24623	3.88251	4.12717	4.94213	2.95316	3.48714	3.07984	3.50117	3.85937	1.77575	3.46652	2.48248	4.63346	4.24664	5.97306	7.88074	1.11702	0	8.86048
57668	ENSG00000286592	AL024495.1	lncRNA	22	34756676	35002862	-	246187	22	34756676	35002862	-	246187	5.37941	1.45966	0.562557	2.59469	0.00946755	0.0338906	1.8707	4.76391	23.8779	39.0734	1.54352	0	20.8753	2.80917	5.71985	0	6.90988	4.24623	0.970627	2.06358	2.96528	0.984387	2.61536	3.07984	0	0.964844	1.77575	3.46652	9.92994	10.4253	3.39731	3.98204	3.37746	1.11702	0	2.21512
48185	ENSG00000265975	AC002091.1	lncRNA	17	8967523	8976995	+	9473	17	8967523	8976995	+	9473	6.68406	1.4582	0.372835	3.91112	9.18684e-05	0.000693959	47.7029	16.1973	11.1928	10.6564	1.54352	10.734	7.95248	4.68195	3.81323	11.9393	4.60659	7.07706	8.73564	8.25433	3.9537	5.90632	5.23072	2.05322	2.33411	0.964844	1.77575	5.77754	3.72373	1.15837	3.39731	0.99551	2.25164	4.46806	5.53111	6.64536
28876	ENSG00000285637	AL161449.2	lncRNA	9	12958503	13034326	-	75824	9	12958503	13034326	-	75824	15.4894	-1.4562	0.356963	-4.07941	4.51497e-05	0.000376082	10.2889	2.85835	0	7.99229	8.48938	5.85489	2.98218	24.3461	15.2529	21.8888	6.90988	8.49247	11.6475	3.09537	8.89583	22.6409	18.3075	23.6121	8.16939	16.4023	17.7575	25.4212	6.20621	28.9591	28.0278	6.96857	6.75492	6.70209	15.013	9.96804
27806	ENSG00000253675	AC023194.3	lncRNA	8	86098965	86154225	-	55261	8	86098965	86154225	-	55261	3.42206	-1.45548	0.462968	-3.14381	0.00166766	0.00808251	0	0.952782	0	3.55213	1.54352	1.95163	1.98812	4.68195	1.90662	3.97978	2.30329	0	2.91188	4.12717	2.96528	7.87509	5.23072	5.13306	0	2.89453	3.55151	5.77754	2.48248	5.79183	1.69866	0.99551	2.25164	0	3.16063	5.5378
28868	ENSG00000285784	AL353595.1	lncRNA	9	11618530	12058227	+	439698	9	11618530	12058227	+	439698	5.63178	-1.45205	0.526425	-2.75832	0.00580985	0.0227301	0	0	1.49237	2.6641	2.31529	2.92745	4.9703	3.74556	2.85992	6.96461	2.30329	1.41541	0.970627	4.12717	1.97685	16.7346	0.871786	3.07984	1.16706	8.68359	0.887877	16.1771	9.92994	5.79183	16.1372	1.99102	6.75492	1.11702	6.32127	15.5058
28170	ENSG00000253796	AC104248.1	lncRNA	8	108871128	109063417	-	192290	8	108871128	109063417	-	192290	137.218	1.44991	0.32023	4.52771	5.96265e-06	6.46096e-05	1319.78	93.3726	51.4867	62.1622	288.639	123.929	103.382	84.2751	80.0778	39.7978	65.6438	69.3552	78.6208	110.402	99.831	87.6104	163.024	108.821	154.051	92.625	112.76	45.0648	81.922	120.47	120.605	102.537	78.8074	174.254	157.242	74.2065
37443	ENSG00000258331	LINC02461	lncRNA	12	43155315	43163110	+	7796	12	43155315	43163110	+	7796	3.14762	1.44991	0.512409	2.82959	0.00466082	0.0189803	7.4828	0.952782	8.9542	7.10426	20.0658	0	2.98218	0	1.90662	0	0	1.41541	3.88251	3.09537	2.96528	1.96877	6.97429	4.10645	4.66822	0.964844	0.887877	4.62203	2.48248	1.15837	0.849328	0.99551	2.25164	0	6.32127	1.10756
18279	ENSG00000286281	AL353152.2	lncRNA	6	14210293	14214374	+	4082	6	14210293	14214374	+	4082	3.20365	-1.44897	0.460891	-3.14385	0.00166738	0.00808251	2.80605	0	1.49237	1.77606	0.771762	2.92745	0.99406	2.80917	1.90662	4.97472	3.45494	4.24623	1.94125	4.12717	0.988425	6.89071	5.23072	2.05322	2.33411	0.964844	4.43938	3.46652	2.48248	1.15837	2.54799	2.98653	6.75492	0	1.58032	4.43024
7147	ENSG00000281162	LINC01127	lncRNA	2	101962056	101987167	+	25112	2	101962056	101987167	+	25112	4.83013	-1.44882	0.499995	-2.89767	0.00375946	0.0159123	6.54745	0.952782	0	0.888032	0	0	4.9703	3.74556	0	10.9444	3.45494	2.83082	0.970627	5.15896	6.91898	7.87509	4.35893	3.07984	2.33411	5.78906	3.55151	16.1771	0	8.10856	13.5893	2.98653	4.50328	0	5.53111	5.5378
43940	ENSG00000287439	AC092078.3	lncRNA	15	47956521	47988044	-	31524	15	47956521	47988044	-	31524	2.9964	-1.44629	0.5121	-2.82424	0.00473933	0.0192062	0	0	0	0	3.08705	1.95163	2.98218	1.87278	4.76654	0.994944	2.30329	2.83082	0.970627	3.09537	1.97685	3.93755	3.48714	1.02661	4.66822	4.82422	1.77575	2.31102	7.44745	4.63346	5.9453	0.99551	1.12582	2.23403	1.58032	12.1832
51808	ENSG00000263655	AC090125.1	lncRNA	18	73914405	74034161	-	119757	18	73914405	74034161	-	119757	21.1527	-1.44527	0.397775	-3.63337	0.000279739	0.00179456	3.7414	1.90556	8.20802	25.7529	13.12	3.90326	9.9406	89.8934	14.2996	24.8736	11.5165	0	29.1188	4.12717	33.6065	31.5004	26.1536	8.2129	14.0047	38.5937	12.4303	13.8661	13.6537	11.5837	26.3292	28.8698	21.3906	12.2872	3.95079	46.5175
13676	ENSG00000260278	AC098818.2	lncRNA	4	78773654	78775973	-	2320	4	78773654	78775973	-	2320	1.85165	1.44398	0.465863	3.09958	0.00193797	0.00915878	0.93535	2.85835	2.23855	3.55213	2.31529	4.87908	6.95842	2.80917	1.90662	0.994944	0	0	0.970627	0	1.97685	1.96877	0	1.02661	0	0	0	4.62203	1.24124	0	2.54799	1.99102	1.12582	1.11702	7.11143	2.21512
33758	ENSG00000255484	AP003063.2	lncRNA	11	112534220	112555802	-	21583	11	112534220	112555802	-	21583	2.08572	-1.44294	0.57843	-2.49458	0.0126105	0.0428568	0	0	0.746183	0.888032	0	1.95163	3.97624	2.80917	0.953308	1.98989	3.45494	0	1.94125	1.03179	5.93055	4.92193	0.871786	2.05322	1.16706	4.82422	0.887877	0	2.48248	3.4751	4.24664	3.98204	3.37746	1.11702	0	2.21512
27545	ENSG00000253658	LINC01592	lncRNA	8	68880139	69104242	-	224104	8	68880139	69104242	-	224104	53.4678	-1.44267	0.389513	-3.70377	0.000212423	0.00141865	43.9615	18.1029	55.2176	31.9692	11.5764	3.90326	21.8693	58.0562	18.1128	24.8736	117.468	22.6466	176.654	9.28612	51.3981	66.9383	35.7432	76.9959	60.6869	69.4687	20.4212	20.7991	4.96497	24.3257	38.2198	49.7755	92.3172	11.1702	11.0622	75.3141
2457	ENSG00000226822	AL390036.1	lncRNA	1	108040263	108076020	+	35758	1	108040263	108076020	+	35758	34.2754	1.44249	0.321562	4.48587	7.26178e-06	7.66438e-05	156.203	88.6087	24.6241	38.1854	33.9575	138.566	51.6911	25.2825	26.6926	21.8888	31.0945	50.9548	24.2657	6.19075	36.5717	16.7346	26.1536	10.2661	56.0187	15.4375	44.3938	16.1771	7.44745	25.484	17.8359	10.9506	30.3971	22.3403	36.3473	23.2588
6628	ENSG00000287474	AC110614.1	lncRNA	2	75799974	76208703	+	408730	2	75799974	76208703	+	408730	7.18928	-1.44202	0.542467	-2.65826	0.00785442	0.0290554	1.8707	5.71669	6.71565	2.6641	1.54352	0	4.9703	14.9822	0	5.96967	1.15165	0	1.94125	3.09537	3.9537	2.95316	3.48714	6.15967	2.33411	3.85937	1.77575	2.31102	23.5836	16.2171	8.49328	17.9192	5.6291	2.23403	2.37048	15.5058
26825	ENSG00000253471	AC012574.1	lncRNA	8	23707141	23789487	+	82347	8	23707141	23789487	+	82347	382.065	1.44171	0.585016	2.4644	0.0137245	0.0459272	48.6382	193.415	684.996	881.816	1357.53	222.486	1786.33	263.125	258.346	729.294	1121.7	467.086	14.5594	147.546	570.321	45.2818	89.794	35.9314	715.405	91.6602	1010.4	167.549	6.20621	209.664	311.704	103.533	34.9004	743.932	670.054	52.0553
54181	ENSG00000268564	AC003956.1	lncRNA	19	15124160	15126174	+	2015	19	15124160	15126174	+	2015	4.31941	1.44152	0.329422	4.37589	1.20936e-05	0.000119324	4.67675	12.3862	5.96947	7.99229	10.8047	11.7098	3.97624	1.87278	6.67315	3.97978	0	5.66165	1.94125	0	0.988425	0.984387	1.74357	4.10645	3.50117	2.89453	0	5.77754	7.44745	2.31673	0	1.99102	6.75492	10.0531	6.32127	1.10756
14379	ENSG00000248397	LINC00498	lncRNA	4	138298856	138312658	-	13803	4	138298856	138312658	-	13803	7.36736	1.44071	0.400647	3.59595	0.000323209	0.00202759	5.6121	2.85835	29.8473	3.55213	40.9034	14.6372	2.98218	3.74556	3.81323	7.95955	3.45494	2.83082	2.91188	5.15896	23.7222	7.87509	3.48714	1.02661	3.50117	3.85937	5.32726	9.24406	4.96497	9.26693	8.49328	2.98653	2.25164	5.58508	20.5441	4.43024
15463	ENSG00000253766	AC091946.1	lncRNA	5	21616262	21779522	+	163261	5	21616262	21779522	+	163261	59.8166	1.43978	0.399581	3.60323	0.000314281	0.00198121	390.041	206.754	0	37.2973	126.569	94.6541	47.7149	61.8017	38.1323	50.7422	47.2175	29.7236	24.2657	27.8584	9.88425	54.1413	56.6661	40.0379	23.3411	101.309	43.506	33.5097	22.3424	67.1852	33.1238	65.7036	83.3107	60.3188	67.9536	3.32268
51847	ENSG00000266743	AC103808.6	lncRNA	18	76173304	76177738	-	4435	18	76173304	76177738	-	4435	27.3665	-1.43975	0.39155	-3.67705	0.000235946	0.00155304	4.67675	27.6307	5.96947	7.99229	9.26114	0.975815	41.7505	43.0739	40.0389	28.8534	88.6768	9.90788	22.3244	17.5405	18.7801	37.4067	42.7175	26.6919	16.3388	12.543	28.4121	4.62203	58.3384	8.10856	11.8906	27.8743	50.6619	2.23403	7.11143	44.3024
10898	ENSG00000214407	LINC02085	lncRNA	3	101940859	101997926	+	57068	3	101940859	101997926	+	57068	6.80414	-1.4387	0.391429	-3.67551	0.000237374	0.00156071	0	0.952782	0	3.55213	0.771762	3.90326	7.95248	11.2367	6.67315	11.9393	6.90988	4.24623	8.73564	4.12717	9.88425	11.8126	13.0768	5.13306	3.50117	11.5781	6.21514	8.08856	6.20621	13.9004	12.7399	10.9506	2.25164	1.11702	8.69174	1.10756
10592	ENSG00000240405	SAMMSON	lncRNA	3	69999550	70518064	+	518515	3	69999550	70518064	+	518515	103.795	-1.43783	0.339391	-4.23649	2.27038e-05	0.000206886	33.6726	40.0168	11.1928	43.5136	57.1104	46.8391	47.7149	190.087	41.9455	109.444	88.6768	62.2781	68.9145	65.0029	58.3171	94.5011	161.28	51.3306	47.8493	83.9414	79.9089	154.838	74.4745	139.004	163.92	59.7306	698.008	20.1063	106.671	69.7763
16593	ENSG00000286338	AC099487.2	lncRNA	5	102664610	102726598	+	61989	5	102664610	102726598	+	61989	8.32378	-1.43697	0.413159	-3.47799	0.00050518	0.00298551	1.8707	3.81113	3.73092	2.6641	3.85881	0	5.96436	3.74556	3.81323	7.95955	2.30329	2.83082	9.70627	7.22254	7.9074	14.7658	9.58965	16.4258	3.50117	6.75391	12.4303	11.5551	1.24124	8.10856	20.3839	0.99551	15.7615	0	10.2721	6.64536
28253	ENSG00000286362	AP005717.2	lncRNA	8	119832875	119855509	+	22635	8	119832875	119855509	+	22635	14.6821	1.43583	0.254502	5.64174	1.68338e-08	3.52833e-07	7.4828	29.5362	41.7863	49.7298	36.2728	10.734	24.8515	11.2367	7.62646	8.9545	13.8198	16.9849	9.70627	10.3179	11.8611	6.89071	14.8204	8.2129	4.66822	12.543	15.0939	8.08856	12.4124	13.9004	2.54799	14.9326	10.1324	20.1063	31.6063	13.2907
14273	ENSG00000248491	AC093772.1	lncRNA	4	127094410	127470569	-	376160	4	127094410	127470569	-	376160	11.8865	-1.43182	0.356614	-4.01505	5.94344e-05	0.000477777	0.93535	1.90556	2.23855	6.21622	10.0329	3.90326	3.97624	26.2189	5.71985	7.95955	2.30329	14.1541	17.4713	14.4451	12.8495	21.6565	6.1025	8.2129	9.33645	7.71875	3.55151	5.77754	12.4124	22.009	11.8906	10.9506	23.6422	7.81911	9.4819	28.7966
6250	ENSG00000271955	AC007100.1	lncRNA	2	59218680	60100200	-	881521	2	59218680	60100200	-	881521	561.496	1.43075	0.319562	4.47723	7.56182e-06	7.93029e-05	1304.81	252.487	358.914	1003.48	1037.25	2799.61	313.129	404.52	293.619	431.806	116.316	723.275	213.538	463.274	347.926	244.128	212.716	610.834	261.42	317.434	546.044	701.393	988.029	834.023	636.147	347.433	503.242	1320.31	1253.98	242.556
12078	ENSG00000223930	AC117453.1	lncRNA	3	178164008	178385479	-	221472	3	178164008	178385479	-	221472	1528.64	-1.42968	0.279019	-5.12397	2.99172e-07	4.53479e-06	234.773	421.13	262.657	912.009	889.841	159.058	750.515	4114.5	1384.2	1751.1	1300.21	1303.59	696.91	1516.73	754.168	1327.94	1050.5	1514.25	854.285	1699.09	1538.69	1296.48	2699.7	2297.04	2571.77	958.676	1511.98	1483.4	916.584	2291.54
40839	ENSG00000225083	GRTP1-AS1	lncRNA	13	113351645	113361868	+	10224	13	113351645	113361868	+	10224	3.62562	-1.42963	0.520972	-2.74416	0.00606662	0.0235146	0	3.81113	1.49237	0	2.31529	2.92745	1.98812	6.55473	9.53308	3.97978	4.60659	0	0.970627	4.12717	0.988425	8.85948	6.97429	0	1.16706	0.964844	1.77575	3.46652	9.92994	5.79183	2.54799	2.98653	1.12582	1.11702	0.790158	6.64536
9279	ENSG00000233611	AC019068.1	lncRNA	2	236167447	236294927	+	127481	2	236167447	236294927	+	127481	138.91	-1.42883	0.24031	-5.94577	2.75162e-09	7.20152e-08	74.828	60.0253	43.2786	44.4016	74.8609	53.6698	86.4832	302.454	223.074	92.5298	85.2218	73.6014	104.828	101.116	193.731	114.189	98.5118	260.759	231.077	247.965	113.648	251.901	183.704	151.746	151.18	229.963	55.1652	52.4997	58.4717	200.468
40831	ENSG00000269125	AL137002.1	lncRNA	13	113165002	113165183	-	182	13	113165002	113165183	-	182	1.15923	1.42871	0.584484	2.4444	0.0145093	0.0479802	0.93535	3.81113	1.49237	0.888032	3.85881	1.95163	0	0	0	0.994944	0	0	0	0	0.988425	2.95316	3.48714	1.02661	0	0.964844	2.66363	1.15551	0	1.15837	0	0	0	2.23403	4.74095	1.10756
50062	ENSG00000265702	AC005821.1	lncRNA	17	62699244	62754973	+	55730	17	62699244	62754973	+	55730	8.74098	-1.4249	0.332597	-4.28415	1.83436e-05	0.000172285	3.7414	4.76391	8.20802	5.32819	0.771762	3.90326	2.98218	15.9186	7.62646	14.9242	9.21317	12.7387	7.76502	9.28612	7.9074	11.8126	18.3075	10.2661	9.33645	10.6133	4.43938	11.5551	16.1361	5.79183	10.1919	5.97306	14.6357	2.23403	2.37048	6.64536
22703	ENSG00000286305	AC004893.3	lncRNA	7	98989867	98993778	-	3912	7	98989867	98993778	-	3912	3.5309	-1.42355	0.482433	-2.95077	0.00316978	0.0138022	0.93535	0	0	0	3.85881	1.95163	1.98812	4.68195	1.90662	3.97978	3.45494	1.41541	1.94125	2.06358	1.97685	6.89071	9.58965	2.05322	3.50117	1.92969	2.66363	5.77754	2.48248	1.15837	6.79463	1.99102	2.25164	1.11702	3.95079	4.43024
36481	ENSG00000232903	LINC01166	lncRNA	10	132943967	132965289	-	21323	10	132943967	132965289	-	21323	14.2998	1.42311	0.379379	3.75116	0.000176015	0.00120613	13.0949	40.0168	9.70039	16.8726	71.7739	18.5405	19.8812	3.74556	8.57977	5.96967	28.7912	18.4004	5.82376	22.6994	5.93055	18.7034	7.84608	1.02661	4.66822	7.71875	10.6545	15.0216	2.48248	16.2171	2.54799	3.98204	1.12582	30.1594	24.4949	7.75292
2850	ENSG00000232527	AC245595.1	lncRNA	1	144227029	144250326	-	23298	1	144227029	144250326	-	23298	5.39472	1.42274	0.425522	3.34352	0.000827233	0.00451812	21.5131	8.57504	6.71565	15.0965	13.12	0	2.98218	1.87278	2.85992	0.994944	2.30329	1.41541	0.970627	2.06358	4.94213	5.90632	3.48714	9.23951	5.83528	0.964844	1.77575	5.77754	0	2.31673	10.1919	6.96857	2.25164	16.7552	7.90158	0
3911	ENSG00000260990	Z94057.1	lncRNA	1	175307218	175335459	+	28242	1	175307218	175335459	+	28242	1.09374	1.42074	0.580246	2.44851	0.0143447	0.0475578	0.93535	2.85835	1.49237	0.888032	0.771762	6.83071	1.98812	3.74556	0.953308	0.994944	0	0	0.970627	1.03179	1.97685	0	1.74357	0	0	0	2.66363	1.15551	0	0	0.849328	0	0	1.11702	2.37048	0
13152	ENSG00000285454	AC111006.1	lncRNA	4	42151028	42268110	+	117083	4	42151028	42268110	+	117083	8.53198	-1.42016	0.408041	-3.48045	0.000500581	0.00296128	5.6121	3.81113	0	3.55213	7.71762	0	2.98218	5.61834	5.71985	14.9242	8.06152	4.24623	13.5888	0	26.6875	1.96877	6.97429	3.07984	9.33645	6.75391	18.6454	5.77754	4.96497	15.0588	14.4386	9.9551	9.00656	1.11702	8.69174	7.75292
6225	ENSG00000226702	MIR217HG	lncRNA	2	55963191	56047326	-	84136	2	55963191	56047326	-	84136	2.28969	-1.42007	0.580644	-2.44567	0.0144583	0.0478646	0	1.90556	0	3.55213	0	0.975815	1.98812	1.87278	1.90662	0	2.30329	0	4.85313	1.03179	4.94213	0	2.61536	1.02661	2.33411	2.89453	5.32726	1.15551	4.96497	1.15837	0.849328	3.98204	2.25164	1.11702	0	3.32268
9667	ENSG00000249786	EAF1-AS1	lncRNA	3	15436171	15455940	-	19770	3	15436171	15455940	-	19770	21.4715	-1.41797	0.254234	-5.57742	2.44108e-08	4.89189e-07	11.2242	11.4334	15.6699	9.76835	1.54352	5.85489	14.9109	27.1553	21.9261	27.8584	25.3362	9.90788	24.2657	19.604	30.6412	30.516	32.2561	5.13306	24.5082	23.1562	15.9818	21.9547	22.3424	26.6424	26.3292	14.9326	31.523	10.0531	5.53111	17.721
9735	ENSG00000282987	AC099753.1	lncRNA	3	21006730	21226305	-	219576	3	21006730	21226305	-	219576	3.17	-1.41794	0.542289	-2.61473	0.00892978	0.0323007	0.93535	2.85835	0	0.888032	0.771762	0	0.99406	2.80917	4.76654	2.98483	0	0	0.970627	4.12717	0	3.93755	5.23072	1.02661	1.16706	2.89453	2.66363	3.46652	6.20621	6.9502	3.39731	4.97755	2.25164	3.35105	3.16063	3.32268
29347	ENSG00000284612	AL591543.1	lncRNA	9	38650215	38662717	+	12503	9	38650215	38662717	+	12503	554.364	1.41725	0.327712	4.32467	1.52757e-05	0.000146674	318.019	272.496	1603.55	719.306	1060.4	1206.11	812.147	441.976	303.152	456.679	300.58	703.46	257.216	266.202	131.461	304.176	164.768	658.058	769.09	168.848	814.183	746.458	743.504	433.229	312.553	348.428	140.727	1865.42	1615.87	81.9594
10937	ENSG00000240423	LINC00636	lncRNA	3	107834586	107928907	+	94322	3	107834586	107928907	+	94322	7.1773	-1.41536	0.393581	-3.59611	0.000323012	0.00202721	0.93535	0.952782	1.49237	7.99229	5.40233	0.975815	1.98812	13.1095	3.81323	12.9343	2.30329	1.41541	4.85313	8.25433	3.9537	10.8283	11.3332	11.2927	1.16706	9.64844	7.10301	9.24406	2.48248	6.9502	17.8359	4.97755	3.37746	2.23403	6.32127	8.86048
52119	ENSG00000278192	AL118505.1	lncRNA	20	6065966	6067897	-	1932	20	6065966	6067897	-	1932	3.22048	1.41484	0.482966	2.92948	0.00339531	0.0145916	0.93535	0	2.98473	25.7529	0.771762	1.95163	9.9406	0	2.85992	1.98989	1.15165	4.24623	0.970627	0	2.96528	1.96877	1.74357	3.07984	2.33411	1.92969	1.77575	2.31102	2.48248	6.9502	4.24664	1.99102	3.37746	4.46806	7.90158	4.43024
14913	ENSG00000251504	LINC01099	lncRNA	4	177729638	177907936	-	178299	4	177729638	177907936	-	178299	397.616	-1.41287	0.214223	-6.59532	4.24332e-11	1.70186e-09	69.2159	114.334	164.907	188.263	117.308	212.728	211.735	633.936	340.331	616.865	525.151	508.133	393.104	476.688	519.912	486.287	203.126	325.436	477.326	330.941	738.713	687.527	115.436	379.944	293.868	330.509	491.983	273.669	233.097	656.783
51718	ENSG00000267134	LINC01924	lncRNA	18	64041555	64423601	+	382047	18	64041555	64423601	+	382047	8.21588	1.41278	0.355996	3.96853	7.23183e-05	0.000564676	48.6382	23.8195	5.22328	6.21622	5.40233	27.3228	5.96436	8.42751	2.85992	2.98483	2.30329	5.66165	3.88251	7.22254	9.88425	8.85948	2.61536	4.10645	2.33411	9.64844	5.32726	3.46652	7.44745	4.63346	6.79463	7.96408	4.50328	14.5212	3.95079	12.1832
12393	ENSG00000237222	LINC01968	lncRNA	3	194708093	194826008	+	117916	3	194708093	194826008	+	117916	16.031	-1.41071	0.297683	-4.73897	2.14805e-06	2.61492e-05	6.54745	2.85835	9.70039	9.76835	2.31529	8.78234	7.95248	14.0458	11.4397	25.8686	13.8198	9.90788	4.85313	19.604	10.8727	24.6097	23.5382	25.6653	4.66822	29.9102	8.87877	17.3326	23.5836	30.1175	22.0825	15.9282	24.768	5.58508	10.2721	14.3983
21429	ENSG00000233429	HOTAIRM1	lncRNA	7	27095647	27100265	+	4619	7	27095647	27100265	+	4619	13.8915	1.40957	0.366495	3.84608	0.000120024	0.000871162	13.0949	25.7251	5.96947	20.4247	6.1741	44.8875	38.7683	4.68195	1.90662	13.9292	17.2747	15.5695	3.88251	5.15896	11.8611	4.92193	6.1025	7.18628	4.66822	6.75391	10.6545	24.2657	2.48248	1.15837	6.79463	5.97306	14.6357	25.6913	56.1013	6.64536
25503	ENSG00000241743	XACT	lncRNA	X	113616300	114059289	-	442990	X	113616300	114059289	-	442990	8.4377	-1.40867	0.373531	-3.77123	0.000162443	0.00112355	1.8707	2.85835	2.98473	10.6564	3.85881	2.92745	2.98218	19.6642	7.62646	4.97472	10.3648	5.66165	3.88251	7.22254	14.8264	8.85948	4.35893	8.2129	4.66822	3.85937	6.21514	6.93305	6.20621	12.742	11.0413	1.99102	4.50328	2.23403	3.16063	15.5058
36562	ENSG00000256672	LINC02455	lncRNA	12	674801	684127	-	9327	12	674801	684127	-	9327	215.186	1.40772	0.26053	5.4033	6.54264e-08	1.17471e-06	172.104	308.701	197.739	266.41	983.996	207.849	184.895	93.639	205.914	103.474	171.595	427.454	189.272	130.006	164.079	201.799	130.768	113.954	226.409	137.973	135.845	108.618	278.038	177.23	104.467	241.909	100.198	684.73	655.832	141.768
8352	ENSG00000236153	AC104076.1	lncRNA	2	180979427	180980090	-	664	2	180979427	180980090	-	664	1.61413	1.40569	0.533097	2.63684	0.00836832	0.0306206	0	0	2.98473	8.88032	4.63057	1.95163	1.98812	1.87278	0	0.994944	2.30329	1.41541	0	0	1.97685	0	0.871786	0	2.33411	0.964844	0.887877	3.46652	4.96497	1.15837	0.849328	0.99551	0	3.35105	3.16063	0
41546	ENSG00000258651	SEC23A-AS1	lncRNA	14	39103140	39103812	+	673	14	39103140	39103812	+	673	2.4102	1.40199	0.441421	3.17608	0.0014928	0.00736084	4.67675	7.62226	2.23855	6.21622	1.54352	12.6856	1.98812	0.93639	0.953308	1.98989	1.15165	1.41541	0	0	1.97685	0.984387	0.871786	2.05322	2.33411	3.85937	2.66363	0	0	4.63346	3.39731	0.99551	1.12582	2.23403	2.37048	0
38312	ENSG00000236333	TRHDE-AS1	lncRNA	12	72249964	72276954	-	26991	12	72249964	72276954	-	26991	12.7535	1.40142	0.427998	3.27437	0.00105899	0.00554903	13.0949	4.76391	32.0859	29.3051	18.5223	11.7098	87.4773	6.55473	6.67315	9.94944	23.0329	8.49247	32.0307	1.03179	11.8611	0.984387	6.1025	3.07984	15.1717	4.82422	8.87877	2.31102	8.6887	2.31673	9.34261	7.96408	11.2582	15.6382	3.95079	6.64536
9013	ENSG00000286272	AC093843.2	lncRNA	2	220811618	220853456	-	41839	2	220811618	220853456	-	41839	92.9846	1.40084	0.459821	3.0465	0.00231523	0.010622	79.5048	214.376	163.414	248.649	316.422	77.0894	95.4297	168.55	83.8911	46.7624	55.279	120.31	91.2389	8.25433	43.4907	27.5628	6.97429	48.2508	108.536	51.1367	29.2999	21.9547	306.587	28.9591	108.714	110.502	120.463	348.509	35.5571	32.1192
18829	ENSG00000234006	DDX39B-AS1	lncRNA	6	31542304	31543138	+	835	6	31542304	31543138	+	835	1.9079	1.40069	0.451249	3.10402	0.00190907	0.00904235	1.8707	2.85835	4.4771	7.99229	1.54352	3.90326	2.98218	0	3.81323	1.98989	4.60659	2.83082	0.970627	1.03179	0	0.984387	1.74357	0	2.33411	0	0	1.15551	0	0	2.54799	2.98653	0	3.35105	3.16063	1.10756
3772	ENSG00000285622	AL135926.1	lncRNA	1	168695874	169103276	-	407403	1	168695874	169103276	-	407403	30.1198	1.40067	0.240083	5.83413	5.40731e-09	1.29736e-07	50.5089	25.7251	64.1718	39.0734	155.896	65.3796	22.8634	21.537	13.3463	19.8989	26.4879	42.4623	25.2363	24.763	18.7801	18.7034	10.4614	15.3992	19.8399	20.2617	8.87877	19.6436	8.6887	33.5926	31.4252	32.8518	11.2582	41.3296	45.039	28.7966
4764	ENSG00000227496	AC099066.2	lncRNA	1	225700264	225752258	+	51995	1	225700264	225752258	+	51995	3.6977	-1.40057	0.505893	-2.76851	0.00563132	0.0221367	5.6121	0	0.746183	0.888032	4.63057	0.975815	0	6.55473	2.85992	1.98989	3.45494	0	4.85313	1.03179	2.96528	3.93755	5.23072	2.05322	1.16706	5.78906	2.66363	2.31102	2.48248	9.26693	4.24664	2.98653	7.88074	1.11702	0.790158	6.64536
23878	ENSG00000283128	AC009403.2	lncRNA	7	155474256	155644406	-	170151	7	155474256	155644406	-	170151	24.5024	1.39959	0.270726	5.16978	2.34376e-07	3.64e-06	122.531	22.8668	17.1622	19.5367	77.1762	22.4437	23.8574	3.74556	17.1595	32.8332	14.9714	28.3082	11.6475	25.7948	12.8495	18.7034	14.8204	12.3193	16.3388	21.2266	22.1969	12.7106	12.4124	18.5339	24.6305	8.95959	15.7615	58.0848	52.1505	18.8285
25910	ENSG00000283692	Z96074.1	lncRNA	X	137573752	137981780	+	408029	X	137573752	137981780	+	408029	5.77505	-1.39872	0.478555	-2.9228	0.00346897	0.0148629	0	0.952782	2.23855	3.55213	6.94586	0.975815	1.98812	10.3003	2.85992	6.96461	2.30329	4.24623	9.70627	1.03179	0	9.84387	7.84608	2.05322	2.33411	3.85937	7.10301	2.31102	1.24124	3.4751	12.7399	4.97755	4.50328	2.23403	3.95079	3.32268
29029	ENSG00000284418	AL391117.1	lncRNA	9	22703516	23438700	-	735185	9	22703516	23438700	-	735185	20.2579	-1.39867	0.421314	-3.31979	0.000900855	0.00485236	1.8707	2.85835	1.49237	10.6564	22.3811	9.75815	11.9287	44.0103	5.71985	23.8787	10.3648	2.83082	16.5007	16.5087	1.97685	36.4223	19.1793	13.346	3.50117	18.332	22.1969	20.7991	27.3073	30.1175	38.2198	27.8743	12.384	1.11702	18.9638	11.0756
9026	ENSG00000267034	AC010980.1	lncRNA	2	222317242	222318653	-	1412	2	222317242	222318653	-	1412	21.8333	1.39683	0.326238	4.28165	1.85515e-05	0.000174017	18.707	20.0084	27.6088	46.1777	33.9575	83.9201	26.8396	8.42751	1.90662	25.8686	5.75823	46.7086	12.6182	14.4451	7.9074	12.797	13.0768	11.2927	7.00233	10.6133	6.21514	42.7538	35.996	23.1673	26.3292	15.9282	12.384	61.4358	50.5701	9.96804
2165	ENSG00000284240	AC099062.1	lncRNA	1	87212669	87264741	+	52073	1	87212669	87264741	+	52073	6.05375	-1.39569	0.396956	-3.51598	0.000438128	0.00263917	1.8707	1.90556	0.746183	7.10426	1.54352	3.90326	2.98218	8.42751	7.62646	6.96461	4.60659	2.83082	7.76502	7.22254	13.838	0	8.71786	0	5.83528	7.71875	3.55151	3.46652	4.96497	5.79183	7.64396	5.97306	10.1324	3.35105	1.58032	8.86048
15586	ENSG00000248279	LINC02120	lncRNA	5	32947443	32962467	+	15025	5	32947443	32962467	+	15025	44.1718	-1.3948	0.273524	-5.09935	3.40815e-07	5.10088e-06	10.2889	18.1029	5.22328	11.5444	27.0117	25.3712	38.7683	38.392	21.9261	31.8382	17.2747	25.4774	44.6488	46.4306	41.5139	70.8759	64.5122	60.5701	64.1881	85.8711	11.5424	33.5097	53.3734	70.6603	81.5355	81.6318	86.6881	24.5743	18.1736	50.9477
38187	ENSG00000197301	HMGA2-AS1	lncRNA	12	65851340	65882167	-	30828	12	65851340	65882167	-	30828	126.78	-1.39436	0.258809	-5.38763	7.1394e-08	1.2688e-06	38.3494	139.106	56.7099	32.8572	23.1529	107.34	61.6317	80.5295	213.541	189.039	283.305	49.5394	201.89	89.7659	180.882	191.955	244.972	151.939	150.55	160.164	71.918	77.419	59.5796	130.895	96.8234	67.6946	157.615	23.4573	29.2359	162.811
17004	ENSG00000250994	AC005355.1	lncRNA	5	134436711	134492519	+	55809	5	134436711	134492519	+	55809	218.275	1.39081	0.181253	7.67329	1.67635e-14	1.47339e-12	193.617	290.598	587.246	566.564	532.516	174.671	248.515	195.705	111.537	179.09	149.714	142.957	211.597	161.991	214.488	121.08	132.511	265.892	164.555	95.5195	166.033	114.395	188.669	118.153	124.851	193.129	147.482	556.274	542.049	201.576
51391	ENSG00000267337	LINC01478	lncRNA	18	44280768	44579953	-	299186	18	44280768	44579953	-	299186	11.0933	-1.39014	0.416218	-3.33994	0.000837979	0.00457092	4.67675	1.90556	1.49237	7.99229	3.08705	3.90326	7.95248	16.855	10.4864	21.8888	10.3648	5.66165	4.85313	23.7312	10.8727	22.6409	13.0768	2.05322	1.16706	5.78906	7.99089	8.08856	0	16.2171	31.4252	7.96408	11.2582	1.11702	12.6425	5.5378
46705	ENSG00000279249	AC007614.1	lncRNA	16	49282021	49350504	+	68484	16	49282021	49350504	+	68484	145.203	-1.38935	0.435842	-3.18774	0.0014339	0.00711771	212.324	60.0253	66.4103	6.21622	34.7293	34.1535	60.6376	88.957	279.319	43.7776	513.634	43.8778	345.543	92.8612	197.685	230.347	181.332	69.8096	543.848	72.3633	38.1787	92.4406	45.926	69.502	52.6584	448.975	52.9135	67.0209	45.8292	77.5292
37897	ENSG00000258763	AC122685.1	lncRNA	12	55434734	55585471	-	150738	12	55434734	55585471	-	150738	170.203	1.3867	0.259861	5.33631	9.48573e-08	1.63299e-06	133.755	177.217	393.985	194.479	714.652	447.899	134.198	61.8017	40.9922	111.434	78.312	159.942	186.36	122.783	80.0624	117.142	114.204	70.8362	130.71	115.781	197.996	186.037	233.354	115.837	179.208	207.066	46.1586	280.371	398.24	76.4216
8552	ENSG00000231557	AC020718.1	lncRNA	2	198882573	199071791	-	189219	2	198882573	199071791	-	189219	4.26228	-1.38658	0.563211	-2.46193	0.0138192	0.0461817	0.93535	1.90556	0.746183	0.888032	8.48938	0.975815	0	0.93639	1.90662	2.98483	5.75823	0	0	1.03179	2.96528	6.89071	0	5.13306	1.16706	4.82422	0.887877	1.15551	13.6537	6.9502	5.09597	4.97755	5.6291	2.23403	0.790158	6.64536
20435	ENSG00000237596	AL138828.1	lncRNA	6	135991936	136225751	-	233816	6	135991936	136225751	-	233816	175.273	1.38567	0.265007	5.22882	1.70598e-07	2.74874e-06	352.627	124.814	312.651	185.599	972.42	133.687	106.364	102.066	109.63	133.323	81.7669	285.913	197.037	87.7023	134.426	110.251	171.742	125.247	205.402	61.75	172.248	98.2182	163.844	112.361	107.865	193.129	60.7943	231.222	538.888	78.6367
50259	ENSG00000227517	LINC01483	lncRNA	17	69577251	69903000	+	325750	17	69577251	69903000	+	325750	35.1191	-1.38345	0.223755	-6.18289	6.2939e-10	1.90609e-08	4.67675	5.71669	18.6546	25.7529	23.9246	13.6614	18.8871	44.9467	39.0856	26.8635	19.578	29.7236	52.4139	29.922	83.0277	28.5472	42.7175	42.0911	64.1881	41.4883	25.7484	26.5767	62.0621	26.6424	33.9731	25.8832	48.4103	18.9893	11.8524	26.5814
6630	ENSG00000287172	AC073091.3	lncRNA	2	76185020	76399490	+	214471	2	76185020	76399490	+	214471	9.8118	-1.38159	0.440795	-3.13432	0.00172255	0.00830331	1.8707	0.952782	4.4771	2.6641	6.1741	5.85489	4.9703	14.9822	6.67315	2.98483	2.30329	4.24623	5.82376	5.15896	8.89583	19.6877	5.23072	13.346	3.50117	4.82422	2.66363	1.15551	16.1361	34.751	10.1919	8.95959	7.88074	10.0531	3.16063	28.7966
26330	ENSG00000253444	AC245519.1	lncRNA	8	2493876	2512580	-	18705	8	2493876	2512580	-	18705	1.97285	1.37989	0.527767	2.61458	0.00893362	0.0323106	6.54745	1.90556	8.20802	2.6641	1.54352	4.87908	5.96436	1.87278	0.953308	3.97978	4.60659	1.41541	0	1.03179	0.988425	0	0.871786	0	0	0	2.66363	0	4.96497	2.31673	1.69866	0.99551	3.37746	1.11702	0	3.32268
20503	ENSG00000225148	AL050338.1	lncRNA	6	139856104	139877391	-	21288	6	139856104	139877391	-	21288	1.30288	1.37945	0.542944	2.54068	0.0110636	0.0385055	0	0.952782	4.4771	0.888032	3.08705	0.975815	0.99406	0	0	0	1.15165	0	0.970627	0	0.988425	2.95316	0	1.02661	0	1.92969	1.77575	1.15551	0	1.15837	1.69866	0.99551	3.37746	6.70209	3.95079	0
16447	ENSG00000250049	AC114316.1	lncRNA	5	92082597	92479426	+	396830	5	92082597	92479426	+	396830	300.862	1.37888	0.28546	4.83039	1.36269e-06	1.74099e-05	243.191	342.049	400.701	840.966	705.39	554.263	514.923	151.695	124.883	281.569	52.9757	346.776	154.33	123.815	76.1087	210.659	129.896	208.402	282.427	219.984	427.957	339.719	84.4045	368.36	238.661	82.6273	111.456	778.56	688.228	101.895
43624	ENSG00000259395	AC087516.1	lncRNA	15	36341739	36344166	+	2428	15	36341739	36344166	+	2428	58.6879	-1.3776	0.27004	-5.10146	3.37049e-07	5.04707e-06	31.8019	43.828	18.6546	14.2085	20.8376	17.5647	55.6673	51.5014	151.576	41.7877	64.4922	16.9849	58.2376	49.526	65.2361	39.3755	82.8197	24.6387	64.1881	55.9609	48.8332	85.5076	21.1011	143.637	68.7956	63.7126	79.9332	10.0531	26.8654	87.4972
50495	ENSG00000204282	TNRC6C-AS1	lncRNA	17	78107398	78111799	-	4402	17	78107398	78111799	-	4402	157.871	-1.37739	0.165993	-8.2979	1.05968e-16	1.52963e-14	39.2847	65.7419	76.8569	67.4904	40.9034	79.041	115.311	170.423	270.739	211.923	192.325	181.173	189.272	204.295	138.38	190.971	250.203	241.254	103.868	176.566	216.642	210.302	105.506	181.863	174.112	117.47	297.216	75.957	83.7568	150.628
30304	ENSG00000227531	AL162414.1	lncRNA	9	111139246	111284836	-	145591	9	111139246	111284836	-	145591	71.3789	1.37632	0.196056	7.02003	2.21816e-12	1.1714e-10	146.85	176.265	124.613	135.869	53.2516	105.388	329.034	63.6745	25.7393	49.7472	36.8527	69.3552	33.9719	33.0173	44.4791	48.235	47.0765	43.1177	50.1834	55.9609	69.2544	55.4644	59.5796	55.6016	51.809	37.8294	54.0394	67.0209	63.2127	59.8082
40002	ENSG00000226519	LINC00390	lncRNA	13	44094822	44147762	-	52941	13	44094822	44147762	-	52941	22.242	1.37376	0.260105	5.28156	1.28089e-07	2.1369e-06	16.8363	16.1973	112.674	59.4981	34.7293	35.1293	29.8218	31.8372	13.3463	14.9242	23.0329	38.2161	19.4125	14.4451	10.8727	13.7814	16.5639	26.6919	12.8376	4.82422	7.99089	17.3326	18.6186	24.3257	20.3839	15.9282	13.5098	31.2764	35.5571	12.1832
15115	ENSG00000248925	AC021087.1	lncRNA	5	269858	271516	-	1659	5	269858	271516	-	1659	1.12351	1.37361	0.556788	2.46704	0.0136237	0.0456518	1.8707	0	2.23855	2.6641	2.31529	4.87908	0	2.80917	1.90662	0.994944	0	0	0.970627	0	0	0.984387	0.871786	0	1.16706	0	1.77575	0	0	0	0	0.99551	2.25164	1.11702	3.95079	0
50788	ENSG00000266049	AP001011.1	lncRNA	18	2688564	2833065	-	144502	18	2688564	2833065	-	144502	12.3648	-1.37213	0.410953	-3.33891	0.000841081	0.00458451	0	4.76391	2.23855	8.88032	8.48938	0	7.95248	19.6642	8.57977	18.9039	12.6681	5.66165	9.70627	6.19075	6.91898	19.6877	19.1793	7.18628	1.16706	18.332	11.5424	24.2657	3.72373	19.6922	35.6718	5.97306	6.75492	1.11702	16.5933	6.64536
29505	ENSG00000232827	LINC01189	lncRNA	9	62452451	62522018	+	69568	9	62452451	62522018	+	69568	3.22371	1.37174	0.535785	2.56025	0.0104597	0.0368206	1.8707	6.66947	18.6546	1.77606	9.26114	0	0.99406	3.74556	0	3.97978	4.60659	1.41541	4.85313	0	3.9537	0.984387	6.1025	0	4.66822	0.964844	0	1.15551	0	3.4751	0.849328	2.98653	1.12582	3.35105	11.0622	2.21512
40416	ENSG00000234377	RNF219-AS1	lncRNA	13	77919689	78617328	+	697640	13	77919689	78617328	+	697640	112.172	-1.37139	0.260402	-5.26646	1.39078e-07	2.29443e-06	28.9959	72.4114	82.8264	63.9383	43.9904	48.7908	35.7862	95.5117	60.0584	54.7219	101.345	66.5243	137.829	78.4162	286.643	73.829	98.5118	111.901	239.246	135.078	57.712	105.151	151.432	38.2261	47.5624	189.147	92.3172	43.5636	37.9276	152.843
45806	ENSG00000263257	AC040173.1	lncRNA	16	14407668	14418908	-	11241	16	14407668	14418908	-	11241	29.3827	1.36964	0.231438	5.91796	3.25955e-09	8.34688e-08	37.414	68.6003	44.771	42.6255	52.4798	26.347	8.94654	15.9186	23.8327	18.9039	20.7296	39.6315	15.53	13.4133	12.8495	13.7814	14.8204	17.4524	18.6729	31.8398	16.8697	23.1102	18.6186	18.5339	33.1238	26.8788	13.5098	102.765	109.042	23.2588
58405	ENSG00000227330	AF130417.1	lncRNA	21	18022370	18114904	-	92535	21	18022370	18114904	-	92535	3.74278	1.369	0.427267	3.20409	0.00135491	0.00680493	8.41815	5.71669	14.1775	19.5367	3.85881	1.95163	7.95248	5.61834	2.85992	0	4.60659	2.83082	3.88251	1.03179	3.9537	1.96877	0.871786	3.07984	7.00233	0	1.77575	2.31102	1.24124	2.31673	4.24664	4.97755	5.6291	0	0.790158	1.10756
50601	ENSG00000262115	AC027601.3	lncRNA	17	81197393	81200288	+	2896	17	81197393	81200288	+	2896	18.2163	-1.36893	0.280279	-4.88416	1.03868e-06	1.37253e-05	8.41815	1.90556	17.1622	8.88032	13.12	2.92745	7.95248	18.7278	17.1595	11.9393	21.8813	2.83082	37.8545	22.6994	31.6296	16.7346	32.2561	13.346	32.6776	28.9453	34.6272	31.1987	21.1011	10.4253	7.64396	14.9326	37.1521	7.81911	5.53111	14.3983
50822	ENSG00000263878	DLGAP1-AS4	lncRNA	18	3962353	4024150	+	61798	18	3962353	4024150	+	61798	19.5145	-1.36624	0.319811	-4.27204	1.93694e-05	0.000180832	1.8707	18.1029	11.1928	7.99229	11.5764	4.87908	5.96436	53.3742	8.57977	17.909	24.1846	16.9849	14.5594	41.2717	12.8495	10.8283	26.1536	14.3726	21.007	16.4023	19.5333	23.1102	14.8949	17.3755	23.7812	25.8832	9.00656	7.81911	10.2721	22.1512
8108	ENSG00000236107	SCN1A-AS1	lncRNA	2	165957188	166390771	+	433584	2	165957188	166390771	+	433584	55.2944	1.36532	0.392687	3.47686	0.000507314	0.00299574	63.6038	157.209	43.2786	84.363	254.681	87.8234	34.7921	47.7559	30.5058	15.9191	92.1317	167.019	14.5594	31.9855	40.5254	18.7034	85.435	36.958	14.0047	10.6133	67.4786	9.24406	21.1011	26.6424	23.7812	14.9326	18.0131	122.872	77.4355	6.64536
58872	ENSG00000185186	LINC00313	lncRNA	21	43461960	43479534	-	17575	21	43461960	43479534	-	17575	3.42272	1.36467	0.481526	2.83405	0.00459621	0.018745	6.54745	15.2445	2.23855	1.77606	3.08705	0.975815	1.98812	0	3.81323	2.98483	3.45494	5.66165	4.85313	0	0	4.92193	0.871786	0	0	1.92969	5.32726	8.08856	2.48248	3.4751	0.849328	0	4.50328	10.0531	15.013	3.32268
43922	ENSG00000285934	AC091074.1	lncRNA	15	46365836	46381043	+	15208	15	46365836	46381043	+	15208	2.42059	-1.36207	0.522417	-2.60725	0.00912735	0.032895	0	0	0.746183	2.6641	0	0	1.98812	1.87278	2.85992	0	4.60659	2.83082	0.970627	1.03179	3.9537	0.984387	3.48714	2.05322	3.50117	0.964844	0.887877	0	4.96497	4.63346	1.69866	3.98204	2.25164	2.23403	2.37048	5.5378
11113	ENSG00000286584	AC023494.1	lncRNA	3	119666282	119670688	+	4407	3	119666282	119670688	+	4407	620.405	1.36191	0.260019	5.23773	1.62566e-07	2.64372e-06	2760.22	1039.49	988.693	1283.21	528.657	1554.47	1102.41	394.22	395.623	233.812	393.863	212.312	534.815	181.595	578.229	322.879	234.51	827.449	527.509	845.203	439.499	849.298	122.883	582.658	436.555	539.566	506.619	864.57	263.913	583.684
42422	ENSG00000259163	AL096869.2	lncRNA	14	90642638	90648894	+	6257	14	90642638	90648894	+	6257	6.31949	-1.36178	0.33336	-4.085	4.4077e-05	0.000368392	1.8707	1.90556	3.73092	3.55213	3.85881	3.90326	1.98812	10.3003	7.62646	2.98483	3.45494	12.7387	4.85313	8.25433	7.9074	2.95316	11.3332	12.3193	9.33645	8.68359	3.55151	9.24406	11.1712	4.63346	2.54799	2.98653	9.00656	2.23403	2.37048	11.0756
11993	ENSG00000286695	AC026316.5	lncRNA	3	170691997	170736061	-	44065	3	170691997	170736061	-	44065	8.20062	1.35838	0.439262	3.09241	0.00198541	0.00934576	61.7331	20.0084	5.22328	4.44016	6.1741	8.78234	18.8871	5.61834	4.76654	0	6.90988	14.1541	4.85313	2.06358	1.97685	7.87509	4.35893	3.07984	2.33411	2.89453	3.55151	3.46652	1.24124	1.15837	11.0413	0.99551	11.2582	7.81911	3.95079	8.86048
5904	ENSG00000228262	LINC01320	lncRNA	2	33706886	34738231	+	1031346	2	33706886	34738231	+	1031346	1130.53	-1.35609	0.284351	-4.76907	1.85082e-06	2.28211e-05	165.557	889.898	248.479	395.174	737.033	316.164	524.864	1166.74	301.245	2121.22	640.315	618.535	2511.98	879.086	1348.21	1391.92	970.298	1042.01	2749.58	1275.52	998.861	2922.28	1364.13	827.073	462.884	1178.68	1110.06	1091.32	298.68	599.19
48936	ENSG00000214708	AC116407.1	lncRNA	17	32141226	32143135	-	1910	17	32141226	32143135	-	1910	13.7968	1.35595	0.268129	5.05707	4.25747e-07	6.21532e-06	29.9312	14.2917	23.1317	14.2085	39.3599	55.6215	11.9287	3.74556	3.81323	9.94944	9.21317	19.8158	6.79439	15.4769	8.89583	10.8283	12.205	7.18628	2.33411	13.5078	6.21514	11.5551	14.8949	13.9004	14.4386	9.9551	3.37746	31.2764	10.2721	22.1512
50452	ENSG00000277382	AC005837.3	lncRNA	17	76709760	76710045	+	286	17	76709760	76710045	+	286	6.02453	-1.35338	0.373825	-3.62036	0.000294198	0.00187251	6.54745	3.81113	4.4771	2.6641	1.54352	0.975815	0.99406	3.74556	6.67315	1.98989	9.21317	2.83082	9.70627	4.12717	12.8495	17.719	7.84608	12.3193	11.6706	1.92969	7.10301	4.62203	1.24124	6.9502	6.79463	4.97755	3.37746	3.35105	0.790158	4.43024
21090	ENSG00000217455	AC073316.1	lncRNA	7	3140234	3174654	-	34421	7	3140234	3174654	-	34421	4.33081	-1.34847	0.551681	-2.4443	0.0145133	0.0479881	2.80605	3.81113	0	0.888032	0.771762	2.92745	3.97624	4.68195	2.85992	4.97472	2.30329	12.7387	4.85313	6.19075	7.9074	13.7814	0	0	5.83528	0.964844	12.4303	1.15551	0	8.10856	3.39731	0.99551	1.12582	3.35105	0	1.10756
54715	ENSG00000267636	AC008992.1	lncRNA	19	31421997	31427302	+	5306	19	31421997	31427302	+	5306	3.66794	-1.34699	0.510604	-2.63803	0.00833904	0.030521	0	4.76391	0.746183	6.21622	0.771762	0	1.98812	5.61834	7.62646	4.97472	12.6681	1.41541	3.88251	3.09537	1.97685	0	9.58965	0	2.33411	1.92969	1.77575	3.46652	4.96497	4.63346	4.24664	2.98653	2.25164	0	0.790158	9.96804
6504	ENSG00000272735	AC007881.3	lncRNA	2	71067519	71068125	-	607	2	71067519	71068125	-	607	4.9761	1.34545	0.315004	4.2712	1.9442e-05	0.000181396	4.67675	10.4806	8.20802	15.0965	10.8047	15.613	1.98812	4.68195	1.90662	4.97472	4.60659	5.66165	2.91188	6.19075	5.93055	0.984387	7.84608	2.05322	1.16706	0.964844	4.43938	3.46652	1.24124	5.79183	3.39731	0.99551	2.25164	8.93612	7.11143	9.96804
47918	ENSG00000263312	LINC01975	lncRNA	17	3977103	3981899	+	4797	17	3977103	3981899	+	4797	2.37724	1.34531	0.473251	2.84271	0.00447322	0.0183371	0	1.90556	10.4466	2.6641	5.40233	4.87908	3.97624	1.87278	1.90662	3.97978	2.30329	0	0	1.03179	1.97685	0	0.871786	4.10645	2.33411	0	0	1.15551	1.24124	4.63346	0.849328	4.97755	2.25164	1.11702	8.69174	0
17322	ENSG00000249881	AC008696.2	lncRNA	5	143605628	143828772	+	223145	5	143605628	143828772	+	223145	8.02301	-1.34079	0.365451	-3.66886	0.000243639	0.00159835	1.8707	3.81113	7.46183	3.55213	6.1741	3.90326	3.97624	6.55473	7.62646	7.95955	2.30329	9.90788	1.94125	8.25433	9.88425	6.89071	7.84608	9.23951	14.0047	7.71875	6.21514	13.8661	23.5836	10.4253	24.6305	14.9326	5.6291	2.23403	0	4.43024
27752	ENSG00000254394	AC060765.2	lncRNA	8	82033533	82961926	+	928394	8	82033533	82961926	+	928394	15.3683	-1.33621	0.423248	-3.15705	0.00159375	0.00777977	6.54745	4.76391	0.746183	6.21622	6.1741	2.92745	16.899	14.9822	6.67315	11.9393	5.75823	4.24623	1.94125	6.19075	18.7801	26.5784	9.58965	4.10645	4.66822	15.4375	8.87877	9.24406	44.6847	24.3257	25.4799	23.8922	12.384	6.70209	13.4327	27.689
50740	ENSG00000263884	AP000845.1	lncRNA	18	268148	270278	+	2131	18	268148	270278	+	2131	11.4524	1.33295	0.18125	7.35417	1.92116e-13	1.35114e-11	16.8363	22.8668	16.416	27.529	31.6422	22.4437	12.9228	10.3003	7.62646	10.9444	6.90988	7.07706	6.79439	8.25433	11.8611	7.87509	6.1025	9.23951	12.8376	10.6133	10.6545	8.08856	7.44745	5.79183	10.1919	7.96408	9.00656	24.5743	15.013	1.10756
51028	ENSG00000267690	LDLRAD4-AS1	lncRNA	18	13419421	13427480	-	8060	18	13419421	13427480	-	8060	2.40212	1.33154	0.448666	2.96777	0.00299968	0.0131736	12.1596	8.57504	0	3.55213	3.85881	4.87908	2.98218	3.74556	1.90662	0	0	0	3.88251	2.06358	0.988425	1.96877	0	2.05322	1.16706	1.92969	0.887877	1.15551	2.48248	0	1.69866	2.98653	3.37746	1.11702	3.16063	2.21512
46187	ENSG00000251417	AC145285.2	lncRNA	16	28802743	28817828	+	15086	16	28802743	28817828	+	15086	89.777	-1.33143	0.190268	-6.99766	2.6027e-12	1.35518e-10	12.1596	45.7335	41.7863	35.5213	33.9575	49.7666	25.8456	118.921	169.689	97.5045	94.435	66.5243	80.562	146.514	95.8772	149.627	88.0504	95.4749	75.8586	74.293	101.218	115.551	214.735	156.379	99.3714	91.5869	96.8205	79.3081	52.9406	90.8199
12368	ENSG00000232874	AC080129.2	lncRNA	3	194130616	194131201	-	586	3	194130616	194131201	-	586	5.74616	-1.33136	0.37321	-3.56733	0.000360632	0.0022289	1.8707	6.66947	0.746183	4.44016	3.08705	0.975815	2.98218	6.55473	7.62646	4.97472	5.75823	2.83082	0.970627	3.09537	4.94213	7.87509	9.58965	13.346	9.33645	3.85937	1.77575	8.08856	3.72373	6.9502	8.49328	5.97306	2.25164	2.23403	1.58032	5.5378
24175	ENSG00000283380	AL807742.1	lncRNA	X	20769718	21374265	-	604548	X	20769718	21374265	-	604548	33.9558	-1.33062	0.280641	-4.74137	2.12278e-06	2.58629e-05	14.0303	8.57504	17.9084	9.76835	17.7505	39.0326	16.899	44.9467	56.2452	31.8382	24.1846	5.66165	28.1482	25.7948	46.456	36.4223	52.3072	21.5588	23.3411	28.9453	15.0939	34.6652	23.5836	34.751	52.6584	20.9057	31.523	10.0531	8.69174	38.7646
53638	ENSG00000268536	AC005523.1	lncRNA	19	4785120	4791207	-	6088	19	4785120	4791207	-	6088	2.64575	1.32727	0.388655	3.41504	0.000637721	0.00363141	3.7414	4.76391	3.73092	4.44016	5.40233	5.85489	0.99406	0.93639	2.85992	4.97472	2.30329	1.41541	2.91188	1.03179	0	1.96877	2.61536	0	3.50117	0	0.887877	3.46652	4.96497	1.15837	1.69866	0.99551	5.6291	2.23403	11.8524	1.10756
15239	ENSG00000250974	LINC02196	lncRNA	5	6839460	7219291	+	379832	5	6839460	7219291	+	379832	14.986	-1.32654	0.389701	-3.40398	0.000664109	0.00375073	3.7414	2.85835	2.23855	9.76835	6.1741	9.75815	7.95248	13.1095	23.8327	16.9141	8.06152	8.49247	3.88251	20.6358	5.93055	44.2974	7.84608	6.15967	10.5035	12.543	10.6545	16.1771	4.96497	34.751	16.9866	7.96408	9.00656	4.46806	15.8032	38.7646
50668	ENSG00000264569	DCXR-DT	lncRNA	17	82037905	82039380	+	1476	17	82037905	82039380	+	1476	6.37841	1.32618	0.349223	3.79753	0.000146145	0.00102758	11.2242	7.62226	14.9237	5.32819	5.40233	35.1293	18.8871	0.93639	1.90662	6.96461	2.30329	5.66165	6.79439	3.09537	4.94213	8.85948	5.23072	6.15967	3.50117	5.78906	7.10301	4.62203	0	11.5837	2.54799	4.97755	4.50328	5.58508	1.58032	5.5378
25958	ENSG00000288098	AL031073.2	lncRNA	X	141934496	142740581	+	806086	X	141934496	142740581	+	806086	25.9178	-1.32526	0.411716	-3.21888	0.00128694	0.00651351	10.2889	17.1501	7.46183	22.2008	14.6635	10.734	10.9347	18.7278	23.8327	94.5197	4.60659	19.8158	43.6782	65.0029	5.93055	13.7814	22.6664	16.4258	99.1997	7.71875	18.6454	19.6436	11.1712	17.3755	19.5346	19.9102	144.105	10.0531	5.53111	21.0436
51303	ENSG00000268873	AC022601.1	lncRNA	18	34737795	34767663	-	29869	18	34737795	34767663	-	29869	2.60743	1.32396	0.380329	3.48109	0.000499386	0.00295539	2.80605	7.62226	2.98473	0.888032	7.71762	10.734	3.97624	0.93639	0	1.98989	1.15165	1.41541	0	2.06358	1.97685	3.93755	2.61536	2.05322	2.33411	2.89453	0.887877	2.31102	1.24124	1.15837	2.54799	0.99551	1.12582	4.46806	2.37048	3.32268
22916	ENSG00000237513	AC007384.1	lncRNA	7	104940943	105000713	+	59771	7	104940943	105000713	+	59771	25.0565	1.32318	0.261592	5.05818	4.23279e-07	6.18842e-06	38.3494	75.2698	73.126	24.8649	38.5881	26.347	51.6911	10.3003	14.2996	20.8938	24.1846	24.062	17.4713	17.5405	29.6528	8.85948	14.8204	4.10645	32.6776	17.3672	24.8605	18.4881	8.6887	8.10856	15.2879	4.97755	12.384	60.3188	24.4949	11.0756
57052	ENSG00000249923	AC007663.2	lncRNA	22	20198729	20204918	-	6190	22	20198729	20204918	-	6190	12.4958	1.31972	0.47223	2.79464	0.0051957	0.0207151	19.6424	26.6779	18.6546	65.7144	2.31529	16.5889	15.905	2.80917	17.1595	5.96967	1.15165	24.062	3.88251	2.06358	8.89583	4.92193	9.58965	2.05322	32.6776	7.71875	25.7484	4.62203	7.44745	1.15837	21.2332	1.99102	2.25164	35.7445	4.74095	16.6134
16458	ENSG00000237187	NR2F1-AS1	lncRNA	5	93360779	93585649	-	224871	5	93360779	93585649	-	224871	494.558	-1.31837	0.240978	-5.47091	4.47728e-08	8.4102e-07	334.855	170.548	267.88	372.085	155.896	311.285	268.396	584.307	586.284	420.861	746.267	144.372	819.209	501.451	995.344	599.492	739.275	461.975	627.876	563.469	330.29	192.97	255.696	529.373	231.017	592.328	774.564	77.074	131.166	827.347
41439	ENSG00000258580	AL136298.1	lncRNA	14	32373337	32417974	-	44638	14	32373337	32417974	-	44638	81.8998	1.31745	0.205084	6.42395	1.32782e-10	4.72523e-09	36.4787	55.2613	267.88	174.054	270.888	138.566	103.382	60.8653	59.1051	76.6107	58.734	62.2781	82.5033	35.0809	83.0277	43.313	39.2304	53.3838	60.6869	64.6445	60.3756	53.1534	50.8909	52.1265	75.5902	47.7845	39.4037	199.946	101.14	48.7326
19542	ENSG00000236345	SCAT8	lncRNA	6	63806836	63822642	+	15807	6	63806836	63822642	+	15807	6.05168	-1.31714	0.441092	-2.9861	0.00282564	0.0125354	0.93535	0.952782	0.746183	0	5.40233	7.80652	1.98812	11.2367	2.85992	6.96461	3.45494	2.83082	6.79439	9.28612	0.988425	4.92193	6.1025	2.05322	4.66822	3.85937	2.66363	12.7106	6.20621	5.79183	11.0413	3.98204	3.37746	2.23403	5.53111	8.86048
17396	ENSG00000272411	AC116312.1	lncRNA	5	148970340	148970653	+	314	5	148970340	148970653	+	314	3.37363	1.31641	0.366144	3.59534	0.000323971	0.00203022	0.93535	4.76391	6.71565	8.88032	3.85881	12.6856	2.98218	1.87278	3.81323	0	4.60659	5.66165	0.970627	3.09537	0	0.984387	3.48714	0	0	3.85937	2.66363	1.15551	1.24124	6.9502	3.39731	0.99551	3.37746	8.93612	5.53111	2.21512
21089	ENSG00000228334	AC024028.1	lncRNA	7	3083252	3118049	-	34798	7	3083252	3118049	-	34798	10.2155	-1.31624	0.478275	-2.75205	0.0059223	0.0230576	4.67675	1.90556	0.746183	1.77606	0.771762	11.7098	10.9347	5.61834	7.62646	20.8938	16.123	56.6165	7.76502	17.5405	18.7801	4.92193	6.97429	7.18628	8.16939	0.964844	27.5242	4.62203	2.48248	6.9502	24.6305	7.96408	13.5098	8.93612	2.37048	0
661	ENSG00000236963	LINC01141	lncRNA	1	20360579	20431234	-	70656	1	20360579	20431234	-	70656	24.8138	-1.31185	0.258821	-5.06854	4.00876e-07	5.88407e-06	28.9959	9.52782	14.1775	4.44016	9.26114	11.7098	7.95248	30.9009	23.8327	21.8888	20.7296	19.8158	35.9132	26.8266	58.3171	23.6253	29.6407	25.6653	32.6776	19.2969	26.6363	32.3542	33.5135	16.2171	9.34261	45.7934	43.907	12.2872	7.11143	28.7966
32929	ENSG00000255191	AP003555.3	lncRNA	11	69985876	70015815	+	29940	11	69985876	70015815	+	29940	195.291	-1.30811	0.147543	-8.86595	7.58555e-19	1.62023e-16	55.1857	91.4671	118.643	112.78	81.8068	72.2103	97.4179	208.815	168.735	209.933	262.575	195.327	258.187	252.789	436.884	220.503	251.074	136.539	276.592	239.281	151.827	217.236	151.432	188.814	159.674	256.841	282.581	131.808	69.5339	272.46
4063	ENSG00000286655	AL158011.1	lncRNA	1	184080657	184149652	-	68996	1	184080657	184149652	-	68996	3.81984	-1.30578	0.473704	-2.75654	0.00584166	0.0228244	0.93535	0.952782	2.23855	0.888032	0	5.85489	3.97624	5.61834	0.953308	2.98483	1.15165	7.07706	10.6769	3.09537	6.91898	4.92193	5.23072	3.07984	9.33645	0.964844	6.21514	4.62203	0	5.79183	9.34261	0.99551	1.12582	1.11702	0.790158	1.10756
18060	ENSG00000228718	LINC02521	lncRNA	6	2617144	2640001	+	22858	6	2617144	2640001	+	22858	7.06078	-1.3044	0.527724	-2.47175	0.0134455	0.0451514	14.9656	2.85835	2.23855	4.44016	0	2.92745	0.99406	2.80917	7.62646	2.98483	4.60659	0	9.70627	2.06358	35.5833	20.6721	7.84608	5.13306	18.6729	3.85937	4.43938	3.46652	6.20621	6.9502	0.849328	5.97306	3.37746	1.11702	0.790158	8.86048
30350	ENSG00000225684	FAM225B	lncRNA	9	113102117	113111543	-	9427	9	113102117	113111543	-	9427	4.95801	-1.30346	0.413028	-3.15587	0.00160019	0.00780348	2.80605	0.952782	4.4771	1.77606	1.54352	5.85489	0.99406	5.61834	5.71985	0.994944	5.75823	2.83082	0.970627	10.3179	5.93055	4.92193	9.58965	3.07984	7.00233	5.78906	2.66363	1.15551	9.92994	8.10856	5.09597	4.97755	5.6291	0	2.37048	12.1832
8332	ENSG00000287149	AC092640.1	lncRNA	2	178828349	179007807	+	179459	2	178828349	179007807	+	179459	35.2977	-1.30267	0.311572	-4.18095	2.90299e-05	0.000256575	14.0303	14.2917	12.6851	29.3051	14.6635	12.6856	20.8753	44.9467	41.9455	87.5551	16.123	21.2312	41.737	22.6994	15.8148	96.4699	27.0254	18.479	18.6729	57.8906	23.9727	49.6868	26.0661	49.8097	38.2198	8.95959	28.1455	13.4042	18.9638	40.9797
12220	ENSG00000227509	LINC01839	lncRNA	3	184505113	184508399	+	3287	3	184505113	184508399	+	3287	6.34193	1.30155	0.346697	3.75416	0.000173926	0.00119435	4.67675	7.62226	19.4008	12.4324	3.85881	7.80652	19.8812	7.49112	0	4.97472	3.45494	11.3233	7.76502	2.06358	7.9074	1.96877	1.74357	2.05322	3.50117	8.68359	0.887877	2.31102	1.24124	10.4253	4.24664	3.98204	4.50328	10.0531	17.3835	3.32268
721	ENSG00000285873	AL445253.1	lncRNA	1	22142850	22157401	+	14552	1	22142850	22157401	+	14552	11.1407	-1.29856	0.270325	-4.80369	1.55767e-06	1.95776e-05	4.67675	8.57504	3.73092	7.10426	0.771762	6.83071	7.95248	7.49112	19.0662	10.9444	14.9714	5.66165	6.79439	14.4451	11.8611	16.7346	17.4357	19.5056	5.83528	16.4023	10.6545	15.0216	3.72373	13.9004	11.8906	6.96857	11.2582	3.35105	5.53111	5.5378
8085	ENSG00000237844	AC016766.1	lncRNA	2	163743913	164352223	-	608311	2	163743913	164352223	-	608311	158.051	1.29785	0.348885	3.71998	0.000199235	0.00133993	251.609	220.093	311.905	558.572	255.453	99.5331	290.265	117.985	172.549	46.7624	191.173	389.238	182.478	28.8902	100.819	66.9383	99.3836	83.1556	173.891	34.7344	312.533	62.3974	60.8209	133.212	303.21	79.6408	57.4168	359.679	233.887	52.0553
42866	ENSG00000258593	AL583810.1	lncRNA	14	104857792	104858836	-	1045	14	104857792	104858836	-	1045	2.28786	-1.29525	0.511831	-2.53062	0.011386	0.0394359	2.80605	0.952782	0.746183	0.888032	0.771762	0	0	4.68195	3.81323	0	3.45494	4.24623	2.91188	3.09537	0.988425	2.95316	2.61536	2.05322	2.33411	2.89453	2.66363	2.31102	1.24124	3.4751	1.69866	0.99551	4.50328	2.23403	1.58032	2.21512
11910	ENSG00000244128	LINC01322	lncRNA	3	165206929	165846519	+	639591	3	165206929	165846519	+	639591	11.7738	-1.295	0.462867	-2.79778	0.00514559	0.0205484	4.67675	4.76391	5.22328	5.32819	10.0329	3.90326	3.97624	20.6006	6.67315	6.96461	3.45494	4.24623	5.82376	6.19075	3.9537	22.6409	3.48714	13.346	3.50117	14.4727	6.21514	1.15551	37.2373	15.0588	8.49328	17.9192	15.7615	4.46806	7.90158	33.2268
10722	ENSG00000239440	LINC02008	lncRNA	3	81986138	82463675	+	477538	3	81986138	82463675	+	477538	169.832	-1.29387	0.243672	-5.30988	1.09696e-07	1.85932e-06	18.707	58.1197	22.3855	110.116	87.2091	30.2503	93.4416	273.426	126.79	183.07	116.316	210.896	166.948	174.373	105.762	189.987	147.332	234.068	119.04	174.637	244.166	221.858	215.976	290.75	202.989	127.425	186.886	158.616	150.13	302.364
15587	ENSG00000249102	AC034223.1	lncRNA	5	33008934	33026025	+	17092	5	33008934	33026025	+	17092	7.74525	-1.29386	0.412606	-3.13582	0.00171374	0.00826677	4.67675	0.952782	0.746183	1.77606	10.0329	0.975815	8.94654	6.55473	1.90662	9.94944	2.30329	8.49247	9.70627	5.15896	5.93055	21.6565	12.205	2.05322	10.5035	11.5781	1.77575	3.46652	11.1712	23.1673	14.4386	11.9461	12.384	0	4.74095	7.75292
29154	ENSG00000281128	PTENP1-AS	lncRNA	9	33676785	33688011	+	11227	9	33676785	33688011	+	11227	33.7334	-1.29334	0.261255	-4.9505	7.40244e-07	1.01665e-05	8.41815	19.0556	13.4313	33.7452	11.5764	17.5647	18.8871	58.0562	17.1595	103.474	67.9471	24.062	23.295	36.1127	34.5949	26.5784	37.4868	12.3193	42.014	28.9453	15.0939	28.8877	31.0311	25.484	35.6718	28.8698	38.2779	11.1702	11.0622	28.7966
11863	ENSG00000244040	IL12A-AS1	lncRNA	3	159902045	160225299	-	323255	3	159902045	160225299	-	323255	18.1387	-1.28756	0.226905	-5.67444	1.39143e-08	2.96455e-07	18.707	6.66947	6.71565	7.10426	8.48938	2.92745	5.96436	25.2825	16.2062	26.8635	14.9714	12.7387	16.5007	10.3179	32.618	23.6253	19.1793	14.3726	22.1741	16.4023	11.5424	25.4212	13.6537	18.5339	18.6852	18.9147	27.0197	13.4042	8.69174	34.3343
34651	ENSG00000286924	AL139815.1	lncRNA	10	22964926	23133804	-	168879	10	22964926	23133804	-	168879	20.2558	-1.28656	0.30862	-4.16876	3.06264e-05	0.000269003	3.7414	8.57504	8.20802	15.9846	7.71762	10.734	12.9228	54.3106	9.53308	13.9292	40.3076	14.1541	32.0307	6.19075	16.8032	34.4535	13.0768	8.2129	37.3458	14.4727	7.10301	31.1987	11.1712	19.6922	32.2745	10.9506	22.5164	10.0531	9.4819	9.96804
3596	ENSG00000224985	AL590714.1	lncRNA	1	161153760	161159349	-	5590	1	161153760	161159349	-	5590	2.50653	1.28402	0.4333	2.96335	0.00304312	0.0133447	0	4.76391	9.70039	7.10426	3.08705	1.95163	7.95248	1.87278	0.953308	0	0	1.41541	0.970627	4.12717	1.97685	1.96877	0.871786	2.05322	2.33411	2.89453	0	1.15551	1.24124	2.31673	0.849328	6.96857	0	4.46806	1.58032	3.32268
56860	ENSG00000206195	DUXAP8	lncRNA	22;22	15784959;15826566	15829984;15827187	+;+	45026	22;22	15784959;15826566	15829984;15827187	+;+	45026	110.228	-1.28336	0.28444	-4.51188	6.42564e-06	6.9081e-05	161.816	34.3001	38.0554	31.9692	14.6635	34.1535	48.7089	94.5754	75.3113	33.8281	100.193	63.6935	133.947	119.688	314.319	210.659	88.0504	48.2508	119.04	164.988	53.2726	124.795	152.673	126.262	86.6315	120.457	99.0722	70.372	42.6686	80.8519
45169	ENSG00000259341	AC015660.1	lncRNA	15	99423769	99435160	-	11392	15	99423769	99435160	-	11392	20.4689	1.28134	0.20924	6.12377	9.13871e-10	2.68012e-08	21.5131	37.1585	44.0248	56.834	41.6751	29.2745	33.798	15.9186	10.4864	16.9141	10.3648	18.4004	10.6769	19.604	12.8495	14.7658	9.58965	20.5322	12.8376	8.68359	19.5333	12.7106	43.4435	18.5339	8.49328	23.8922	6.75492	27.9254	37.9276	21.0436
19562	ENSG00000286564	AL593844.1	lncRNA	6	68223667	68242364	+	18698	6	68223667	68242364	+	18698	2.87934	-1.28032	0.524537	-2.44087	0.014652	0.0483465	0	0	0.746183	2.6641	3.08705	2.92745	0.99406	6.55473	4.76654	4.97472	4.60659	4.24623	2.91188	0	4.94213	0.984387	0.871786	4.10645	1.16706	1.92969	3.55151	1.15551	0	2.31673	0	6.96857	6.75492	1.11702	0.790158	6.64536
10527	ENSG00000285399	AC104162.2	lncRNA	3	63863155	63905838	+	42684	3	63863155	63905838	+	42684	32.4272	-1.27986	0.216308	-5.91685	3.28171e-09	8.39636e-08	22.4484	11.4334	14.1775	28.417	16.207	7.80652	13.9168	28.0917	41.9455	37.8079	46.0659	43.8778	33.0013	42.3035	28.6643	48.235	19.1793	40.0379	21.007	41.4883	59.4877	51.9979	50.8909	38.2261	45.0144	48.78	32.6488	10.0531	15.013	42.0873
3688	ENSG00000237463	LRRC52-AS1	lncRNA	1	165476838	165582155	-	105318	1	165476838	165582155	-	105318	1210.51	-1.27787	0.326752	-3.91082	9.19823e-05	0.000694465	977.441	1237.66	240.271	582.549	311.792	361.052	811.153	531.869	2748.39	999.919	2548.59	281.667	2489.66	735.667	2626.25	1194.06	554.456	1485.51	3447.48	1317.01	859.465	1825.7	677.718	2452.26	1164.43	1287.19	1276.68	581.965	139.068	512.8
52827	ENSG00000226812	AL117382.1	lncRNA	20	44347552	44355185	-	7634	20	44347552	44355185	-	7634	13.4957	-1.27704	0.328674	-3.88544	0.000102143	0.000759011	5.6121	4.76391	2.23855	7.10426	6.1741	7.80652	8.94654	19.6642	13.3463	29.8483	32.2461	41.0469	6.79439	19.604	11.8611	6.89071	25.2818	5.13306	5.83528	9.64844	7.99089	10.3996	24.8248	13.9004	8.49328	19.9102	24.768	4.46806	11.0622	17.721
48296	ENSG00000237377	AC005703.2	lncRNA	17	15276562	15279477	-	2916	17	15276562	15279477	-	2916	16.9994	1.27699	0.275609	4.63334	3.5982e-06	4.13118e-05	14.0303	22.8668	47.7557	34.6332	35.501	30.2503	31.8099	14.9822	13.3463	17.909	8.06152	29.7236	4.85313	7.22254	5.93055	8.85948	12.205	20.5322	18.6729	10.6133	17.7575	20.7991	32.2723	5.79183	17.8359	16.9237	4.50328	30.1594	26.8654	19.9361
15374	ENSG00000286377	AC114964.2	lncRNA	5	15425758	15496353	+	70596	5	15425758	15496353	+	70596	1.80385	1.27531	0.44518	2.86471	0.00417391	0.0173134	0.93535	6.66947	3.73092	1.77606	3.85881	1.95163	5.96436	0	3.81323	3.97978	0	1.41541	0.970627	1.03179	0	0.984387	0.871786	1.02661	1.16706	0.964844	1.77575	0	0	1.15837	0.849328	0.99551	1.12582	1.11702	3.16063	3.32268
51577	ENSG00000267327	AC009271.1	lncRNA	18	55893038	56026082	+	133045	18	55893038	56026082	+	133045	133.117	-1.27478	0.342582	-3.7211	0.000198355	0.00133492	64.5392	43.828	84.3187	31.0811	71.0021	125.88	56.6614	96.4481	166.829	104.469	332.826	18.4004	141.712	61.9075	158.148	110.251	370.509	60.5701	243.915	152.445	102.106	121.328	101.782	93.8276	20.3839	65.7036	430.063	59.2018	41.0882	116.294
10931	ENSG00000239828	AC063944.1	lncRNA	3	107272611	107421338	-	148728	3	107272611	107421338	-	148728	1683.47	-1.27369	0.221819	-5.74201	9.35598e-09	2.09884e-07	417.166	459.241	587.246	894.248	1181.57	390.326	1429.46	1245.4	2471.93	1694.39	1380.82	573.242	1101.66	2313.28	2763.64	2280.82	2860.33	2547.02	1013	2109.15	1100.08	1815.3	1549.07	1352.97	2474.09	1345.93	2718.86	457.976	1491.03	2129.84
23907	ENSG00000234210	AC006372.3	lncRNA	7	157466231	157499716	+	33486	7	157466231	157499716	+	33486	19.1071	-1.27282	0.299453	-4.25049	2.13302e-05	0.000195933	14.0303	9.52782	6.71565	2.6641	9.26114	11.7098	6.95842	19.6642	4.76654	15.9191	6.90988	9.90788	25.2363	18.5722	13.838	27.5628	21.7947	14.3726	22.1741	14.4727	18.6454	30.0432	18.6186	16.2171	34.8225	7.96408	16.8873	4.46806	17.3835	25.4739
38995	ENSG00000271579	AC078880.3	lncRNA	12	115299588	115300708	-	1121	12	115299588	115300708	-	1121	14.2973	-1.27256	0.301065	-4.22687	2.36968e-05	0.000214878	1.8707	5.71669	9.70039	11.5444	10.8047	5.85489	7.95248	6.55473	24.786	12.9343	56.4307	22.6466	16.5007	15.4769	11.8611	20.6721	7.84608	7.18628	12.8376	16.4023	5.32726	9.24406	22.3424	20.8506	16.1372	21.9012	22.5164	5.58508	2.37048	17.721
41699	ENSG00000258955	LINC00519	lncRNA	14	51304108	51331918	-	27811	14	51304108	51331918	-	27811	4.99296	1.27236	0.464041	2.7419	0.00610846	0.023647	2.80605	43.828	6.71565	1.77606	1.54352	12.6856	1.98812	7.49112	1.90662	0.994944	0	8.49247	2.91188	1.03179	1.97685	2.95316	3.48714	6.15967	3.50117	3.85937	1.77575	0	13.6537	4.63346	7.64396	2.98653	3.37746	4.46806	4.74095	2.21512
1789	ENSG00000237853	NFIA-AS1	lncRNA	1	61248945	61253510	-	4566	1	61248945	61253510	-	4566	2.08431	1.2719	0.505769	2.51477	0.0119109	0.0409384	0	5.71669	5.22328	3.55213	10.0329	1.95163	1.98812	1.87278	0	1.98989	1.15165	0	0.970627	2.06358	0	0.984387	0	0	3.50117	0	1.77575	4.62203	2.48248	2.31673	0.849328	0	0	2.23403	2.37048	2.21512
28234	ENSG00000281641	SAMD12-AS1	lncRNA	8	118620498	118906155	+	285658	8	118620498	118906155	+	285658	242.97	-1.27168	0.234303	-5.42753	5.71403e-08	1.04169e-06	85.1169	167.69	71.6336	112.78	64.0562	79.041	185.889	307.136	187.802	274.605	162.382	159.942	178.595	176.436	293.562	260.863	216.203	644.712	159.887	215.16	286.784	291.188	89.3694	341.718	168.167	138.376	301.72	81.5421	208.602	351.096
43919	ENSG00000287020	AC091074.2	lncRNA	15	46317393	46351753	+	34361	15	46317393	46351753	+	34361	2.64765	-1.27086	0.511834	-2.48295	0.01303	0.0440052	3.7414	0.952782	0.746183	0.888032	2.31529	0	0	4.68195	2.85992	0.994944	0	1.41541	1.94125	1.03179	5.93055	4.92193	0.871786	4.10645	8.16939	0.964844	3.55151	0	2.48248	3.4751	4.24664	3.98204	1.12582	1.11702	1.58032	4.43024
16427	ENSG00000255647	AC093510.1	lncRNA	5	90410000	90410669	+	670	5	90410000	90410669	+	670	2.86659	1.26881	0.411189	3.0857	0.00203074	0.00953042	3.7414	10.4806	7.46183	11.5444	1.54352	4.87908	0.99406	1.87278	0	2.98483	0	1.41541	0	2.06358	1.97685	0	4.35893	2.05322	2.33411	0.964844	1.77575	3.46652	1.24124	1.15837	4.24664	3.98204	1.12582	1.11702	4.74095	1.10756
31558	ENSG00000254645	AC087379.1	lncRNA	11	15701265	15758898	-	57634	11	15701265	15758898	-	57634	4.70854	-1.26811	0.447332	-2.83483	0.00458501	0.0187075	0	0	5.22328	1.77606	5.40233	2.92745	0.99406	10.3003	1.90662	3.97978	1.15165	4.24623	3.88251	9.28612	9.88425	10.8283	0	8.2129	3.50117	1.92969	8.87877	3.46652	8.6887	8.10856	2.54799	9.9551	2.25164	1.11702	2.37048	7.75292
44248	ENSG00000259498	TPM1-AS	lncRNA	15	63046034	63049387	-	3354	15	63046034	63049387	-	3354	10.897	1.26241	0.272203	4.63776	3.52207e-06	4.05395e-05	33.6726	32.3946	21.6393	20.4247	15.4352	23.4196	9.9406	10.3003	15.2529	5.96967	6.90988	15.5695	5.82376	5.15896	5.93055	4.92193	6.1025	14.3726	9.33645	13.5078	12.4303	13.8661	4.96497	5.79183	15.2879	8.95959	2.25164	8.93612	9.4819	1.10756
13604	ENSG00000251185	AC025244.1	lncRNA	4	75269068	75361182	-	92115	4	75269068	75361182	-	92115	16.6212	-1.26159	0.361979	-3.48525	0.000491679	0.00291793	1.8707	7.62226	2.23855	8.88032	9.26114	3.90326	7.95248	29.9645	0.953308	24.8736	9.21317	9.90788	12.6182	13.4133	9.88425	29.5316	19.1793	13.346	4.66822	19.2969	18.6454	30.0432	14.8949	24.3257	42.4664	5.97306	10.1324	4.46806	26.0752	11.0756
45038	ENSG00000258647	LINC00930	lncRNA	15	92567817	92574529	-	6713	15	92567817	92574529	-	6713	8.53637	1.26131	0.345417	3.65157	0.000260647	0.00169383	0.93535	1.90556	23.1317	35.5213	33.9575	3.90326	5.96436	3.74556	2.85992	11.9393	10.3648	4.24623	6.79439	3.09537	2.96528	4.92193	5.23072	8.2129	4.66822	4.82422	5.32726	4.62203	6.20621	9.26693	6.79463	9.9551	6.75492	18.9893	12.6425	4.43024
31662	ENSG00000254542	NAV2-AS3	lncRNA	11	19978699	19981337	-	2639	11	19978699	19981337	-	2639	6.24014	-1.25971	0.425454	-2.96086	0.00306785	0.0134371	5.6121	1.90556	5.22328	6.21622	0	3.90326	0.99406	4.68195	5.71985	5.96967	5.75823	5.66165	13.5888	7.22254	6.91898	9.84387	29.6407	3.07984	5.83528	4.82422	2.66363	12.7106	2.48248	10.4253	16.9866	3.98204	5.6291	1.11702	2.37048	8.86048
51580	ENSG00000267057	LINC01905	lncRNA	18	56031830	56135295	+	103466	18	56031830	56135295	+	103466	23.8778	-1.25428	0.357963	-3.50395	0.00045841	0.00274519	12.1596	6.66947	22.3855	3.55213	10.8047	19.5163	14.9109	14.9822	29.5525	23.8787	56.4307	2.83082	21.3538	19.604	23.7222	17.719	70.6147	10.2661	46.6822	25.0859	22.1969	28.8877	12.4124	20.8506	11.0413	18.9147	85.5623	10.0531	4.74095	18.8285
17623	ENSG00000254186	AC113414.1	lncRNA	5	162424042	163437326	-	1013285	5	162424042	163437326	-	1013285	391.092	1.25384	0.287197	4.36578	1.26668e-05	0.000124154	545.309	577.386	593.216	294.827	1410.01	230.292	1243.57	244.398	233.56	212.918	105.951	326.96	536.757	368.35	194.72	326.816	203.126	234.068	65.3551	327.082	585.111	550.022	269.35	473.772	157.975	259.828	142.979	320.583	1063.55	317.87
31197	ENSG00000254480	AC015689.1	lncRNA	11	4179675	4202663	+	22989	11	4179675	4202663	+	22989	6.6038	1.25248	0.28721	4.36085	1.2956e-05	0.000126779	5.6121	14.2917	8.9542	23.9769	13.12	12.6856	5.96436	6.55473	1.90662	2.98483	4.60659	7.07706	1.94125	5.15896	1.97685	3.93755	5.23072	3.07984	0	0.964844	5.32726	3.46652	7.44745	5.79183	5.09597	5.97306	10.1324	11.1702	9.4819	5.5378
38322	ENSG00000251138	AC090015.1	lncRNA	12	73820315	74402600	-	582286	12	73820315	74402600	-	582286	7.04622	-1.25193	0.468343	-2.6731	0.00751539	0.0279826	1.8707	2.85835	5.96947	2.6641	2.31529	0.975815	4.9703	4.68195	3.81323	2.98483	6.90988	2.83082	0	5.15896	7.9074	12.797	2.61536	7.18628	2.33411	10.6133	1.77575	0	13.6537	9.26693	7.64396	4.97755	4.50328	1.11702	7.90158	7.75292
35218	ENSG00000237949	LINC00844	lncRNA	10	58999482	59066396	+	66915	10	58999482	59066396	+	66915	56.2652	1.25047	0.271746	4.60162	4.19222e-06	4.72007e-05	40.2201	103.853	98.4962	48.8418	93.3832	198.09	102.388	59.9289	20.9728	64.6714	24.1846	49.5394	20.3832	42.3035	16.8032	33.4692	15.6922	19.5056	11.6706	63.6797	58.5999	67.0195	28.5486	46.3346	66.2476	27.8743	27.0197	87.1272	130.376	19.9361
4696	ENSG00000232679	LINC01705	lncRNA	1	222010825	222064773	-	53949	1	222010825	222064773	-	53949	7.8096	-1.25044	0.448152	-2.79022	0.00526726	0.0209554	3.7414	6.66947	7.46183	2.6641	7.71762	0.975815	0	7.49112	5.71985	17.909	4.60659	0	11.6475	2.06358	7.9074	20.6721	18.3075	8.2129	2.33411	3.85937	0.887877	1.15551	8.6887	8.10856	14.4386	7.96408	7.88074	3.35105	1.58032	12.1832
13411	ENSG00000250125	LINC02232	lncRNA	4	64914281	65024485	-	110205	4	64914281	65024485	-	110205	287.774	1.24897	0.397657	3.14082	0.00168478	0.00815836	188.941	393.499	306.681	708.65	1199.32	213.704	335.992	140.458	22.8794	181.08	168.14	621.366	501.814	75.3208	273.794	229.362	102.871	39.0113	106.202	228.668	595.765	88.9741	143.984	68.3436	621.708	199.102	67.5492	605.422	658.992	196.038
22983	ENSG00000229603	AC004014.1	lncRNA	7	108909453	108952666	+	43214	7	108909453	108952666	+	43214	20.7672	-1.24886	0.392588	-3.18109	0.00146723	0.00725855	14.9656	6.66947	11.9389	25.7529	5.40233	7.80652	7.95248	37.4556	9.53308	12.9343	21.8813	1.41541	59.2082	6.19075	75.1203	16.7346	27.0254	23.6121	58.3528	35.6992	10.6545	11.5551	2.48248	2.31673	23.7812	24.8877	23.6422	8.93612	2.37048	24.3663
23368	ENSG00000231794	AC009542.1	lncRNA	7	135198401	135209837	+	11437	7	135198401	135209837	+	11437	3.99312	-1.24833	0.476107	-2.62195	0.00874287	0.0317639	1.8707	1.90556	2.23855	1.77606	0	3.90326	1.98812	4.68195	2.85992	4.97472	5.75823	1.41541	1.94125	3.09537	2.96528	8.85948	9.58965	1.02661	2.33411	7.71875	0	2.31102	2.48248	2.31673	4.24664	0.99551	6.75492	0	3.95079	6.64536
58749	ENSG00000286717	AP001407.1	lncRNA	21	37593977	37661496	+	67520	21	37593977	37661496	+	67520	33.3955	-1.24692	0.330187	-3.77642	0.0001591	0.00110248	28.9959	10.4806	7.46183	30.1931	13.12	7.80652	10.9347	25.2825	41.9455	49.7472	33.3977	19.8158	29.1188	44.367	12.8495	41.3442	33.9997	29.7717	11.6706	78.1523	70.1423	88.9741	14.8949	23.1673	46.7131	12.9416	112.582	8.93612	29.2359	15.5058
13607	ENSG00000248646	AC096759.1	lncRNA	4	75361207	75434449	-	73243	4	75361207	75434449	-	73243	40.2809	-1.24664	0.353771	-3.52387	0.000425299	0.00257548	4.67675	17.1501	2.23855	14.2085	20.0658	26.347	35.7862	44.9467	20.0195	50.7422	14.9714	19.8158	31.0601	23.7312	20.7569	53.1569	64.5122	24.6387	8.16939	49.207	50.609	57.7754	40.961	59.0767	106.166	15.9282	31.523	18.9893	38.7178	26.5814
11151	ENSG00000287022	AC079841.2	lncRNA	3	121394772	121431198	-	36427	3	121394772	121431198	-	36427	20.6652	-1.2453	0.324658	-3.83574	0.000125186	0.000901796	5.6121	8.57504	6.71565	10.6564	16.9788	4.87908	7.95248	14.0458	14.2996	34.8231	5.75823	9.90788	19.4125	16.5087	14.8264	46.2662	26.1536	12.3193	7.00233	27.9805	17.7575	18.4881	16.1361	17.3755	50.9597	11.9461	15.7615	2.23403	26.8654	18.8285
39993	ENSG00000287029	AL162713.2	lncRNA	13	43786781	43814798	+	28018	13	43786781	43814798	+	28018	7.4739	-1.24506	0.395565	-3.14756	0.0016464	0.00799991	3.7414	2.85835	4.4771	0.888032	4.63057	0.975815	8.94654	18.7278	3.81323	3.97978	0	14.1541	9.70627	12.3815	9.88425	7.87509	12.205	4.10645	4.66822	18.332	3.55151	5.77754	2.48248	6.9502	2.54799	5.97306	6.75492	3.35105	3.16063	23.2588
14900	ENSG00000287544	AC097518.2	lncRNA	4	176844493	177301253	-	456761	4	176844493	177301253	-	456761	6.93696	-1.2441	0.323369	-3.8473	0.000119426	0.00086767	0.93535	0.952782	3.73092	2.6641	4.63057	0	43.7386	12.1731	7.62646	5.96967	11.5165	8.49247	11.6475	4.12717	4.94213	12.797	9.58965	4.10645	4.66822	12.543	4.43938	2.31102	8.6887	8.10856	6.79463	3.98204	3.37746	2.23403	7.90158	9.96804
12189	ENSG00000223882	ABCC5-AS1	lncRNA	3	184006338	184011419	+	5082	3	184006338	184011419	+	5082	1.5778	1.24383	0.473702	2.62577	0.00864526	0.0314816	2.80605	3.81113	0.746183	3.55213	3.08705	1.95163	4.9703	0.93639	0	1.98989	2.30329	2.83082	1.94125	0	2.96528	1.96877	0.871786	1.02661	1.16706	0.964844	1.77575	1.15551	2.48248	0	0	0	0	0	3.95079	3.32268
27580	ENSG00000285579	AC015687.1	lncRNA	8	70669369	71228629	+	559261	8	70669369	71228629	+	559261	28.7294	-1.24045	0.412852	-3.0046	0.00265934	0.0119188	9.3535	12.3862	14.1775	226.448	22.3811	4.87908	16.899	35.5828	1.90662	30.8433	12.6681	418.962	17.4713	16.5087	8.89583	40.3599	33.9997	7.18628	15.1717	13.5078	17.7575	16.1771	140.26	41.7012	48.4117	21.9012	19.1389	12.2872	13.4327	15.5058
17496	ENSG00000251183	LINC01861	lncRNA	5	153887428	153898987	-	11560	5	153887428	153898987	-	11560	4.40836	-1.2402	0.450807	-2.75106	0.00594024	0.0231092	4.67675	0.952782	2.98473	1.77606	0.771762	3.90326	0.99406	9.3639	5.71985	7.95955	3.45494	2.83082	8.73564	5.15896	2.96528	3.93755	2.61536	17.4524	0	1.92969	1.77575	9.24406	0	6.9502	3.39731	4.97755	2.25164	1.11702	2.37048	4.43024
11701	ENSG00000243550	LINC01214	lncRNA	3	150265407	150296605	-	31199	3	150265407	150296605	-	31199	16.8068	-1.23709	0.447873	-2.76214	0.00574246	0.0224961	1.8707	5.71669	2.98473	2.6641	2.31529	1.95163	23.8574	17.7914	7.62646	25.8686	23.0329	5.66165	14.5594	42.3035	2.96528	23.6253	36.615	4.10645	10.5035	10.6133	20.4212	26.5767	0	41.7012	14.4386	4.97755	7.88074	8.93612	24.4949	7.75292
55681	ENSG00000268518	AC020909.3	lncRNA	19	50486810	50487638	-	829	19	50486810	50487638	-	829	208.861	-1.23619	0.26706	-4.62889	3.67638e-06	4.20629e-05	1037.3	59.0725	59.6947	237.105	47.0775	62.4522	84.4951	138.586	240.234	107.454	135.894	89.1709	197.037	96.9884	362.752	186.049	285.074	674.484	270.757	193.934	170.472	154.838	132.813	282.641	212.332	162.268	182.383	98.2973	83.7568	283.535
3291	ENSG00000228013	IL6R-AS1	lncRNA	1	154402328	154406564	-	4237	1	154402328	154406564	-	4237	4.41592	1.23472	0.300983	4.10229	4.09083e-05	0.000345804	11.2242	6.66947	10.4466	11.5444	6.94586	8.78234	3.97624	0.93639	7.62646	2.98483	1.15165	7.07706	2.91188	4.12717	5.93055	2.95316	0	4.10645	2.33411	0.964844	2.66363	3.46652	3.72373	4.63346	1.69866	1.99102	3.37746	3.35105	6.32127	2.21512
15458	ENSG00000249359	AC093274.1	lncRNA	5	21323873	21341375	-	17503	5	21323873	21341375	-	17503	9.69381	1.23402	0.394144	3.13088	0.00174286	0.00838429	4.67675	29.5362	8.9542	9.76835	41.6751	12.6856	3.97624	4.68195	8.57977	7.95955	6.90988	16.9849	0.970627	2.06358	10.8727	0.984387	5.23072	9.23951	3.50117	12.543	1.77575	4.62203	7.44745	3.4751	2.54799	14.9326	27.0197	20.1063	22.1244	1.10756
5097	ENSG00000215808	LINC01139	lncRNA	1	238476542	238486060	-	9519	1	238476542	238486060	-	9519	9.26172	1.23252	0.483026	2.55166	0.0107212	0.0375098	2.80605	19.0556	48.5019	7.99229	27.7834	0.975815	5.96436	0.93639	0	4.97472	12.6681	5.66165	5.82376	5.15896	12.8495	16.7346	10.4614	0	1.16706	6.75391	6.21514	4.62203	7.44745	4.63346	3.39731	3.98204	6.75492	30.1594	3.95079	8.86048
20598	ENSG00000287976	AL445123.2	lncRNA	6	148001716	148018985	+	17270	6	148001716	148018985	+	17270	66.8731	-1.23237	0.256813	-4.79869	1.59704e-06	1.99994e-05	28.0605	16.1973	41.0401	31.9692	24.6964	12.6856	65.6079	70.2292	193.521	124.368	52.9757	31.1391	104.828	54.685	65.2361	48.235	92.4093	57.4903	59.5198	53.0664	106.545	58.9309	107.988	47.493	49.261	49.7755	51.7877	54.7337	23.7048	64.2385
12466	ENSG00000232065	LINC01063	lncRNA	3	196631498	196632587	-	1090	3	196631498	196632587	-	1090	3.52295	1.23072	0.36019	3.41688	0.000633431	0.00361322	3.7414	4.76391	6.71565	8.88032	3.85881	9.75815	5.96436	4.68195	5.71985	0.994944	9.21317	0	3.88251	1.03179	0.988425	1.96877	3.48714	5.13306	1.16706	0.964844	1.77575	5.77754	0	4.63346	1.69866	0	5.6291	6.70209	5.53111	1.10756
38073	ENSG00000257259	LINC02388	lncRNA	12	58565959	58781747	-	215789	12	58565959	58781747	-	215789	2570.21	1.23035	0.488177	2.5203	0.0117253	0.0404177	1142.06	1973.21	1661.75	3458.88	2720.46	3824.22	1419.52	693.865	4730.31	875.551	1088.31	2711.93	1701.51	833.688	421.069	944.027	29.6407	2555.24	756.252	4769.22	1907.16	2668.07	3506.51	3741.52	3668.25	6199.04	1151.71	9791.75	14892.9	558.21
60	ENSG00000223764	LINC02593	lncRNA	1	916865	921016	-	4152	1	916865	921016	-	4152	12.0079	-1.22953	0.349544	-3.51752	0.000435593	0.0026271	9.3535	6.66947	11.1928	5.32819	3.08705	1.95163	7.95248	19.6642	7.62646	9.94944	21.8813	2.83082	21.3538	4.12717	21.7454	10.8283	11.3332	5.13306	28.0093	9.64844	12.4303	3.46652	3.72373	17.3755	7.64396	6.96857	22.5164	5.58508	2.37048	21.0436
27394	ENSG00000253376	AC012103.1	lncRNA	8	57888975	57934329	-	45355	8	57888975	57934329	-	45355	3.12142	-1.2293	0.446283	-2.75452	0.00587778	0.0229341	0.93535	0.952782	2.98473	2.6641	0.771762	0.975815	1.98812	4.68195	2.85992	3.97978	1.15165	1.41541	3.88251	1.03179	3.9537	10.8283	2.61536	2.05322	4.66822	4.82422	6.21514	3.46652	0	4.63346	4.24664	1.99102	1.12582	0	2.37048	4.43024
50261	ENSG00000237560	LINC01497	lncRNA	17	69961568	69994845	+	33278	17	69961568	69994845	+	33278	17.9156	-1.22882	0.451613	-2.72095	0.00650944	0.0249218	2.80605	5.71669	10.4466	15.0965	16.9788	7.80652	4.9703	31.8372	0.953308	12.9343	3.45494	11.3233	61.1495	15.4769	3.9537	28.5472	42.7175	7.18628	87.5292	22.1914	10.6545	16.1771	18.6186	30.1175	6.79463	14.9326	4.50328	7.81911	7.90158	26.5814
16788	ENSG00000248927	AC114284.1	lncRNA	5	120781218	120790778	+	9561	5	120781218	120790778	+	9561	48.9213	-1.22817	0.222526	-5.51925	3.40456e-08	6.6085e-07	13.0949	10.4806	35.0706	34.6332	19.294	13.6614	38.7683	47.7559	91.5175	53.727	78.312	18.4004	51.4432	69.13	45.4676	71.8602	51.4354	62.6233	60.6869	65.6094	42.6181	56.6199	28.5486	40.5428	43.3157	21.9012	96.8205	31.2764	22.1244	40.9797
45185	ENSG00000259430	CERS3-AS1	lncRNA	15	100372936	100437914	+	64979	15	100372936	100437914	+	64979	8.18574	1.22812	0.404415	3.03679	0.00239115	0.0108995	0	17.1501	9.70039	30.1931	7.71762	10.734	36.7802	6.55473	3.81323	0.994944	6.90988	9.90788	9.70627	3.09537	7.9074	3.93755	7.84608	1.02661	16.3388	0.964844	7.99089	1.15551	1.24124	6.9502	4.24664	3.98204	10.1324	14.5212	3.16063	6.64536
7254	ENSG00000225328	LINC01594	lncRNA	2	108167125	108217886	-	50762	2	108167125	108217886	-	50762	6.15325	-1.22748	0.342405	-3.58489	0.000337215	0.00210168	4.67675	0	0.746183	6.21622	5.40233	0.975815	1.98812	10.3003	9.53308	6.96461	5.75823	4.24623	7.76502	4.12717	10.8727	10.8283	12.205	15.3992	3.50117	7.71875	6.21514	4.62203	7.44745	6.9502	6.79463	4.97755	5.6291	4.46806	3.16063	13.2907
48605	ENSG00000233098	CCDC144NL-AS1	lncRNA	17	20868433	21002276	+	133844	17	20868433	21002276	+	133844	168.62	-1.22461	0.234107	-5.231	1.68596e-07	2.72388e-06	225.419	56.2141	65.6641	79.0348	31.6422	80.9927	120.281	148.886	157.296	83.5753	236.088	72.186	353.308	124.847	205.592	199.831	262.408	155.018	297.599	313.574	162.481	167.549	142.743	140.162	173.263	212.044	191.389	64.7869	31.6063	152.843
43390	ENSG00000286884	AC012060.1	lncRNA	15	26261669	26265918	+	4250	15	26261669	26265918	+	4250	26.05	-1.22121	0.464946	-2.62656	0.00862527	0.0314252	2.80605	6.66947	26.8626	0	15.4352	11.7098	15.905	27.1553	20.9728	83.5753	9.21317	21.2312	40.7663	13.4133	39.537	14.7658	36.615	22.5855	33.8446	23.1562	16.8697	1.15551	6.20621	2.31673	7.64396	22.8967	20.2648	22.3403	15.013	14.3983
27132	ENSG00000253802	SIRLNT	lncRNA	8	40298697	40353133	-	54437	8	40298697	40353133	-	54437	8.52886	1.2207	0.352472	3.46324	0.00053371	0.00312919	1.8707	3.81113	42.5325	29.3051	10.8047	5.85489	11.9287	9.3639	7.62646	10.9444	2.30329	8.49247	3.88251	3.09537	3.9537	6.89071	10.4614	8.2129	8.16939	6.75391	7.10301	8.08856	7.44745	5.79183	6.79463	12.9416	4.50328	22.3403	6.32127	3.32268
9001	ENSG00000267919	AC009955.2	lncRNA	2	219645090	219645631	+	542	2	219645090	219645631	+	542	32.0004	1.21977	0.222251	5.48824	4.05958e-08	7.7283e-07	130.014	70.5059	53.7252	47.0657	47.8492	58.5489	20.8753	37.4556	25.7393	9.94944	19.578	43.8778	23.295	25.7948	8.89583	21.6565	16.5639	16.4258	32.6776	17.3672	20.4212	20.7991	27.3073	28.9591	25.4799	36.8339	32.6488	45.7976	31.6063	26.5814
27412	ENSG00000167912	AC090152.1	lncRNA	8	59119040	59123478	+	4439	8	59119040	59123478	+	4439	3.06031	1.21941	0.395456	3.08355	0.00204547	0.00959042	2.80605	13.3389	5.96947	7.99229	1.54352	2.92745	4.9703	0.93639	0	0.994944	1.15165	4.24623	6.79439	1.03179	5.93055	1.96877	3.48714	1.02661	1.16706	2.89453	0.887877	1.15551	1.24124	3.4751	5.09597	1.99102	2.25164	6.70209	2.37048	3.32268
58040	ENSG00000280383	Z95331.1	lncRNA	22	45657019	45680130	+	23112	22	45657019	45680130	+	23112	11.9391	1.21909	0.415956	2.93081	0.00338078	0.0145394	5.6121	14.2917	14.1775	103.012	1.54352	19.5163	18.8871	12.1731	1.90662	5.96967	5.75823	9.90788	23.295	10.3179	9.88425	10.8283	9.58965	2.05322	9.33645	3.85937	5.32726	5.77754	2.48248	2.31673	6.79463	9.9551	20.2648	8.93612	3.16063	4.43024
19505	ENSG00000225096	AL445250.1	lncRNA	6	57961438	58438364	+	476927	6	57961438	58438364	+	476927	2946.19	-1.21741	0.150657	-8.08072	6.43869e-16	8.27246e-14	1142.06	1034.72	1062.57	1612.67	1967.22	1302.71	2019.93	4709.1	2872.32	2644.56	2739.77	2491.12	2922.56	3562.78	3599.84	2955.13	2593.56	2579.88	2476.49	3582.46	2932.66	3144.14	3814.34	5720.01	3226.6	2180.17	3924.61	1702.33	1394.63	5908.83
27800	ENSG00000285768	AC232323.2	lncRNA	8	85851446	85861562	-	10117	8	85851446	85861562	-	10117	14.4831	-1.2172	0.308565	-3.94472	7.98921e-05	0.000616035	2.80605	6.66947	13.4313	2.6641	7.71762	14.6372	7.95248	22.4734	6.67315	11.9393	21.8813	8.49247	31.0601	13.4133	23.7222	3.93755	13.9486	7.18628	18.6729	44.3828	12.4303	24.2657	8.6887	9.26693	13.5893	14.9326	10.1324	3.35105	5.53111	12.1832
40008	ENSG00000230731	AL589745.1	lncRNA	13	44234118	44256596	-	22479	13	44234118	44256596	-	22479	7.72138	1.21637	0.43135	2.8199	0.00480382	0.0194187	4.67675	6.66947	7.46183	17.7606	54.0233	4.87908	5.96436	4.68195	4.76654	3.97978	2.30329	21.2312	18.4419	8.25433	5.93055	0.984387	1.74357	6.15967	5.83528	2.89453	9.76664	3.46652	0	8.10856	3.39731	10.9506	5.6291	13.4042	6.32127	3.32268
16948	ENSG00000223442	TH2LCRR	lncRNA	5	132630589	132664272	-	33684	5	132630589	132664272	-	33684	3.29127	-1.21519	0.454089	-2.67611	0.00744825	0.027764	0.93535	0	0	3.55213	3.08705	1.95163	1.98812	2.80917	1.90662	1.98989	6.90988	1.41541	2.91188	3.09537	0.988425	10.8283	5.23072	2.05322	1.16706	3.85937	4.43938	5.77754	1.24124	4.63346	6.79463	3.98204	4.50328	0	3.16063	1.10756
14308	ENSG00000249618	LINC02465	lncRNA	4	129771596	129975329	+	203734	4	129771596	129975329	+	203734	7.66851	-1.21176	0.469183	-2.5827	0.00980296	0.0348852	0.93535	1.90556	0.746183	13.3205	4.63057	0	2.98218	6.55473	3.81323	8.9545	2.30329	2.83082	11.6475	6.19075	11.8611	4.92193	8.71786	4.10645	145.882	6.75391	6.21514	3.46652	3.72373	5.79183	13.5893	5.97306	1.12582	1.11702	8.69174	3.32268
29272	ENSG00000287986	AL135841.1	lncRNA	9	35922159	35925554	-	3396	9	35922159	35925554	-	3396	8.16417	1.21173	0.263234	4.60323	4.15978e-06	4.68888e-05	25.2545	18.1029	15.6699	15.0965	11.5764	9.75815	7.95248	0.93639	9.53308	6.96461	6.90988	15.5695	4.85313	13.4133	4.94213	2.95316	3.48714	10.2661	5.83528	5.78906	9.76664	3.46652	7.44745	2.31673	3.39731	2.98653	6.75492	10.0531	14.2229	3.32268
2965	ENSG00000232265	AC239803.1	lncRNA	1	148156139	148186980	+	30842	1	148156139	148186980	+	30842	4.48609	-1.21041	0.468799	-2.58195	0.0098244	0.0349413	0	1.90556	3.73092	0.888032	1.54352	3.90326	4.9703	4.68195	5.71985	3.97978	1.15165	2.83082	10.6769	2.06358	11.8611	4.92193	5.23072	4.10645	3.50117	18.332	1.77575	2.31102	0	8.10856	5.9453	1.99102	2.25164	1.11702	2.37048	5.5378
47763	ENSG00000262061	AC129507.1	lncRNA	17	331205	333488	+	2284	17	331205	333488	+	2284	48.068	1.21011	0.171069	7.0738	1.5075e-12	8.34724e-11	88.8583	80.9865	124.613	62.1622	33.1858	155.155	80.5188	28.0917	30.5058	44.7725	35.701	41.0469	31.0601	33.0173	39.537	53.1569	36.615	34.9048	30.3434	28.9453	47.0575	51.9979	42.2022	27.8008	31.4252	27.8743	33.7746	86.0102	48.1997	21.0436
28267	ENSG00000272502	AC104958.2	lncRNA	8	120812219	120813359	+	1141	8	120812219	120813359	+	1141	2.97504	-1.20625	0.493981	-2.44189	0.0146104	0.0482499	4.67675	0.952782	2.23855	0	0	1.95163	2.98218	4.68195	3.81323	4.97472	4.60659	2.83082	8.73564	1.03179	1.97685	2.95316	3.48714	1.02661	7.00233	1.92969	4.43938	3.46652	1.24124	2.31673	1.69866	2.98653	2.25164	0	0.790158	7.75292
28589	ENSG00000253931	AC105118.1	lncRNA	8	143412749	143417054	+	4306	8	143412749	143417054	+	4306	6.00602	-1.20522	0.395086	-3.05052	0.00228447	0.0105004	0	0	4.4771	2.6641	2.31529	3.90326	8.94654	6.55473	0.953308	4.97472	3.45494	2.83082	1.94125	3.09537	10.8727	14.7658	9.58965	4.10645	8.16939	7.71875	6.21514	3.46652	9.92994	9.26693	11.0413	7.96408	5.6291	5.58508	0	11.0756
489	ENSG00000231606	AL357873.1	lncRNA	1	14221887	14304445	-	82559	1	14221887	14304445	-	82559	47.8606	1.20374	0.341982	3.5199	0.000431713	0.00260741	273.122	126.72	38.0554	21.3128	78.7197	15.613	29.8218	14.9822	72.4514	14.9242	29.9428	24.062	29.1188	28.8902	24.7106	29.5316	19.1793	35.9314	35.0117	77.1875	16.8697	93.5962	18.6186	74.1354	40.7678	26.8788	22.5164	68.1379	101.93	44.3024
33988	ENSG00000286044	AP001977.1	lncRNA	11	121674261	121928976	+	254716	11	121674261	121928976	+	254716	47.7342	-1.20317	0.211975	-5.67597	1.37902e-08	2.94234e-07	25.2545	10.4806	20.147	34.6332	23.1529	35.1293	24.8515	63.6745	23.8327	59.6967	43.7626	46.7086	41.737	43.3352	38.5486	59.0632	54.0507	21.5588	22.1741	43.418	41.7302	61.2419	54.6147	60.235	74.7409	44.7979	60.7943	18.9893	23.7048	47.6251
12833	ENSG00000248300	LINC02360	lncRNA	4	11740948	11769468	-	28521	4	11740948	11769468	-	28521	133.893	1.20246	0.467638	2.57134	0.0101304	0.0358281	137.496	69.5531	250.718	425.367	613.551	78.0652	115.311	17.7914	117.257	104.469	20.7296	41.0469	192.184	199.136	27.6759	61.032	21.7947	25.6653	432.978	178.496	38.1787	150.216	176.256	147.112	244.607	106.52	25.8939	341.807	74.2749	28.7966
14612	ENSG00000287216	AC106865.2	lncRNA	4	153633692	153655689	-	21998	4	153633692	153655689	-	21998	4.92029	1.20021	0.418058	2.87091	0.00409293	0.0170156	31.8019	9.52782	6.71565	7.99229	0.771762	9.75815	3.97624	3.74556	0	4.97472	5.75823	0	3.88251	2.06358	5.93055	6.89071	0.871786	0	8.16939	1.92969	3.55151	3.46652	0	3.4751	3.39731	7.96408	1.12582	3.35105	3.95079	4.43024
20933	ENSG00000146521	LINC01558	lncRNA	6	167784537	167796872	-	12336	6	167784537	167796872	-	12336	40.9986	-1.1985	0.204144	-5.87088	4.33483e-09	1.06766e-07	14.0303	7.62226	35.0706	12.4324	25.4681	19.5163	15.905	51.5014	25.7393	48.7523	63.3405	69.3552	76.6795	29.922	69.1898	30.516	42.7175	37.9846	42.014	42.4531	31.0757	54.3089	40.961	49.8097	47.5624	41.8114	34.9004	13.4042	40.2981	38.7646
26939	ENSG00000251191	LINC00589	lncRNA	8	29673922	29748109	-	74188	8	29673922	29748109	-	74188	16.1344	-1.19778	0.463455	-2.58447	0.00975291	0.0347627	4.67675	1.90556	0.746183	8.88032	7.71762	1.95163	13.9168	14.0458	3.81323	27.8584	13.8198	7.07706	14.5594	21.6676	10.8727	30.516	22.6664	13.346	0	13.5078	23.9727	28.8877	3.72373	16.2171	32.2745	1.99102	9.00656	0	33.1867	8.86048
57899	ENSG00000231993	EP300-AS1	lncRNA	22	41174591	41197456	-	22866	22	41174591	41197456	-	22866	28.892	1.19597	0.194208	6.15817	7.35882e-10	2.20608e-08	55.1857	39.0641	48.5019	36.4093	64.828	45.8633	27.8337	26.2189	16.2062	27.8584	20.7296	46.7086	25.2363	24.763	10.8727	17.719	18.3075	17.4524	16.3388	21.2266	39.9544	26.5767	22.3424	31.2759	26.3292	37.8294	18.0131	60.3188	74.2749	17.721
16755	ENSG00000250427	LINC02148	lncRNA	5	118282575	118284782	+	2208	5	118282575	118284782	+	2208	1.84079	1.19343	0.481611	2.47799	0.0132125	0.04451	0	3.81113	4.4771	5.32819	3.08705	1.95163	3.97624	0.93639	0	0	4.60659	4.24623	0	2.06358	1.97685	0	0	3.07984	1.16706	4.82422	1.77575	1.15551	0	0	2.54799	0.99551	2.25164	4.46806	1.58032	1.10756
11936	ENSG00000244706	AC026353.1	lncRNA	3	167866500	167950292	-	83793	3	167866500	167950292	-	83793	15.672	1.19258	0.287405	4.14947	3.33241e-05	0.00028902	5.6121	15.2445	41.0401	32.8572	57.1104	16.5889	22.8634	12.1731	1.90662	18.9039	3.45494	5.66165	8.73564	6.19075	7.9074	20.6721	5.23072	10.2661	12.8376	16.4023	7.10301	23.1102	7.44745	13.9004	20.3839	13.9371	7.88074	31.2764	22.9146	7.75292
47637	ENSG00000270006	AC010531.6	lncRNA	16	87317509	87318043	+	535	16	87317509	87318043	+	535	2.78854	1.19219	0.389666	3.05953	0.00221688	0.0102532	1.8707	5.71669	3.73092	6.21622	3.08705	6.83071	9.9406	1.87278	0.953308	0.994944	5.75823	0	3.88251	2.06358	2.96528	2.95316	2.61536	5.13306	0	4.82422	0.887877	1.15551	1.24124	1.15837	0.849328	2.98653	0	1.11702	5.53111	1.10756
39972	ENSG00000231530	AL157932.1	lncRNA	13	42043727	42044247	-	521	13	42043727	42044247	-	521	3.11316	-1.19147	0.44979	-2.64894	0.00807441	0.0297247	0.93535	0.952782	2.23855	0.888032	1.54352	4.87908	0.99406	0.93639	7.62646	2.98483	3.45494	1.41541	2.91188	4.12717	5.93055	3.93755	6.1025	5.13306	2.33411	5.78906	2.66363	4.62203	0	5.79183	4.24664	3.98204	1.12582	1.11702	0.790158	3.32268
9911	ENSG00000271653	AC097359.3	lncRNA	3	37216779	37217988	+	1210	3	37216779	37217988	+	1210	2.67089	1.19117	0.419311	2.84078	0.00450032	0.0184406	0	4.76391	7.46183	5.32819	6.94586	0	4.9703	1.87278	1.90662	2.98483	0	0	0.970627	3.09537	0.988425	1.96877	5.23072	3.07984	1.16706	0	0	4.62203	0	2.31673	2.54799	2.98653	1.12582	7.81911	4.74095	1.10756
42654	ENSG00000225746	MEG8	lncRNA	14	100894770	101038859	+	144090	14	100894770	101038859	+	144090	777.383	1.19036	0.16787	7.091	1.33147e-12	7.54135e-11	1132.71	1595.91	676.788	1218.38	1078.15	782.604	1007.98	588.989	476.654	532.295	574.672	635.52	579.464	411.685	718.585	654.617	531.79	382.926	568.356	453.477	609.083	736.059	588.349	893.1	606.42	453.952	543.771	3205.83	1474.44	846.176
16898	ENSG00000251680	AC008591.1	lncRNA	5	129500361	129905917	-	405557	5	129500361	129905917	-	405557	26.713	-1.18889	0.289302	-4.10952	3.9649e-05	0.000336212	28.9959	12.3862	8.20802	24.8649	6.94586	14.6372	14.9109	43.0739	19.0662	11.9393	11.5165	15.5695	29.1188	18.5722	47.4444	25.5941	27.0254	24.6387	26.8423	26.0508	9.76664	15.0216	38.4785	33.5926	26.3292	27.8743	36.0262	4.46806	7.11143	60.9158
46660	ENSG00000260281	ITFG1-AS1	lncRNA	16	47144323	47162749	+	18427	16	47144323	47162749	+	18427	2.5526	-1.18827	0.484354	-2.45331	0.0141549	0.0470281	2.80605	1.90556	0.746183	0	0.771762	0.975815	1.98812	8.42751	0.953308	2.98483	3.45494	2.83082	0	3.09537	4.94213	1.96877	4.35893	2.05322	3.50117	2.89453	6.21514	2.31102	3.72373	2.31673	3.39731	3.98204	2.25164	2.23403	0.790158	1.10756
12539	ENSG00000281016	AC092574.2	lncRNA	4	386174	454070	+	67897	4	386174	454070	+	67897	6.94616	-1.18518	0.384323	-3.0838	0.00204376	0.00958394	7.4828	3.81113	1.49237	3.55213	4.63057	1.95163	0.99406	4.68195	2.85992	2.98483	3.45494	0	5.82376	6.19075	2.96528	16.7346	6.97429	9.23951	1.16706	11.5781	7.99089	6.93305	6.20621	13.9004	23.7812	3.98204	7.88074	3.35105	4.74095	4.43024
21416	ENSG00000225792	AC004540.2	lncRNA	7	26369310	26376701	-	7392	7	26369310	26376701	-	7392	7.74367	-1.18379	0.371322	-3.18804	0.0014324	0.00711265	6.54745	5.71669	3.73092	2.6641	2.31529	5.85489	7.95248	14.0458	6.67315	11.9393	9.21317	7.07706	10.6769	0	18.7801	9.84387	9.58965	8.2129	21.007	5.78906	4.43938	4.62203	3.72373	6.9502	7.64396	10.9506	14.6357	1.11702	0	18.8285
15926	ENSG00000248132	LINC02101	lncRNA	5	58107631	58122375	-	14745	5	58107631	58122375	-	14745	10.6253	-1.18281	0.302026	-3.91627	8.99304e-05	0.000681226	1.8707	1.90556	6.71565	7.99229	6.94586	5.85489	7.95248	15.9186	9.53308	12.9343	11.5165	1.41541	16.5007	17.5405	35.5833	14.7658	17.4357	10.2661	9.33645	8.68359	11.5424	11.5551	12.4124	15.0588	7.64396	4.97755	7.88074	0	8.69174	9.96804
29935	ENSG00000229694	AL158071.1	lncRNA	9	91118592	91182762	+	64171	9	91118592	91182762	+	64171	166.344	-1.1825	0.244752	-4.83142	1.3556e-06	1.73343e-05	22.4484	209.612	97.75	67.4904	109.59	46.8391	114.317	206.942	462.354	333.306	115.165	72.186	197.037	295.092	227.338	173.252	217.075	169.391	150.55	94.5547	169.584	137.505	183.704	291.908	206.387	136.385	158.741	42.4466	52.9406	145.09
4016	ENSG00000225982	AL355482.2	lncRNA	1	182086551	182090112	+	3562	1	182086551	182090112	+	3562	3.8605	1.18112	0.409714	2.88278	0.00394177	0.0165354	0.93535	3.81113	5.22328	12.4324	6.1741	11.7098	6.95842	0.93639	0	3.97978	2.30329	2.83082	2.91188	0	5.93055	0	0.871786	1.02661	9.33645	1.92969	7.10301	4.62203	8.6887	5.79183	1.69866	2.98653	1.12582	7.81911	4.74095	2.21512
20267	ENSG00000286299	AL121938.1	lncRNA	6	125268087	125274828	+	6742	6	125268087	125274828	+	6742	8.78204	-1.17965	0.338317	-3.48681	0.000488824	0.00290447	0	6.66947	3.73092	6.21622	2.31529	3.90326	3.97624	9.3639	5.71985	11.9393	5.75823	1.41541	19.4125	17.5405	4.94213	16.7346	12.205	6.15967	0	10.6133	5.32726	9.24406	6.20621	15.0588	16.1372	6.96857	9.00656	2.23403	11.0622	16.6134
41584	ENSG00000258969	LINC02307	lncRNA	14	43990539	44386064	-	395526	14	43990539	44386064	-	395526	52.2623	-1.17805	0.254176	-4.63477	3.57327e-06	4.10573e-05	33.6726	15.2445	4.4771	31.0811	9.26114	32.2019	41.7505	68.3564	47.6654	73.6259	61.0373	29.7236	58.2376	41.2717	24.7106	92.5324	54.0507	32.8516	37.3458	46.3125	73.6938	57.7754	34.7548	74.1354	50.1104	44.7979	43.907	41.3296	33.1867	55.378
13360	ENSG00000248505	LINC02380	lncRNA	4	57424495	57478341	+	53847	4	57424495	57478341	+	53847	9.2675	1.17683	0.368014	3.19777	0.00138493	0.00692443	1.8707	6.66947	9.70039	17.7606	43.9904	14.6372	5.96436	2.80917	1.90662	14.9242	2.30329	7.07706	2.91188	5.15896	3.9537	7.87509	4.35893	7.18628	10.5035	7.71875	12.4303	13.8661	3.72373	11.5837	11.0413	5.97306	3.37746	24.5743	18.9638	4.43024
22906	ENSG00000234715	AC005064.1	lncRNA	7	103445207	103514007	+	68801	7	103445207	103514007	+	68801	4.05194	-1.17491	0.426798	-2.75284	0.00590799	0.023017	2.80605	0.952782	1.49237	3.55213	0	1.95163	4.9703	6.55473	6.67315	6.96461	8.06152	4.24623	0.970627	2.06358	1.97685	6.89071	6.1025	3.07984	3.50117	1.92969	3.55151	1.15551	2.48248	5.79183	2.54799	3.98204	1.12582	0	3.16063	7.75292
27613	ENSG00000253235	AC111149.1	lncRNA	8	73326991	73370601	-	43611	8	73326991	73370601	-	43611	13.0166	1.17435	0.272822	4.30447	1.67387e-05	0.00015912	33.6726	34.3001	16.416	9.76835	17.7505	26.347	19.8812	4.68195	2.85992	13.9292	1.15165	8.49247	7.76502	9.28612	6.91898	10.8283	4.35893	20.5322	8.16939	11.5781	3.55151	13.8661	9.92994	13.9004	10.1919	1.99102	6.75492	13.4042	30.8162	8.86048
37503	ENSG00000257906	LINC02156	lncRNA	12	47377638	47420192	+	42555	12	47377638	47420192	+	42555	3.61883	-1.17231	0.440177	-2.66327	0.0077385	0.028673	0.93535	0	0.746183	3.55213	3.85881	1.95163	1.98812	2.80917	1.90662	3.97978	5.75823	5.66165	1.94125	7.22254	10.8727	10.8283	3.48714	4.10645	1.16706	2.89453	5.32726	5.77754	4.96497	5.79183	2.54799	3.98204	4.50328	0	3.16063	1.10756
8899	ENSG00000223923	AC010136.1	lncRNA	2	217978707	217993747	+	15041	2	217978707	217993747	+	15041	164.464	-1.17114	0.123012	-9.52055	1.72271e-21	5.32588e-19	61.7331	108.617	100.735	103.012	62.5127	47.8149	92.4476	124.54	252.627	197.994	166.989	128.802	177.625	179.532	192.743	244.128	171.742	227.908	183.228	213.23	132.294	143.283	158.879	206.189	204.688	174.214	179.005	75.957	106.671	214.867
46054	ENSG00000283213	AC130466.1	lncRNA	16	22806289	22813680	-	7392	16	22806289	22813680	-	7392	3.25074	1.17098	0.40922	2.86148	0.00421662	0.0174442	10.2889	16.1973	3.73092	5.32819	2.31529	2.92745	4.9703	0.93639	1.90662	0	1.15165	1.41541	0.970627	1.03179	1.97685	0.984387	1.74357	2.05322	2.33411	2.89453	0.887877	0	3.72373	5.79183	2.54799	2.98653	1.12582	3.35105	1.58032	2.21512
33793	ENSG00000256947	AP002518.2	lncRNA	11	114210616	114356571	-	145956	11	114210616	114356571	-	145956	13.052	1.17032	0.222325	5.264	1.40957e-07	2.32156e-06	27.1252	32.3946	14.1775	11.5444	40.1316	6.83071	22.8634	4.68195	11.4397	9.94944	6.90988	14.1541	4.85313	8.25433	9.88425	10.8283	8.71786	11.2927	3.50117	12.543	11.5424	11.5551	9.92994	15.0588	14.4386	9.9551	7.88074	30.1594	17.3835	11.0756
1622	ENSG00000287078	AL513218.2	lncRNA	1	52365443	52367865	+	2423	1	52365443	52367865	+	2423	2.5562	1.16998	0.458507	2.55172	0.0107194	0.0375078	7.4828	5.71669	0.746183	7.99229	3.85881	2.92745	0.99406	0.93639	0	4.97472	2.30329	1.41541	0.970627	1.03179	0.988425	5.90632	4.35893	3.07984	2.33411	4.82422	1.77575	2.31102	0	2.31673	1.69866	3.98204	1.12582	8.93612	1.58032	0
44634	ENSG00000259420	AC046168.2	lncRNA	15	77568970	77608888	+	39919	15	77568970	77608888	+	39919	63.5229	-1.16726	0.299752	-3.89409	9.85661e-05	0.00073612	4.67675	42.8752	32.0859	29.3051	39.3599	19.5163	18.8871	73.9748	40.9922	40.7927	131.288	97.6634	54.3551	78.4162	64.2476	72.8446	63.6404	48.2508	100.367	65.6094	36.4029	39.2873	23.5836	242.098	56.905	33.8473	54.0394	82.6591	25.2851	58.7007
8419	ENSG00000231689	LINC01090	lncRNA	2	187712816	188384313	-	671498	2	187712816	188384313	-	671498	25.4789	-1.16658	0.284418	-4.10165	4.10223e-05	0.00034657	7.4828	8.57504	8.20802	15.0965	9.26114	17.5647	25.8456	35.5828	13.3463	48.7523	12.6681	8.49247	20.3832	20.6358	20.7569	47.2506	27.8972	14.3726	16.3388	24.1211	24.8605	27.7322	17.3774	69.502	37.3704	13.9371	19.1389	10.0531	16.5933	17.721
33760	ENSG00000285769	AP003100.2	lncRNA	11	112637342	112751131	+	113790	11	112637342	112751131	+	113790	11.3201	-1.16455	0.338982	-3.43542	0.000591628	0.00341534	3.7414	0.952782	2.23855	13.3205	10.8047	4.87908	3.97624	9.3639	2.85992	18.9039	12.6681	7.07706	11.6475	15.4769	6.91898	23.6253	8.71786	11.2927	4.66822	8.68359	14.206	16.1771	7.44745	15.0588	29.7265	5.97306	15.7615	0	11.8524	8.86048
15039	ENSG00000250829	AC108865.1	lncRNA	4	186890969	186892366	+	1398	4	186890969	186892366	+	1398	4.91388	-1.16425	0.358514	-3.24742	0.00116455	0.00599424	1.8707	6.66947	2.98473	1.77606	0.771762	1.95163	2.98218	5.61834	3.81323	5.96967	11.5165	4.24623	4.85313	5.15896	7.9074	3.93755	4.35893	1.02661	7.00233	3.85937	3.55151	1.15551	4.96497	5.79183	2.54799	4.97755	10.1324	3.35105	0.790158	9.96804
20858	ENSG00000281692	PACRG-AS1	lncRNA	6	163306907	163324530	-	17624	6	163306907	163324530	-	17624	4.53075	-1.16344	0.426726	-2.72642	0.00640249	0.024598	0.93535	0	4.4771	3.55213	4.63057	0.975815	3.97624	5.61834	4.76654	11.9393	8.06152	7.07706	4.85313	9.28612	3.9537	0.984387	8.71786	9.23951	3.50117	2.89453	6.21514	4.62203	9.92994	4.63346	1.69866	3.98204	1.12582	1.11702	0.790158	2.21512
28244	ENSG00000286282	AC021733.3	lncRNA	8	119350291	119416947	-	66657	8	119350291	119416947	-	66657	107.203	-1.15973	0.201565	-5.75364	8.73438e-09	1.97131e-07	40.2201	53.3558	66.4103	56.834	57.8821	73.1861	82.507	120.794	114.397	93.5248	149.714	60.8627	239.745	115.561	188.789	185.065	198.767	106.768	180.894	52.1016	55.9362	90.1296	70.7508	91.5109	113.81	84.6183	154.237	34.6275	33.9768	121.832
15948	ENSG00000152931	PART1	lncRNA	5	60487713	60548813	+	61101	5	60487713	60548813	+	61101	7.26612	1.15866	0.303133	3.82228	0.000132221	0.00094513	14.0303	28.5835	11.1928	20.4247	10.8047	10.734	3.97624	7.49112	3.81323	7.95955	3.45494	2.83082	10.6769	3.09537	3.9537	1.96877	3.48714	7.18628	10.5035	7.71875	3.55151	9.24406	0	1.15837	2.54799	8.95959	4.50328	7.81911	4.74095	6.64536
41748	ENSG00000237356	AL365295.1	lncRNA	14	53169010	53883740	+	714731	14	53169010	53883740	+	714731	2763.63	-1.15746	0.149448	-7.74485	9.56913e-15	9.10257e-13	1328.2	1140.48	1126.74	1951.01	1071.21	1278.32	1651.13	3317.63	3634.01	2149.08	4095.25	1791.91	4143.61	2249.31	4219.59	2137.1	3453.14	2515.2	3567.69	2933.12	2753.31	2587.18	2890.85	2119.81	1875.32	2934.76	3679.18	1430.9	1901.12	6026.23
27451	ENSG00000285971	AC023095.1	lncRNA	8	62191088	62249879	-	58792	8	62191088	62249879	-	58792	57.5602	1.15642	0.233798	4.94624	7.56591e-07	1.03526e-05	74.828	55.2613	70.8874	151.853	68.6868	114.17	79.5248	47.7559	54.3385	74.6208	54.1274	128.802	58.2376	17.5405	52.3865	34.4535	54.0507	20.5322	47.8493	21.2266	51.4968	36.9763	38.4785	63.7101	49.261	19.9102	51.7877	109.467	162.773	27.689
35119	ENSG00000226576	AC060234.1	lncRNA	10	48984564	49018897	+	34334	10	48984564	49018897	+	34334	3.35267	1.15642	0.355296	3.2548	0.00113472	0.00586919	1.8707	6.66947	5.22328	10.6564	3.08705	7.80652	1.98812	0.93639	1.90662	3.97978	1.15165	1.41541	7.76502	0	2.96528	0.984387	1.74357	2.05322	1.16706	1.92969	1.77575	3.46652	1.24124	5.79183	0.849328	3.98204	3.37746	8.93612	5.53111	4.43024
3712	ENSG00000229588	AL596087.2	lncRNA	1	166165911	166339090	+	173180	1	166165911	166339090	+	173180	117.45	1.15615	0.206323	5.60358	2.09967e-08	4.27995e-07	130.949	258.204	88.0497	181.159	473.862	262.494	103.382	72.102	63.8716	74.6208	107.103	96.248	146.565	72.2254	34.5949	56.1101	80.2043	88.2886	71.1904	57.8906	93.227	128.261	131.572	112.361	118.057	79.6408	69.8008	169.786	144.599	109.648
38130	ENSG00000255850	RXYLT1-AS1	lncRNA	12	63804739	63822156	-	17418	12	63804739	63822156	-	17418	6.09866	-1.15493	0.338671	-3.41017	0.000649229	0.00368281	1.8707	1.90556	0.746183	1.77606	7.71762	1.95163	4.9703	7.49112	4.76654	6.96461	16.123	8.49247	8.73564	4.12717	2.96528	3.93755	13.9486	3.07984	7.00233	5.78906	5.32726	6.93305	8.6887	5.79183	3.39731	7.96408	9.00656	2.23403	4.74095	8.86048
5083	ENSG00000237250	AL359924.1	lncRNA	1	237862175	237928321	+	66147	1	237862175	237928321	+	66147	10.9787	-1.15389	0.389024	-2.96611	0.00301595	0.0132353	1.8707	10.4806	3.73092	1.77606	12.3482	0.975815	8.94654	24.3461	0.953308	18.9039	9.21317	2.83082	2.91188	3.09537	8.89583	14.7658	13.0768	5.13306	4.66822	28.9453	6.21514	18.4881	13.6537	15.0588	22.9319	7.96408	12.384	2.23403	8.69174	9.96804
57927	ENSG00000184068	SREBF2-AS1	lncRNA	22	41831215	41834665	-	3451	22	41831215	41834665	-	3451	35.606	1.15379	0.322526	3.57737	0.000347073	0.00215272	9.3535	16.1973	179.084	144.749	48.621	48.7908	31.8099	12.1731	18.1128	40.7927	24.1846	29.7236	36.8838	25.7948	20.7569	22.6409	17.4357	33.8782	32.6776	7.71875	34.6272	30.0432	9.92994	18.5339	20.3839	29.8653	19.1389	42.4466	27.6555	25.4739
36868	ENSG00000260423	LINC02367	lncRNA	12	9347056	9400387	+	53332	12	9347056	9400387	+	53332	50.9649	-1.15369	0.291522	-3.95747	7.57492e-05	0.000588216	32.7373	14.2917	42.5325	45.2896	15.4352	11.7098	34.7921	55.247	63.8716	19.8989	78.312	14.1541	69.8851	46.4306	76.1087	27.5628	32.2561	37.9846	136.546	62.7148	25.7484	34.6652	68.2683	33.5926	45.0144	59.7306	64.1717	33.5105	7.90158	43.1948
52229	ENSG00000273998	AL049794.1	lncRNA	20	16576068	16579615	+	3548	20	16576068	16579615	+	3548	3.48002	1.15322	0.395558	2.91543	0.00355194	0.0151755	0	8.57504	8.20802	8.88032	8.48938	0	9.9406	1.87278	2.85992	0.994944	3.45494	7.07706	1.94125	1.03179	1.97685	2.95316	2.61536	1.02661	3.50117	3.85937	0.887877	1.15551	2.48248	2.31673	2.54799	0	3.37746	2.23403	6.32127	5.5378
17334	ENSG00000251031	AC132803.1	lncRNA	5	144856890	145228982	-	372093	5	144856890	145228982	-	372093	238.223	1.15208	0.260849	4.41665	1.00241e-05	0.000101261	95.4057	201.037	726.037	642.047	392.827	172.719	198.812	179.787	102.004	226.847	138.198	536.441	181.507	130.006	169.021	230.347	148.204	89.3152	235.745	156.305	148.275	113.24	287.968	151.746	266.689	182.178	70.9267	560.742	681.117	138.445
2092	ENSG00000230817	LINC01362	lncRNA	1	82903183	83166815	+	263633	1	82903183	83166815	+	263633	12.363	-1.15189	0.35343	-3.25917	0.0011174	0.00579436	0.93535	0	6.71565	15.9846	13.12	6.83071	8.94654	14.9822	3.81323	7.95955	3.45494	14.1541	13.5888	10.3179	11.8611	7.87509	8.71786	17.4524	8.16939	16.4023	11.5424	9.24406	29.7898	15.0588	10.1919	15.9282	16.8873	3.35105	1.58032	8.86048
22439	ENSG00000273341	AC004921.1	lncRNA	7	77416673	77425444	+	8772	7	77416673	77425444	+	8772	2.53012	1.15032	0.371068	3.10002	0.00193505	0.0091464	2.80605	6.66947	2.23855	5.32819	2.31529	3.90326	5.96436	0.93639	0	2.98483	2.30329	2.83082	0	1.03179	1.97685	0.984387	1.74357	1.02661	1.16706	3.85937	3.55151	4.62203	0	4.63346	0.849328	2.98653	3.37746	3.35105	6.32127	2.21512
7474	ENSG00000231013	AC013275.1	lncRNA	2	119476428	119487346	+	10919	2	119476428	119487346	+	10919	149.936	-1.15002	0.454237	-2.53177	0.0113487	0.0393572	247.868	96.231	123.866	19.5367	4.63057	150.276	25.8456	67.4201	55.2918	159.191	206.145	21.2312	81.5327	65.0029	284.666	63.0008	48.82	108.821	63.021	196.828	416.414	209.147	422.022	368.36	215.729	255.846	73.1783	23.4573	10.2721	260.277
10847	ENSG00000239462	AC091212.1	lncRNA	3	98902424	99018562	+	116139	3	98902424	99018562	+	116139	125.818	-1.14777	0.219828	-5.22123	1.77737e-07	2.84676e-06	57.9917	121.956	26.1164	57.7221	38.5881	60.5005	47.7149	150.759	105.817	150.237	133.591	89.1709	102.886	143.419	123.553	221.487	182.203	187.87	89.8633	153.41	109.209	161.771	38.4785	154.063	172.414	60.7261	145.231	49.1487	130.376	103.003
41017	ENSG00000258810	AL133371.2	lncRNA	14	20783888	20784293	+	406	14	20783888	20784293	+	406	4.02053	1.14659	0.459997	2.49261	0.0126807	0.0430559	20.5777	8.57504	3.73092	1.77606	6.1741	6.83071	1.98812	2.80917	0.953308	2.98483	1.15165	1.41541	0	3.09537	7.9074	0	4.35893	3.07984	8.16939	0.964844	0.887877	2.31102	3.72373	0	4.24664	10.9506	0	4.46806	7.90158	3.32268
30269	ENSG00000230030	AL353742.1	lncRNA	9	108252154	108254820	-	2667	9	108252154	108254820	-	2667	2.52376	1.14198	0.455643	2.5063	0.0122002	0.0417588	7.4828	7.62226	1.49237	6.21622	0	6.83071	1.98812	0	0.953308	1.98989	3.45494	0	3.88251	2.06358	0.988425	0	1.74357	3.07984	3.50117	3.85937	4.43938	0	1.24124	2.31673	0	1.99102	0	3.35105	3.95079	1.10756
45062	ENSG00000257060	AC091078.1	lncRNA	15	93230034	93569483	+	339450	15	93230034	93569483	+	339450	129.101	1.14163	0.208871	5.46571	4.61068e-08	8.63891e-07	397.524	103.853	92.5268	112.78	125.025	443.02	104.376	112.367	92.4708	153.221	58.734	147.203	59.2082	79.448	113.669	97.4543	83.6915	72.8894	79.3598	85.8711	109.209	63.5529	109.229	100.778	98.5221	106.52	103.575	329.519	274.185	100.788
20935	ENSG00000285212	AL009178.3	lncRNA	6	167796647	167825145	+	28499	6	167796647	167825145	+	28499	5.15257	-1.13666	0.450865	-2.52106	0.0117002	0.0403557	0	4.76391	5.22328	5.32819	3.08705	0.975815	1.98812	0.93639	2.85992	2.98483	14.9714	4.24623	3.88251	5.15896	9.88425	1.96877	13.0768	4.10645	7.00233	3.85937	6.21514	2.31102	1.24124	6.9502	10.1919	1.99102	1.12582	1.11702	1.58032	5.5378
52821	ENSG00000287570	AL035447.1	lncRNA	20	44181111	44182712	+	1602	20	44181111	44182712	+	1602	3.2536	-1.13506	0.46429	-2.44471	0.0144967	0.0479491	3.7414	0.952782	0.746183	0	3.08705	0	2.98218	3.74556	2.85992	1.98989	2.30329	8.49247	1.94125	3.09537	5.93055	2.95316	6.1025	1.02661	2.33411	3.85937	2.66363	8.08856	7.44745	4.63346	2.54799	1.99102	1.12582	1.11702	2.37048	4.43024
44922	ENSG00000260123	AC013565.1	lncRNA	15	89041223	89082819	+	41597	15	89041223	89082819	+	41597	34.5268	-1.13494	0.292252	-3.88344	0.000102991	0.000764168	18.707	20.0084	20.8931	24.8649	9.26114	19.5163	28.8277	78.6567	46.7121	29.8483	29.9428	15.5695	41.737	23.7312	72.155	33.4692	72.3582	3.07984	39.6799	20.2617	18.6454	20.7991	44.6847	30.1175	27.1785	71.6767	60.7943	11.1702	10.2721	78.6367
40384	ENSG00000178734	LMO7DN	lncRNA	13	75871038	75883811	+	12774	13	75871038	75883811	+	12774	14.7419	-1.1345	0.351332	-3.22915	0.0012416	0.00631739	1.8707	3.81113	8.9542	9.76835	8.48938	5.85489	10.9347	21.537	1.90662	19.8989	5.75823	5.66165	14.5594	7.22254	8.89583	15.7502	14.8204	7.18628	4.66822	12.543	18.6454	20.7991	12.4124	27.8008	31.4252	5.97306	12.384	8.93612	11.0622	6.64536
25469	ENSG00000287685	AC000113.1	lncRNA	X	110472692	110524320	+	51629	X	110472692	110524320	+	51629	7.74345	1.13415	0.437951	2.58966	0.00960697	0.0343188	59.8624	2.85835	0	5.32819	11.5764	22.4437	4.9703	2.80917	0.953308	1.98989	10.3648	5.66165	9.70627	10.3179	1.97685	6.89071	3.48714	5.13306	3.50117	8.68359	8.87877	5.77754	2.48248	9.26693	9.34261	5.97306	4.50328	7.81911	3.95079	6.64536
34346	ENSG00000231298	MANCR	lncRNA	10	4650158	4678185	-	28028	10	4650158	4678185	-	28028	24.3621	-1.13136	0.447953	-2.52562	0.0115496	0.0399037	98.2118	28.5835	15.6699	7.10426	10.0329	6.83071	8.94654	14.0458	19.0662	10.9444	13.8198	9.90788	116.475	4.12717	203.616	30.516	10.4614	15.3992	33.8446	20.2617	15.0939	11.5551	4.96497	12.742	11.8906	22.8967	12.384	8.93612	13.4327	11.0756
38250	ENSG00000257181	AC025423.4	lncRNA	12	68841288	68843237	-	1950	12	68841288	68843237	-	1950	7.47972	1.13052	0.354983	3.1847	0.00144903	0.0071844	21.5131	28.5835	14.1775	4.44016	5.40233	5.85489	6.95842	6.55473	3.81323	1.98989	9.21317	16.9849	6.79439	11.3497	4.94213	0	1.74357	7.18628	0	3.85937	0.887877	6.93305	4.96497	3.4751	4.24664	1.99102	2.25164	13.4042	13.4327	7.75292
53084	ENSG00000286229	AL133335.1	lncRNA	20	54232758	54269542	+	36785	20	54232758	54269542	+	36785	3.7077	-1.12971	0.432155	-2.61413	0.00894547	0.0323416	0	4.76391	1.49237	2.6641	3.85881	0.975815	0	4.68195	0.953308	3.97978	2.30329	5.66165	2.91188	3.09537	3.9537	8.85948	10.4614	6.15967	4.66822	1.92969	1.77575	4.62203	2.48248	3.4751	6.79463	1.99102	1.12582	2.23403	1.58032	2.21512
30198	ENSG00000225564	LINC01492	lncRNA	9	103140523	103325034	-	184512	9	103140523	103325034	-	184512	2.98874	-1.12959	0.461157	-2.44947	0.0143065	0.0474683	0	0.952782	3.73092	1.77606	1.54352	3.90326	0.99406	2.80917	2.85992	3.97978	5.75823	2.83082	2.91188	7.22254	2.96528	3.93755	0.871786	5.13306	0	0.964844	2.66363	1.15551	4.96497	3.4751	3.39731	8.95959	3.37746	0	0.790158	3.32268
15627	ENSG00000248969	AC137810.1	lncRNA	5	35678484	35827018	-	148535	5	35678484	35827018	-	148535	4.77968	1.12606	0.447011	2.5191	0.0117657	0.0405238	25.2545	4.76391	10.4466	8.88032	5.40233	10.734	6.95842	1.87278	0.953308	4.97472	1.15165	0	1.94125	5.15896	3.9537	1.96877	1.74357	2.05322	4.66822	4.82422	11.5424	2.31102	4.96497	10.4253	6.79463	2.98653	2.25164	0	0.790158	0
21924	ENSG00000223475	AC099681.1	lncRNA	7	55573171	55588336	+	15166	7	55573171	55588336	+	15166	4.59391	-1.12399	0.358024	-3.13942	0.00169283	0.00819068	0	2.85835	2.98473	3.55213	4.63057	3.90326	0	8.42751	4.76654	4.97472	3.45494	1.41541	4.85313	5.15896	6.91898	7.87509	8.71786	3.07984	4.66822	0.964844	4.43938	3.46652	2.48248	8.10856	3.39731	3.98204	6.75492	1.11702	2.37048	4.43024
28001	ENSG00000229625	AC016877.1	lncRNA	8	98961428	98968284	+	6857	8	98961428	98968284	+	6857	3.88026	1.12304	0.449562	2.49807	0.0124872	0.0425203	1.8707	10.4806	6.71565	6.21622	1.54352	15.613	3.97624	7.49112	1.90662	0.994944	3.45494	1.41541	2.91188	2.06358	5.93055	0.984387	3.48714	1.02661	4.66822	1.92969	2.66363	0	0	0	0	3.98204	9.00656	8.93612	3.95079	7.75292
811	ENSG00000272432	AL031432.3	lncRNA	1	25247837	25248321	+	485	1	25247837	25248321	+	485	3.08313	1.12301	0.412093	2.72513	0.00642763	0.0246658	3.7414	4.76391	5.22328	9.76835	6.94586	4.87908	0	2.80917	0.953308	2.98483	0	2.83082	0.970627	1.03179	1.97685	0.984387	1.74357	3.07984	8.16939	1.92969	3.55151	3.46652	0	0	1.69866	5.97306	5.6291	11.1702	0.790158	1.10756
51764	ENSG00000264705	AC090337.1	lncRNA	18	69212277	69214350	+	2074	18	69212277	69214350	+	2074	27.7188	-1.12289	0.226868	-4.94954	7.43873e-07	1.01932e-05	12.1596	4.76391	9.70039	16.8726	16.9788	8.78234	19.8812	53.3742	30.5058	18.9039	28.7912	25.4774	23.295	18.5722	38.5486	20.6721	35.7432	26.6919	45.5152	17.3672	22.1969	9.24406	31.0311	39.3844	31.4252	33.8473	51.7877	35.7445	8.69174	43.1948
28404	ENSG00000285108	AC103718.1	lncRNA	8	129685401	129723023	-	37623	8	129685401	129723023	-	37623	9.70193	-1.12189	0.39621	-2.83157	0.00463204	0.0188709	3.7414	0	0.746183	3.55213	7.71762	3.90326	2.98218	5.61834	3.81323	7.95955	6.90988	19.8158	16.5007	7.22254	11.8611	13.7814	10.4614	5.13306	3.50117	7.71875	4.43938	10.3996	14.8949	11.5837	22.0825	1.99102	7.88074	2.23403	20.5441	11.0756
19042	ENSG00000286550	AL591002.1	lncRNA	6	35041116	35058015	-	16900	6	35041116	35058015	-	16900	12.3946	1.12135	0.212427	5.27876	1.30058e-07	2.16489e-06	14.9656	23.8195	23.8779	25.7529	18.5223	7.80652	17.8931	10.3003	10.4864	18.9039	11.5165	16.9849	7.76502	10.3179	5.93055	8.85948	9.58965	10.2661	3.50117	9.64844	15.9818	11.5551	2.48248	6.9502	16.1372	9.9551	9.00656	36.8615	19.754	9.96804
51838	ENSG00000287281	AC012101.2	lncRNA	18	75455787	75468835	+	13049	18	75455787	75468835	+	13049	72.9039	-1.12076	0.288441	-3.88558	0.000102086	0.000758779	32.7373	49.5447	29.8473	63.0503	31.6422	12.6856	50.697	60.8653	152.529	72.6309	41.4593	90.5863	40.7663	79.448	47.4444	79.7353	73.23	31.825	43.1811	237.352	104.769	78.5745	93.0932	144.796	37.3704	77.6497	40.5295	51.3827	26.0752	58.7007
40444	ENSG00000284196	AL158064.1	lncRNA	13	79941531	80074640	-	133110	13	79941531	80074640	-	133110	14.3892	-1.11952	0.330482	-3.38755	0.000705198	0.00394897	4.67675	16.1973	7.46183	9.76835	6.1741	2.92745	6.95842	23.4097	4.76654	9.94944	16.123	9.90788	13.5888	16.5087	14.8264	37.4067	22.6664	9.23951	1.16706	14.4727	7.10301	18.4881	13.6537	17.3755	23.7812	3.98204	15.7615	6.70209	7.90158	8.86048
27061	ENSG00000183154	AC138356.1	lncRNA	8	37734761	37737426	-	2666	8	37734761	37737426	-	2666	14.6972	1.11608	0.209308	5.33225	9.7001e-08	1.66699e-06	50.5089	30.489	11.9389	15.0965	13.8917	31.2261	19.8812	7.49112	9.53308	14.9242	10.3648	16.9849	13.5888	11.3497	6.91898	8.85948	13.9486	22.5855	8.16939	15.4375	11.5424	8.08856	16.1361	6.9502	9.34261	11.9461	12.384	23.4573	27.6555	12.1832
3502	ENSG00000225670	CADM3-AS1	lncRNA	1	159194325	159207973	-	13649	1	159194325	159207973	-	13649	40.2159	1.11551	0.324674	3.43579	0.000590829	0.00341273	14.9656	36.2057	54.4714	99.4596	66.3715	151.251	81.5129	24.3461	20.9728	36.8129	24.1846	15.5695	27.1776	30.9537	11.8611	19.6877	31.3843	15.3992	9.33645	33.7695	37.2908	21.9547	31.0311	27.8008	23.7812	32.8518	23.6422	16.7552	90.0781	32.1192
38222	ENSG00000255772	LINC01479	lncRNA	12	67929235	67970017	+	40783	12	67929235	67970017	+	40783	479.584	1.11477	0.24286	4.59019	4.42837e-06	4.97275e-05	245.997	548.802	937.206	782.356	1760.39	1077.3	773.378	309.009	412.782	245.751	558.548	530.779	551.316	221.835	381.532	402.614	326.92	422.964	506.502	414.883	390.666	295.81	213.494	547.907	263.292	883.017	150.86	656.805	499.38	289.073
53088	ENSG00000235166	LINC01440	lncRNA	20	55408898	55684915	+	276018	20	55408898	55684915	+	276018	3.17285	-1.11395	0.438346	-2.54125	0.0110458	0.0384638	1.8707	1.90556	0	0.888032	2.31529	2.92745	1.98812	2.80917	2.85992	0.994944	4.60659	1.41541	2.91188	0	2.96528	7.87509	0.871786	2.05322	2.33411	5.78906	1.77575	2.31102	3.72373	4.63346	5.09597	1.99102	6.75492	1.11702	2.37048	4.43024
11606	ENSG00000240012	SLC9A9-AS1	lncRNA	3	143342246	143347071	+	4826	3	143342246	143347071	+	4826	8.15224	-1.1131	0.331214	-3.36068	0.00077751	0.00428694	10.2889	5.71669	3.73092	6.21622	6.94586	2.92745	1.98812	8.42751	2.85992	7.95955	14.9714	8.49247	13.5888	5.15896	5.93055	8.85948	2.61536	13.346	9.33645	15.4375	7.10301	5.77754	7.44745	11.5837	5.9453	18.9147	6.75492	0	0.790158	16.6134
39726	ENSG00000285935	AL159978.1	lncRNA	13	26685640	26698804	-	13165	13	26685640	26698804	-	13165	8.79901	-1.11287	0.341641	-3.25743	0.00112426	0.00582523	1.8707	6.66947	2.23855	9.76835	6.94586	2.92745	7.95248	2.80917	15.2529	1.98989	10.3648	8.49247	8.73564	10.3179	7.9074	23.6253	12.205	7.18628	11.6706	8.68359	7.10301	6.93305	2.48248	17.3755	5.09597	9.9551	21.3906	2.23403	1.58032	15.5058
10614	ENSG00000241163	LINC00877	lncRNA	3	71943592	72279503	-	335912	3	71943592	72279503	-	335912	44.5774	-1.11245	0.178882	-6.21891	5.00626e-10	1.5397e-08	14.9656	20.0084	15.6699	23.0888	27.7834	27.3228	21.8693	36.5192	42.8988	47.7573	50.6724	87.7555	59.2082	49.526	61.2824	28.5472	36.615	84.1822	57.1857	49.207	27.5242	82.0411	24.8248	46.3346	47.5624	35.8383	46.1586	36.8615	26.0752	44.3024
6413	ENSG00000235495	AC007422.2	lncRNA	2	67565604	67684077	-	118474	2	67565604	67684077	-	118474	57.0695	-1.10905	0.253515	-4.37471	1.21596e-05	0.000119815	42.0908	35.2529	19.4008	31.9692	32.414	23.4196	33.798	68.3564	48.6187	41.7877	94.435	19.8158	70.8558	44.367	111.692	28.5472	38.3586	42.0911	113.204	65.6094	35.5151	216.08	40.961	59.0767	40.7678	40.8159	68.675	27.9254	27.6555	110.756
57091	ENSG00000272829	AC002470.1	lncRNA	22	20981361	20981755	-	395	22	20981361	20981755	-	395	3.67135	1.10695	0.415934	2.66135	0.00778277	0.0288119	11.2242	1.90556	2.98473	2.6641	5.40233	13.6614	3.97624	6.55473	4.76654	3.97978	0	0	2.91188	2.06358	2.96528	3.93755	1.74357	5.13306	3.50117	0	4.43938	6.93305	4.96497	1.15837	0.849328	2.98653	4.50328	7.81911	6.32127	2.21512
8919	ENSG00000273361	AC021016.3	lncRNA	2	218398743	218399219	-	477	2	218398743	218399219	-	477	3.35356	1.10504	0.315718	3.50009	0.000465104	0.00277799	6.54745	4.76391	6.71565	7.10426	4.63057	7.80652	8.94654	1.87278	1.90662	1.98989	3.45494	4.24623	2.91188	3.09537	4.94213	6.89071	1.74357	3.07984	3.50117	2.89453	4.43938	1.15551	1.24124	4.63346	0.849328	0.99551	2.25164	0	3.95079	1.10756
10202	ENSG00000228350	LINC02585	lncRNA	3	48663776	48669174	+	5399	3	48663776	48669174	+	5399	4.34067	-1.10409	0.399311	-2.76499	0.00569246	0.0223271	0.93535	7.62226	1.49237	1.77606	0	1.95163	3.97624	6.55473	6.67315	3.97978	3.45494	5.66165	4.85313	6.19075	2.96528	6.89071	3.48714	4.10645	3.50117	3.85937	0.887877	1.15551	1.24124	5.79183	4.24664	5.97306	10.1324	1.11702	2.37048	5.5378
18873	ENSG00000285565	AL671762.1	lncRNA	6	31828834	31839719	+	10886	6	31828834	31839719	+	10886	8.39299	1.10379	0.329745	3.34741	0.000815698	0.0044658	5.6121	22.8668	4.4771	19.5367	16.9788	4.87908	3.97624	5.61834	6.67315	7.95955	13.8198	5.66165	7.76502	5.15896	4.94213	4.92193	3.48714	6.15967	0	8.68359	3.55151	3.46652	1.24124	5.79183	8.49328	5.97306	7.88074	17.8722	30.8162	4.43024
38224	ENSG00000255733	IFNG-AS1	lncRNA	12	67989445	68234686	+	245242	12	67989445	68234686	+	245242	754.51	1.10252	0.326772	3.37398	0.000740891	0.004117	212.324	669.806	1113.31	1668.61	1723.34	2492.23	1323.09	487.859	749.3	355.195	998.477	788.384	950.244	362.159	811.497	657.57	619.84	216.615	739.913	620.395	461.696	229.946	201.081	838.657	390.691	2344.42	244.303	1461.06	736.428	269.137
7490	ENSG00000235840	AC012363.2	lncRNA	2	120319007	120326298	+	7292	2	120319007	120326298	+	7292	4.05326	-1.10192	0.408782	-2.69562	0.00702585	0.0264687	5.6121	0.952782	0.746183	1.77606	1.54352	3.90326	0.99406	4.68195	0.953308	4.97472	5.75823	4.24623	13.5888	5.15896	9.88425	2.95316	7.84608	4.10645	1.16706	4.82422	3.55151	2.31102	4.96497	3.4751	3.39731	0.99551	4.50328	0	3.95079	2.21512
42720	ENSG00000258861	MIR381HG	lncRNA	14	101045157	101051795	+	6639	14	101045157	101051795	+	6639	30.4815	1.09722	0.21951	4.99852	5.77707e-07	8.16465e-06	46.7675	75.2698	17.1622	68.3785	38.5881	28.2986	23.8574	23.4097	25.7393	25.8686	16.123	33.9699	20.3832	24.763	21.7454	20.6721	19.1793	11.2927	17.5058	18.332	23.9727	34.6652	38.4785	37.0677	15.2879	18.9147	15.7615	59.2018	101.14	39.8721
34944	ENSG00000285884	AL022345.4	lncRNA	10	42638314	42645542	+	7229	10	42638314	42645542	+	7229	8.47596	1.09609	0.299735	3.65686	0.000255323	0.00166537	12.1596	15.2445	14.1775	22.2008	12.3482	9.75815	16.899	4.68195	1.90662	16.9141	2.30329	4.24623	8.73564	10.3179	6.91898	5.90632	6.1025	4.10645	3.50117	8.68359	15.0939	4.62203	1.24124	1.15837	5.9453	4.97755	4.50328	15.6382	10.2721	13.2907
27722	ENSG00000286763	AC012533.1	lncRNA	8	80894016	80930081	+	36066	8	80894016	80930081	+	36066	10.4147	-1.09424	0.258338	-4.23569	2.27853e-05	0.000207438	4.67675	4.76391	2.23855	1.77606	6.1741	12.6856	6.95842	11.2367	9.53308	15.9191	3.45494	12.7387	3.88251	12.3815	18.7801	15.7502	12.205	20.5322	5.83528	10.6133	13.3181	11.5551	8.6887	11.5837	16.1372	10.9506	11.2582	5.58508	6.32127	13.2907
45137	ENSG00000258483	LINC02251	lncRNA	15	98003038	98087384	+	84347	15	98003038	98087384	+	84347	3.4838	-1.09346	0.437604	-2.49875	0.0124634	0.0424539	1.8707	3.81113	2.23855	3.55213	0	0.975815	0.99406	6.55473	6.67315	2.98483	1.15165	1.41541	3.88251	2.06358	5.93055	5.90632	1.74357	4.10645	4.66822	2.89453	4.43938	5.77754	2.48248	3.4751	1.69866	4.97755	1.12582	1.11702	2.37048	1.10756
15043	ENSG00000250971	AC110772.2	lncRNA	4	187005944	187060930	+	54987	4	187005944	187060930	+	54987	48.6447	-1.09344	0.287624	-3.80163	0.000143749	0.0010141	9.3535	18.1029	22.3855	17.7606	20.8376	20.4921	44.7327	70.2292	27.6459	53.727	52.9757	36.8007	57.267	36.1127	74.1319	99.4231	135.127	25.6653	46.6822	49.207	34.6272	46.2203	48.4084	70.6603	10.1919	52.762	69.8008	67.0209	16.5933	70.8838
6804	ENSG00000287670	AC108479.3	lncRNA	2	88016780	88021451	+	4672	2	88016780	88021451	+	4672	3.3124	1.09049	0.37303	2.92333	0.00346308	0.014842	6.54745	1.90556	3.73092	7.10426	3.85881	12.6856	8.94654	3.74556	0.953308	0	1.15165	2.83082	1.94125	4.12717	2.96528	1.96877	3.48714	4.10645	8.16939	0.964844	3.55151	3.46652	0	6.9502	4.24664	2.98653	3.37746	1.11702	3.95079	1.10756
1402	ENSG00000230615	AL139220.2	lncRNA	1	44030437	44115913	+	85477	1	44030437	44115913	+	85477	15.3675	-1.09002	0.412669	-2.6414	0.0082564	0.0302659	14.9656	6.66947	6.71565	23.0888	2.31529	3.90326	8.94654	13.1095	14.2996	6.96461	18.4263	5.66165	19.4125	9.28612	21.7454	7.87509	25.2818	95.4749	14.0047	10.6133	4.43938	4.62203	1.24124	15.0588	11.8906	24.8877	38.2779	3.35105	4.74095	17.721
40032	ENSG00000273149	AL138963.3	lncRNA	13	45340039	45341183	+	1145	13	45340039	45341183	+	1145	66.9418	1.08987	0.239888	4.54323	5.53975e-06	6.06695e-05	125.337	105.759	130.582	124.324	179.049	117.098	82.507	58.0562	97.2374	28.8534	62.1889	39.6315	30.0894	49.526	52.3865	50.2037	33.1279	52.3572	36.1787	128.324	46.1696	119.017	50.8909	24.3257	82.3849	75.6587	22.5164	46.9146	94.0289	47.6251
14016	ENSG00000286147	AC092445.1	lncRNA	4	106525401	106938640	+	413240	4	106525401	106938640	+	413240	12.4477	-1.08918	0.342697	-3.17827	0.00148157	0.00731515	4.67675	8.57504	0.746183	6.21622	13.12	9.75815	3.97624	6.55473	8.57977	8.9545	10.3648	2.83082	9.70627	10.3179	11.8611	20.6721	8.71786	15.3992	2.33411	10.6133	6.21514	8.08856	18.6186	12.742	32.2745	6.96857	18.0131	5.58508	7.90158	21.0436
42752	ENSG00000258498	DIO3OS	lncRNA	14	101552221	101560431	-	8211	14	101552221	101560431	-	8211	14.2807	1.08756	0.304004	3.57744	0.000346972	0.00215261	2.80605	33.3474	14.1775	21.3128	23.9246	9.75815	36.7802	6.55473	10.4864	22.8837	24.1846	28.3082	13.5888	13.4133	6.91898	5.90632	15.6922	11.2927	17.5058	3.85937	11.5424	4.62203	11.1712	4.63346	7.64396	10.9506	9.00656	22.3403	48.9898	15.5058
49903	ENSG00000278642	AC015813.4	lncRNA	17	57955965	57956143	+	179	17	57955965	57956143	+	179	1.92909	1.08737	0.42253	2.57348	0.0100682	0.0356453	0.93535	0.952782	4.4771	4.44016	6.1741	4.87908	0.99406	0.93639	2.85992	0	2.30329	1.41541	1.94125	1.03179	2.96528	1.96877	0.871786	1.02661	1.16706	3.85937	0	0	1.24124	2.31673	0.849328	1.99102	1.12582	4.46806	1.58032	3.32268
33743	ENSG00000254638	AP002884.2	lncRNA	11	112165197	112172606	-	7410	11	112165197	112172606	-	7410	6.47804	-1.0853	0.381688	-2.84341	0.0044633	0.018304	0	0	5.22328	5.32819	2.31529	1.95163	10.9347	5.61834	7.62646	7.95955	6.90988	8.49247	10.6769	7.22254	8.89583	1.96877	6.97429	0	2.33411	6.75391	3.55151	12.7106	18.6186	11.5837	5.9453	13.9371	2.25164	3.35105	2.37048	5.5378
35254	ENSG00000238280	AC067751.1	lncRNA	10	62682652	62805887	-	123236	10	62682652	62805887	-	123236	164.003	-1.08429	0.180872	-5.9948	2.03732e-09	5.48193e-08	456.451	86.7032	55.2176	90.5793	55.5669	95.6299	78.5307	140.458	446.148	115.414	169.292	101.91	173.742	185.722	179.893	121.08	115.948	169.391	217.072	200.687	149.163	189.503	104.264	222.406	131.646	181.183	220.661	80.4251	96.3993	184.962
7090	ENSG00000226791	LINC02611	lncRNA	2	98761098	98775361	-	14264	2	98761098	98775361	-	14264	15.0594	1.08417	0.220475	4.91741	8.7695e-07	1.18197e-05	26.1898	20.0084	19.4008	55.058	8.48938	27.3228	35.7862	12.1731	7.62646	6.96461	4.60659	16.9849	19.4125	9.28612	16.8032	12.797	8.71786	11.2927	9.33645	8.68359	8.87877	16.1771	8.6887	18.5339	9.34261	7.96408	10.1324	15.6382	18.1736	9.96804
8075	ENSG00000236841	AC007750.1	lncRNA	2	162159762	162173223	+	13462	2	162159762	162173223	+	13462	10.057	-1.08186	0.298669	-3.62228	0.000292021	0.00186104	2.80605	1.90556	5.22328	9.76835	9.26114	7.80652	8.94654	14.9822	7.62646	15.9191	6.90988	31.1391	21.3538	12.3815	6.91898	7.87509	13.9486	17.4524	14.0047	6.75391	13.3181	6.93305	11.1712	16.2171	11.8906	9.9551	9.00656	1.11702	1.58032	11.0756
27956	ENSG00000254224	AP003465.1	lncRNA	8	96235427	96239149	+	3723	8	96235427	96239149	+	3723	14.0853	1.08178	0.189198	5.7177	1.07976e-08	2.38223e-07	11.2242	22.8668	26.1164	16.8726	25.4681	36.1052	16.899	5.61834	6.67315	11.9393	8.06152	5.66165	3.88251	16.5087	5.93055	8.85948	13.9486	17.4524	11.6706	12.543	14.206	9.24406	11.1712	9.26693	15.2879	14.9326	15.7615	25.6913	30.026	15.5058
33655	ENSG00000288012	AP003307.1	lncRNA	11	108008678	108009282	-	605	11	108008678	108009282	-	605	13.3667	1.08112	0.264849	4.08202	4.46459e-05	0.000372623	50.5089	14.2917	14.9237	11.5444	14.6635	39.0326	21.8693	1.87278	16.2062	7.95955	6.90988	21.2312	9.70627	9.28612	3.9537	1.96877	11.3332	16.4258	12.8376	10.6133	11.5424	12.7106	12.4124	9.26693	16.9866	12.9416	4.50328	10.0531	22.9146	13.2907
28884	ENSG00000205636	LINC00583	lncRNA	9	13927971	13945610	+	17640	9	13927971	13945610	+	17640	4.93069	-1.08101	0.407979	-2.64968	0.00805679	0.0296828	0.93535	3.81113	1.49237	3.55213	3.85881	1.95163	2.98218	7.49112	3.81323	2.98483	4.60659	4.24623	8.73564	6.19075	9.88425	9.84387	0.871786	20.5322	1.16706	1.92969	2.66363	10.3996	2.48248	3.4751	6.79463	0.99551	9.00656	2.23403	3.16063	6.64536
30666	ENSG00000268050	AL158151.3	lncRNA	9	129175807	129177575	+	1769	9	129175807	129177575	+	1769	5.99244	-1.08097	0.402612	-2.68489	0.00725538	0.0271747	5.6121	3.81113	2.23855	1.77606	1.54352	5.85489	5.96436	8.42751	8.57977	6.96461	4.60659	1.41541	1.94125	15.4769	5.93055	0	7.84608	11.2927	8.16939	3.85937	3.55151	9.24406	3.72373	6.9502	7.64396	1.99102	13.5098	1.11702	1.58032	9.96804
10897	ENSG00000287682	AC020651.2	lncRNA	3	101878333	101925726	+	47394	3	101878333	101925726	+	47394	13.3595	-1.07812	0.304542	-3.54014	0.000399909	0.00244216	3.7414	3.81113	2.23855	2.6641	8.48938	7.80652	9.9406	23.4097	6.67315	17.909	10.3648	9.90788	10.6769	21.6676	7.9074	22.6409	17.4357	10.2661	9.33645	30.875	15.0939	23.1102	7.44745	11.5837	25.4799	11.9461	3.37746	7.81911	18.9638	11.0756
38821	ENSG00000257398	AC126177.3	lncRNA	12	107809483	107864562	-	55080	12	107809483	107864562	-	55080	24.949	1.078	0.37649	2.86329	0.00419265	0.017379	29.9312	84.7976	12.6851	26.641	10.0329	67.3312	106.364	10.3003	7.62646	3.97978	49.5208	46.7086	20.3832	7.22254	13.838	16.7346	6.97429	3.07984	15.1717	25.0859	34.6272	8.08856	13.6537	11.5837	22.0825	19.9102	15.7615	15.6382	19.754	13.2907
2809	ENSG00000230806	SRGAP2-AS1	lncRNA	1	121360156	121398806	-	38651	1	121360156	121398806	-	38651	19.5577	-1.07723	0.281144	-3.8316	0.000127314	0.00091402	2.80605	10.4806	10.4466	26.641	3.08705	3.90326	18.8871	26.2189	37.179	18.9039	46.0659	21.2312	14.5594	11.3497	17.7917	39.3755	40.1022	12.3193	18.6729	26.0508	11.5424	9.24406	18.6186	19.6922	12.7399	14.9326	31.523	11.1702	8.69174	22.1512
12374	ENSG00000214145	LINC00887	lncRNA	3	194296191	194322871	-	26681	3	194296191	194322871	-	26681	19.3318	-1.07679	0.27908	-3.85836	0.000114148	0.000836291	23.3838	20.0084	5.96947	7.10426	6.1741	14.6372	6.95842	28.0917	24.786	25.8686	16.123	4.24623	24.2657	18.5722	23.7222	33.4692	21.7947	34.9048	16.3388	12.543	6.21514	18.4881	23.5836	11.5837	14.4386	22.8967	27.0197	10.0531	1.58032	19.9361
34793	ENSG00000272381	LINC02664	lncRNA	10	31187715	31261910	+	74196	10	31187715	31261910	+	74196	285.31	-1.07609	0.187663	-5.73419	9.7977e-09	2.1913e-07	298.377	84.7976	155.952	228.224	172.875	94.6541	134.198	582.434	460.448	245.751	328.219	206.65	163.065	303.347	372.636	228.378	248.459	468.135	227.576	233.492	407.535	357.052	448.088	259.474	195.346	387.253	386.156	116.17	110.622	563.748
58364	ENSG00000229425	AJ009632.2	lncRNA	21	15368966	15627342	-	258377	21	15368966	15627342	-	258377	8.96864	-1.074	0.415009	-2.5879	0.0096562	0.0344703	14.9656	3.81113	2.23855	0.888032	3.85881	5.85489	2.98218	9.3639	1.90662	6.96461	2.30329	5.66165	4.85313	9.28612	10.8727	18.7034	3.48714	10.2661	10.5035	11.5781	2.66363	4.62203	3.72373	2.31673	12.7399	6.96857	3.37746	3.35105	6.32127	14.3983
21532	ENSG00000264520	AC005154.4	lncRNA	7	30525731	30533613	+	7883	7	30525731	30533613	+	7883	24.4579	-1.07333	0.229078	-4.68543	2.7937e-06	3.29333e-05	23.3838	12.3862	1.49237	11.5444	13.8917	20.4921	13.9168	45.8831	38.1323	13.9292	24.1846	9.90788	22.3244	25.7948	25.6991	23.6253	36.615	27.7185	19.8399	27.9805	21.309	13.8661	13.6537	25.484	26.3292	33.8473	31.523	13.4042	11.0622	31.0117
3400	ENSG00000236947	AL139412.1	lncRNA	1	156446167	156456763	-	10597	1	156446167	156456763	-	10597	8.1646	-1.07318	0.286062	-3.75156	0.000175734	0.00120481	4.67675	0.952782	3.73092	10.6564	3.08705	1.95163	3.97624	4.68195	13.3463	7.95955	10.3648	11.3233	6.79439	10.3179	10.8727	10.8283	10.4614	5.13306	2.33411	5.78906	4.43938	5.77754	3.72373	9.26693	9.34261	13.9371	11.2582	5.58508	5.53111	11.0756
15780	ENSG00000248464	FGF10-AS1	lncRNA	5	44388732	44413989	+	25258	5	44388732	44413989	+	25258	7.7928	1.07183	0.342461	3.12979	0.0017493	0.00840631	2.80605	10.4806	7.46183	7.99229	19.294	19.5163	23.8574	7.49112	2.85992	9.94944	0	9.90788	14.5594	4.12717	10.8727	6.89071	5.23072	2.05322	12.8376	2.89453	7.99089	3.46652	2.48248	2.31673	3.39731	1.99102	7.88074	14.5212	10.2721	0
34384	ENSG00000272764	AL596094.1	lncRNA	10	5813985	5814441	+	457	10	5813985	5814441	+	457	4.7469	1.07173	0.28114	3.81209	0.000137798	0.000979105	12.1596	5.71669	10.4466	9.76835	12.3482	5.85489	3.97624	2.80917	1.90662	3.97978	2.30329	2.83082	3.88251	0	3.9537	1.96877	7.84608	5.13306	5.83528	3.85937	2.66363	6.93305	6.20621	1.15837	3.39731	4.97755	3.37746	7.81911	2.37048	2.21512
27677	ENSG00000286675	AC068700.2	lncRNA	8	78626775	78665982	-	39208	8	78626775	78665982	-	39208	5.87373	1.07126	0.30653	3.49481	0.000474407	0.00282559	0.93535	7.62226	11.1928	13.3205	16.207	9.75815	11.9287	5.61834	3.81323	3.97978	4.60659	7.07706	0	6.19075	8.89583	1.96877	3.48714	4.10645	2.33411	1.92969	5.32726	4.62203	3.72373	5.79183	5.09597	2.98653	5.6291	3.35105	12.6425	5.5378
27433	ENSG00000254777	AC022182.1	lncRNA	8	60910053	60966557	+	56505	8	60910053	60966557	+	56505	47.199	-1.07076	0.172898	-6.19298	5.90368e-10	1.79157e-08	9.3535	18.1029	46.2634	42.6255	16.207	25.3712	24.8515	75.8476	29.5525	72.6309	41.4593	75.0168	50.4726	65.0029	66.2245	55.1257	60.1532	68.783	42.014	43.418	64.815	60.0864	49.6497	49.8097	48.4117	58.7351	28.1455	17.8722	29.2359	50.9477
12317	ENSG00000225764	P3H2-AS1	lncRNA	3	190120964	190145107	+	24144	3	190120964	190145107	+	24144	8.58926	-1.07065	0.433127	-2.47191	0.0134393	0.045136	0.93535	4.76391	2.23855	3.55213	3.85881	5.85489	6.95842	3.74556	24.786	2.98483	6.90988	12.7387	15.53	2.06358	21.7454	9.84387	28.7689	4.10645	8.16939	2.89453	7.10301	16.1771	7.44745	2.31673	7.64396	6.96857	1.12582	8.93612	5.53111	5.5378
55470	ENSG00000286669	AC008532.1	lncRNA	19	47255850	47256477	-	628	19	47255850	47256477	-	628	1.95034	1.06686	0.437187	2.44029	0.0146757	0.0484063	7.4828	4.76391	2.23855	2.6641	1.54352	5.85489	2.98218	3.74556	1.90662	2.98483	1.15165	1.41541	0.970627	4.12717	0.988425	1.96877	1.74357	2.05322	1.16706	0.964844	0	2.31102	0	1.15837	0.849328	0.99551	1.12582	0	1.58032	0
38996	ENSG00000276308	AC078880.4	lncRNA	12	115318657	115320405	-	1749	12	115318657	115320405	-	1749	14.3049	-1.06466	0.341034	-3.12186	0.00179712	0.00860132	0	9.52782	7.46183	18.6487	13.12	2.92745	9.9406	9.3639	13.3463	11.9393	42.6109	12.7387	17.4713	8.25433	18.7801	23.6253	12.205	6.15967	9.33645	6.75391	11.5424	11.5551	16.1361	30.1175	20.3839	33.8473	15.7615	1.11702	7.11143	18.8285
41413	ENSG00000257831	AL136418.1	lncRNA	14	31248628	31302739	+	54112	14	31248628	31302739	+	54112	27.2561	-1.06359	0.23236	-4.57736	4.70889e-06	5.25e-05	9.3535	21.914	9.70039	16.8726	20.0658	18.5405	12.9228	21.537	27.6459	34.8231	16.123	18.4004	44.6488	17.5405	35.5833	39.3755	33.1279	13.346	23.3411	23.1562	24.8605	23.1102	39.7198	46.3346	31.4252	21.9012	27.0197	11.1702	14.2229	25.4739
48288	ENSG00000287307	AC005772.2	lncRNA	17	15062087	15104517	-	42431	17	15062087	15104517	-	42431	7.03534	1.06353	0.392679	2.70839	0.00676109	0.0256617	28.0605	3.81113	5.22328	5.32819	7.71762	16.5889	3.97624	8.42751	1.90662	7.95955	2.30329	4.24623	1.94125	7.22254	11.8611	4.92193	3.48714	15.3992	5.83528	6.75391	4.43938	13.8661	4.96497	6.9502	3.39731	4.97755	4.50328	4.46806	29.2359	4.43024
4761	ENSG00000234476	AC092811.1	lncRNA	1	225447233	225465400	-	18168	1	225447233	225465400	-	18168	14.3021	-1.063	0.275431	-3.85939	0.000113672	0.000833005	2.80605	5.71669	17.1622	9.76835	4.63057	1.95163	14.9109	14.9822	17.1595	17.909	10.3648	9.90788	16.5007	24.763	3.9537	8.85948	23.5382	7.18628	23.3411	17.3672	22.1969	10.3996	11.1712	24.3257	24.6305	15.9282	15.7615	8.93612	4.74095	8.86048
39020	ENSG00000257883	AC125603.2	lncRNA	12	116661582	116698065	+	36484	12	116661582	116698065	+	36484	3.69191	1.06284	0.40226	2.64217	0.0082376	0.0302055	3.7414	13.3389	7.46183	0.888032	6.94586	1.95163	2.98218	0.93639	2.85992	1.98989	1.15165	4.24623	4.85313	4.12717	2.96528	1.96877	2.61536	0	0	0	2.66363	5.77754	1.24124	3.4751	1.69866	2.98653	3.37746	5.58508	11.8524	4.43024
499	ENSG00000233485	AL031283.2	lncRNA	1	15326680	15343876	-	17197	1	15326680	15343876	-	17197	166.046	-1.06116	0.343572	-3.08861	0.00201092	0.00944636	4.67675	114.334	58.2023	189.151	124.254	19.5163	173.96	104.876	238.327	241.771	369.678	124.556	128.123	168.182	236.234	188.018	176.973	252.547	308.103	215.16	189.118	199.903	6.20621	225.881	249.703	49.7755	285.958	59.2018	76.6454	104.111
33043	ENSG00000256568	AP002761.2	lncRNA	11	73157946	73181724	+	23779	11	73157946	73181724	+	23779	129.689	-1.06072	0.145859	-7.27219	3.53708e-13	2.29207e-11	101.953	72.4114	52.979	70.1545	37.8163	50.7424	60.6376	123.603	223.074	123.373	132.439	83.5093	149.477	121.751	154.194	119.111	142.101	127.3	143.548	221.914	141.172	142.127	115.436	96.1444	142.687	139.371	202.648	123.989	73.4847	129.584
42891	ENSG00000257270	AL928654.2	lncRNA	14	105467793	105470617	-	2825	14	105467793	105470617	-	2825	9.55149	1.06024	0.232372	4.56267	5.05078e-06	5.58294e-05	6.54745	13.3389	28.355	15.0965	16.9788	12.6856	6.95842	9.3639	9.53308	4.97472	6.90988	4.24623	9.70627	10.3179	8.89583	9.84387	8.71786	2.05322	9.33645	3.85937	2.66363	4.62203	7.44745	12.742	9.34261	7.96408	3.37746	25.6913	15.8032	9.96804
51256	ENSG00000259985	AC017100.1	lncRNA	18	31685655	31686823	+	1169	18	31685655	31686823	+	1169	5.80451	1.05834	0.298982	3.5398	0.000400425	0.00244452	7.4828	8.57504	8.20802	19.5367	9.26114	13.6614	6.95842	5.61834	1.90662	4.97472	3.45494	7.07706	4.85313	1.03179	4.94213	0.984387	3.48714	8.2129	3.50117	2.89453	9.76664	1.15551	6.20621	6.9502	0.849328	6.96857	1.12582	3.35105	8.69174	8.86048
30396	ENSG00000228714	AL691420.1	lncRNA	9	115324932	115744330	-	419399	9	115324932	115744330	-	419399	16.4468	-1.05701	0.386869	-2.73222	0.00629082	0.0242506	35.5433	10.4806	2.23855	6.21622	4.63057	1.95163	6.95842	18.7278	9.53308	12.9343	10.3648	5.66165	13.5888	8.25433	16.8032	25.5941	13.0768	6.15967	11.6706	19.2969	3.55151	6.93305	16.1361	40.5428	21.2332	16.9237	28.1455	6.70209	7.11143	24.3663
35272	ENSG00000228566	AC013287.1	lncRNA	10	63664664	64693446	+	1028783	10	63664664	64693446	+	1028783	287.75	-1.05582	0.221525	-4.76613	1.87797e-06	2.31175e-05	260.963	130.531	123.12	221.12	155.124	118.074	201.794	338.973	160.156	114.419	317.854	240.62	373.691	261.043	425.023	228.378	278.972	153.992	252.084	139.902	147.388	365.141	458.018	294.225	245.456	638.122	440.196	104.999	109.832	529.413
45884	ENSG00000260126	AC136431.1	lncRNA	16	16499533	16664135	+	164603	16	16499533	16664135	+	164603	8.71575	-1.05541	0.40519	-2.60474	0.00919447	0.0330767	5.6121	2.85835	8.20802	1.77606	2.31529	0.975815	8.94654	15.9186	3.81323	30.8433	2.30329	21.2312	8.73564	7.22254	7.9074	7.87509	6.97429	2.05322	9.33645	3.85937	5.32726	24.2657	13.6537	10.4253	17.8359	5.97306	2.25164	3.35105	8.69174	6.64536
41534	ENSG00000259048	AL392023.2	lncRNA	14	38034287	38194281	-	159995	14	38034287	38194281	-	159995	252.349	-1.05355	0.194062	-5.42894	5.66901e-08	1.03539e-06	223.549	78.1281	181.323	181.159	187.538	79.041	116.305	412.948	285.992	259.68	225.723	397.731	293.129	225.962	439.849	309.097	233.639	157.072	431.811	452.512	195.333	149.061	181.221	306.967	135.893	361.37	498.738	87.1272	116.153	303.471
21007	ENSG00000282572	AC215522.2	lncRNA	7	19018	35489	-	16472	7	19018	35489	-	16472	4.75879	1.05306	0.342403	3.07549	0.00210155	0.00981309	13.0949	2.85835	3.73092	6.21622	11.5764	8.78234	10.9347	6.55473	1.90662	4.97472	1.15165	1.41541	2.91188	5.15896	4.94213	4.92193	10.4614	0	1.16706	5.78906	6.21514	4.62203	1.24124	2.31673	9.34261	1.99102	0	8.93612	5.53111	6.64536
4965	ENSG00000286071	AL136171.1	lncRNA	1	231767464	231847706	-	80243	1	231767464	231847706	-	80243	8482.96	1.05286	0.23424	4.49481	6.96318e-06	7.39922e-05	27373	20513.4	8794.52	15703.1	11140.4	10645.2	9764.65	8502.42	6372.86	6299.99	7557.1	11767.7	5259.83	4550.2	5928.57	5552.93	3663.25	11289.7	8954.82	4216.37	12530.6	5066.9	9183.95	6391.86	11881.3	6310.53	9602.12	11333.2	10300.5	7242.33
37849	ENSG00000258344	AC078778.1	lncRNA	12	54276631	54345083	+	68453	12	54276631	54345083	+	68453	15.1608	1.05267	0.23245	4.52857	5.9385e-06	6.44184e-05	24.3191	33.3474	19.4008	28.417	27.7834	20.4921	20.8753	14.0458	14.2996	12.9343	16.123	4.24623	10.6769	16.5087	11.8611	17.719	20.9229	16.4258	16.3388	11.5781	2.66363	4.62203	9.92994	20.8506	15.2879	18.9147	7.88074	26.8084	23.7048	5.5378
11714	ENSG00000239265	CLRN1-AS1	lncRNA	3	150852484	151080726	+	228243	3	150852484	151080726	+	228243	12.4979	-1.0517	0.322595	-3.26013	0.00111361	0.00578115	5.6121	5.71669	7.46183	4.44016	6.94586	4.87908	6.95842	11.2367	9.53308	23.8787	11.5165	7.07706	16.5007	12.3815	9.88425	12.797	13.9486	3.07984	4.66822	24.1211	16.8697	18.4881	3.72373	12.742	26.3292	5.97306	5.6291	2.23403	17.3835	11.0756
15585	ENSG00000250697	AC010343.3	lncRNA	5	32888236	33298066	-	409831	5	32888236	33298066	-	409831	421.759	-1.0517	0.216542	-4.8568	1.193e-06	1.54886e-05	137.496	242.959	192.515	258.417	196.028	78.0652	230.622	598.353	304.105	554.184	638.012	324.129	321.278	372.477	288.62	534.522	514.354	156.045	510.003	341.555	469.687	645.929	400.921	756.413	465.432	500.741	347.878	183.19	574.445	349.989
21390	ENSG00000287093	AC003093.1	lncRNA	7	24778444	24795496	-	17053	7	24778444	24795496	-	17053	16.134	1.04774	0.259609	4.03584	5.44075e-05	0.000442764	41.1554	24.7723	14.9237	14.2085	53.2516	18.5405	20.8753	16.855	3.81323	14.9242	17.2747	18.4004	12.6182	14.4451	27.6759	7.87509	19.1793	8.2129	15.1717	5.78906	7.10301	11.5551	11.1712	30.1175	13.5893	8.95959	5.6291	36.8615	13.4327	9.96804
5847	ENSG00000287658	AC109642.1	lncRNA	2	30343222	30348298	-	5077	2	30343222	30348298	-	5077	67.507	1.04733	0.217141	4.82327	1.41226e-06	1.7989e-05	219.807	118.145	45.5172	122.548	125.797	131.735	72.5664	54.3106	54.3385	37.8079	48.3691	48.124	22.3244	46.4306	76.1087	39.3755	25.2818	114.981	67.6892	91.6602	93.227	67.0195	34.7548	50.9681	80.6862	53.7575	54.0394	79.3081	82.1765	34.3343
12025	ENSG00000287012	AC108667.2	lncRNA	3	172711151	172725038	+	13888	3	172711151	172725038	+	13888	19.286	1.04598	0.239455	4.36819	1.25281e-05	0.000122957	10.2889	11.4334	22.3855	28.417	41.6751	42.9359	24.8515	13.1095	16.2062	10.9444	14.9714	38.2161	11.6475	13.4133	13.838	9.84387	7.84608	12.3193	14.0047	9.64844	15.9818	16.1771	31.0311	24.3257	16.1372	21.9012	9.00656	41.3296	59.2619	22.1512
58689	ENSG00000286153	AP000331.1	lncRNA	21	34836286	34884882	+	48597	21	34836286	34884882	+	48597	5.25769	1.04581	0.400582	2.61074	0.00903471	0.0326007	11.2242	3.81113	6.71565	3.55213	2.31529	5.85489	36.7802	4.68195	9.53308	3.97978	1.15165	0	5.82376	3.09537	2.96528	5.90632	5.23072	4.10645	1.16706	2.89453	3.55151	3.46652	1.24124	5.79183	6.79463	1.99102	3.37746	6.70209	1.58032	14.3983
16362	ENSG00000250320	AC113383.1	lncRNA	5	84382424	84490765	+	108342	5	84382424	84490765	+	108342	481.096	-1.04451	0.255302	-4.09128	4.29001e-05	0.000360179	428.39	135.295	110.435	210.464	289.411	214.679	547.727	565.579	363.21	646.714	406.531	100.494	463.96	643.838	585.148	645.758	707.019	390.113	355.952	565.398	194.445	651.707	469.19	750.621	641.243	391.235	452.58	104.999	358.732	613.588
49087	ENSG00000277089	AC243829.4	lncRNA	17	36072866	36090134	+	17269	17	36072866	36090134	+	17269	16.4012	1.04421	0.394364	2.64783	0.00810109	0.029797	8.41815	31.4418	38.8015	38.1854	23.1529	11.7098	73.5604	8.42751	12.393	0	0	7.07706	32.0307	17.5405	26.6875	23.6253	15.6922	12.3193	11.6706	6.75391	7.10301	15.0216	8.6887	18.5339	3.39731	9.9551	4.50328	14.5212	2.37048	12.1832
9682	ENSG00000286689	AC090946.1	lncRNA	3	15970003	15971253	+	1251	3	15970003	15971253	+	1251	9.08915	1.04352	0.292081	3.57271	0.00035331	0.00218765	1.8707	10.4806	5.22328	16.8726	37.0446	23.4196	3.97624	9.3639	4.76654	11.9393	8.06152	7.07706	11.6475	7.22254	8.89583	2.95316	2.61536	5.13306	8.16939	4.82422	7.10301	5.77754	7.44745	11.5837	6.79463	7.96408	6.75492	21.2233	13.4327	6.64536
5963	ENSG00000231367	LINC02613	lncRNA	2	38406527	38515934	-	109408	2	38406527	38515934	-	109408	85.9217	-1.04317	0.164478	-6.34231	2.2634e-10	7.53934e-09	45.8322	30.489	55.2176	59.4981	18.5223	30.2503	89.4654	109.558	75.3113	66.6613	122.075	45.2932	110.651	100.084	115.646	156.518	87.1786	76.9959	101.534	96.4844	96.7786	87.8186	76.957	69.502	78.9875	93.5779	95.6947	61.4358	40.2981	119.616
42381	ENSG00000258983	AL162171.3	lncRNA	14	88499334	88515502	+	16169	14	88499334	88515502	+	16169	9.5862	-1.04298	0.362366	-2.87826	0.00399877	0.0167154	6.54745	10.4806	5.22328	7.99229	3.08705	5.85489	3.97624	15.9186	2.85992	9.94944	14.9714	19.8158	8.73564	8.25433	21.7454	14.7658	34.8714	17.4524	8.16939	5.78906	5.32726	4.62203	1.24124	8.10856	7.64396	4.97755	7.88074	3.35105	1.58032	5.5378
28233	ENSG00000225885	AC023590.1	lncRNA	8	118282139	118400605	+	118467	8	118282139	118400605	+	118467	15.8255	-1.04106	0.254919	-4.08387	4.42923e-05	0.000369984	12.1596	7.62226	2.98473	7.10426	6.94586	17.5647	1.98812	16.855	17.1595	12.9343	20.7296	9.90788	20.3832	15.4769	44.4791	12.797	22.6664	16.4258	18.6729	23.1562	22.1969	10.3996	23.5836	24.3257	7.64396	15.9282	28.1455	8.93612	14.2229	11.0756
44787	ENSG00000250988	SNHG21	lncRNA	15	82750564	82757206	+	6643	15	82750564	82757206	+	6643	11.081	1.04066	0.186418	5.58244	2.37168e-08	4.76245e-07	21.5131	15.2445	16.416	15.9846	13.8917	19.5163	18.8871	9.3639	5.71985	3.97978	8.06152	18.4004	11.6475	9.28612	3.9537	11.8126	8.71786	11.2927	8.16939	7.71875	14.206	6.93305	12.4124	6.9502	2.54799	10.9506	7.88074	22.3403	18.9638	11.0756
1928	ENSG00000285407	AL033530.1	lncRNA	1	68679202	68943452	+	264251	1	68679202	68943452	+	264251	6.97126	-1.03957	0.335747	-3.09629	0.00195956	0.00924606	0	4.76391	2.23855	3.55213	4.63057	2.92745	0.99406	7.49112	2.85992	8.9545	5.75823	2.83082	4.85313	7.22254	5.93055	14.7658	10.4614	5.13306	5.83528	5.78906	7.99089	4.62203	3.72373	11.5837	9.34261	11.9461	5.6291	10.0531	6.32127	9.96804
19457	ENSG00000235050	MLIP-AS1	lncRNA	6	53978549	54079726	-	101178	6	53978549	54079726	-	101178	3.83952	1.03945	0.347771	2.98888	0.00280003	0.0124479	7.4828	7.62226	4.4771	6.21622	6.94586	3.90326	6.95842	3.74556	1.90662	3.97978	4.60659	1.41541	1.94125	3.09537	0	0.984387	1.74357	3.07984	0	3.85937	0.887877	8.08856	7.44745	5.79183	4.24664	7.96408	4.50328	3.35105	8.69174	3.32268
28355	ENSG00000245164	LINC00861	lncRNA	8	125859721	126292788	-	433068	8	125859721	126292788	-	433068	45.4699	-1.03933	0.196773	-5.28186	1.27882e-07	2.13464e-06	36.4787	12.3862	28.355	24.8649	20.8376	13.6614	43.7386	44.0103	45.7588	104.469	63.3405	76.4322	43.6782	40.2399	73.1435	40.3599	54.0507	61.5967	43.1811	35.6992	78.1331	50.8424	33.5135	41.7012	82.3849	35.8383	33.7746	16.7552	30.026	39.8721
34935	ENSG00000185904	LINC00839	lncRNA	10	42475480	42495337	+	19858	10	42475480	42495337	+	19858	7.90176	-1.03911	0.426044	-2.43898	0.0147288	0.0485438	1.8707	3.81113	4.4771	14.2085	0.771762	5.85489	0	7.49112	4.76654	6.96461	19.578	2.83082	8.73564	4.12717	27.6759	2.95316	15.6922	1.02661	12.8376	4.82422	1.77575	4.62203	6.20621	10.4253	6.79463	2.98653	5.6291	1.11702	7.11143	13.2907
1226	ENSG00000228436	AL139260.1	lncRNA	1	38859912	38965038	+	105127	1	38859912	38965038	+	105127	2806.77	-1.03791	0.13509	-7.68308	1.55312e-14	1.38423e-12	832.462	1508.25	1183.45	1369.35	1982.66	1291.98	1331.05	2289.47	3552.02	3865.36	3070.29	2185.4	3502.02	3391.5	2473.04	4101.94	3802.73	3366.26	2488.16	3141.53	2358.2	3361.37	2399.32	3259.64	3525.56	3297.13	2329.32	1659.88	2896.72	3814.44
31460	ENSG00000255476	AC011092.2	lncRNA	11	9839143	9929263	+	90121	11	9839143	9929263	+	90121	6.99811	-1.0369	0.340824	-3.04233	0.00234755	0.0107422	1.8707	3.81113	2.23855	2.6641	8.48938	3.90326	1.98812	5.61834	3.81323	9.94944	12.6681	5.66165	2.91188	3.09537	5.93055	13.7814	12.205	6.15967	4.66822	5.78906	9.76664	15.0216	4.96497	13.9004	13.5893	4.97755	5.6291	3.35105	6.32127	5.5378
9470	ENSG00000231249	ITPR1-DT	lncRNA	3	4490891	4493163	-	2273	3	4490891	4493163	-	2273	24.6942	1.03542	0.196807	5.2611	1.43195e-07	2.35712e-06	19.6424	40.9696	41.7863	71.9306	53.2516	24.3954	31.8099	14.0458	20.9728	20.8938	11.5165	24.062	18.4419	18.5722	18.7801	18.7034	16.5639	28.7451	50.1834	12.543	11.5424	21.9547	16.1361	25.484	22.9319	31.8563	19.1389	48.0317	30.026	19.9361
18512	ENSG00000224843	LINC00240	lncRNA	6	26956932	27059749	+	102818	6	26956932	27059749	+	102818	47.1424	1.03358	0.229133	4.51085	6.45696e-06	6.93078e-05	57.9917	118.145	69.3951	45.2896	148.178	40.0084	49.703	31.8372	18.1128	23.8787	47.2175	62.2781	56.2964	37.1445	29.6528	23.6253	47.0765	29.7717	35.0117	18.332	34.6272	15.0216	47.1672	42.8595	36.5211	24.8877	43.907	91.5952	71.1143	33.2268
9267	ENSG00000235726	AC010148.1	lncRNA	2	234803808	234913384	-	109577	2	234803808	234913384	-	109577	180.421	-1.03132	0.287692	-3.5848	0.000337338	0.00210201	86.0522	94.3254	97.0039	150.077	89.5244	97.5815	22.8634	126.413	96.2841	107.454	308.641	692.136	537.727	95.9566	144.31	118.126	129.896	151.939	140.047	521.98	249.493	184.881	111.712	164.488	147.783	187.156	171.125	100.531	168.304	140.66
58639	ENSG00000227757	AP000282.1	lncRNA	21	32913649	33071104	-	157456	21	32913649	33071104	-	157456	5.38021	-1.03125	0.374817	-2.75133	0.00593533	0.0230932	3.7414	0.952782	3.73092	3.55213	1.54352	0	1.98812	6.55473	3.81323	1.98989	9.21317	1.41541	10.6769	5.15896	3.9537	3.93755	5.23072	3.07984	3.50117	3.85937	13.3181	3.46652	3.72373	3.4751	16.9866	4.97755	4.50328	4.46806	7.11143	5.5378
28873	ENSG00000235448	LURAP1L-AS1	lncRNA	9	12698554	12814377	-	115824	9	12698554	12814377	-	115824	15.444	-1.03046	0.375486	-2.74435	0.00606313	0.0235041	3.7414	3.81113	5.22328	12.4324	1.54352	8.78234	17.8931	10.3003	12.393	8.9545	8.06152	4.24623	9.70627	18.5722	6.91898	52.1725	17.4357	6.15967	8.16939	12.543	12.4303	21.9547	8.6887	8.10856	47.5624	7.96408	10.1324	5.58508	18.9638	18.8285
34748	ENSG00000232624	LINC01517	lncRNA	10	28743506	28941910	+	198405	10	28743506	28941910	+	198405	43.4821	-1.03033	0.206994	-4.9776	6.43789e-07	8.95362e-06	5.6121	31.4418	20.147	29.3051	17.7505	7.80652	37.7743	61.8017	40.9922	67.6562	36.8527	28.3082	44.6488	54.685	30.6412	58.0788	47.9482	26.6919	38.5128	66.5742	31.0757	47.3758	64.5446	72.977	90.8781	36.8339	60.7943	32.3934	37.1374	32.1192
57956	ENSG00000229891	LINC01315	lncRNA	22	42364390	42369284	-	4895	22	42364390	42369284	-	4895	10.4114	1.02933	0.257101	4.00362	6.238e-05	0.000496747	4.67675	18.1029	20.8931	26.641	18.5223	30.2503	13.9168	4.68195	3.81323	11.9393	13.8198	18.4004	2.91188	9.28612	8.89583	13.7814	10.4614	2.05322	4.66822	4.82422	12.4303	5.77754	8.6887	5.79183	10.1919	8.95959	11.2582	6.70209	11.8524	12.1832
1538	ENSG00000223720	AL109659.1	lncRNA	1	48172972	48206857	+	33886	1	48172972	48206857	+	33886	19.9332	-1.02703	0.371705	-2.76303	0.00572675	0.0224494	20.5777	11.4334	2.98473	19.5367	5.40233	14.6372	11.9287	124.54	18.1128	18.9039	23.0329	21.2312	23.295	47.4624	12.8495	12.797	17.4357	10.2661	10.5035	18.332	7.10301	11.5551	29.7898	23.1673	5.09597	16.9237	12.384	2.23403	11.8524	21.0436
44239	ENSG00000274340	AC032011.1	lncRNA	15	62387327	62388875	-	1549	15	62387327	62388875	-	1549	6.17452	1.02418	0.299795	3.41626	0.000634876	0.00361836	11.2242	7.62226	17.1622	12.4324	7.71762	4.87908	6.95842	2.80917	3.81323	11.9393	8.06152	11.3233	4.85313	2.06358	4.94213	2.95316	6.1025	6.15967	0	4.82422	4.43938	4.62203	12.4124	1.15837	3.39731	5.97306	2.25164	12.2872	9.4819	0
42313	ENSG00000284959	AC007262.2	lncRNA	14	81012099	81170429	-	158331	14	81012099	81170429	-	158331	786.094	1.02361	0.27097	3.77759	0.000158356	0.0010989	159.01	858.456	1739.35	2339.08	2887.93	319.092	839.98	391.411	317.451	839.733	382.347	846.416	620.231	723.286	475.433	510.897	455.944	482.508	669.89	1957.67	631.28	452.959	655.376	422.804	772.04	665.996	517.877	826.591	1524.22	451.884
16139	ENSG00000249085	AC035140.1	lncRNA	5	72794405	72816565	-	22161	5	72794405	72816565	-	22161	26.4069	1.02341	0.22416	4.56553	4.98233e-06	5.5258e-05	8.41815	27.6307	50.7405	69.2665	62.5127	21.4679	33.798	31.8372	15.2529	15.9191	9.21317	33.9699	18.4419	20.6358	22.7338	23.6253	23.5382	23.6121	25.6752	16.4023	13.3181	27.7322	35.996	20.8506	17.8359	15.9282	10.1324	49.1487	61.6324	16.6134
2094	ENSG00000285782	AC116099.1	lncRNA	1	83397555	83425353	-	27799	1	83397555	83425353	-	27799	40.2485	1.02317	0.271536	3.76808	0.00016451	0.00113546	2.80605	69.5531	52.979	51.5059	185.223	27.3228	64.6139	18.7278	19.0662	46.7624	47.2175	53.7856	29.1188	43.3352	21.7454	20.6721	17.4357	37.9846	25.6752	39.5586	26.6363	55.4644	35.996	40.5428	32.2745	22.8967	34.9004	72.606	60.052	22.1512
31753	ENSG00000254530	AC021233.1	lncRNA	11	29335878	29989328	-	653451	11	29335878	29989328	-	653451	4730.78	-1.02272	0.219956	-4.64965	3.32496e-06	3.85024e-05	2814.47	2895.5	864.08	1072.74	1568.99	6461.85	3860.93	5104.26	9251.85	4799.61	4787.39	2652.48	4118.37	4541.95	5217.9	5253.67	5598.61	8944.87	4264.42	6431.65	4296.44	5454	1595	6240.12	5230.16	4012.9	8448.15	2246.32	2126.32	4173.28
45788	ENSG00000262801	U91319.1	lncRNA	16	13246232	13563388	+	317157	16	13246232	13563388	+	317157	59.5368	1.02223	0.220673	4.63232	3.61593e-06	4.14673e-05	93.535	66.6947	109.689	111.892	58.6539	60.5005	226.646	37.4556	46.7121	74.6208	76.0087	70.7706	43.6782	44.367	56.3402	34.4535	44.4611	43.1177	39.6799	22.1914	56.8241	64.7085	28.5486	84.5607	66.2476	28.8698	18.0131	64.7869	77.4355	45.4099
14362	ENSG00000248869	LINC02511	lncRNA	4	136795919	137212799	-	416881	4	136795919	137212799	-	416881	229.069	1.0221	0.391848	2.60842	0.00909621	0.0327908	23.3838	92.4198	206.693	336.564	312.564	972.888	571.584	402.648	74.358	108.449	147.411	332.622	198.008	62.9393	310.366	72.8446	209.229	99.5814	294.098	29.9102	376.46	49.6868	115.436	61.3934	73.0422	120.457	154.237	346.275	485.157	255.846
47447	ENSG00000261472	AC084064.1	lncRNA	16	79505603	79516293	+	10691	16	79505603	79516293	+	10691	5.80061	1.02158	0.293285	3.48323	0.00049541	0.00293361	8.41815	15.2445	8.9542	13.3205	10.0329	8.78234	5.96436	1.87278	6.67315	3.97978	2.30329	8.49247	2.91188	4.12717	12.8495	1.96877	2.61536	3.07984	5.83528	9.64844	6.21514	5.77754	6.20621	3.4751	1.69866	1.99102	2.25164	8.93612	4.74095	11.0756
50117	ENSG00000264954	PRR29-AS1	lncRNA	17	63995418	63999899	-	4482	17	63995418	63999899	-	4482	8.73025	-1.02104	0.363367	-2.80993	0.0049552	0.0199087	8.41815	9.52782	6.71565	8.88032	3.08705	0.975815	1.98812	14.0458	15.2529	9.94944	13.8198	11.3233	33.9719	14.4451	9.88425	5.90632	4.35893	8.2129	8.16939	15.4375	7.99089	2.31102	4.96497	4.63346	6.79463	6.96857	6.75492	1.11702	3.16063	9.96804
35514	ENSG00000273248	AC010997.5	lncRNA	10	75408973	75409326	-	354	10	75408973	75409326	-	354	4.18516	1.01963	0.343092	2.97189	0.00295974	0.0130388	4.67675	7.62226	5.96947	4.44016	5.40233	5.85489	8.94654	4.68195	0.953308	9.94944	2.30329	8.49247	1.94125	3.09537	0.988425	0.984387	3.48714	0	1.16706	0.964844	0.887877	8.08856	2.48248	3.4751	5.9453	4.97755	1.12582	11.1702	7.11143	6.64536
20596	ENSG00000227681	AL033504.1	lncRNA	6	147660703	147953937	+	293235	6	147660703	147953937	+	293235	425.367	-1.01891	0.232309	-4.386	1.15452e-05	0.000114637	434.938	148.634	279.819	200.695	181.364	135.638	306.17	447.594	1229.77	738.249	427.261	332.622	608.583	335.332	486.305	346.504	561.43	386.006	322.107	379.184	712.965	279.633	582.143	317.392	261.593	232.949	374.898	287.073	180.946	383.216
26459	ENSG00000225725	FAM66E	lncRNA	8	7955014	8008755	+	53742	8	7955014	8008755	+	53742	19.3358	1.01854	0.374745	2.71795	0.00656878	0.025081	7.4828	5.71669	20.147	39.9614	120.395	8.78234	23.8574	3.74556	11.4397	4.97472	19.578	9.90788	18.4419	40.2399	18.7801	0.984387	17.4357	15.3992	15.1717	22.1914	22.1969	24.2657	16.1361	38.2261	11.0413	17.9192	5.6291	22.3403	32.3965	15.5058
2011	ENSG00000225605	AC092813.1	lncRNA	1	75926454	76019356	+	92903	1	75926454	76019356	+	92903	58.6818	-1.01834	0.326606	-3.11794	0.00182122	0.00869425	6.54745	49.5447	22.3855	30.1931	54.0233	16.5889	33.798	72.102	15.2529	98.4995	42.6109	12.7387	38.8251	53.6532	24.7106	95.4855	83.6915	21.5588	26.8423	73.3281	51.4968	88.9741	38.4785	103.095	120.605	30.8608	38.2779	22.3403	61.6324	59.8082
56059	ENSG00000287170	AC010327.8	lncRNA	19	55116420	55123169	+	6750	19	55116420	55123169	+	6750	16.2795	1.01818	0.265957	3.82837	0.000128996	0.000924525	14.9656	85.7504	22.3855	7.10426	43.2187	11.7098	13.9168	12.1731	15.2529	20.8938	20.7296	12.7387	12.6182	9.28612	12.8495	12.797	23.5382	8.2129	11.6706	10.6133	13.3181	9.24406	6.20621	5.79183	11.0413	12.9416	10.1324	22.3403	16.5933	14.3983
15478	ENSG00000248874	C5orf17	lncRNA	5	23951348	24178263	+	226916	5	23951348	24178263	+	226916	435.335	-1.01738	0.33665	-3.02207	0.00251053	0.0113461	112.242	200.084	115.658	251.313	317.194	237.123	318.099	115.176	402.296	647.709	354.707	829.431	321.278	44.367	1173.26	457.74	517.841	1212.43	545.015	381.113	1343.36	506.113	333.894	339.401	751.656	47.7845	382.779	443.455	212.553	372.14
24364	ENSG00000287729	AF241728.2	lncRNA	X	38779584	38800678	-	21095	X	38779584	38800678	-	21095	51.9916	-1.01212	0.174117	-5.81286	6.14148e-09	1.45237e-07	36.4787	30.489	14.1775	23.0888	27.0117	39.0326	33.798	88.0206	96.2841	52.732	97.8899	33.9699	60.1789	61.9075	44.4791	59.0632	77.589	60.5701	59.5198	49.207	44.3938	51.9979	27.3073	78.7689	42.4664	48.78	42.7812	26.8084	34.767	50.9477
31539	ENSG00000254418	SPON1-AS1	lncRNA	11	14262846	14273691	-	10846	11	14262846	14273691	-	10846	462.071	-1.00971	0.179704	-5.61872	1.92372e-08	3.96486e-07	311.472	281.071	116.405	249.537	209.147	217.607	207.758	326.8	486.187	346.241	832.64	281.667	590.141	440.575	332.111	860.354	390.56	474.295	282.427	621.359	370.245	394.028	306.587	704.286	679.463	477.845	587.678	412.179	350.04	491.756
14867	ENSG00000248174	LINC02268	lncRNA	4	174091766	174220398	-	128633	4	174091766	174220398	-	128633	300.911	-1.0086	0.305707	-3.29923	0.000969515	0.00516593	72.9573	106.712	164.16	63.0503	281.693	87.8234	159.05	404.52	262.16	431.806	122.075	106.156	354.279	228.026	193.731	551.257	219.69	416.804	123.708	561.539	89.6755	175.637	206.046	303.492	202.14	288.698	842.113	404.359	194.379	351.096
3749	ENSG00000232194	Z99943.1	lncRNA	1	167820406	167821224	+	819	1	167820406	167821224	+	819	3.50451	-1.00836	0.413088	-2.44103	0.0146456	0.0483393	0	4.76391	0	2.6641	0.771762	4.87908	1.98812	4.68195	4.76654	4.97472	1.15165	1.41541	4.85313	3.09537	0.988425	3.93755	6.97429	7.18628	3.50117	5.78906	2.66363	5.77754	1.24124	2.31673	2.54799	1.99102	9.00656	0	3.16063	3.32268
24424	ENSG00000231772	Z93403.1	lncRNA	X	42252459	42699385	+	446927	X	42252459	42699385	+	446927	6.76982	-1.00613	0.405193	-2.48309	0.0130249	0.0439929	0	5.71669	1.49237	5.32819	3.08705	12.6856	2.98218	7.49112	7.62646	6.96461	4.60659	2.83082	9.70627	7.22254	14.8264	9.84387	4.35893	4.10645	1.16706	1.92969	5.32726	2.31102	2.48248	8.10856	6.79463	6.96857	18.0131	2.23403	1.58032	19.9361
48528	ENSG00000262769	AC025627.1	lncRNA	17	19560111	19597922	-	37812	17	19560111	19597922	-	37812	30.9971	-1.00603	0.341458	-2.94627	0.00321633	0.0139594	55.1857	40.0168	2.23855	13.3205	5.40233	5.85489	22.8634	48.6923	15.2529	31.8382	40.3076	4.24623	25.2363	40.2399	27.6759	40.3599	47.0765	23.6121	19.8399	16.4023	18.6454	23.1102	57.0971	26.6424	24.6305	43.8024	39.4037	4.46806	9.4819	84.1745
22912	ENSG00000226869	LHFPL3-AS1	lncRNA	7	104738597	104804107	-	65511	7	104738597	104804107	-	65511	14.2753	-1.00531	0.339901	-2.95767	0.00309976	0.0135475	10.2889	1.90556	3.73092	9.76835	4.63057	8.78234	10.9347	17.7914	3.81323	32.8332	11.5165	4.24623	5.82376	15.4769	10.8727	19.6877	13.0768	15.3992	5.83528	15.4375	19.5333	27.7322	8.6887	10.4253	35.6718	6.96857	7.88074	2.23403	20.5441	12.1832
43666	ENSG00000259580	AC023908.2	lncRNA	15	39770559	39801333	-	30775	15	39770559	39801333	-	30775	13.6845	-1.00506	0.295696	-3.39897	0.000676408	0.00380932	23.3838	1.90556	6.71565	5.32819	0.771762	9.75815	8.94654	18.7278	13.3463	12.9343	16.123	5.66165	26.2069	9.28612	20.7569	17.719	20.0511	11.2927	15.1717	20.2617	7.99089	6.93305	7.44745	6.9502	19.5346	13.9371	29.2713	6.70209	7.11143	16.6134
6384	ENSG00000204929	AC007389.1	lncRNA	2	65436711	66200373	+	763663	2	65436711	66200373	+	763663	957.779	-1.00392	0.129811	-7.7337	1.04466e-14	9.81153e-13	763.246	498.305	317.874	456.448	571.876	352.269	569.596	1077.78	1031.48	837.743	944.35	590.227	1146.31	1312.44	992.379	1033.61	999.939	966.042	1412.14	895.375	896.755	828.499	916.037	1180.37	707.491	1144.84	1330.72	700.368	666.894	1350.12
27612	ENSG00000250295	RDH10-AS1	lncRNA	8	73297711	73356461	-	58751	8	73297711	73356461	-	58751	48.4515	1.00336	0.259053	3.87317	0.00010743	0.000793337	117.854	94.3254	35.0706	23.9769	64.0562	132.711	55.6673	29.0281	17.1595	21.8888	27.6395	32.5545	17.4713	68.0982	13.838	46.2662	38.3586	51.3306	37.3458	60.7852	23.9727	32.3542	24.8248	62.5518	56.0557	50.771	21.3906	52.4997	126.425	37.657
33792	ENSG00000286463	AP002755.1	lncRNA	11	114159791	114161166	-	1376	11	114159791	114161166	-	1376	15.6029	1.00061	0.30018	3.33339	0.000857961	0.00466107	11.2242	14.2917	88.0497	31.0811	13.8917	16.5889	15.905	9.3639	10.4864	29.8483	6.90988	8.49247	23.295	14.4451	7.9074	10.8283	11.3332	3.07984	14.0047	12.543	9.76664	11.5551	8.6887	23.1673	9.34261	10.9506	7.88074	21.2233	13.4327	7.75292
44969	ENSG00000259685	IDH2-DT	lncRNA	15	90102649	90138016	+	35368	15	90102649	90138016	+	35368	217.49	0.999773	0.280021	3.57036	0.000356498	0.00220473	78.5694	208.659	222.363	1099.38	321.825	244.93	151.097	238.779	119.163	178.095	149.714	134.464	155.3	150.642	172.974	83.6729	126.409	194.03	464.488	123.5	198.884	120.173	275.556	279.166	206.387	186.16	284.832	443.455	377.696	56.4855
40707	ENSG00000278445	AL137246.2	lncRNA	13	102903339	102904000	+	662	13	102903339	102904000	+	662	9.69127	-0.9977	0.303571	-3.28655	0.00101423	0.00536185	6.54745	5.71669	6.71565	5.32819	4.63057	0	4.9703	6.55473	16.2062	7.95955	6.90988	2.83082	7.76502	9.28612	14.8264	4.92193	9.58965	4.10645	14.0047	3.85937	16.8697	11.5551	12.4124	23.1673	6.79463	7.96408	20.2648	11.1702	4.74095	16.6134
12224	ENSG00000272970	AC107294.2	lncRNA	3	184712245	184780720	+	68476	3	184712245	184780720	+	68476	235.03	-0.997403	0.218559	-4.56354	5.0297e-06	5.56426e-05	307.73	170.548	73.126	209.576	67.1433	64.4038	167.002	235.034	355.584	157.201	247.604	94.8326	299.924	168.182	331.122	238.222	224.921	229.961	374.625	213.23	161.594	207.991	208.529	300.017	299.813	238.922	350.13	88.2442	59.2619	274.675
12943	ENSG00000251292	ERVH-1	lncRNA	4	23723262	23733579	-	10318	4	23723262	23733579	-	10318	40.9158	-0.996169	0.38499	-2.58752	0.00966707	0.034505	1.8707	13.3389	23.1317	27.529	31.6422	9.75815	10.9347	47.7559	20.0195	38.8028	11.5165	8.49247	38.8251	33.0173	18.7801	64.9695	59.2815	34.9048	24.5082	49.207	20.4212	57.7754	28.5486	72.977	77.2889	9.9551	18.0131	8.93612	82.1765	31.0117
6750	ENSG00000272564	AC012511.1	lncRNA	2	85904279	85904727	+	449	2	85904279	85904727	+	449	2.00544	0.996096	0.391124	2.54675	0.010873	0.0379738	4.67675	2.85835	0.746183	1.77606	2.31529	3.90326	3.97624	2.80917	0.953308	0.994944	2.30329	2.83082	2.91188	1.03179	1.97685	0.984387	1.74357	3.07984	1.16706	1.92969	1.77575	1.15551	0	1.15837	1.69866	0.99551	2.25164	3.35105	5.53111	2.21512
49898	ENSG00000265542	AC015845.2	lncRNA	17	57771946	57834749	-	62804	17	57771946	57834749	-	62804	374.902	0.994583	0.247791	4.0138	5.97477e-05	0.000479517	307.73	727.925	510.39	468.881	892.157	336.656	150.103	174.168	247.86	395.988	140.501	403.392	256.246	302.315	165.067	329.77	212.716	522.545	172.724	374.359	283.233	526.912	191.151	315.076	462.035	276.752	166.621	756.219	1265.04	306.794
7128	ENSG00000230140	AC016738.2	lncRNA	2	100970767	100977766	-	7000	2	100970767	100977766	-	7000	4.11595	-0.992578	0.358709	-2.76709	0.00565598	0.022213	1.8707	2.85835	2.98473	0	2.31529	1.95163	3.97624	1.87278	6.67315	7.95955	3.45494	2.83082	4.85313	4.12717	3.9537	7.87509	6.1025	7.18628	7.00233	4.82422	5.32726	4.62203	3.72373	4.63346	3.39731	3.98204	4.50328	1.11702	3.95079	1.10756
39977	ENSG00000283554	LINC02341	lncRNA	13	42339188	42485956	+	146769	13	42339188	42485956	+	146769	16.2434	-0.98934	0.309661	-3.19491	0.00139873	0.00698049	6.54745	3.81113	4.4771	13.3205	13.8917	7.80652	6.95842	13.1095	2.85992	34.8231	5.75823	9.90788	17.4713	12.3815	17.7917	25.5941	19.1793	16.4258	2.33411	21.2266	11.5424	26.5767	11.1712	23.1673	29.7265	13.9371	15.7615	6.70209	19.754	9.96804
21833	ENSG00000286315	AC087175.1	lncRNA	7	47252139	47254558	-	2420	7	47252139	47254558	-	2420	5.89083	0.989054	0.30013	3.29542	0.000982738	0.00522326	3.7414	11.4334	12.6851	8.88032	12.3482	11.7098	13.9168	2.80917	3.81323	9.94944	5.75823	0	0.970627	4.12717	0	5.90632	4.35893	7.18628	8.16939	3.85937	7.10301	6.93305	7.44745	4.63346	3.39731	1.99102	7.88074	3.35105	6.32127	6.64536
9515	ENSG00000235830	SRGAP3-AS4	lncRNA	3	9249742	9257507	+	7766	3	9249742	9257507	+	7766	54.6422	0.98782	0.21199	4.65974	3.16612e-06	3.68096e-05	6.54745	77.1753	188.038	99.4596	77.1762	63.428	92.4476	49.6286	36.2257	74.6208	58.734	43.8778	41.737	51.5896	39.537	47.2506	40.1022	49.2774	67.6892	40.5234	44.3938	53.1534	50.8909	41.7012	29.7265	47.7845	34.9004	64.7869	116.153	27.689
18343	ENSG00000228412	AL022068.1	lncRNA	6	19323428	19839080	-	515653	6	19323428	19839080	-	515653	154.602	-0.987788	0.262006	-3.77009	0.000163188	0.00112791	284.346	49.5447	63.4256	82.587	57.1104	71.2345	115.311	324.927	102.004	100.489	155.472	97.6634	105.798	117.624	278.736	146.674	250.203	91.3685	218.239	97.4492	95.8907	76.2635	110.471	236.307	154.578	142.358	224.038	31.2764	43.4587	215.974
1862	ENSG00000272506	AL357078.3	lncRNA	1	65003470	65004087	-	618	1	65003470	65004087	-	618	71.4532	-0.987672	0.137667	-7.17438	7.26374e-13	4.32893e-11	23.3838	30.489	34.3244	39.0734	47.8492	51.7182	36.7802	71.1656	64.8249	98.4995	78.312	53.7856	75.7089	71.1936	99.831	105.329	85.435	116.007	78.1927	72.3633	47.9453	73.9525	58.3384	91.5109	67.9463	86.6093	81.059	40.2125	64.0028	106.326
277	ENSG00000236266	Z98884.1	lncRNA	1	7810242	7827342	-	17101	1	7810242	7827342	-	17101	11.5828	0.98738	0.385856	2.55893	0.0104994	0.0369385	1.8707	24.7723	38.8015	22.2008	25.4681	14.6372	13.9168	4.68195	6.67315	10.9444	8.06152	43.8778	9.70627	3.09537	0.988425	9.84387	2.61536	7.18628	8.16939	9.64844	7.10301	8.08856	21.1011	11.5837	12.7399	0.99551	5.6291	16.7552	7.11143	7.75292
12881	ENSG00000286280	AC108063.2	lncRNA	4	16114233	16117479	-	3247	4	16114233	16117479	-	3247	17.0047	-0.985591	0.25471	-3.86946	0.000109079	0.000804111	1.8707	5.71669	24.6241	8.88032	15.4352	2.92745	2.98218	20.6006	18.1128	22.8837	13.8198	15.5695	7.76502	23.7312	9.88425	26.5784	18.3075	13.346	10.5035	17.3672	18.6454	21.9547	16.1361	30.1175	22.9319	19.9102	15.7615	5.58508	17.3835	28.7966
10357	ENSG00000243224	AC006252.1	lncRNA	3	52239258	52241097	+	1840	3	52239258	52241097	+	1840	5.17579	0.985268	0.288408	3.41623	0.000634941	0.00361836	3.7414	8.57504	13.4313	7.10426	8.48938	4.87908	11.9287	5.61834	0	2.98483	3.45494	9.90788	0	6.19075	5.93055	1.96877	2.61536	3.07984	4.66822	7.71875	1.77575	3.46652	4.96497	5.79183	3.39731	1.99102	4.50328	7.81911	7.11143	8.86048
1860	ENSG00000226891	LINC01359	lncRNA	1	64972225	65002489	-	30265	1	64972225	65002489	-	30265	1833.1	-0.985236	0.104245	-9.45117	3.35069e-21	1.01475e-18	686.547	1015.67	870.796	927.993	933.832	1282.22	1056.69	1673.33	1827.49	1933.18	2032.66	1506	2099.47	2249.31	2579.79	2759.24	2213.46	2477.21	2016.67	2072.48	1408.17	2144.62	1254.9	2287.77	2157.29	2000.97	2338.33	1096.91	1604.02	2010.22
13800	ENSG00000286618	AC131944.1	lncRNA	4	87974385	88008477	-	34093	4	87974385	88008477	-	34093	12.5839	-0.984838	0.323502	-3.0443	0.00233223	0.0106835	19.6424	6.66947	6.71565	4.44016	2.31529	3.90326	8.94654	10.3003	4.76654	16.9141	6.90988	4.24623	7.76502	5.15896	14.8264	17.719	13.9486	15.3992	7.00233	12.543	19.5333	19.6436	6.20621	6.9502	38.2198	8.95959	16.8873	3.35105	9.4819	19.9361
31734	ENSG00000254934	LINC00678	lncRNA	11	27617626	27634627	-	17002	11	27617626	27634627	-	17002	7.5429	-0.984627	0.349192	-2.81973	0.00480637	0.0194264	0	1.90556	1.49237	2.6641	2.31529	4.87908	6.95842	14.0458	5.71985	9.94944	8.06152	2.83082	5.82376	17.5405	4.94213	9.84387	6.97429	8.2129	1.16706	8.68359	7.10301	4.62203	4.96497	12.742	8.49328	4.97755	6.75492	5.58508	13.4327	3.32268
15176	ENSG00000249116	AC025183.1	lncRNA	5	1883966	1884649	+	684	5	1883966	1884649	+	684	122.17	0.983785	0.162295	6.06169	1.34699e-09	3.81827e-08	233.838	150.54	196.246	189.151	273.204	221.51	212.729	113.303	145.856	97.5045	64.4922	96.248	74.7383	112.465	36.5717	107.298	74.9736	82.129	149.383	96.4844	126.966	102.84	148.949	148.271	92.5768	117.47	120.463	142.978	134.327	103.003
58520	ENSG00000232079	LINC01697	lncRNA	21	28048404	28137611	+	89208	21	28048404	28137611	+	89208	153.459	-0.983116	0.313327	-3.13767	0.00170298	0.00822769	16.8363	46.6863	71.6336	74.5947	92.6114	135.638	148.115	494.414	149.669	168.146	332.826	83.5093	205.773	157.864	146.287	344.535	83.6915	62.6233	218.239	55.9609	150.939	31.1987	79.4395	111.203	45.0144	120.457	251.058	112.819	95.6092	285.75
5662	ENSG00000228999	AC096570.1	lncRNA	2	21932662	22536322	-	603661	2	21932662	22536322	-	603661	44.2484	-0.982989	0.239148	-4.11038	3.95015e-05	0.000335512	13.0949	12.3862	32.0859	37.2973	34.7293	32.2019	36.7802	47.7559	26.6926	32.8332	29.9428	63.6935	65.032	49.526	61.2824	66.9383	38.3586	32.8516	53.6846	45.3477	26.6363	43.9093	62.0621	77.6105	30.5758	56.744	66.4234	12.2872	17.3835	89.7123
26778	ENSG00000251034	AC087854.1	lncRNA	8	22481588	22553444	-	71857	8	22481588	22553444	-	71857	169.361	0.982464	0.149664	6.56446	5.22224e-11	2.05286e-09	135.626	511.644	227.586	347.221	152.809	351.293	350.903	122.667	100.097	151.232	179.657	134.464	166.948	96.9884	172.974	145.689	135.127	136.539	128.376	100.344	112.76	135.194	122.883	150.588	124.851	128.421	122.714	167.552	190.428	111.864
43166	ENSG00000247765	AC068446.2	lncRNA	15	21298233	21325241	-	27009	15	21298233	21325241	-	27009	31.5247	0.981985	0.32106	3.05857	0.00222393	0.0102746	4.67675	118.145	52.979	40.8495	53.2516	50.7424	56.6614	24.3461	24.786	13.9292	61.0373	46.7086	22.3244	16.5087	9.88425	42.3286	45.3329	8.2129	12.8376	20.2617	19.5333	24.2657	18.6186	9.26693	20.3839	61.7216	14.6357	39.0955	36.3473	39.8721
11064	ENSG00000242767	ZBTB20-AS4	lncRNA	3	115100423	115103061	+	2639	3	115100423	115103061	+	2639	4.42337	0.981448	0.326471	3.00624	0.00264504	0.0118673	2.80605	2.85835	9.70039	7.10426	7.71762	22.4437	1.98812	4.68195	2.85992	6.96461	5.75823	4.24623	0.970627	3.09537	6.91898	0.984387	3.48714	5.13306	2.33411	2.89453	2.66363	3.46652	3.72373	4.63346	5.09597	2.98653	3.37746	3.35105	5.53111	2.21512
29214	ENSG00000281491	DNAJB5-DT	lncRNA	9	34985410	34989379	-	3970	9	34985410	34989379	-	3970	14.4839	-0.98086	0.250784	-3.91118	9.18452e-05	0.000693959	10.2889	14.2917	7.46183	6.21622	7.71762	5.85489	1.98812	13.1095	12.393	22.8837	26.4879	9.90788	21.3538	8.25433	23.7222	21.6565	18.3075	21.5588	11.6706	17.3672	7.99089	8.08856	3.72373	6.9502	24.6305	15.9282	20.2648	7.81911	13.4327	14.3983
37116	ENSG00000256879	AC129102.1	lncRNA	12	20361732	20370262	-	8531	12	20361732	20370262	-	8531	87.237	0.979925	0.1739	5.63499	1.75072e-08	3.64885e-07	107.565	99.0893	186.546	106.564	158.983	214.679	75.5485	94.5754	62.9183	66.6613	52.9757	104.74	36.8838	104.211	55.3518	55.1257	46.2047	84.1822	50.1834	68.5039	86.124	117.862	110.471	92.6693	45.8637	81.6318	59.6685	128.457	172.255	56.4855
50449	ENSG00000261335	AC005837.1	lncRNA	17	76671942	76673658	+	1717	17	76671942	76673658	+	1717	10.2408	0.979924	0.222429	4.40555	1.05515e-05	0.00010589	4.67675	13.3389	14.9237	24.8649	10.8047	28.2986	22.8634	6.55473	4.76654	9.94944	6.90988	7.07706	9.70627	13.4133	12.8495	6.89071	9.58965	1.02661	11.6706	13.5078	7.99089	10.3996	8.6887	6.9502	6.79463	8.95959	9.00656	13.4042	14.2229	5.5378
188	ENSG00000287828	AL354743.2	lncRNA	1	3313052	3323149	-	10098	1	3313052	3323149	-	10098	13.6979	0.976102	0.240239	4.06305	4.84353e-05	0.00040031	17.7717	22.8668	51.4867	13.3205	13.12	26.347	17.8931	5.61834	9.53308	12.9343	16.123	2.83082	8.73564	16.5087	6.91898	10.8283	19.1793	11.2927	9.33645	11.5781	6.21514	10.3996	16.1361	4.63346	16.9866	5.97306	22.5164	15.6382	17.3835	7.75292
5461	ENSG00000235092	ID2-AS1	lncRNA	2	8666636	8681864	-	15229	2	8666636	8681864	-	15229	90.3846	-0.97583	0.143211	-6.81393	9.49659e-12	4.42497e-10	42.0908	40.0168	76.1107	56.834	37.8163	55.6215	70.5782	112.367	109.63	121.383	110.558	49.5394	85.4152	85.6387	92.912	111.236	152.563	89.3152	82.861	94.5547	62.1514	102.84	83.1632	105.411	108.714	82.6273	106.953	31.2764	58.4717	124.047
36123	ENSG00000287047	AL133395.1	lncRNA	10	106648899	106676780	+	27882	10	106648899	106676780	+	27882	431.5	-0.974949	0.319582	-3.05071	0.00228305	0.0104987	10.2889	87.6559	211.916	388.958	336.488	561.094	429.434	394.22	590.097	738.249	276.395	193.911	317.395	861.546	579.217	367.176	239.741	363.421	421.307	518.121	228.184	562.732	606.967	1161.84	447.596	468.885	647.346	50.2657	167.514	280.213
33169	ENSG00000261578	AP003119.3	lncRNA	11	76800364	76804555	+	4192	11	76800364	76804555	+	4192	15.3545	0.974849	0.303357	3.21354	0.0013111	0.00661681	14.0303	57.1669	25.3702	16.8726	8.48938	22.4437	8.94654	0.93639	8.57977	15.9191	24.1846	16.9849	37.8545	9.28612	12.8495	10.8283	15.6922	8.2129	21.007	10.6133	8.87877	5.77754	6.20621	8.10856	17.8359	7.96408	5.6291	27.9254	38.7178	6.64536
8213	ENSG00000273258	AC016737.2	lncRNA	2	174011856	174012975	-	1120	2	174011856	174012975	-	1120	3.97934	0.973153	0.359976	2.70338	0.00686374	0.0259766	3.7414	6.66947	5.96947	12.4324	6.1741	7.80652	8.94654	2.80917	0	3.97978	5.75823	9.90788	4.85313	5.15896	3.9537	0	2.61536	2.05322	5.83528	1.92969	4.43938	0	6.20621	0	0.849328	2.98653	4.50328	1.11702	3.16063	2.21512
31582	ENSG00000260196	AC124798.1	lncRNA	11	17380649	17383531	+	2883	11	17380649	17383531	+	2883	22.3748	-0.972949	0.199822	-4.86909	1.12112e-06	1.46806e-05	21.5131	20.9612	13.4313	7.10426	13.8917	10.734	10.9347	25.2825	29.5525	20.8938	26.4879	12.7387	29.1188	16.5087	33.6065	33.4692	40.1022	23.6121	21.007	27.0156	21.309	11.5551	9.92994	22.009	29.7265	23.8922	28.1455	5.58508	12.6425	32.1192
14943	ENSG00000272646	AC079766.1	lncRNA	4	182881777	182882203	-	427	4	182881777	182882203	-	427	3.15082	0.972918	0.360647	2.6977	0.00698195	0.0263434	1.8707	2.85835	10.4466	8.88032	5.40233	0.975815	5.96436	3.74556	0	3.97978	3.45494	0	3.88251	3.09537	0.988425	2.95316	3.48714	4.10645	1.16706	0	2.66363	5.77754	1.24124	2.31673	4.24664	3.98204	0	4.46806	3.95079	4.43024
54763	ENSG00000267296	CEBPA-DT	lncRNA	19	33302857	33305054	+	2198	19	33302857	33305054	+	2198	5.64225	0.972253	0.293774	3.30953	0.000934516	0.00500822	3.7414	9.52782	13.4313	7.10426	8.48938	12.6856	15.905	2.80917	2.85992	2.98483	6.90988	2.83082	0.970627	4.12717	0	4.92193	5.23072	4.10645	3.50117	3.85937	6.21514	6.93305	4.96497	6.9502	2.54799	4.97755	9.00656	8.93612	0.790158	5.5378
35513	ENSG00000237149	ZNF503-AS2	lncRNA	10	75401519	75408982	+	7464	10	75401519	75408982	+	7464	23.8659	0.971758	0.13884	6.99911	2.57588e-12	1.34594e-10	27.1252	28.5835	37.3092	50.6178	51.708	34.1535	34.7921	15.9186	10.4864	22.8837	29.9428	18.4004	19.4125	13.4133	22.7338	12.797	13.9486	13.346	15.1717	16.4023	25.7484	21.9547	18.6186	25.484	16.1372	18.9147	19.1389	35.7445	39.5079	21.0436
29033	ENSG00000283982	AL445623.2	lncRNA	9	23500691	23672387	-	171697	9	23500691	23672387	-	171697	22.2724	-0.97168	0.277289	-3.50422	0.000457948	0.00274297	10.2889	6.66947	5.22328	15.9846	6.1741	20.4921	23.8574	22.4734	10.4864	11.9393	10.3648	14.1541	18.4419	11.3497	45.4676	25.5941	29.6407	25.6653	47.8493	32.8047	23.9727	12.7106	21.1011	13.9004	31.4252	33.8473	21.3906	5.58508	22.1244	22.1512
26266	ENSG00000224533	TMLHE-AS1	lncRNA	X	155466540	155611616	+	145077	X	155466540	155611616	+	145077	82.696	-0.969582	0.269946	-3.59176	0.000328454	0.00205528	29.9312	46.6863	35.8168	39.0734	66.3715	58.5489	49.703	90.8298	44.8055	63.6764	71.4021	182.588	67.9439	39.2081	76.1087	119.111	58.4097	69.8096	64.1881	52.1016	83.4604	53.1534	176.256	57.9183	281.128	39.8204	108.079	71.489	33.9768	204.899
44169	ENSG00000277144	AC092757.3	lncRNA	15	59115547	59116089	-	543	15	59115547	59116089	-	543	4.49238	-0.969468	0.375965	-2.57861	0.00991986	0.035242	4.67675	0.952782	0.746183	4.44016	0.771762	3.90326	3.97624	0.93639	10.4864	7.95955	3.45494	9.90788	8.73564	4.12717	4.94213	3.93755	5.23072	5.13306	4.66822	1.92969	5.32726	2.31102	3.72373	10.4253	4.24664	4.97755	10.1324	0	3.95079	2.21512
5555	ENSG00000225649	AC064875.1	lncRNA	2	12780593	13007029	-	226437	2	12780593	13007029	-	226437	370.298	-0.969204	0.188575	-5.13962	2.75295e-07	4.21376e-06	361.045	213.423	144.013	285.946	165.157	245.905	170.978	411.075	478.56	244.756	727.84	138.71	408.634	300.251	448.745	281.535	611.994	392.166	378.126	468.914	256.596	266.922	367.408	391.528	372.855	501.737	401.918	207.765	139.068	787.475
53242	ENSG00000264490	BX640514.1	lncRNA	20	62575590	62577507	+	1918	20	62575590	62577507	+	1918	149.637	-0.969033	0.217692	-4.4514	8.53136e-06	8.81623e-05	95.4057	51.4502	51.4867	190.927	23.9246	51.7182	142.151	191.023	294.572	153.221	193.477	107.571	171.801	166.118	138.38	114.189	165.639	229.961	205.402	208.406	153.603	119.017	44.6847	158.696	136.742	150.322	217.283	87.1272	87.7076	169.457
6032	ENSG00000287387	AC010883.3	lncRNA	2	43219849	43223227	+	3379	2	43219849	43223227	+	3379	19.173	0.967934	0.175469	5.51627	3.46267e-08	6.70875e-07	18.707	27.6307	26.1164	51.5059	31.6422	23.4196	28.8277	13.1095	20.0195	21.8888	6.90988	18.4004	10.6769	15.4769	20.7569	8.85948	14.8204	19.5056	16.3388	27.9805	13.3181	8.08856	16.1361	16.2171	10.1919	25.8832	11.2582	27.9254	37.9276	12.1832
8623	ENSG00000287133	AC007279.2	lncRNA	2	201643398	201645990	+	2593	2	201643398	201645990	+	2593	10.0389	0.967049	0.266092	3.63427	0.00027877	0.00179083	6.54745	10.4806	29.8473	25.7529	27.0117	7.80652	6.95842	2.80917	4.76654	13.9292	9.21317	15.5695	8.73564	5.15896	9.88425	11.8126	6.97429	10.2661	7.00233	4.82422	7.99089	10.3996	8.6887	12.742	11.0413	14.9326	5.6291	12.2872	15.013	4.43024
21404	ENSG00000223561	AC005165.1	lncRNA	7	25593304	25751032	-	157729	7	25593304	25751032	-	157729	557.981	-0.966531	0.252249	-3.83166	0.000127283	0.00091402	509.766	309.654	352.945	314.363	220.724	414.721	398.618	370.81	363.21	246.746	389.256	145.787	685.263	361.127	1190.06	518.772	632.045	203.269	821.607	708.195	276.13	514.201	419.54	531.69	678.613	852.156	891.649	177.605	218.084	1083.19
14481	ENSG00000272727	LINC02266	lncRNA	4	145335263	145343559	-	8297	4	145335263	145343559	-	8297	9.8537	-0.966356	0.305347	-3.16478	0.00155198	0.00759959	3.7414	15.2445	5.96947	5.32819	3.85881	3.90326	4.9703	4.68195	6.67315	10.9444	9.21317	21.2312	5.82376	8.25433	17.7917	25.5941	16.5639	19.5056	7.00233	14.4727	6.21514	3.46652	4.96497	6.9502	16.1372	7.96408	13.5098	6.70209	2.37048	9.96804
34088	ENSG00000255045	AP000866.5	lncRNA	11	124744634	124746337	-	1704	11	124744634	124746337	-	1704	9.10914	-0.965709	0.257833	-3.74548	0.000180051	0.00122675	6.54745	0.952782	6.71565	1.77606	3.08705	11.7098	4.9703	9.3639	6.67315	10.9444	13.8198	15.5695	10.6769	7.22254	10.8727	4.92193	9.58965	7.18628	7.00233	9.64844	9.76664	13.8661	9.92994	5.79183	11.0413	19.9102	11.2582	5.58508	6.32127	14.3983
17365	ENSG00000250343	STK32A-AS1	lncRNA	5	147180204	147234859	-	54656	5	147180204	147234859	-	54656	16.0604	0.963665	0.281764	3.42012	0.000625933	0.00357871	9.3535	12.3862	31.3397	45.2896	20.0658	36.1052	49.703	14.0458	8.57977	17.909	8.06152	33.9699	21.3538	9.28612	21.7454	7.87509	13.9486	9.23951	11.6706	3.85937	24.8605	9.24406	11.1712	18.5339	16.9866	15.9282	7.88074	15.6382	8.69174	8.86048
38072	ENSG00000258231	AC020637.1	lncRNA	12	58544124	58813060	+	268937	12	58544124	58813060	+	268937	34.393	0.963479	0.303402	3.17559	0.00149532	0.00736837	25.2545	20.9612	83.5726	78.1468	44.7622	23.4196	81.5129	22.4734	19.0662	17.909	20.7296	21.2312	25.2363	10.3179	38.5486	31.5004	27.0254	6.15967	46.6822	18.332	40.8423	40.4428	69.5096	27.8008	35.6718	56.744	20.2648	103.882	29.2359	14.3983
30723	ENSG00000286547	AL157938.4	lncRNA	9	131283421	131288278	+	4858	9	131283421	131288278	+	4858	5.67168	-0.963203	0.359124	-2.68209	0.0073163	0.0273649	8.41815	0.952782	0.746183	1.77606	1.54352	9.75815	1.98812	8.42751	11.4397	4.97472	2.30329	5.66165	5.82376	2.06358	2.96528	6.89071	6.97429	7.18628	5.83528	4.82422	4.43938	6.93305	0	4.63346	9.34261	1.99102	5.6291	1.11702	3.95079	8.86048
46708	ENSG00000262950	AC007861.1	lncRNA	16	49442910	49454109	-	11200	16	49442910	49454109	-	11200	24.8919	-0.963123	0.221846	-4.3414	1.41575e-05	0.00013709	4.67675	5.71669	26.1164	32.8572	11.5764	11.7098	16.899	30.9009	20.0195	20.8938	52.9757	41.0469	22.3244	20.6358	44.4791	29.5316	44.4611	36.958	32.6776	27.9805	22.1969	30.0432	29.7898	22.009	24.6305	20.9057	25.8939	14.5212	5.53111	27.689
8736	ENSG00000229321	AC008269.1	lncRNA	2	206798325	206926876	+	128552	2	206798325	206926876	+	128552	791.047	0.963064	0.130413	7.38475	1.52744e-13	1.09765e-11	728.638	1195.74	1223.74	1496.33	1711.77	926.049	948.333	528.124	510.973	825.804	513.634	1027.59	787.178	509.705	682.013	633.945	487.328	415.778	514.672	713.984	461.696	547.711	932.173	690.386	760.149	828.264	615.824	1321.43	1719.38	681.149
41497	ENSG00000258342	AL133304.3	lncRNA	14	35897936	36068261	+	170326	14	35897936	36068261	+	170326	15.9928	-0.961323	0.341754	-2.81291	0.00490956	0.0197574	7.4828	5.71669	2.23855	16.8726	14.6635	1.95163	3.97624	15.9186	2.85992	16.9141	4.60659	7.07706	16.5007	17.5405	12.8495	23.6253	24.41	12.3193	2.33411	15.4375	12.4303	13.8661	22.3424	20.8506	32.2745	10.9506	11.2582	14.5212	16.5933	9.96804
27075	ENSG00000260949	AP006545.1	lncRNA	8	38062881	38063791	+	911	8	38062881	38063791	+	911	7.34336	0.960897	0.209917	4.57751	4.70552e-06	5.2499e-05	7.4828	14.2917	16.416	8.88032	15.4352	7.80652	7.95248	3.74556	5.71985	8.9545	4.60659	2.83082	5.82376	8.25433	4.94213	8.85948	8.71786	5.13306	5.83528	2.89453	6.21514	3.46652	4.96497	5.79183	5.09597	2.98653	7.88074	14.5212	11.8524	5.5378
47611	ENSG00000270020	AC009108.3	lncRNA	16	86520383	86523897	-	3515	16	86520383	86523897	-	3515	3.89785	0.960787	0.35038	2.74213	0.00610431	0.023636	3.7414	7.62226	11.9389	9.76835	6.1741	1.95163	2.98218	3.74556	0	3.97978	1.15165	7.07706	1.94125	8.25433	1.97685	2.95316	3.48714	2.05322	2.33411	0.964844	7.10301	3.46652	1.24124	4.63346	3.39731	4.97755	1.12582	3.35105	7.11143	1.10756
28213	ENSG00000249917	LINC00536	lncRNA	8	115950511	116325062	-	374552	8	115950511	116325062	-	374552	15.7484	-0.960707	0.325345	-2.95288	0.0031482	0.0137264	3.7414	2.85835	2.98473	14.2085	13.8917	6.83071	11.9287	27.1553	10.4864	13.9292	10.3648	2.83082	16.5007	15.4769	23.7222	32.4848	22.6664	7.18628	7.00233	21.2266	16.8697	15.0216	16.1361	16.2171	18.6852	12.9416	9.00656	1.11702	24.4949	13.2907
49160	ENSG00000276170	AC244153.1	lncRNA	17	38450394	38452444	-	2051	17	38450394	38452444	-	2051	6.83796	0.959541	0.325413	2.94868	0.0031913	0.0138715	7.4828	11.4334	23.1317	15.0965	1.54352	19.5163	6.95842	4.68195	1.90662	7.95955	4.60659	9.90788	5.82376	3.09537	4.94213	6.89071	11.3332	12.3193	8.16939	11.5781	3.55151	4.62203	2.48248	3.4751	1.69866	3.98204	4.50328	2.23403	9.4819	3.32268
57518	ENSG00000287967	AC004882.3	lncRNA	22	29767091	29768096	-	1006	22	29767091	29768096	-	1006	4.50304	0.958564	0.327179	2.92979	0.00339192	0.0145812	14.0303	5.71669	6.71565	8.88032	3.08705	4.87908	2.98218	5.61834	0.953308	3.97978	5.75823	8.49247	3.88251	2.06358	2.96528	3.93755	1.74357	1.02661	4.66822	2.89453	0.887877	4.62203	3.72373	1.15837	0.849328	5.97306	3.37746	7.81911	9.4819	4.43024
10493	ENSG00000243295	AC126121.3	lncRNA	3	59050164	59754808	+	704645	3	59050164	59754808	+	704645	565.072	-0.957096	0.144592	-6.6193	3.60894e-11	1.48146e-09	219.807	148.634	230.571	491.082	287.867	259.567	334.004	829.641	876.09	674.572	587.34	411.885	437.753	570.581	561.426	689.071	592.815	495.854	418.973	871.254	551.371	758.013	659.1	717.028	750.806	570.427	806.087	504.891	494.639	695.547
51623	ENSG00000267226	AC104971.1	lncRNA	18	58670009	58671877	-	1869	18	58670009	58671877	-	1869	2.70635	0.956664	0.369812	2.5869	0.00968449	0.0345547	10.2889	4.76391	2.23855	1.77606	4.63057	6.83071	3.97624	2.80917	2.85992	0	2.30329	4.24623	2.91188	4.12717	1.97685	2.95316	1.74357	1.02661	1.16706	0.964844	0.887877	2.31102	2.48248	0	1.69866	1.99102	0	1.11702	3.16063	2.21512
30401	ENSG00000244757	AL137024.1	lncRNA	9	116288618	116318689	-	30072	9	116288618	116318689	-	30072	6.40579	0.956576	0.300555	3.1827	0.00145906	0.00722448	13.0949	7.62226	6.71565	14.2085	3.08705	13.6614	11.9287	2.80917	5.71985	1.98989	11.5165	8.49247	2.91188	7.22254	11.8611	3.93755	4.35893	8.2129	8.16939	0	3.55151	3.46652	2.48248	4.63346	0.849328	2.98653	3.37746	7.81911	12.6425	5.5378
46838	ENSG00000263207	AC109462.2	lncRNA	16	55332355	55332967	+	613	16	55332355	55332967	+	613	17.7266	-0.954428	0.302323	-3.15698	0.00159412	0.0077803	19.6424	7.62226	8.20802	7.99229	11.5764	10.734	5.96436	17.7914	21.9261	9.94944	3.45494	8.49247	10.6769	53.6532	11.8611	16.7346	20.0511	22.5855	16.3388	17.3672	29.2999	8.08856	16.1361	61.3934	11.0413	10.9506	16.8873	12.2872	9.4819	21.0436
42578	ENSG00000246223	LINC01550	lncRNA	14	97924637	97978124	-	53488	14	97924637	97978124	-	53488	258.951	0.95335	0.20453	4.66118	3.14408e-06	3.65934e-05	237.579	322.993	306.681	335.676	816.524	437.165	428.44	185.405	203.055	247.741	199.235	315.637	189.272	185.722	237.222	219.518	163.024	207.376	191.397	101.309	223.745	201.058	245.766	481.88	454.391	197.111	142.979	424.466	365.053	106.326
58055	ENSG00000235159	AL121672.2	lncRNA	22	46067356	46069891	-	2536	22	46067356	46069891	-	2536	11.0439	0.953301	0.220748	4.31851	1.57088e-05	0.000150297	12.1596	20.0084	33.5783	18.6487	13.12	10.734	22.8634	11.2367	8.57977	15.9191	3.45494	5.66165	9.70627	7.22254	1.97685	9.84387	9.58965	10.2661	7.00233	9.64844	7.99089	12.7106	4.96497	4.63346	17.8359	7.96408	10.1324	14.5212	11.8524	6.64536
12086	ENSG00000229102	AC076966.1	lncRNA	3	179101366	179147973	-	46608	3	179101366	179147973	-	46608	136.894	-0.953278	0.13279	-7.17882	7.03178e-13	4.22462e-11	51.4443	101.948	51.4867	83.475	101.873	59.5247	65.6079	205.069	147.763	195.009	135.894	82.0939	121.328	222.867	169.021	164.393	169.127	176.577	115.539	152.445	87.0119	139.816	141.502	156.379	163.071	178.196	165.496	93.8293	112.203	180.532
7860	ENSG00000287115	AC009951.3	lncRNA	2	144523552	144524651	-	1100	2	144523552	144524651	-	1100	4.87141	0.952902	0.349455	2.72682	0.00639481	0.0245749	8.41815	3.81113	14.9237	8.88032	8.48938	8.78234	9.9406	7.49112	3.81323	0.994944	2.30329	7.07706	9.70627	0	2.96528	4.92193	6.97429	0	1.16706	1.92969	6.21514	2.31102	1.24124	2.31673	2.54799	5.97306	3.37746	3.35105	2.37048	7.75292
54806	ENSG00000267767	LINC01801	lncRNA	19	34788527	34832869	-	44343	19	34788527	34832869	-	44343	129.107	-0.952876	0.118612	-8.03355	9.46885e-16	1.16608e-13	91.6643	64.7892	99.2424	95.0194	71.7739	91.7266	71.5723	132.031	164.922	128.348	218.813	150.034	132.976	178.5	192.743	149.627	125.537	164.258	141.214	137.008	135.845	90.1296	100.541	137.846	141.838	147.335	190.264	44.6806	48.1997	171.672
45129	ENSG00000259582	AC026523.1	lncRNA	15	97540597	97560702	-	20106	15	97540597	97560702	-	20106	36.0889	0.951566	0.334613	2.84378	0.00445817	0.0182906	40.2201	18.1029	22.3855	79.9229	199.886	52.694	24.8515	17.7914	56.2452	12.9343	12.6681	58.0319	42.7076	13.4133	26.6875	20.6721	14.8204	53.3838	21.007	27.9805	27.5242	9.24406	76.957	22.009	26.3292	4.97755	15.7615	34.6275	37.9276	16.6134
55645	ENSG00000268047	AC018766.1	lncRNA	19	49852887	49854967	-	2081	19	49852887	49854967	-	2081	14.2897	-0.951353	0.22947	-4.14588	3.38517e-05	0.000293338	11.2242	9.52782	8.9542	14.2085	4.63057	10.734	7.95248	14.9822	22.8794	16.9141	20.7296	18.4004	10.6769	14.4451	16.8032	15.7502	15.6922	25.6653	21.007	18.332	11.5424	21.9547	19.8599	10.4253	6.79463	6.96857	21.3906	2.23403	5.53111	6.64536
591	ENSG00000226526	AL049569.1	lncRNA	1	16978926	17005091	+	26166	1	16978926	17005091	+	26166	34.9599	-0.950673	0.194082	-4.89831	9.6663e-07	1.28841e-05	31.8019	14.2917	23.1317	24.8649	16.9788	27.3228	15.905	25.2825	50.5253	53.727	36.8527	15.5695	20.3832	48.4942	65.2361	60.0476	42.7175	39.0113	38.5128	42.4531	39.9544	35.8207	45.926	32.4342	27.1785	36.8339	18.0131	14.5212	15.8032	40.9797
182	ENSG00000177133	PRDM16-DT	lncRNA	1	3059615	3068437	-	8823	1	3059615	3068437	-	8823	369.995	0.949545	0.131529	7.21928	5.22637e-13	3.24505e-11	753.892	728.878	457.41	667.8	564.93	525.964	307.164	327.736	265.973	321.367	223.419	496.809	288.276	293.029	305.423	224.44	204.87	306.957	369.957	345.414	291.224	362.83	388.509	405.428	324.443	362.365	192.515	686.964	548.37	294.611
19152	ENSG00000235033	AL590999.1	lncRNA	6	39881804	39900071	-	18268	6	39881804	39900071	-	18268	121.301	0.947402	0.226032	4.19145	2.77174e-05	0.000246073	446.162	143.87	161.922	129.653	97.242	293.72	132.21	119.858	81.9845	77.6057	66.7955	32.5545	210.626	106.275	161.113	104.345	95.0247	70.8362	116.706	99.3789	65.7029	101.685	47.1672	91.5109	82.3849	62.7171	111.456	140.744	173.045	83.067
38557	ENSG00000246985	SOCS2-AS1	lncRNA	12	93542022	93571768	-	29747	12	93542022	93571768	-	29747	433.309	-0.946812	0.165266	-5.72902	1.0101e-08	2.24728e-07	111.307	191.509	254.449	311.699	282.465	129.783	396.63	445.721	687.335	458.669	814.214	423.208	376.603	532.404	631.604	449.865	492.559	449.656	566.022	529.699	385.338	370.918	227.147	428.595	488.364	336.482	515.626	281.488	331.867	326.73
29246	ENSG00000269900	RMRP	lncRNA	9;9	35657751;35657754	35658018;35658017	-;-	268	9;9	35657751;35657754	35658018;35658017	-;-	268	64223.4	0.946715	0.160589	5.89526	3.74093e-09	9.42433e-08	161857	71530.1	104660	84014	104767	135054	108919	74931.8	79805.2	52660.4	39614.3	30894.2	47503.5	33281.5	51851.8	46951.3	32206.4	47792.9	41879.8	56735.7	42404.1	71621.9	38183.1	37333	70885.8	65834	47296.8	71518	66708.3	38725.8
16854	ENSG00000250602	AC093535.1	lncRNA	5	126372477	126509021	-	136545	5	126372477	126509021	-	136545	30.5303	0.945865	0.188552	5.01647	5.26287e-07	7.51307e-06	87.9229	80.0337	49.2481	43.5136	46.3057	34.1535	18.8871	16.855	9.53308	25.8686	21.8813	25.4774	27.1776	17.5405	38.5486	27.5628	16.5639	30.7984	33.8446	27.9805	16.8697	39.2873	28.5486	20.8506	24.6305	27.8743	22.5164	31.2764	39.5079	26.5814
30788	ENSG00000225756	DBH-AS1	lncRNA	9	133654586	133657313	-	2728	9	133654586	133657313	-	2728	7.34489	-0.944983	0.299868	-3.15132	0.00162532	0.00791432	6.54745	3.81113	4.4771	10.6564	3.08705	0.975815	1.98812	10.3003	12.393	5.96967	20.7296	2.83082	7.76502	6.19075	10.8727	6.89071	7.84608	6.15967	10.5035	4.82422	9.76664	5.77754	4.96497	3.4751	4.24664	10.9506	11.2582	2.23403	4.74095	13.2907
10646	ENSG00000239677	PDZRN3-AS1	lncRNA	3	73621713	73626796	+	5084	3	73621713	73626796	+	5084	53.6405	0.943039	0.234161	4.02732	5.64163e-05	0.000456608	27.1252	33.3474	178.338	95.0194	123.482	84.8959	55.6673	57.1198	32.4125	51.7371	40.3076	66.5243	20.3832	44.367	40.5254	34.4535	22.6664	15.3992	23.3411	36.6641	26.6363	58.9309	88.1282	55.6016	53.5077	68.6902	30.3971	83.7761	74.2749	54.2704
23913	ENSG00000222012	AC005481.1	lncRNA	7	157614023	157618765	+	4743	7	157614023	157618765	+	4743	6.24596	-0.942622	0.34333	-2.74552	0.00604144	0.0234384	3.7414	1.90556	2.98473	1.77606	1.54352	5.85489	5.96436	6.55473	0	4.97472	4.60659	5.66165	6.79439	4.12717	1.97685	8.85948	6.97429	3.07984	0	10.6133	5.32726	10.3996	4.96497	6.9502	11.0413	3.98204	9.00656	3.35105	6.32127	11.0756
19645	ENSG00000231652	AL590428.1	lncRNA	6	73693903	73696131	-	2229	6	73693903	73696131	-	2229	15.7979	0.93926	0.251372	3.73654	0.00018657	0.00126478	33.6726	50.4974	17.9084	21.3128	26.2399	27.3228	18.8871	8.42751	13.3463	12.9343	4.60659	16.9849	13.5888	11.3497	11.8611	25.5941	12.205	15.3992	7.00233	12.543	32.8514	17.3326	9.92994	25.484	18.6852	6.96857	6.75492	13.4042	14.2229	8.86048
44464	ENSG00000260339	HEXA-AS1	lncRNA	15	72376113	72378788	+	2676	15	72376113	72378788	+	2676	7.81769	0.938868	0.256838	3.65548	0.000256696	0.00167274	9.3535	18.1029	14.9237	15.0965	7.71762	12.6856	6.95842	11.2367	4.76654	4.97472	4.60659	11.3233	14.5594	6.19075	4.94213	4.92193	3.48714	3.07984	7.00233	15.4375	2.66363	8.08856	4.96497	6.9502	7.64396	6.96857	2.25164	5.58508	18.9638	8.86048
34756	ENSG00000287402	AL158167.1	lncRNA	10	29373027	29409366	-	36340	10	29373027	29409366	-	36340	9.89316	-0.938437	0.287216	-3.26736	0.00108557	0.00566533	7.4828	6.66947	2.98473	7.99229	9.26114	2.92745	2.98218	10.3003	8.57977	8.9545	10.3648	4.24623	7.76502	7.22254	12.8495	19.6877	18.3075	9.23951	14.0047	9.64844	5.32726	6.93305	7.44745	4.63346	17.8359	8.95959	6.75492	3.35105	8.69174	5.5378
46701	ENSG00000287469	AC044798.3	lncRNA	16	49072543	49275579	-	203037	16	49072543	49275579	-	203037	51.129	-0.938065	0.313812	-2.98926	0.00279658	0.0124363	86.0522	32.3946	21.6393	7.10426	23.9246	20.4921	17.8931	57.1198	96.2841	14.9242	124.378	24.062	87.3564	51.5896	45.4676	93.5168	85.435	27.7185	93.3645	35.6992	17.7575	38.1318	39.7198	17.3755	33.9731	110.502	38.2779	42.4466	20.5441	31.0117
47719	ENSG00000261118	AC092123.1	lncRNA	16	89492017	89504460	-	12444	16	89492017	89504460	-	12444	9.90031	-0.936692	0.313865	-2.98438	0.00284154	0.0125928	8.41815	1.90556	7.46183	5.32819	6.1741	11.7098	1.98812	9.3639	14.2996	17.909	12.6681	2.83082	8.73564	7.22254	24.7106	23.6253	13.0768	11.2927	7.00233	0.964844	16.8697	10.3996	8.6887	3.4751	8.49328	10.9506	13.5098	7.81911	2.37048	14.3983
[truncated: 3,089 more rows]
[truncated: 7 more columns]
