# Supplementary material for: Genetic Dissection of Hypertrophic Cardiomyopathy with Myocardial RNA-Seq
Source: Int J Mol Sci. 2020 Apr 25;21(9):3040. doi: 10.3390/ijms21093040 (PMC7246737; doi:10.3390/ijms21093040)
Supplement: Supplementary file 1 [file ijms-21-03040-s001.zip › Supplementary Data/Supplementary Data 4.xlsx]

## Sheet: S Data 4
GO (Biological process)													KEGG Pathways
geneset	description	link	C	O	E	R	PValue	FDR	overlapGene	OverlapGene_UserID			geneset	description	link	C	O	E	R	PValue	FDR	overlapGene	OverlapGene_UserID
GO:0008544	epidermis development	http://amigo.geneontology.org/amigo/term/GO:0008544	296	93	37.1775	2.50151	0	0	247;488;491;596;1041;1308;1474;1515;1956;2069;2125;2171;2252;2255;2312;2355;2709;2810;3713;3849;3852;3858;3861;3866;3868;3872;3881;4014;4613;5017;5080;5308;5650;6278;6424;6698;6699;6703;6704;6706;7042;7062;7454;7480;8456;8549;8626;8643;8796;9314;10468;108	C1orf68;CDSN;FST;HPSE;EDAR;SOX21;TMC1;ACER1;COL17A1;CD109;CST6;DSG4;APCDD1;CTSV;EGFR;EREG;EVPL;FABP5;FGF7;FGF10;EXPH5;FLG;KAZN;HEY2;FOSL2;CASP14;ALOX15B;LCE5A;KLK5;POU2F3;ABCA12;LCE2B;GJB5;SFN;LCE1A;LCE1B;LCE1C;LCE1D;LCE1E;LCE1F;LCE2A;LCE2C;LCE2D;IVL;KRT2			hsa05150	Staphylococcus aureus infection - Homo sapiens (human)	http://www.kegg.jp/kegg-bin/show_pathway?hsa05150	56	27	7.85557	3.43705	8.32178e-10	2.5215e-07	1675;1828;2212;2213;2214;2215;2357;2358;2359;3109;3111;3122;3586;3683;3684;3689;3858;5724;6404;712;713;714;715;716;718;719;728	CFD;DSG1;FCGR2A;FCGR2B;FCGR3A;FCGR3B;FPR1;FPR2;FPR3;HLA-DMB;HLA-DOA;HLA-DRA;IL10;ITGAL;ITGAM;ITGB2;KRT10;PTAFR;SELPLG;C1QA;C1QB;C1QC;C1R;C1S;C3;C3AR1;C5AR1
GO:0009605	response to external stimulus	http://amigo.geneontology.org/amigo/term/GO:0009605	1982	392	248.939	1.57469	0	0	40;100;116;134;136;177;185;199;284;285;306;330;338;383;432;467;491;590;595;596;627;639;655;695;710;718;719;722;728;729;730;735;919;920;923;929;942;944;1002;1040;1123;1230;1232;1238;1277;1281;1301;1378;1436;1515;1524;1535;1543;1634;1647;1794;1812;1826;1839	ADA;CDH4;AP1M2;NR1H3;TRIB1;CALCOCO2;IRF9;CDS1;IFITM3;BAIAP2;SEMA4B;BATF;GNLY;POLR3G;POSTN;RRH;NRG3;CHL1;GJB6;HPSE;MMP24;SLC38A3;ADAMTS5;FSTL1;IRAK3;DUSP10;CHN1;PGLYRP3;RASGRP4;ADCYAP1;BATF2;IL22RA2;GRIN3A;DCD;TMC1;TMC2;TPH2;CCR1;TC2N;CCR3;ACKR2;LOXHD1;COL			hsa03010	Ribosome - Homo sapiens (human)	http://www.kegg.jp/kegg-bin/show_pathway?hsa03010	135	44	18.9375	2.32343	2.37341e-08	3.59571e-06	100526842;100529097;11224;2197;219927;23521;3921;6130;6133;6134;6136;6142;6144;6152;6155;6159;6160;6161;6164;6167;6168;6170;6171;6175;6176;6189;6193;6201;6202;6206;6207;6208;6210;6222;6223;6224;6227;6229;6230;6231;6232;6234;6235;9349	RPL17-C18orf32;RPL36A-HNRNPH2;RPL35;FAU;MRPL21;RPL13A;RPSA;RPL7A;RPL9;RPL10;RPL12;RPL18A;RPL21;RPL24;RPL27;RPL29;RPL31;RPL32;RPL34;RPL37;RPL37A;RPL39;RPL41;RPLP0;RPLP1;RPS3A;RPS5;RPS7;RPS8;RPS12;RPS13;RPS14;RPS15A;RPS18;RPS19;RPS20;RPS21;RPS24;RPS25;RPS26
GO:0009888	tissue development	http://amigo.geneontology.org/amigo/term/GO:0009888	1734	344	217.79	1.5795	0	0	94;100;247;374;384;406;467;488;491;595;596;639;650;655;688;695;780;844;860;1041;1066;1230;1277;1281;1300;1301;1302;1308;1310;1311;1436;1474;1508;1512;1515;1543;1601;1634;1747;1761;1831;1839;1844;1857;1893;1903;1906;1908;1909;1948;1956;1958;1959;2019;2027;	ADA;C1orf68;GPC6;LRRC17;CCNO;CDSN;OLFM1;FST;SEMA4B;POSTN;CES1;PLAC1;HPSE;EDAR;SOX21;CTHRC1;OSR2;TMC1;CCR1;ACER1;COL1A1;COL3A1;XIRP2;COL10A1;COL11A1;COL11A2;OSR1;COL17A1;COL19A1;COMP;TRIM71;IL31RA;CD109;SGCZ;CSF1R;PRICKLE1;E2F7;CST6;DSG4;APCDD1;CHADL;CTSB;			hsa04610	Complement and coagulation cascades - Homo sapiens (human)	http://www.kegg.jp/kegg-bin/show_pathway?hsa04610	79	30	11.082	2.7071	9.39636e-08	9.49032e-06	11326;1378;1675;2149;2151;2152;2153;2157;2162;3684;3689;3827;5104;5328;5345;5627;710;712;713;714;715;716;718;719;722;728;729;730;735;9002	VSIG4;CR1;CFD;F2R;F2RL2;F3;F5;F8;F13A1;ITGAM;ITGB2;KNG1;SERPINA5;PLAU;SERPINF2;PROS1;SERPING1;C1QA;C1QB;C1QC;C1R;C1S;C3;C3AR1;C4BPA;C5AR1;C6;C7;C9;F2RL3
GO:0030855	epithelial cell differentiation	http://amigo.geneontology.org/amigo/term/GO:0030855	559	141	70.2102	2.00825	0	0	94;247;406;491;595;639;650;655;688;1041;1066;1508;1515;1543;1601;1747;1761;1903;2069;2099;2125;2255;2312;2355;2487;2494;2535;2683;2810;2947;3274;3713;3849;3858;3861;3868;3872;3958;4014;4094;4613;4643;4855;4914;5076;5080;5144;5308;6098;6278;6382;6424;6495;	C1orf68;CCNO;CDSN;CES1;TMC1;ACER1;OSR1;IL31RA;CD109;E2F7;DSG4;CTSB;GDF7;CTSV;MARVELD2;CYP1A1;DAB2;DACT2;BMPER;ARX;DLX3;DMRT1;S1PR3;EREG;ESR1;EVPL;RFX6;FGF10;EXPH5;FLG;KAZN;HEY2;FOSL2;CASP14;SLC7A11;ALOX15B;FRZB;NR5A2;FZD2;LCE5A;PPP1R16B;ABCA12;LCE2B;EHF;B			hsa04060	Cytokine-cytokine receptor interaction - Homo sapiens (human)	http://www.kegg.jp/kegg-bin/show_pathway?hsa04060	265	64	37.1737	1.72165	4.95341e-06	0.000375221	10913;115650;116379;1230;1232;1436;1524;1956;2277;2322;2324;27242;2919;29949;3559;3569;3570;3577;3579;3586;3587;3589;3595;3601;3604;3625;3626;3815;4254;4804;4982;50615;51330;5156;5196;53832;5473;55504;55540;58191;60401;6349;6356;6357;6360;6362;6366;6369;6	EDAR;TNFRSF13C;IL22RA2;CCR1;CCR3;CSF1R;CX3CR1;EGFR;VEGFD;FLT3;FLT4;TNFRSF21;CXCL1;IL19;IL2RA;IL6;IL6R;CXCR1;CXCR2;IL10;IL10RA;IL11;IL12RB2;IL15RA;TNFRSF9;INHBB;INHBC;KIT;KITLG;NGFR;TNFRSF11B;IL21R;TNFRSF12A;PDGFRA;PF4;IL20RA;PPBP;TNFRSF19;IL17RB;CXCL16;ED
GO:0043588	skin development	http://amigo.geneontology.org/amigo/term/GO:0043588	241	83	30.2695	2.74203	0	0	242;247;596;1041;1277;1281;1364;1515;1956;2069;2125;2252;2255;2312;2355;2707;2810;3713;3848;3849;3858;3868;3872;4014;5017;5080;6278;6698;6699;6703;6704;6706;6939;7042;7062;7480;8456;8549;8626;8643;8796;9076;9509;10468;10855;10913;11166;23086;23254;23581;2	C1orf68;CDSN;FST;HPSE;EDAR;SOX21;ACER1;COL1A1;COL3A1;CD109;CLDN4;DSG4;APCDD1;CTSV;ASPRV1;DACT2;EGFR;EREG;EVPL;FGF7;FGF10;EXPH5;FLG;KAZN;FOSL2;CASP14;ALOX12B;ALOX15B;LCE5A;SLITRK5;ABCA12;LCE2B;GJB3;SFN;LCE1A;LCE1B;LCE1C;LCE1D;LCE1E;LCE1F;LCE2A;LCE2C;LCE2D;			hsa04974	Protein digestion and absorption - Homo sapiens (human)	http://www.kegg.jp/kegg-bin/show_pathway?hsa04974	90	29	12.625	2.29703	7.58989e-06	0.000459947	1277;1281;1293;1297;1298;1300;1301;1302;1308;131873;1359;169044;1803;206358;23428;23439;255631;4311;480;481;50509;5646;6505;6510;6564;7373;7512;8645;9056	COL1A1;COL3A1;COL6A3;COL9A1;COL9A2;COL10A1;COL11A1;COL11A2;COL17A1;COL6A6;CPA3;COL22A1;DPP4;SLC36A1;SLC7A8;ATP1B4;COL24A1;MME;ATP1A4;ATP1B1;COL5A3;PRSS3;SLC1A1;SLC1A5;SLC15A1;COL14A1;XPNPEP2;KCNK5;SLC7A7
GO:0006952	defense response	http://amigo.geneontology.org/amigo/term/GO:0006952	1424	282	178.854	1.57671	2.22045e-16	2.10918e-13	100;116;134;136;177;185;199;240;306;316;330;361;596;639;650;695;710;712;713;714;715;716;718;719;722;728;729;730;735;814;919;920;922;923;929;942;944;1230;1232;1238;1378;1436;1471;1508;1520;1524;1535;1612;1613;1620;1675;1794;1803;1812;1815;1893;1903;1906;19	ADA;AP1M2;NR1H3;CALCOCO2;IRF9;TUBB4B;IFITM3;CLEC10A;BATF;GNLY;POLR3G;LILRB5;LILRA2;ADAMTS5;IRAK3;DUSP10;VSIG4;PGLYRP3;ADCYAP1;BATF2;LYPD1;IL22RA2;DCD;CCR1;CCR3;ACKR2;WFDC12;IL31RA;ADORA1;ADORA2B;CR1;CSF1R;IL34;PIK3R6;CST3;NFAM1;CTSB;CTSS;CX3CR1;CYBA;DAPK1			hsa04380	Osteoclast differentiation - Homo sapiens (human)	http://www.kegg.jp/kegg-bin/show_pathway?hsa04380	132	36	18.5167	1.94419	4.20148e-05	0.00212175	10288;10379;10990;11006;11025;11027;1436;1535;2212;2213;2214;2215;2274;2353;23533;2354;2355;353514;3726;4688;4689;4792;4982;5336;54;54209;6688;6850;695;7042;7305;79168;814;8503;8651;9021	LILRB2;IRF9;LILRB5;LILRB4;LILRB3;LILRA2;CSF1R;CYBA;FCGR2A;FCGR2B;FCGR3A;FCGR3B;FHL2;FOS;PIK3R5;FOSB;FOSL2;LILRA5;JUNB;NCF2;NCF4;NFKBIA;TNFRSF11B;PLCG2;ACP5;TREM2;SPI1;SYK;BTK;TGFB2;TYROBP;LILRA6;CAMK4;PIK3R3;SOCS1;SOCS3
GO:0006954	inflammatory response	http://amigo.geneontology.org/amigo/term/GO:0006954	648	156	81.3886	1.91673	2.22045e-16	2.10918e-13	100;116;134;136;177;185;199;240;316;330;650;695;710;718;719;722;728;729;730;735;814;922;923;929;1230;1232;1238;1378;1436;1524;1535;1893;1903;1956;1991;2099;2149;2152;2157;2207;2335;2350;2353;2357;2358;2359;2532;2683;2687;2867;2919;3055;3077;3162;3559;3569	ADA;NR1H3;DUSP10;ADCYAP1;IL22RA2;CCR1;CCR3;ACKR2;IL31RA;ADORA1;ADORA2B;CR1;CSF1R;IL34;NFAM1;CX3CR1;CYBA;AGER;AGTR1;ECM1;S1PR3;EGFR;AIF1;ELANE;ESR1;F2R;F3;F8;FCER1G;STAB1;FN1;FOLR2;FOS;FPR1;FPR2;FPR3;ALOX5;ACKR1;B4GALT1;GGT5;IL37;C5AR2;TNFRSF21;FFAR2;PYCAR			hsa05144	Malaria - Homo sapiens (human)	http://www.kegg.jp/kegg-bin/show_pathway?hsa05144	49	17	6.87362	2.47322	0.000213447	0.00923922	1311;1378;2532;3039;3040;3043;3569;3586;3683;3689;4035;6382;7042;7043;7057;7060;7097	COMP;CR1;ACKR1;HBA1;HBA2;HBB;IL6;IL10;ITGAL;ITGB2;LRP1;SDC1;TGFB2;TGFB3;THBS1;THBS4;TLR2
GO:0031424	keratinization	http://amigo.geneontology.org/amigo/term/GO:0031424	50	31	6.27999	4.93632	2.22045e-16	2.10918e-13	2125;2810;3713;3849;3868;3872;4014;6698;6699;6703;6704;6706;7062;23254;23581;26154;26239;56603;84518;84648;254910;353131;353132;353133;353134;353135;353137;353139;353140;353141;448835	EVPL;KAZN;CASP14;LCE5A;ABCA12;LCE2B;SFN;LCE1A;LCE1B;LCE1C;LCE1D;LCE1E;LCE1F;LCE2A;LCE2C;LCE2D;IVL;KRT2;KRT16;KRT17;LOR;LCE6A;CYP26B1;SPRR1A;SPRR1B;SPRR2D;SPRR2E;SPRR2G;TCHH;CNFN;LCE3D			hsa04080	Neuroactive ligand-receptor interaction - Homo sapiens (human)	http://www.kegg.jp/kegg-bin/show_pathway?hsa04080	278	59	38.9973	1.51293	0.000545686	0.0206679	10886;1131;1139;1142;116443;117;134;136;165829;1812;1815;185;1903;1909;2149;2151;2357;2358;2359;2556;2559;2562;2563;2564;2696;2743;2837;2891;2892;2893;2894;2898;2905;2911;2915;2918;3061;3274;3351;3360;4886;4923;4986;4988;5023;53637;55879;5646;5724;5745;57	NPFFR2;CHRM3;CHRNA7;CHRNB3;GRIN3A;ADCYAP1R1;ADORA1;ADORA2B;GPR156;DRD1;DRD4;AGTR1;S1PR3;EDNRA;F2R;F2RL2;FPR1;FPR2;FPR3;GABRA3;GABRA6;GABRB3;GABRD;GABRE;GIPR;GLRB;UTS2R;GRIA2;GRIA3;GRIA4;GRID1;GRIK2;GRIN2C;GRM1;GRM5;GRM8;HCRTR1;HRH2;HTR1B;HTR4;NPY1R;NTSR1;
GO:0060429	epithelium development	http://amigo.geneontology.org/amigo/term/GO:0060429	1056	224	132.633	1.68887	2.22045e-16	2.10918e-13	94;247;374;384;406;491;595;596;639;650;655;688;780;1041;1066;1436;1508;1512;1515;1543;1601;1747;1761;1839;1857;1903;1906;1909;1948;1956;2019;2069;2099;2125;2246;2252;2255;2312;2355;2487;2494;2535;2637;2683;2810;2947;3274;3371;3400;3569;3586;3713;3717;3849	C1orf68;GPC6;CCNO;CDSN;FST;CES1;HPSE;EDAR;SOX21;CTHRC1;TMC1;ACER1;OSR1;TRIM71;IL31RA;CD109;CSF1R;PRICKLE1;E2F7;DSG4;APCDD1;CTSB;CTSH;GDF7;CTSV;MARVELD2;IRX2;CYP1A1;RDH10;DAB2;PRICKLE2;DACT2;BMPER;ARX;ADAMTS16;DLX3;DMRT1;HBEGF;DVL3;S1PR3;EDN1;EDNRA;EFNB2;E			hsa04024	cAMP signaling pathway - Homo sapiens (human)	http://www.kegg.jp/kegg-bin/show_pathway?hsa04024	200	45	28.0556	1.60396	0.000680995	0.020876	10021;1080;113;116443;117;134;1812;1909;2149;22800;23439;2353;23533;2696;2867;2891;2892;2893;2905;3351;3360;338442;4792;480;481;488;4886;491;5058;51196;5139;5142;5144;51806;610;627;64399;7074;776;779;810;814;8503;90993;9568	HCN4;CFTR;ADCY7;GRIN3A;ADCYAP1R1;ADORA1;DRD1;EDNRA;F2R;RRAS2;ATP1B4;FOS;PIK3R5;GIPR;FFAR2;GRIA2;GRIA3;GRIA4;GRIN2C;HTR1B;HTR4;HCAR2;NFKBIA;ATP1A4;ATP1B1;ATP2A2;NPY1R;ATP2B2;PAK1;PLCE1;PDE3A;PDE4B;PDE4D;CALML5;HCN2;BDNF;HHIP;TIAM1;CACNA1D;CACNA1S;CALML3;CA
GO:0007155	cell adhesion	http://amigo.geneontology.org/amigo/term/GO:0007155	1667	318	209.375	1.51881	6.66134e-16	5.69478e-13	43;87;94;100;177;199;284;285;460;481;488;563;596;639;650;655;780;814;822;860;869;919;920;923;933;942;944;945;953;999;1002;1004;1005;1007;1008;1015;1041;1230;1232;1272;1277;1281;1293;1307;1308;1310;1311;1326;1364;1404;1524;1613;1794;1803;1805;1823;1825;182	ADA;CDH4;TROAP;CDH6;CDH7;CDH9;CDH10;EDIL3;EBI3;CDH17;GPA33;LAMC3;CDSN;BAIAP2;FBLN5;BATF;OLFM4;MYL12A;PDPN;POSTN;CHL1;HPSE;MMP24;LYVE1;PTPRT;IL1RAPL1;PKP3;VSIG4;SIGLEC11;TNFRSF13C;FAT3;CCR1;CCR3;CNTN1;COL1A1;COL3A1;COL6A3;COL16A1;COL17A1;COL19A1;COMP;COL6A			hsa05033	Nicotine addiction - Homo sapiens (human)	http://www.kegg.jp/kegg-bin/show_pathway?hsa05033	40	14	5.61112	2.49505	0.000688977	0.020876	1139;116443;246213;2556;2559;2562;2563;2564;2891;2892;2893;2905;55879;774	CHRNA7;GRIN3A;SLC17A8;GABRA3;GABRA6;GABRB3;GABRD;GABRE;GRIA2;GRIA3;GRIA4;GRIN2C;GABRQ;CACNA1B
GO:0022610	biological adhesion	http://amigo.geneontology.org/amigo/term/GO:0022610	1673	318	210.128	1.51336	1.11022e-15	8.62845e-13	43;87;94;100;177;199;284;285;460;481;488;563;596;639;650;655;780;814;822;860;869;919;920;923;933;942;944;945;953;999;1002;1004;1005;1007;1008;1015;1041;1230;1232;1272;1277;1281;1293;1307;1308;1310;1311;1326;1364;1404;1524;1613;1794;1803;1805;1823;1825;182	ADA;CDH4;TROAP;CDH6;CDH7;CDH9;CDH10;EDIL3;EBI3;CDH17;GPA33;LAMC3;CDSN;BAIAP2;FBLN5;BATF;OLFM4;MYL12A;PDPN;POSTN;CHL1;HPSE;MMP24;LYVE1;PTPRT;IL1RAPL1;PKP3;VSIG4;SIGLEC11;TNFRSF13C;FAT3;CCR1;CCR3;CNTN1;COL1A1;COL3A1;COL6A3;COL16A1;COL17A1;COL19A1;COMP;COL6A			hsa05322	Systemic lupus erythematosus - Homo sapiens (human)	http://www.kegg.jp/kegg-bin/show_pathway?hsa05322	135	33	18.9375	1.74257	0.000777316	0.0214115	121504;1991;2212;2214;2215;3015;3109;3111;3122;317772;3586;55766;653604;712;713;714;715;716;718;729;730;735;8294;8338;8350;8359;8360;8364;8366;8368;85235;87;942	HIST4H4;ELANE;FCGR2A;FCGR3A;FCGR3B;H2AFZ;HLA-DMB;HLA-DOA;HLA-DRA;HIST2H2AB;IL10;H2AFJ;HIST2H3D;C1QA;C1QB;C1QC;C1R;C1S;C3;C6;C7;C9;HIST1H4I;HIST2H2AC;HIST1H3A;HIST1H4A;HIST1H4D;HIST1H4C;HIST1H4B;HIST1H4L;HIST1H2AH;ACTN1;CD86
GO:0040011	locomotion	http://amigo.geneontology.org/amigo/term/GO:0040011	1545	294	194.052	1.51506	1.44329e-14	1.02822e-11	94;100;134;177;185;199;247;284;285;306;338;460;480;481;491;596;627;650;655;719;728;780;1002;1123;1230;1232;1238;1277;1281;1436;1512;1524;1601;1613;1621;1634;1636;1641;1761;1794;1803;1809;1812;1826;1839;1880;1893;1906;1907;1908;1943;1948;1949;1956;1959;199	ADA;CDH4;RNF103-CHMP3;GPC6;TRIB1;SEMA4B;OLFM4;PDPN;POSTN;NRG3;CHL1;CHN1;CTHRC1;CCR1;CCR3;ACKR2;COL1A1;COL3A1;ACVR1C;ADORA1;ZNF280B;CSF1R;CFAP54;CMTM2;APCDD1;CTSH;GDF7;ROPN1B;CNTN4;CX3CR1;DAB2;DAPK3;DBH;DCN;ACE;DCX;BMPER;ARX;DMRT1;AGER;DOCK2;DPP4;DPYSL3;DR			hsa05146	Amoebiasis - Homo sapiens (human)	http://www.kegg.jp/kegg-bin/show_pathway?hsa05146	100	26	14.0278	1.85346	0.00104181	0.0263058	10319;1277;1281;22798;2335;23533;2769;2774;2919;3569;3586;3684;3689;383;384;5275;5330;7042;7043;7097;735;7850;8503;87;929;9630	LAMC3;COL1A1;COL3A1;LAMB4;FN1;PIK3R5;GNA15;GNAL;CXCL1;IL6;IL10;ITGAM;ITGB2;ARG1;ARG2;SERPINB13;PLCB2;TGFB2;TGFB3;TLR2;C9;IL1R2;PIK3R3;ACTN1;CD14;GNA14
GO:0030216	keratinocyte differentiation	http://amigo.geneontology.org/amigo/term/GO:0030216	128	50	16.0768	3.11008	2.62013e-14	1.72304e-11	247;1041;2069;2125;2312;2355;2810;3713;3849;3858;3868;3872;4014;5080;6278;6698;6699;6703;6704;6706;7062;8456;8626;8796;23086;23254;23581;26154;26239;51384;54544;56603;64919;84518;84648;125981;135228;147409;254910;353131;353132;353133;353134;353135;353137;	C1orf68;CDSN;ACER1;CD109;DSG4;EREG;EVPL;EXPH5;FLG;KAZN;FOSL2;CASP14;ALOX15B;LCE5A;ABCA12;LCE2B;SFN;LCE1A;LCE1B;LCE1C;LCE1D;LCE1E;LCE1F;LCE2A;LCE2C;LCE2D;IVL;KRT2;KRT10;KRT16;KRT17;LOR;LCE6A;PAX6;WNT16;CRCT1;CYP26B1;S100A7;BCL11B;SPRR1A;SPRR1B;SPRR2D;SPRR2			hsa04020	Calcium signaling pathway - Homo sapiens (human)	http://www.kegg.jp/kegg-bin/show_pathway?hsa04020	182	41	25.5306	1.60592	0.00113112	0.0263637	113;1131;1139;136;1812;185;1909;1956;2065;2149;2769;2774;2905;2911;2915;3274;3360;340156;4842;488;489;491;4923;5023;51196;5156;51806;5330;5336;5724;6263;6869;774;776;779;810;814;85366;8913;9127;9630	ADCY7;CHRM3;CHRNA7;ADORA2B;DRD1;AGTR1;EDNRA;EGFR;ERBB3;F2R;GNA15;GNAL;GRIN2C;GRM1;GRM5;HRH2;HTR4;MYLK4;NOS1;ATP2A2;ATP2A3;ATP2B2;NTSR1;P2RX1;PLCE1;PDGFRA;CALML5;PLCB2;PLCG2;PTAFR;RYR3;TACR1;CACNA1B;CACNA1D;CACNA1S;CALML3;CAMK4;MYLK2;CACNA1G;P2RX6;GNA14
GO:0009913	epidermal cell differentiation	http://amigo.geneontology.org/amigo/term/GO:0009913	177	61	22.2311	2.7439	3.44169e-14	2.10164e-11	247;491;1041;2069;2125;2312;2355;2810;3713;3849;3858;3868;3872;4014;4613;5080;5308;6278;6424;6698;6699;6703;6704;6706;7062;8456;8626;8643;8796;9314;23086;23254;23493;23581;26154;26239;51057;51384;54544;56603;64919;79152;84189;84518;84648;117531;125981;135	C1orf68;CDSN;TMC1;ACER1;CD109;DSG4;EREG;EVPL;EXPH5;FLG;KAZN;HEY2;FOSL2;CASP14;ALOX15B;LCE5A;ABCA12;LCE2B;SFN;LCE1A;LCE1B;LCE1C;LCE1D;LCE1E;LCE1F;LCE2A;LCE2C;LCE2D;IVL;KRT2;KRT10;KRT16;KRT17;LOR;LCE6A;MYCN;ATP2B2;PAX6;WDPCP;WNT16;PITX2;CRCT1;CYP26B1;S100A7			hsa04978	Mineral absorption - Homo sapiens (human)	http://www.kegg.jp/kegg-bin/show_pathway?hsa04978	52	16	7.29445	2.19345	0.0014492	0.0313648	113235;1317;140803;23439;2512;261729;3162;3163;4493;4494;4499;4502;480;481;6523;6556	SLC46A1;SLC31A1;TRPM6;ATP1B4;FTL;STEAP2;HMOX1;HMOX2;MT1E;MT1F;MT1M;MT2A;ATP1A4;ATP1B1;SLC5A1;SLC11A1
GO:0048584	positive regulation of response to stimulus	http://amigo.geneontology.org/amigo/term/GO:0048584	1932	350	242.659	1.44236	4.17444e-14	2.37915e-11	94;100;116;117;134;136;177;185;199;242;247;284;330;406;467;596;627;638;650;655;695;710;712;713;714;715;716;718;719;722;728;729;730;735;919;920;923;929;942;1075;1080;1123;1139;1230;1277;1281;1326;1378;1436;1508;1512;1520;1535;1601;1613;1634;1647;1675;1815;	ADA;NR1H3;ARPC1B;TSPAN5;BAIAP2;POLR3G;CTSC;PLK2;CFTR;HPSE;HCST;GADD45G;EDAR;RBPMS;ESM1;IRAK3;CHN1;VSIG4;CHRNA7;PGLYRP3;TNFRSF13C;RASGRP4;ADCYAP1;ADCYAP1R1;CCR1;COL1A1;COL3A1;MAP3K8;IL31RA;ADORA1;ADORA2B;ABRA;CR1;CSF1R;SERPINA12;PIK3R6;NFAM1;CTSB;CTSH;GDF7			hsa05140	Leishmaniasis - Homo sapiens (human)	http://www.kegg.jp/kegg-bin/show_pathway?hsa05140	73	20	10.2403	1.95307	0.00194572	0.0393035	1378;1535;2212;2214;2215;2353;3109;3111;3122;3586;3684;3689;3717;4688;4689;4792;7042;7043;7097;718	CR1;CYBA;FCGR2A;FCGR3A;FCGR3B;FOS;HLA-DMB;HLA-DOA;HLA-DRA;IL10;ITGAM;ITGB2;JAK2;NCF2;NCF4;NFKBIA;TGFB2;TGFB3;TLR2;C3
GO:0051240	positive regulation of multicellular organismal process	http://amigo.geneontology.org/amigo/term/GO:0051240	1402	270	176.091	1.5333	4.88498e-14	2.61011e-11	40;94;100;116;136;177;199;242;247;284;285;306;330;406;488;595;596;627;639;650;655;695;718;719;728;729;860;869;920;923;929;942;1002;1050;1052;1131;1139;1230;1232;1272;1277;1436;1512;1524;1535;1601;1620;1621;1761;1809;1826;1839;1893;1906;1907;1908;1948;1956	ADA;CDH4;EBI3;TRIB1;OLFM1;BAIAP2;FST;CEBPA;CEBPD;POLR3G;POSTN;TOB2;HPSE;STMN2;IL1RAPL1;IRAK3;CHRM3;CHRNA7;TNFRSF13C;CTHRC1;ADCYAP1;OSR2;CCR1;CCR3;CNTN1;COL1A1;OSR1;ADORA2B;SLITRK4;CSF1R;IL34;PIK3R6;NFAM1;CTSH;GDF7;CX3CR1;CYBA;LINGO2;DAB2;BRINP1;DBH;ARX;DM
GO:0046903	secretion	http://amigo.geneontology.org/amigo/term/GO:0046903	1072	216	134.643	1.60424	2.4003e-13	1.20707e-10	43;87;100;116;134;136;185;242;247;284;306;366;379;406;488;491;595;695;710;774;776;780;869;929;1080;1131;1149;1230;1436;1535;1636;1675;1815;1893;1906;1908;1956;2044;2065;2149;2153;2157;2162;2207;2252;2255;2268;2277;2335;2615;2624;2645;2696;2752;2837;2867;3	ADA;RNF103-CHMP3;NR1H3;FBLN5;POSTN;CORIN;CFTR;IL1RAPL1;CHRM3;TRIM9;CIDEA;ADCYAP1;CCR1;TC2N;ACVR1C;ADORA1;ADORA2B;CBLN4;CSF1R;CYBA;ACE;CFD;DRD4;AGTR1;ECM1;EDN1;EDN3;EGFR;LGI3;EPHA5;ERBB3;F2R;F5;F8;F13A1;FCER1G;RFX6;FGF7;FGF10;FGR;VEGFD;MMRN1;EXPH5;EXOC6B;F
GO:0006928	movement of cell or subcellular component	http://amigo.geneontology.org/amigo/term/GO:0006928	1770	322	222.311	1.44842	3.21299e-13	1.52599e-10	87;94;100;134;185;199;247;284;285;306;338;460;480;481;547;596;627;636;650;655;719;728;776;780;781;783;1002;1062;1123;1201;1230;1277;1281;1436;1512;1524;1601;1613;1621;1634;1636;1641;1761;1803;1809;1812;1826;1839;1880;1893;1906;1907;1908;1943;1948;1949;195	ADA;CDH4;GPC6;ARPC1B;TRIB1;TUBB4B;SEMA4B;OLFM4;CENPE;PDPN;POSTN;NRG3;CHL1;LYVE1;CHN1;CTHRC1;CLN3;CCR1;COL1A1;COL3A1;ACVR1C;ADORA1;ZNF280B;CSF1R;CFAP54;APCDD1;KLC3;CTSH;GDF7;ROPN1B;CNTN4;CX3CR1;DAB2;DAPK3;DBH;DCN;ACE;DCX;BBS12;BMPER;ARX;DMRT1;DPP4;DPYSL3;D
GO:0006811	ion transport	http://amigo.geneontology.org/amigo/term/GO:0006811	1537	287	193.047	1.48669	3.475e-13	1.56357e-10	40;100;116;117;123;134;341;361;366;383;480;481;488;489;491;534;596;610;695;761;763;765;771;774;776;779;781;783;844;920;1080;1139;1142;1187;1201;1230;1272;1317;1318;1346;1349;1520;1535;1612;1636;1804;1812;1815;1831;1906;1908;2149;2172;2207;2257;2350;2512;2	ADA;HCN4;MRLN;KCNK7;KCNE1B;SLC19A2;SLCO1B1;PDPN;CFTR;SLC26A1;SLC38A3;IL1RAPL1;SLCO2B1;TMC6;SLC46A1;AZIN2;CHRNA7;CHRNB3;ADCYAP1;GRIN3A;ADCYAP1R1;TMC1;TMC2;CLCNKA;CLN3;PLIN2;CCR1;LOXHD1;CNTN1;OSR1;SLC31A1;SLC31A2;EMB;ADORA1;COX7A1;COX7B;TMEM37;TRPM6;CTSS;PQ
GO:0042127	regulation of cell proliferation	http://amigo.geneontology.org/amigo/term/GO:0042127	1501	281	188.525	1.49052	4.70735e-13	2.01215e-10	94;100;116;134;177;185;199;247;284;374;383;467;563;590;595;596;639;650;655;688;695;728;780;860;920;923;942;945;1033;1050;1139;1232;1436;1512;1515;1524;1535;1621;1636;1803;1805;1839;1869;1880;1893;1903;1906;1907;1908;1948;1956;1958;1991;2014;2065;2069;2099	ADA;EBI3;TRIB1;CDKN3;CEBPA;PRDX4;NES;TOB2;GJB6;HPSE;ESM1;VSIG4;CHRNA7;TNFRSF13C;CTHRC1;ADCYAP1;OSR2;CCR3;ACVR1C;OSR1;TRIM71;IL31RA;ADORA1;CD109;CSF1R;E2F7;IL34;COPS9;CTSH;CTSV;CX3CR1;KLB;CYBA;DBH;ACE;LEXM;ARX;AGER;DPP4;DPT;HBEGF;AGTR1;E2F1;GPR183;ECM1;S1P
GO:0051094	positive regulation of developmental process	http://amigo.geneontology.org/amigo/term/GO:0051094	1152	226	144.691	1.56195	1.11477e-12	4.5382e-10	40;94;100;116;177;185;247;285;306;338;406;595;596;627;639;650;655;688;695;718;719;728;729;860;869;942;963;1002;1050;1052;1139;1230;1232;1272;1277;1512;1524;1601;1620;1634;1761;1809;1826;1893;1906;1908;1948;1958;2042;2048;2065;2152;2201;2246;2252;2255;2277	ADA;CDH4;TRIB1;OLFM1;BAIAP2;FST;CEBPA;CEBPD;OLFM4;HPSE;STMN2;IL1RAPL1;IRAK3;CHRNA7;TNFRSF13C;CTHRC1;ADCYAP1;OSR2;CCR1;CCR3;CNTN1;COL1A1;OSR1;SLITRK4;IL34;PIK3R6;ADIG;CTSH;GDF7;CX3CR1;LINGO2;DAB2;BRINP1;DCN;ARX;DMRT1;AGER;DPYSL3;DSCAM;AGTR1;ECM1;EDN1;EDN3;
GO:0006935	chemotaxis	http://amigo.geneontology.org/amigo/term/GO:0006935	540	126	67.8238	1.85775	1.57985e-12	6.13914e-10	177;185;199;284;285;627;655;719;728;1002;1123;1230;1232;1238;1436;1524;1794;1826;1839;1880;1906;1907;1908;1943;1948;1949;1959;1991;2044;2048;2115;2131;2152;2207;2246;2252;2255;2277;2331;2350;2357;2358;2359;2637;2867;2919;3071;3569;3570;3577;3579;3586;3689	CDH4;SEMA4B;NRG3;CHL1;CHN1;CCR1;CCR3;ACKR2;ZNF280B;CSF1R;CMTM2;GDF7;CNTN4;CX3CR1;ARX;AGER;DOCK2;DSCAM;HBEGF;AGTR1;GPR183;EDN1;EDN2;EDN3;EFNA2;EFNB2;EFNB3;EGR2;AIF1;ELANE;EPHA5;EPHB2;ETV1;EXT1;F3;UNC5B;FCER1G;FGF1;FGF7;FGF10;VEGFD;FMOD;FOLR2;FPR1;FPR2;FPR3
GO:0042330	taxis	http://amigo.geneontology.org/amigo/term/GO:0042330	541	126	67.9494	1.85432	1.81211e-12	6.5395e-10	177;185;199;284;285;627;655;719;728;1002;1123;1230;1232;1238;1436;1524;1794;1826;1839;1880;1906;1907;1908;1943;1948;1949;1959;1991;2044;2048;2115;2131;2152;2207;2246;2252;2255;2277;2331;2350;2357;2358;2359;2637;2867;2919;3071;3569;3570;3577;3579;3586;3689	CDH4;SEMA4B;NRG3;CHL1;CHN1;CCR1;CCR3;ACKR2;ZNF280B;CSF1R;CMTM2;GDF7;CNTN4;CX3CR1;ARX;AGER;DOCK2;DSCAM;HBEGF;AGTR1;GPR183;EDN1;EDN2;EDN3;EFNA2;EFNB2;EFNB3;EGR2;AIF1;ELANE;EPHA5;EPHB2;ETV1;EXT1;F3;UNC5B;FCER1G;FGF1;FGF7;FGF10;VEGFD;FMOD;FOLR2;FPR1;FPR2;FPR3
GO:1901700	response to oxygen-containing compound	http://amigo.geneontology.org/amigo/term/GO:1901700	1445	270	181.492	1.48767	1.83586e-12	6.5395e-10	100;113;116;117;185;199;285;338;366;374;383;534;590;595;596;610;639;641;655;688;695;728;761;920;923;929;942;999;1080;1131;1277;1281;1307;1364;1512;1515;1524;1535;1543;1583;1620;1621;1634;1812;1815;1828;1869;1906;1956;1958;1959;1978;1991;2042;2044;2069;209	ADA;HCN4;NR1H3;ARPC1B;TRIB1;BAIAP2;FBLN5;POSTN;PMVK;CFTR;GJB6;NPFFR2;IRAK3;DUSP10;ADCY7;CHRM3;FBXO32;ADCYAP1;LYPD1;GRIN3A;ADCYAP1R1;COL1A1;COL3A1;ACVR1C;OSR1;COL16A1;CLDN4;SERPINA12;CTSH;CTSV;CX3CR1;CYBA;CYP1A1;CYP11A1;BRINP1;DBH;DCN;DRD1;DRD4;DSG1;AGTR1;
GO:0006614	SRP-dependent cotranslational protein targeting to membrane	http://amigo.geneontology.org/amigo/term/GO:0006614	94	39	11.8064	3.3033	1.92113e-12	6.5695e-10	3921;6130;6133;6134;6136;6142;6144;6152;6155;6159;6160;6161;6164;6167;6168;6170;6171;6175;6176;6189;6193;6201;6202;6206;6207;6208;6210;6222;6223;6224;6227;6229;6230;6232;6234;6235;9349;11224;23521	RPL35;RPL13A;RPSA;RPL7A;RPL9;RPL10;RPL12;RPL18A;RPL21;RPL24;RPL27;RPL29;RPL31;RPL32;RPL34;RPL37;RPL37A;RPL39;RPL41;RPLP0;RPLP1;RPS3A;RPS5;RPS7;RPS8;RPS12;RPS13;RPS14;RPS15A;RPS18;RPS19;RPS20;RPS21;RPS24;RPS25;RPS27;RPS28;RPS29;RPL23
GO:0006812	cation transport	http://amigo.geneontology.org/amigo/term/GO:0006812	1040	207	130.624	1.5847	2.72182e-12	8.94956e-10	40;100;116;117;134;383;480;481;488;489;491;534;596;610;695;774;776;779;781;783;844;920;1139;1142;1201;1230;1272;1317;1318;1346;1349;1520;1535;1612;1804;1812;1815;1906;1908;2149;2207;2257;2512;2645;2905;3077;3306;3351;3737;3738;3739;3741;3747;3748;3749;375	ADA;HCN4;MRLN;KCNK7;KCNE1B;SLC38A3;IL1RAPL1;SLC46A1;AZIN2;CHRNA7;CHRNB3;ADCYAP1;GRIN3A;ADCYAP1R1;TMC1;TMC2;CLN3;CCR1;LOXHD1;CNTN1;OSR1;SLC31A1;SLC31A2;ADORA1;COX7A1;COX7B;TMEM37;TRPM6;CTSS;PQLC2L;NIPAL1;SLC36A2;CYBA;NKAIN2;DAPK1;TRPV3;PKD1L1;COX7B2;KCNG3;
GO:0034762	regulation of transmembrane transport	http://amigo.geneontology.org/amigo/term/GO:0034762	397	100	49.8631	2.00549	3.0379e-12	9.6189e-10	40;481;596;610;774;776;779;781;783;844;1080;1187;1318;1520;1535;1612;1804;1812;1815;1908;2149;2257;3306;3737;3738;3739;3741;3747;3748;3749;3755;3761;3762;3763;3764;3772;3781;4842;4878;4923;4986;4988;5142;5144;5336;5724;6323;6326;6327;6328;6329;6332;6334;6	HCN4;KCNK7;CFTR;AZIN2;TMC1;TMC2;CLCNKA;OSR1;SLC31A2;TMEM37;CTSS;CYBA;DAPK1;KCNG3;DPP6;DRD1;DRD4;EDN3;DHRS7C;F2R;FGF12;GPD1L;KCNH4;NALCN;CACNG5;CACNG4;KCNH5;KCNIP2;KCNIP1;HSPA2;HCN1;KCNA2;KCNA3;KCNA4;KCNA5;KCNC2;KCNC3;KCNC4;KCNG1;KCNJ4;KCNJ5;KCNJ6;KCNJ8;KC
GO:0032940	secretion by cell	http://amigo.geneontology.org/amigo/term/GO:0032940	942	191	118.315	1.61434	3.76121e-12	1.14838e-09	43;87;116;134;136;185;247;284;306;379;406;488;695;710;774;776;869;929;1080;1149;1230;1436;1675;1815;1893;1906;1908;1956;2044;2149;2153;2157;2162;2207;2252;2255;2268;2277;2335;2615;2624;2645;2696;2752;2867;3055;3077;3162;3351;3569;3586;3589;3604;3625;3699;	RNF103-CHMP3;NR1H3;POSTN;CFTR;IL1RAPL1;TRIM9;CIDEA;ADCYAP1;CCR1;TC2N;ACVR1C;ADORA1;ADORA2B;CBLN4;CSF1R;CFD;DRD4;AGTR1;ECM1;EDN1;EDN3;EGFR;LGI3;EPHA5;F2R;F5;F8;F13A1;FCER1G;RFX6;FGF7;FGF10;FGR;VEGFD;MMRN1;EXPH5;EXOC6B;FN1;ALOX15B;LRRC32;ABCA12;STEAP2;GATA2
GO:0043269	regulation of ion transport	http://amigo.geneontology.org/amigo/term/GO:0043269	571	130	71.7174	1.81267	4.39904e-12	1.29681e-09	40;116;117;134;383;481;491;596;610;774;776;779;781;783;844;920;1080;1187;1230;1272;1318;1520;1535;1612;1804;1812;1815;1906;1908;2149;2257;2564;2645;3077;3306;3351;3737;3738;3739;3741;3747;3748;3749;3755;3761;3762;3763;3764;3772;3781;3958;4842;4878;4923;49	HCN4;MRLN;KCNK7;CFTR;SLC38A3;ADCYAP1;ADCYAP1R1;TMC1;TMC2;CLCNKA;CCR1;CNTN1;OSR1;SLC31A2;ADORA1;TMEM37;CTSS;CYBA;NKAIN2;DAPK1;TRPV3;KCNG3;DPP6;DRD1;DRD4;EDN1;EDN3;DHRS7C;F2R;FGF12;GPD1L;KCNH4;GABRE;NALCN;GCK;CACNG5;CACNG4;KCNH5;HFE;KCNIP2;KCNIP1;HSPA2;HTR1
GO:0034765	regulation of ion transmembrane transport	http://amigo.geneontology.org/amigo/term/GO:0034765	383	97	48.1047	2.01644	4.60887e-12	1.31337e-09	40;481;610;774;776;779;781;783;844;1080;1187;1318;1520;1535;1612;1804;1812;1815;1908;2149;2257;3306;3737;3738;3739;3741;3747;3748;3749;3755;3761;3762;3763;3764;3772;3781;4842;4878;4923;4986;4988;5142;5144;5336;5724;6323;6326;6327;6328;6329;6332;6334;6335;	HCN4;KCNK7;CFTR;TMC1;TMC2;CLCNKA;OSR1;SLC31A2;TMEM37;CTSS;CYBA;DAPK1;KCNG3;DPP6;DRD1;DRD4;EDN3;DHRS7C;F2R;FGF12;GPD1L;KCNH4;NALCN;CACNG5;CACNG4;KCNH5;KCNIP2;KCNIP1;HSPA2;HCN1;KCNA2;KCNA3;KCNA4;KCNA5;KCNC2;KCNC3;KCNC4;KCNG1;KCNJ4;KCNJ5;KCNJ6;KCNJ8;KCNJ15;K
GO:0006613	cotranslational protein targeting to membrane	http://amigo.geneontology.org/amigo/term/GO:0006613	101	40	12.6856	3.15319	5.95213e-12	1.64144e-09	3921;6130;6133;6134;6136;6142;6144;6152;6155;6159;6160;6161;6164;6167;6168;6170;6171;6175;6176;6189;6193;6201;6202;6206;6207;6208;6210;6222;6223;6224;6227;6229;6230;6232;6234;6235;9349;11224;23521;133022	RPL35;TRAM1L1;RPL13A;RPSA;RPL7A;RPL9;RPL10;RPL12;RPL18A;RPL21;RPL24;RPL27;RPL29;RPL31;RPL32;RPL34;RPL37;RPL37A;RPL39;RPL41;RPLP0;RPLP1;RPS3A;RPS5;RPS7;RPS8;RPS12;RPS13;RPS14;RPS15A;RPS18;RPS19;RPS20;RPS21;RPS24;RPS25;RPS27;RPS28;RPS29;RPL23
GO:0051049	regulation of transport	http://amigo.geneontology.org/amigo/term/GO:0051049	1746	311	219.297	1.41817	1.27375e-11	3.39604e-09	40;43;100;116;117;134;136;185;242;247;284;341;383;406;481;488;491;596;610;636;655;718;722;774;776;779;781;783;844;920;929;999;1080;1149;1187;1230;1272;1318;1436;1520;1535;1601;1612;1794;1804;1812;1815;1869;1906;1908;1956;2044;2065;2149;2207;2255;2257;2268	ADA;HCN4;MRLN;RNF103-CHMP3;NR1H3;KCNK7;OLFM4;POSTN;CORIN;CFTR;EDAR;SLC38A3;RBPMS;IL1RAPL1;PKIG;NUDT4;AZIN2;TRIM9;CIDEA;ADCYAP1;ADCYAP1R1;TMC1;TMC2;CLCNKA;CCR1;TC2N;CNTN1;ACVR1C;OSR1;SLC31A2;ADORA1;ADORA2B;TMEM37;ACSM6;CSF1R;PROM2;CTSS;CYBA;NKAIN2;DAB2;DAP
GO:0006955	immune response	http://amigo.geneontology.org/amigo/term/GO:0006955	1450	267	182.12	1.46607	1.31091e-11	3.39604e-09	100;116;136;177;199;284;306;330;361;366;596;639;695;710;712;713;714;715;716;718;719;722;728;729;730;735;814;909;919;920;923;929;942;944;945;1015;1075;1230;1238;1277;1281;1308;1378;1436;1508;1512;1520;1535;1612;1613;1675;1794;1880;1893;1906;1958;1991;2069;	ADA;NR1H3;ARPC1B;EBI3;CDH17;CALCOCO2;IGSF6;IRF9;TUBB4B;IFITM3;BAIAP2;CLEC10A;BATF;POLR3G;CTSC;HCST;LILRB5;LILRB4;LILRA2;IRAK3;DUSP10;VSIG4;PGLYRP3;TNFRSF13C;ADCYAP1;CCR1;ACKR2;COL1A1;COL3A1;COL17A1;CD200R1;IL31RA;ADORA2B;CR1;CSF1R;IL34;PIK3R6;NFAM1;CTSB;C
GO:0034220	ion transmembrane transport	http://amigo.geneontology.org/amigo/term/GO:0034220	1005	198	126.228	1.56859	2.21779e-11	5.57644e-09	40;361;366;480;481;488;489;491;534;610;774;776;779;781;783;844;1080;1139;1142;1187;1317;1318;1346;1349;1520;1535;1612;1804;1812;1815;1831;1908;2149;2257;2556;2559;2562;2563;2564;2743;2891;2892;2893;2894;2898;2905;3306;3351;3737;3738;3739;3741;3747;3748;37	HCN4;KCNK7;KCNE1B;CFTR;SLC26A1;SLC38A3;IL1RAPL1;SLC46A1;CHRNA7;CHRNB3;GRIN3A;TMC1;TMC2;CLCNKA;LOXHD1;OSR1;SLC31A1;SLC31A2;EMB;COX7A1;COX7B;TMEM37;TRPM6;CTSS;PQLC2L;SLC36A2;CYBA;SLC7A13;DAPK1;TRPV3;PKD1L1;COX7B2;KCNG3;DPP6;DRD1;DRD4;TSC22D3;EDN3;DHRS7C;SLC
GO:0045047	protein targeting to ER	http://amigo.geneontology.org/amigo/term/GO:0045047	102	39	12.8112	3.04422	3.90908e-11	9.54822e-09	3921;6130;6133;6134;6136;6142;6144;6152;6155;6159;6160;6161;6164;6167;6168;6170;6171;6175;6176;6189;6193;6201;6202;6206;6207;6208;6210;6222;6223;6224;6227;6229;6230;6232;6234;6235;9349;11224;23521	RPL35;RPL13A;RPSA;RPL7A;RPL9;RPL10;RPL12;RPL18A;RPL21;RPL24;RPL27;RPL29;RPL31;RPL32;RPL34;RPL37;RPL37A;RPL39;RPL41;RPLP0;RPLP1;RPS3A;RPS5;RPS7;RPS8;RPS12;RPS13;RPS14;RPS15A;RPS18;RPS19;RPS20;RPS21;RPS24;RPS25;RPS27;RPS28;RPS29;RPL23
GO:0050900	leukocyte migration	http://amigo.geneontology.org/amigo/term/GO:0050900	369	92	46.3463	1.98506	4.15047e-11	9.85621e-09	100;134;199;284;285;338;481;719;728;1230;1277;1621;1880;1893;1906;1907;1908;1991;2207;2277;2335;2350;2357;2358;2359;2683;2867;2888;2919;3055;3071;3162;3569;3570;3577;3579;3586;3683;3684;3689;3815;3897;3958;4254;5142;5144;5196;5228;5473;5627;5724;5781;5919	ADA;OLFM4;CCR1;COL1A1;ADORA1;DBH;GPR183;ECM1;EDN1;EDN2;EDN3;AIF1;ELANE;FCER1G;VEGFD;FN1;SLC7A8;FOLR2;FPR1;FPR2;FPR3;SLC7A11;B4GALT1;C5AR2;ANGPT1;ANGPT2;FFAR2;GRB14;PYCARD;CXCL1;TBX21;HCK;NCKAP1L;HMOX1;APOB;NLRP10;IL6;IL6R;CXCR1;CXCR2;IL10;ITGAL;ITGAM;ITGB
GO:0033993	response to lipid	http://amigo.geneontology.org/amigo/term/GO:0033993	860	174	108.016	1.61088	4.4578e-11	1.02999e-08	49;116;117;199;306;338;374;383;406;590;595;596;639;655;728;920;923;929;942;1277;1364;1512;1515;1524;1535;1543;1601;1620;1634;1828;1869;1906;1956;1978;1991;2042;2099;2149;2255;2264;2274;2322;2326;2353;2354;2494;2624;2660;2696;2706;2867;2919;3015;3055;3351;	NR1H3;ARPC1B;TRIB1;POSTN;PMVK;GJB6;IRAK3;DUSP10;FBXO32;ADCYAP1;ADCYAP1R1;TPH2;COL1A1;OSR1;CLDN4;CTSH;CTSV;CX3CR1;CYBA;CYP1A1;DAB2;BRINP1;DCN;DSG1;E2F1;EDN1;EGFR;EIF4EBP1;AIF1;ELANE;EPHA3;ESR1;F2R;FGF10;FGFR4;FHL2;ACSBG1;FLT3;FMO1;FOS;FOSB;NR5A2;NOCT;KANK2
GO:0048870	cell motility	http://amigo.geneontology.org/amigo/term/GO:0048870	1331	246	167.173	1.47153	6.50465e-11	1.42585e-08	94;100;134;185;199;247;284;285;306;338;460;480;481;596;650;719;728;780;1230;1277;1281;1436;1512;1524;1601;1613;1621;1634;1636;1641;1761;1803;1809;1812;1839;1880;1893;1906;1907;1908;1948;1956;1991;2042;2065;2069;2149;2152;2191;2192;2196;2207;2246;2252;2255	ADA;GPC6;TRIB1;SEMA4B;OLFM4;PDPN;POSTN;NRG3;CHL1;CTHRC1;CCR1;COL1A1;COL3A1;ACVR1C;ADORA1;CSF1R;CFAP54;APCDD1;CTSH;ROPN1B;CX3CR1;DAB2;DAPK3;DBH;DCN;ACE;DCX;BMPER;ARX;DMRT1;DPP4;DPYSL3;DRD1;HBEGF;AGTR1;GPR183;ECM1;EDN1;EDN2;EDN3;EFNB2;EGFR;AIF1;ELANE;CENPV;
GO:0051674	localization of cell	http://amigo.geneontology.org/amigo/term/GO:0051674	1331	246	167.173	1.47153	6.50465e-11	1.42585e-08	94;100;134;185;199;247;284;285;306;338;460;480;481;596;650;719;728;780;1230;1277;1281;1436;1512;1524;1601;1613;1621;1634;1636;1641;1761;1803;1809;1812;1839;1880;1893;1906;1907;1908;1948;1956;1991;2042;2065;2069;2149;2152;2191;2192;2196;2207;2246;2252;2255	ADA;GPC6;TRIB1;SEMA4B;OLFM4;PDPN;POSTN;NRG3;CHL1;CTHRC1;CCR1;COL1A1;COL3A1;ACVR1C;ADORA1;CSF1R;CFAP54;APCDD1;CTSH;ROPN1B;CX3CR1;DAB2;DAPK3;DBH;DCN;ACE;DCX;BMPER;ARX;DMRT1;DPP4;DPYSL3;DRD1;HBEGF;AGTR1;GPR183;ECM1;EDN1;EDN2;EDN3;EFNB2;EGFR;AIF1;ELANE;CENPV;
GO:0018149	peptide cross-linking	http://amigo.geneontology.org/amigo/term/GO:0018149	56	27	7.03358	3.83873	7.45906e-11	1.59419e-08	1281;1634;2125;2162;2335;3713;4014;6698;6699;6703;6704;6706;7057;26239;54544;84648;254910;353131;353132;353133;353134;353135;353137;353139;353140;353141;100129271	C1orf68;COL3A1;DCN;EVPL;F13A1;FN1;LCE5A;LCE2B;LCE1A;LCE1B;LCE1C;LCE1D;LCE1E;LCE1F;LCE2A;LCE2C;LCE2D;IVL;LOR;CRCT1;SPRR1A;SPRR1B;SPRR2D;SPRR2E;SPRR2G;THBS1;LCE3D
GO:0098660	inorganic ion transmembrane transport	http://amigo.geneontology.org/amigo/term/GO:0098660	722	151	90.683	1.66514	7.73797e-11	1.61346e-08	40;480;481;488;489;491;610;774;776;779;781;783;844;1080;1187;1317;1318;1346;1349;1535;1804;1812;1815;1908;2149;2257;2556;2559;2562;2563;2564;2743;3306;3351;3737;3738;3739;3741;3747;3748;3749;3755;3761;3762;3763;3764;3772;3775;3776;3781;3782;4697;4842;4878	HCN4;KCNK7;KCNE1B;CFTR;SLC26A1;IL1RAPL1;SLC46A1;GRIN3A;TMC1;TMC2;CLCNKA;LOXHD1;OSR1;SLC31A1;SLC31A2;COX7A1;COX7B;TMEM37;TRPM6;SLC36A2;CYBA;TRPV3;PKD1L1;COX7B2;KCNG3;DPP6;DRD1;DRD4;EDN3;DHRS7C;SLC36A1;F2R;SLC37A2;FGF12;GPD1L;KCNH4;GABRA3;GABRA6;GABRB3;GABR
GO:0043062	extracellular structure organization	http://amigo.geneontology.org/amigo/term/GO:0043062	329	84	41.3223	2.0328	8.1525e-11	1.65942e-08	780;822;999;1277;1281;1293;1297;1298;1300;1301;1302;1307;1310;1311;1404;1471;1515;1520;1634;1803;1805;1842;1991;2191;2192;2200;2201;2264;2331;2335;2670;2683;3036;3037;3038;3371;3683;3684;3689;3936;4015;4035;4053;4314;4327;4643;4982;5156;5212;5268;5345;565	LAMC3;FBLN5;PRDX4;POSTN;HPSE;ADAMTS5;COL1A1;COL3A1;COL6A3;COL9A1;COL9A2;COL10A1;COL11A1;COL11A2;COL16A1;COL19A1;COMP;HAPLN1;ADAMTS14;CST3;CHADL;CTSV;CTSS;DCN;DPP4;DPT;ECM2;ELANE;FAP;FBLN1;FBN1;FBN2;FGFR4;ITGA11;SULF1;FMOD;FN1;FLRT2;NPNT;GFAP;B4GALT1;HAS1;
GO:0002682	regulation of immune system process	http://amigo.geneontology.org/amigo/term/GO:0002682	1265	235	158.884	1.47907	1.11631e-10	2.21938e-08	100;116;134;136;177;199;284;330;596;639;695;710;712;713;714;715;716;718;719;722;728;729;730;735;814;909;919;920;923;929;942;945;1230;1277;1281;1308;1326;1378;1508;1512;1520;1535;1636;1675;1794;1803;1831;1840;1880;1893;1906;1907;1908;1948;1949;1991;2069;20	ADA;AP1M2;NR1H3;ARPC1B;EBI3;TRIB1;LRRC17;BAIAP2;OLFM4;POLR3G;TOB2;HCST;LILRB4;IRAK3;DUSP10;VSIG4;PGLYRP3;TNFRSF13C;ADCYAP1;HIST4H4;CCR1;COL1A1;COL3A1;COL17A1;CD200R1;MAP3K8;IL31RA;ADORA1;ADORA2B;CR1;IL34;PIK3R6;NFAM1;CTSB;CTSH;CTSS;CYBA;ACE;CFD;AGER;DOCK2
GO:0072358	cardiovascular system development	http://amigo.geneontology.org/amigo/term/GO:0072358	604	131	75.8622	1.72681	1.22398e-10	2.37814e-08	94;284;285;290;306;338;639;655;688;718;719;728;729;1139;1232;1277;1281;1512;1524;1634;1747;1893;1906;1909;1948;1958;2048;2069;2152;2191;2246;2255;2277;2307;2324;2335;2624;2637;2683;2837;3037;3162;3200;3213;3569;3689;3726;3815;3848;4015;4035;4052;4240;4327	PDPN;HPSE;ESM1;CHRNA7;CCR3;COL1A1;COL3A1;OSR1;PRICKLE1;E2F7;PIK3R6;CTSH;CX3CR1;DCN;BMPER;DLX3;ECM1;EDN1;EDNRA;EFNB2;EGR1;EPHB2;EREG;F3;FAP;UNC5B;THSD7A;FGF1;FGF10;VEGFD;VASH1;FOXS1;STAB1;SULF1;FLT4;FN1;HEY2;DDAH1;TIPARP;SLITRK5;PPP1R16B;GATA2;GBX2;B4GALT1
GO:0008283	cell proliferation	http://amigo.geneontology.org/amigo/term/GO:0008283	1918	331	240.9	1.37401	1.30188e-10	2.47329e-08	43;94;100;116;134;177;185;199;247;284;374;383;467;563;586;590;595;596;639;650;655;688;695;699;728;780;860;920;923;942;944;945;1033;1050;1131;1139;1232;1436;1512;1515;1524;1535;1543;1601;1621;1636;1761;1794;1803;1805;1839;1869;1880;1893;1903;1906;1907;1908	ADA;EBI3;TRIB1;LRRC17;CDKN3;CEBPA;PRDX4;POLR3G;PDPN;NES;TOB2;GJB6;HPSE;ESM1;CHRM3;VSIG4;CHRNA7;TNFRSF13C;RASGRP4;CTHRC1;ADCYAP1;OSR2;CCR3;ACVR1C;OSR1;TRIM71;IL31RA;ADORA1;CD109;CSF1R;E2F7;IL34;COPS9;CTSH;CTSV;CX3CR1;KLB;CYBA;CYP1A1;DAB2;DBH;ACE;LEXM;BMPER
GO:0001568	blood vessel development	http://amigo.geneontology.org/amigo/term/GO:0001568	575	126	72.2198	1.74467	1.39264e-10	2.58819e-08	94;284;285;290;306;338;639;655;688;718;719;728;729;1139;1232;1277;1281;1512;1524;1634;1747;1893;1906;1909;1948;1958;2048;2069;2152;2191;2246;2255;2277;2307;2324;2335;2624;2637;2683;2837;3037;3162;3200;3213;3569;3689;3726;3848;4015;4035;4052;4240;4327;4643	HPSE;ESM1;CHRNA7;CCR3;COL1A1;COL3A1;OSR1;PRICKLE1;E2F7;PIK3R6;CTSH;CX3CR1;DCN;BMPER;DLX3;ECM1;EDN1;EDNRA;EFNB2;EGR1;EPHB2;EREG;F3;FAP;UNC5B;THSD7A;FGF1;FGF10;VEGFD;VASH1;FOXS1;STAB1;SULF1;FLT4;FN1;HEY2;DDAH1;TIPARP;PPP1R16B;GATA2;GBX2;B4GALT1;UTS2R;ANGPT1
GO:0072599	establishment of protein localization to endoplasmic reticulum	http://amigo.geneontology.org/amigo/term/GO:0072599	106	39	13.3136	2.92934	1.5191e-10	2.76314e-08	3921;6130;6133;6134;6136;6142;6144;6152;6155;6159;6160;6161;6164;6167;6168;6170;6171;6175;6176;6189;6193;6201;6202;6206;6207;6208;6210;6222;6223;6224;6227;6229;6230;6232;6234;6235;9349;11224;23521	RPL35;RPL13A;RPSA;RPL7A;RPL9;RPL10;RPL12;RPL18A;RPL21;RPL24;RPL27;RPL29;RPL31;RPL32;RPL34;RPL37;RPL37A;RPL39;RPL41;RPLP0;RPLP1;RPS3A;RPS5;RPS7;RPS8;RPS12;RPS13;RPS14;RPS15A;RPS18;RPS19;RPS20;RPS21;RPS24;RPS25;RPS27;RPS28;RPS29;RPL23
GO:0030198	extracellular matrix organization	http://amigo.geneontology.org/amigo/term/GO:0030198	328	83	41.1967	2.01472	1.70638e-10	3.03913e-08	780;822;999;1277;1281;1293;1297;1298;1300;1301;1302;1307;1310;1311;1404;1471;1515;1520;1634;1803;1805;1842;1991;2191;2192;2200;2201;2264;2331;2335;2670;2683;3036;3037;3038;3371;3683;3684;3689;3936;4015;4035;4053;4314;4327;4643;4982;5156;5212;5268;5345;565	LAMC3;FBLN5;PRDX4;POSTN;HPSE;ADAMTS5;COL1A1;COL3A1;COL6A3;COL9A1;COL9A2;COL10A1;COL11A1;COL11A2;COL16A1;COL19A1;COMP;HAPLN1;ADAMTS14;CST3;CHADL;CTSV;CTSS;DCN;DPP4;DPT;ECM2;ELANE;FAP;FBLN1;FBN1;FBN2;FGFR4;ITGA11;SULF1;FMOD;FN1;FLRT2;NPNT;GFAP;B4GALT1;HAS1;
GO:0016477	cell migration	http://amigo.geneontology.org/amigo/term/GO:0016477	1207	225	151.599	1.48418	2.11189e-10	3.6846e-08	94;100;134;185;199;247;284;285;306;338;460;481;596;650;719;728;780;1230;1277;1281;1436;1512;1524;1601;1613;1621;1634;1636;1641;1761;1803;1809;1812;1839;1880;1893;1906;1907;1908;1948;1956;1991;2042;2149;2152;2191;2196;2207;2246;2252;2255;2264;2268;2277;232	ADA;GPC6;TRIB1;SEMA4B;OLFM4;POSTN;NRG3;CHL1;CTHRC1;CCR1;COL1A1;COL3A1;ACVR1C;ADORA1;CSF1R;APCDD1;CTSH;CX3CR1;DAB2;DAPK3;DBH;DCN;ACE;DCX;BMPER;ARX;DMRT1;DPP4;DPYSL3;DRD1;HBEGF;AGTR1;GPR183;ECM1;EDN1;EDN2;EDN3;EFNB2;EGFR;AIF1;ELANE;CENPV;EPHA3;F2R;F3;FAP;FA
GO:0048468	cell development	http://amigo.geneontology.org/amigo/term/GO:0048468	1857	321	233.239	1.37627	2.18553e-10	3.73681e-08	43;87;116;177;285;374;406;488;491;596;627;639;650;655;688;695;780;844;860;999;1002;1050;1080;1123;1272;1281;1301;1436;1524;1620;1761;1809;1812;1826;1840;1842;1880;1903;1906;1908;1909;1943;1948;1949;1956;1959;2019;2042;2044;2048;2069;2099;2115;2131;2192;22	CDH4;FRY;FARP1;MEI4;TRIB1;LAMC3;OLFM1;BAIAP2;CEBPA;SEMA4B;OLFM4;POSTN;NRG3;CHL1;PLK2;CFTR;STMN2;KERA;IL1RAPL1;DMC1;DUSP10;CHN1;CTHRC1;ADCYAP1;GRIN3A;TMC1;CNTN1;COL3A1;COL11A1;OSR1;SGCZ;SLITRK4;ZNF280B;CSF1R;RTN4RL1;GDF7;CNTN4;CX3CR1;MARVELD2;RDH10;LINGO2;
GO:0051241	negative regulation of multicellular organismal process	http://amigo.geneontology.org/amigo/term/GO:0051241	974	189	122.334	1.54495	2.47664e-10	4.15153e-08	94;100;116;134;136;177;284;285;341;374;488;596;650;655;695;710;714;942;1139;1149;1230;1281;1471;1535;1620;1634;1809;1831;1840;1893;1906;1956;1991;2048;2149;2191;2200;2202;2335;2487;2615;2624;2660;2662;2670;2837;3071;3077;3162;3375;3400;3569;3586;3604;3620	ADA;NR1H3;TRIB1;LRRC17;SEMA4B;PRDX4;NRG3;TOB2;PLK2;LILRB4;STMN2;IRAK3;DUSP10;VSIG4;CHRNA7;PGLYRP3;CIDEA;ADCYAP1;TWIST2;HIST4H4;CCR1;COL3A1;ACVR1C;OSR1;ADORA1;ADORA2B;PRICKLE1;CST3;CHADL;CNTN4;CYBA;BRINP1;TRPV3;DCN;ADAMTS18;AGER;DPYSL3;TSC22D3;DTX1;ECM1;ED
GO:0048514	blood vessel morphogenesis	http://amigo.geneontology.org/amigo/term/GO:0048514	491	111	61.6695	1.79992	2.64353e-10	4.34607e-08	94;284;285;290;306;338;639;688;718;719;728;729;1139;1232;1281;1512;1524;1634;1893;1906;1909;1948;2048;2069;2152;2191;2246;2255;2277;2324;2335;2624;2637;2683;2837;3037;3162;3200;3213;3569;3689;3726;3848;4015;4035;4240;4327;4643;4804;4855;4897;5156;5168;519	HPSE;ESM1;CHRNA7;CCR3;COL3A1;E2F7;PIK3R6;CTSH;CX3CR1;DCN;BMPER;ECM1;EDN1;EDNRA;EFNB2;EPHB2;EREG;F3;FAP;UNC5B;THSD7A;FGF1;FGF10;VEGFD;VASH1;STAB1;SULF1;FLT4;FN1;HEY2;DDAH1;TIPARP;PPP1R16B;GATA2;GBX2;B4GALT1;UTS2R;ANGPT1;ANGPT2;ANPEP;HAS2;ANXA3;HMOX1;HOXA3;
GO:0098655	cation transmembrane transport	http://amigo.geneontology.org/amigo/term/GO:0098655	722	149	90.683	1.64309	2.83301e-10	4.5697e-08	40;480;481;488;489;491;610;774;776;779;781;783;844;1139;1142;1317;1318;1346;1349;1520;1535;1612;1804;1812;1815;1908;2149;2257;2905;3306;3351;3737;3738;3739;3741;3747;3748;3749;3755;3761;3762;3763;3764;3772;3775;3776;3781;3782;4697;4842;4878;4923;4986;4988	HCN4;KCNK7;KCNE1B;SLC38A3;IL1RAPL1;SLC46A1;CHRNA7;CHRNB3;GRIN3A;TMC1;TMC2;LOXHD1;OSR1;SLC31A1;SLC31A2;COX7A1;COX7B;TMEM37;TRPM6;CTSS;PQLC2L;SLC36A2;CYBA;DAPK1;TRPV3;PKD1L1;COX7B2;KCNG3;DPP6;DRD1;DRD4;EDN3;DHRS7C;SLC36A1;F2R;FGF12;GPD1L;KCNH4;NALCN;CACNG5;
GO:0055085	transmembrane transport	http://amigo.geneontology.org/amigo/term/GO:0055085	1299	238	163.154	1.45874	3.29433e-10	5.21541e-08	40;361;366;480;481;488;489;491;534;563;596;610;774;776;779;781;783;844;1015;1080;1139;1142;1187;1317;1318;1346;1349;1520;1535;1612;1804;1812;1815;1831;1908;2149;2257;2556;2559;2562;2563;2564;2706;2707;2743;2891;2892;2893;2894;2898;2905;3306;3351;3737;3738	HCN4;KCNK7;CDH17;KCNE1B;ABCA8;SLC19A2;CFTR;SLC26A1;SLC38A3;IL1RAPL1;SLC46A1;AZIN2;CHRNA7;CHRNB3;GRIN3A;TMC1;TMC2;CLCNKA;LOXHD1;OSR1;SLC31A1;SLC31A2;EMB;COX7A1;COX7B;TMEM37;TRPM6;CTSS;PQLC2L;NIPAL1;SLC36A2;SLC25A48;CYBA;SLC7A13;DAPK1;TRPV3;PKD1L1;COX7B2;KC
GO:0030001	metal ion transport	http://amigo.geneontology.org/amigo/term/GO:0030001	794	160	99.7262	1.60439	3.88507e-10	5.9969e-08	40;116;117;134;480;481;488;489;491;534;596;610;774;776;779;781;783;844;920;1139;1230;1272;1317;1318;1535;1804;1812;1815;1908;2149;2257;2512;2645;3077;3306;3351;3737;3738;3739;3741;3747;3748;3749;3755;3761;3762;3763;3764;3772;3775;3776;3781;3782;3958;4504;	HCN4;MRLN;KCNK7;KCNE1B;SLC38A3;IL1RAPL1;CHRNA7;ADCYAP1;GRIN3A;ADCYAP1R1;TMC1;TMC2;CCR1;LOXHD1;CNTN1;OSR1;SLC31A1;SLC31A2;ADORA1;TMEM37;TRPM6;NIPAL1;CYBA;NKAIN2;TRPV3;PKD1L1;KCNG3;DPP6;DRD1;DRD4;EDN3;DHRS7C;F2R;FGF12;GPD1L;KCNH4;SLC17A8;FTL;NALCN;STEAP2;GC
GO:0001944	vasculature development	http://amigo.geneontology.org/amigo/term/GO:0001944	596	128	74.8574	1.70992	3.92826e-10	5.9969e-08	94;284;285;290;306;338;639;655;688;718;719;728;729;1139;1232;1277;1281;1512;1524;1634;1747;1893;1906;1909;1948;1958;2048;2069;2152;2191;2246;2255;2277;2307;2324;2335;2624;2637;2683;2837;3037;3162;3200;3213;3569;3689;3726;3815;3848;4015;4035;4052;4240;4327	PDPN;HPSE;ESM1;CHRNA7;CCR3;COL1A1;COL3A1;OSR1;PRICKLE1;E2F7;PIK3R6;CTSH;CX3CR1;DCN;BMPER;DLX3;ECM1;EDN1;EDNRA;EFNB2;EGR1;EPHB2;EREG;F3;FAP;UNC5B;THSD7A;FGF1;FGF10;VEGFD;VASH1;FOXS1;STAB1;SULF1;FLT4;FN1;HEY2;DDAH1;TIPARP;PPP1R16B;GATA2;GBX2;B4GALT1;UTS2R;A
GO:0048646	anatomical structure formation involved in morphogenesis	http://amigo.geneontology.org/amigo/term/GO:0048646	953	184	119.697	1.53722	6.6265e-10	9.85891e-08	87;94;100;284;285;290;306;491;655;688;718;719;728;729;844;869;963;1139;1232;1277;1301;1512;1524;1634;1826;1844;1857;1893;1906;1909;1948;1959;2048;2069;2152;2191;2201;2246;2255;2274;2277;2324;2335;2535;2624;2637;2683;2837;3162;3200;3213;3569;3689;3726;3848	ADA;OLFM1;PDPN;NRG3;HPSE;EDAR;ESM1;CHRNA7;TNFRSF13C;CTHRC1;CCR3;COL1A1;COL11A1;OSR1;TRIM71;CD109;PRICKLE1;E2F7;PIK3R6;CTSH;GDF7;CX3CR1;IRX2;RDH10;DCN;BMPER;DSCAM;DUSP2;DVL3;ECM1;EDN1;EDNRA;EFNB2;EGR2;EPHB2;EREG;F3;FAP;UNC5B;FBN2;THSD7A;FGF1;FGF10;FHL2;VEG
GO:0008284	positive regulation of cell proliferation	http://amigo.geneontology.org/amigo/term/GO:0008284	825	164	103.62	1.58271	6.6887e-10	9.85891e-08	94;100;116;177;199;374;383;467;595;596;650;688;728;860;920;923;942;1139;1232;1436;1512;1524;1535;1803;1839;1869;1880;1893;1903;1906;1907;1908;1948;1956;1958;1991;2069;2099;2149;2152;2246;2250;2252;2255;2264;2277;2322;2324;2335;2350;2355;2670;2683;2752;283	ADA;EBI3;NES;HPSE;ESM1;CHRNA7;TNFRSF13C;CTHRC1;ADCYAP1;OSR2;CCR3;OSR1;IL31RA;CSF1R;IL34;COPS9;CTSH;CX3CR1;KLB;CYBA;LEXM;AGER;DPP4;HBEGF;E2F1;GPR183;ECM1;S1PR3;EDN1;EDN2;EDN3;EFNB2;EGFR;EGR1;AIF1;ELANE;EREG;ESR1;F2R;F3;FGF1;FGF5;FGF7;FGF10;FGFR4;VEGFD;FLT3
GO:0032101	regulation of response to external stimulus	http://amigo.geneontology.org/amigo/term/GO:0032101	691	142	86.7894	1.63614	1.02263e-09	1.48178e-07	40;100;116;134;136;177;185;199;285;330;639;695;710;718;719;722;728;729;730;735;919;920;923;1230;1378;1524;1535;1794;1812;1826;1880;1906;1907;1908;1948;1956;1991;2099;2149;2152;2173;2191;2207;2246;2255;2277;2867;2919;2986;3000;3055;3071;3559;3569;3570;3586	ADA;AP1M2;NR1H3;TRIB1;SEMA4B;HPSE;DUSP10;ADCYAP1;IL22RA2;GRIN3A;CCR1;TC2N;ADORA1;CD109;ADORA2B;CR1;CX3CR1;CYBA;ADAMTS18;AGER;DOCK2;DRD1;DSCAM;AGTR1;GPR183;EDN1;EDN2;EDN3;EFNB2;EGFR;AIF1;ELANE;ESR1;F2R;F3;FABP7;FAP;FCER1G;FGF1;FGF10;VEGFD;INPP5F;KLK5;KANK2
GO:2000026	regulation of multicellular organismal development	http://amigo.geneontology.org/amigo/term/GO:2000026	1675	291	210.38	1.38321	1.06511e-09	1.51761e-07	40;94;100;116;177;247;285;306;406;595;596;627;639;650;655;695;714;718;719;728;729;814;860;869;942;1002;1123;1139;1230;1232;1272;1277;1281;1512;1524;1601;1620;1634;1636;1761;1809;1826;1831;1840;1857;1880;1893;1903;1906;1948;1956;1958;2042;2048;2065;2099;21	ADA;CDH4;GPC6;TRIB1;LRRC17;OLFM1;BAIAP2;FST;SEMA4B;NRG3;TOB2;PLK2;HPSE;LILRB4;STMN2;IL1RAPL1;IRAK3;DUSP10;CHN1;CHRNA7;PGLYRP3;CTHRC1;ADCYAP1;OSR2;HIST4H4;CCR1;CCR3;CNTN1;COL1A1;COL3A1;ACVR1C;OSR1;CD109;SLITRK4;PRICKLE1;IL34;PIK3R6;CHADL;NFAM1;CTSH;GDF7;CN
GO:0003013	circulatory system process	http://amigo.geneontology.org/amigo/term/GO:0003013	491	109	61.6695	1.76749	1.16148e-09	1.62778e-07	40;94;100;116;134;136;185;284;480;481;488;489;491;710;719;774;776;779;781;783;844;1131;1359;1535;1573;1621;1636;1812;1839;1906;1907;1908;1909;1956;2149;2153;2257;2784;2837;3043;3162;3212;3274;3351;3717;3741;3761;3762;3764;3775;3781;3827;4311;4624;4632;484	ADA;HCN4;POSTN;CORIN;CHRM3;ADCYAP1;ADORA1;CPA3;ADORA2B;SGCZ;CYBA;CYP2J2;DBH;ACE;ADAMTS16;DRD1;HBEGF;AGTR1;EDN1;EDN2;EDN3;EDNRA;EGFR;LVRN;F2R;F5;FGF12;GPD1L;HEY2;DDAH1;CACNG5;CACNG4;GNB3;UTS2R;ANGPT1;TRHDE;HBB;KCNIP2;KCNIP1;HMOX1;HOXB2;HRH2;HTR1B;JAK2;KCNA
GO:0098662	inorganic cation transmembrane transport	http://amigo.geneontology.org/amigo/term/GO:0098662	632	132	79.379	1.66291	1.38946e-09	1.91588e-07	40;480;481;488;489;491;610;774;776;779;781;783;844;1317;1318;1346;1349;1535;1804;1812;1815;1908;2149;2257;3306;3351;3737;3738;3739;3741;3747;3748;3749;3755;3761;3762;3763;3764;3772;3775;3776;3781;3782;4697;4842;4878;4923;4986;4988;5142;5144;5336;6263;6323	HCN4;KCNK7;KCNE1B;IL1RAPL1;SLC46A1;GRIN3A;TMC1;TMC2;LOXHD1;OSR1;SLC31A1;SLC31A2;COX7A1;COX7B;TMEM37;TRPM6;SLC36A2;CYBA;TRPV3;PKD1L1;COX7B2;KCNG3;DPP6;DRD1;DRD4;EDN3;DHRS7C;SLC36A1;F2R;FGF12;GPD1L;KCNH4;NALCN;CACNG5;CACNG4;FAM155B;KCNH5;SLC9A9;SLC9C1;SCARA
GO:0008015	blood circulation	http://amigo.geneontology.org/amigo/term/GO:0008015	487	108	61.1671	1.76566	1.47421e-09	2.00049e-07	40;94;100;116;134;136;185;284;480;481;488;489;491;710;719;774;776;779;781;783;844;1131;1359;1535;1573;1621;1636;1812;1839;1906;1907;1908;1909;1956;2149;2153;2257;2784;2837;3043;3162;3212;3274;3351;3717;3741;3761;3762;3764;3775;3781;3827;4311;4624;4632;484	ADA;HCN4;POSTN;CORIN;CHRM3;ADCYAP1;ADORA1;CPA3;ADORA2B;SGCZ;CYBA;CYP2J2;DBH;ACE;ADAMTS16;DRD1;HBEGF;AGTR1;EDN1;EDN2;EDN3;EDNRA;EGFR;LVRN;F2R;F5;FGF12;GPD1L;HEY2;DDAH1;CACNG5;CACNG4;GNB3;UTS2R;ANGPT1;TRHDE;HBB;KCNIP2;KCNIP1;HMOX1;HOXB2;HRH2;HTR1B;JAK2;KCNA
GO:0003008	system process	http://amigo.geneontology.org/amigo/term/GO:0003008	1906	323	239.393	1.34925	1.89817e-09	2.53554e-07	40;94;100;113;116;134;136;185;199;284;361;366;384;480;481;488;489;491;563;590;596;710;719;728;765;774;776;779;781;783;814;844;1131;1139;1187;1201;1277;1301;1302;1359;1415;1469;1470;1524;1535;1573;1613;1620;1621;1636;1812;1839;1906;1907;1908;1909;1956;1959	ADA;HCN4;NR1H3;LAMC3;MYL12A;POSTN;RRH;CORIN;CHL1;PLK2;GJB6;MMP24;KERA;ADCY7;CHRM3;SLC46A1;CHRNA7;ADCYAP1;GRIN3A;TMC1;TMC2;CLCNKA;CLN3;LOXHD1;HSPB6;GJB4;COL1A1;COL11A1;COL11A2;ADORA1;CPA3;ADORA2B;SGCZ;MYO3B;CRYBB2;RDH12;CST1;CST2;CX3CR1;CYBA;MARVELD2;CYP2J
GO:0032496	response to lipopolysaccharide	http://amigo.geneontology.org/amigo/term/GO:0032496	300	75	37.6799	1.99045	2.31238e-09	3.04132e-07	338;383;639;728;923;929;942;1524;1543;1634;1906;1991;2149;2255;2326;2353;2919;3055;3394;3569;3586;3587;3595;3604;3620;3717;3726;3764;4064;4257;4360;4792;4804;4982;4986;4988;5105;5106;5142;5144;5179;5196;5336;5473;5724;6278;6556;6622;6833;7079;7082;7097;71	NR1H3;TRIB1;GJB6;IRAK3;DUSP10;CX3CR1;CYP1A1;DCN;EDN1;ELANE;F2R;FGF10;FMO1;FOS;NOCT;ANKRD1;TNFRSF21;PYCARD;CXCL1;HCK;APOB;IRF8;PALM3;IL6;IL10;IL10RA;IL12RB2;TNFRSF9;IDO1;JAK2;JUNB;KCNJ8;ARG1;CD180;MGST1;MRC1;NFKBIA;NGFR;TNFRSF11B;OPRK1;OPRM1;PCK1;PCK2;PDE4
GO:0023056	positive regulation of signaling	http://amigo.geneontology.org/amigo/term/GO:0023056	1533	268	192.544	1.39189	2.95065e-09	3.80829e-07	94;100;116;117;134;136;177;242;247;284;330;406;467;596;627;638;650;655;718;728;920;1075;1080;1123;1139;1230;1277;1281;1326;1436;1512;1524;1535;1601;1613;1634;1647;1812;1815;1839;1857;1869;1880;1893;1906;1908;1956;1991;2065;2069;2149;2151;2152;2246;2255;22	ADA;NR1H3;TSPAN5;CTSC;PLK2;CFTR;HPSE;HCST;GADD45G;EDAR;RBPMS;ESM1;CHN1;CHRNA7;RASGRP4;ADCYAP1;ADCYAP1R1;CCR1;COL1A1;COL3A1;MAP3K8;IL31RA;ADORA1;ADORA2B;ABRA;CSF1R;SERPINA12;PIK3R6;NFAM1;CTSH;GDF7;NEK10;CX3CR1;KLB;CYBA;DAB2;DAPK3;DCN;GADD45A;BMPER;AGER;DRD
GO:0098657	import into cell	http://amigo.geneontology.org/amigo/term/GO:0098657	72	29	9.04318	3.20684	2.98462e-09	3.80829e-07	481;610;781;1317;1812;1815;2670;2752;3077;3762;3764;4842;4923;6518;6531;6532;6542;6622;7226;9899;9900;10021;27112;79689;84679;261729;285195;285335;728215	HCN4;SLC31A1;DRD1;DRD4;STEAP2;GFAP;FAM155B;GLUL;SLC9A9;SLC9C1;HFE;KCNJ5;KCNJ8;ATP1B1;NOS1;NTSR1;HCN2;SLC2A5;SLC6A3;SLC6A4;SLC7A2;SNCA;TRPM2;FAM155A;CACNA2D1;STEAP4;SLC9A7;SV2B;SV2A
GO:0002237	response to molecule of bacterial origin	http://amigo.geneontology.org/amigo/term/GO:0002237	313	77	39.3127	1.95865	3.08956e-09	3.88421e-07	338;383;639;728;923;929;942;1524;1543;1634;1906;1991;2149;2255;2326;2353;2919;3055;3394;3569;3586;3587;3595;3604;3620;3663;3717;3726;3764;4064;4257;4360;4792;4804;4982;4986;4988;5105;5106;5142;5144;5179;5196;5336;5473;5724;6278;6556;6622;6833;7079;7082;70	NR1H3;TRIB1;GJB6;IRAK3;DUSP10;CX3CR1;CYP1A1;DCN;EDN1;ELANE;F2R;FGF10;FMO1;FOS;NOCT;ANKRD1;TNFRSF21;PYCARD;CXCL1;HCK;APOB;IRF8;PALM3;IL6;IL10;IL10RA;IL12RB2;TNFRSF9;IDO1;IRF5;JAK2;JUNB;KCNJ8;ARG1;CD180;MGST1;MRC1;NFKBIA;NGFR;TNFRSF11B;OPRK1;OPRM1;PCK1;PCK2
GO:0050673	epithelial cell proliferation	http://amigo.geneontology.org/amigo/term/GO:0050673	347	83	43.5831	1.90441	3.14899e-09	3.90155e-07	94;284;374;383;595;650;728;1232;1515;1535;1893;1948;1956;2069;2099;2152;2173;2191;2246;2252;2255;2277;2324;2683;2752;2810;3037;3162;3486;3569;3586;3815;3849;4070;4804;5076;5080;5228;5268;5798;5909;6356;6369;6495;6591;6869;6899;7039;7042;7049;7057;7060;742	OSR2;CCR3;OSR1;CD109;CTSV;CYBA;BMPER;ECM1;EFNB2;EGFR;EREG;ESR1;F3;FABP7;FAP;FGF1;FGF7;FGF10;VEGFD;VASH1;SULF1;FLT4;PPP1R16B;EHF;B4GALT1;C5AR2;GLUL;SFN;ANGPT1;HAS2;HMOX1;IGFBP3;IL6;IL10;AREG;KIT;ARG1;KRT2;TACSTD2;NRARP;NGFR;PAX2;PAX6;ANGPT4;WNT16;PGF;SERPI
GO:0010647	positive regulation of cell communication	http://amigo.geneontology.org/amigo/term/GO:0010647	1525	266	191.54	1.38875	4.26969e-09	5.21451e-07	94;100;116;117;134;136;177;242;247;284;330;406;467;596;627;638;650;655;718;728;920;1075;1080;1123;1139;1230;1277;1281;1326;1436;1512;1524;1535;1601;1613;1634;1647;1812;1815;1839;1857;1869;1880;1893;1906;1908;1956;1991;2065;2069;2149;2151;2152;2246;2255;22	ADA;NR1H3;TSPAN5;CTSC;PLK2;CFTR;HPSE;HCST;GADD45G;EDAR;RBPMS;ESM1;CHN1;CHRNA7;RASGRP4;ADCYAP1;ADCYAP1R1;CCR1;COL1A1;COL3A1;MAP3K8;IL31RA;ADORA1;ADORA2B;ABRA;CSF1R;SERPINA12;PIK3R6;NFAM1;CTSH;GDF7;NEK10;CX3CR1;KLB;CYBA;DAB2;DAPK3;DCN;GADD45A;BMPER;AGER;DRD
GO:0001775	cell activation	http://amigo.geneontology.org/amigo/term/GO:0001775	871	167	109.397	1.52655	7.26616e-09	8.70028e-07	87;100;136;177;199;306;596;639;695;814;860;919;920;923;942;944;1015;1277;1281;1326;1524;1794;1803;1840;1880;1906;1907;1948;1949;1956;1958;2149;2151;2153;2157;2207;2255;2268;2322;2615;2624;2769;3043;3071;3077;3109;3111;3122;3162;3559;3569;3579;3586;3589;36	ADA;NR1H3;EBI3;CDH17;BATF;MYL12A;PDPN;VSIG4;PGLYRP3;TNFRSF13C;BATF2;LYPD1;COL1A1;COL3A1;MAP3K8;IL31RA;ADORA2B;PIK3R6;NFAM1;CX3CR1;DGKH;LEXM;BMPER;ADAMTS18;AGER;DOCK2;DPP4;DTX1;GPR183;EDN1;EDN2;EFNB2;EFNB3;EGFR;EGR1;AIF1;F2R;F2RL2;F5;F8;FCER1G;FGF10;FGR;FL
GO:0051046	regulation of secretion	http://amigo.geneontology.org/amigo/term/GO:0051046	667	135	83.775	1.61146	7.32741e-09	8.70028e-07	43;100;116;134;136;185;242;247;284;406;488;776;929;1080;1149;1436;1535;1815;1906;1908;1956;2044;2065;2149;2207;2255;2268;2335;2615;2624;2645;2696;2752;2837;2867;3077;3162;3351;3569;3586;3589;3604;3625;3717;3737;3741;3747;3749;4923;4986;4988;5106;5443;5724	ADA;RNF103-CHMP3;NR1H3;POSTN;CORIN;CFTR;IL1RAPL1;TRIM9;CIDEA;ADCYAP1;TC2N;ACVR1C;ADORA1;ADORA2B;CSF1R;CYBA;DRD4;AGTR1;EDN1;EDN3;EGFR;LGI3;EPHA5;ERBB3;F2R;FCER1G;RFX6;FGF10;FGR;EXPH5;FN1;ALOX12B;ALOX15B;LRRC32;GATA2;CLEC4E;GCK;IL36RN;GIPR;ANKRD1;C5AR2;TNFR
GO:0002684	positive regulation of immune system process	http://amigo.geneontology.org/amigo/term/GO:0002684	879	168	110.402	1.52171	8.26131e-09	9.67479e-07	100;136;177;199;330;596;639;695;710;712;713;714;715;716;718;719;722;728;729;730;735;919;920;923;929;942;1230;1326;1378;1508;1520;1535;1675;1803;1880;1906;1907;1908;1948;1949;1991;2069;2099;2207;2212;2214;2220;2255;2268;2277;2353;2357;2358;2359;2624;2867;2	ADA;NR1H3;ARPC1B;EBI3;TRIB1;BAIAP2;POLR3G;IRAK3;VSIG4;PGLYRP3;TNFRSF13C;CCR1;MAP3K8;ADORA2B;CR1;IL34;PIK3R6;NFAM1;CTSB;CTSS;CYBA;CFD;AGER;DPP4;GPR183;EDN1;EDN2;EDN3;EFNB2;EFNB3;AIF1;ELANE;EREG;ESR1;FCER1G;FCGR2A;FCGR3A;FCN2;FGF10;FGR;VEGFD;FOS;FPR1;FPR2;F
GO:0000184	nuclear-transcribed mRNA catabolic process, nonsense-mediated decay	http://amigo.geneontology.org/amigo/term/GO:0000184	121	39	15.1976	2.5662	1.21075e-08	1.39874e-06	3921;6130;6133;6134;6136;6142;6144;6152;6155;6159;6160;6161;6164;6167;6168;6170;6171;6175;6176;6189;6193;6201;6202;6206;6207;6208;6210;6222;6223;6224;6227;6229;6230;6232;6234;6235;9349;11224;23521	RPL35;RPL13A;RPSA;RPL7A;RPL9;RPL10;RPL12;RPL18A;RPL21;RPL24;RPL27;RPL29;RPL31;RPL32;RPL34;RPL37;RPL37A;RPL39;RPL41;RPLP0;RPLP1;RPS3A;RPS5;RPS7;RPS8;RPS12;RPS13;RPS14;RPS15A;RPS18;RPS19;RPS20;RPS21;RPS24;RPS25;RPS27;RPS28;RPS29;RPL23
GO:0016337	single organismal cell-cell adhesion	http://amigo.geneontology.org/amigo/term/GO:0016337	711	141	89.3014	1.57892	1.31479e-08	1.49869e-06	87;100;177;199;460;596;639;655;814;860;919;920;923;942;944;999;1005;1007;1008;1041;1310;1326;1794;1803;1828;1840;1880;1948;1949;1956;1958;1991;2207;2615;3037;3043;3071;3077;3109;3111;3122;3559;3569;3586;3620;3683;3689;3717;3815;3936;3955;3958;4072;4651;48	ADA;CDH7;CDH9;CDH10;EBI3;GPA33;CDSN;BATF;MYL12A;PDPN;MMP24;PKP3;VSIG4;TNFRSF13C;COL19A1;MAP3K8;PIK3R6;DSG4;ROPN1B;CNTN4;LEXM;PKD1L1;ADAMTS18;AGER;DOCK2;DPP4;DSG1;DTX1;GPR183;EFNB2;EFNB3;EGFR;EGR1;AIF1;ELANE;FCER1G;SLC7A11;NPNT;ZNF683;NEGR1;LRRC32;CLEC4E;T
GO:0009611	response to wounding	http://amigo.geneontology.org/amigo/term/GO:0009611	624	127	78.3742	1.62043	1.47203e-08	1.65584e-06	40;43;87;94;177;199;383;596;710;780;953;1230;1277;1281;1524;1543;1634;1809;1839;1906;1956;2027;2065;2069;2149;2151;2152;2153;2157;2162;2171;2191;2192;2207;2252;2255;2335;2624;2660;2670;2683;2696;2769;2905;3043;3162;3371;3569;3586;3717;3776;3827;3848;3853;	MYL12A;PDPN;POSTN;CHL1;HPSE;LYVE1;CCR1;TC2N;COL1A1;COL3A1;CD109;RTN4RL1;PIK3R6;CX3CR1;CYP1A1;DGKH;DCN;ADAMTS18;AGER;DPYSL3;HBEGF;EDN1;EGFR;AIF1;ENO3;ERBB3;EREG;F2R;F2RL2;F3;F5;F8;F13A1;FABP5;FAP;FBLN1;FCER1G;FGF7;FGF10;VASH1;INPP5F;MMRN1;FN1;PIK3R5;SLC7A1
GO:0071804	cellular potassium ion transport	http://amigo.geneontology.org/amigo/term/GO:0071804	187	52	23.4871	2.21398	1.56123e-08	1.6951e-06	480;481;610;776;1804;1908;3737;3738;3739;3741;3747;3748;3749;3755;3761;3762;3763;3764;3772;3775;3776;3781;3782;4878;4986;6833;8514;8645;9132;9424;10021;10089;23415;27133;30819;30820;51083;54207;56660;57582;57628;60598;81831;84679;170850;259232;285195;2853	HCN4;KCNK7;KCNE1B;KCNG3;DPP6;EDN3;KCNH4;NALCN;KCNH5;SLC9A9;SLC9C1;KCNIP2;KCNIP1;KCNT2;HCN1;KCNA2;KCNA3;KCNA4;KCNA5;KCNC2;KCNC3;KCNC4;KCNG1;KCNJ4;KCNJ5;KCNJ6;KCNJ8;KCNJ15;KCNK1;KCNK2;KCNN2;KCNN3;LRRC52;ATP1A4;ATP1B1;NPPA;OPRK1;GAL;KCNK10;KCNK12;KCNT1;DPP10
GO:0071805	potassium ion transmembrane transport	http://amigo.geneontology.org/amigo/term/GO:0071805	187	52	23.4871	2.21398	1.56123e-08	1.6951e-06	480;481;610;776;1804;1908;3737;3738;3739;3741;3747;3748;3749;3755;3761;3762;3763;3764;3772;3775;3776;3781;3782;4878;4986;6833;8514;8645;9132;9424;10021;10089;23415;27133;30819;30820;51083;54207;56660;57582;57628;60598;81831;84679;170850;259232;285195;2853	HCN4;KCNK7;KCNE1B;KCNG3;DPP6;EDN3;KCNH4;NALCN;KCNH5;SLC9A9;SLC9C1;KCNIP2;KCNIP1;KCNT2;HCN1;KCNA2;KCNA3;KCNA4;KCNA5;KCNC2;KCNC3;KCNC4;KCNG1;KCNJ4;KCNJ5;KCNJ6;KCNJ8;KCNJ15;KCNK1;KCNK2;KCNN2;KCNN3;LRRC52;ATP1A4;ATP1B1;NPPA;OPRK1;GAL;KCNK10;KCNK12;KCNT1;DPP10
GO:0043410	positive regulation of MAPK cascade	http://amigo.geneontology.org/amigo/term/GO:0043410	477	103	59.9111	1.71922	1.56642e-08	1.6951e-06	116;134;136;177;242;284;650;728;1139;1230;1326;1436;1647;1815;1857;1880;1906;1908;1956;1991;2149;2246;2255;2264;2322;2324;2357;2911;3061;3486;3569;3589;3717;3815;4254;4281;4486;4504;4616;4804;4914;4982;4986;4988;5058;5156;5320;5322;5345;5781;6014;6278;635	GADD45G;EDAR;CHRNA7;ADCYAP1;CCR1;MAP3K8;ADORA1;ADORA2B;CSF1R;PIK3R6;NEK10;KLB;GADD45A;BMPER;AGER;DRD4;DVL3;GPR183;EDN1;EDN3;EGFR;ELANE;NRK;F2R;FGD2;FGF1;FGF10;FGFR4;FLT3;FLT4;PIK3R5;FPR1;ALOX12B;NPNT;C5AR2;KSR2;ANGPT1;PYCARD;GRM1;MDFIC;HCRTR1;FFAR4;IGFBP3
GO:0050878	regulation of body fluid levels	http://amigo.geneontology.org/amigo/term/GO:0050878	490	105	61.5439	1.7061	1.73405e-08	1.85305e-06	40;87;100;113;134;242;361;491;595;710;780;953;1131;1277;1281;1364;1535;1906;2048;2149;2151;2152;2153;2157;2162;2191;2192;2207;2255;2312;2624;2769;2810;2837;3037;3043;3099;3569;3717;3827;3848;3868;4645;4883;4986;5023;5104;5156;5196;5244;5270;5328;5336;5341	ADA;NR1H3;MYL12A;PDPN;HPSE;ADCY7;CHRM3;TC2N;COL1A1;COL3A1;ADORA1;CLDN4;PIK3R6;CYBA;DGKH;ADAMTS18;EDN1;EPHB2;F2R;F2RL2;F3;F5;F8;F13A1;FAP;FBLN1;FCER1G;FGF10;MMRN1;FLG;PIK3R5;SLC7A11;ALOX12B;ABCA12;GATA2;GNA15;SFN;UTS2R;SCARA5;HAS2;HBB;HK2;TREML1;IL6;AQP4;J
GO:0009719	response to endogenous stimulus	http://amigo.geneontology.org/amigo/term/GO:0009719	1536	264	192.921	1.36843	2.03145e-08	2.1244e-06	49;94;100;113;116;185;199;306;338;366;374;383;406;434;534;590;595;596;610;641;650;655;688;728;860;999;1080;1139;1142;1149;1277;1281;1307;1364;1508;1512;1515;1520;1524;1535;1583;1601;1621;1812;1815;1828;1869;1906;1956;1958;1959;1978;2069;2099;2200;2201;220	ADA;HCN4;NR1H3;BAIAP2;POSTN;CFTR;NPFFR2;STMN2;FSTL1;IRAK3;ADCY7;CHRNA7;CHRNB3;CIDEA;FBXO32;ADCYAP1;LYPD1;TPH2;COL1A1;COL3A1;ACVR1C;COL16A1;TRIM71;CD109;CLDN4;SERPINA12;DSG4;CTSB;CTSH;GDF7;CTSV;CTSS;CX3CR1;KLB;CYBA;CYP11A1;DAB2;DBH;PKD1L1;BMPER;DRD1;DRD4;D
GO:0007267	cell-cell signaling	http://amigo.geneontology.org/amigo/term/GO:0007267	1557	267	195.559	1.36532	2.06847e-08	2.1244e-06	40;43;116;134;185;321;374;406;434;488;491;590;595;610;627;650;695;712;774;776;781;783;869;942;944;945;1080;1131;1139;1142;1230;1277;1524;1601;1613;1621;1812;1815;1857;1906;1908;1943;1948;1949;1956;1958;1959;2044;2048;2069;2149;2250;2252;2255;2257;2487;253	HCN4;GPC6;BAIAP2;PLK2;CFTR;NPFFR2;GPR176;CHRM3;CHRNA7;TRIM9;CHRNB3;CTHRC1;ADCYAP1;LYPD1;CCR1;TC2N;COL1A1;ACVR1C;ADORA1;PRICKLE1;APCDD1;CNTN4;CX3CR1;DAB2;DAPK3;DBH;PRICKLE2;DACT2;DRD1;DRD4;AGTR1;DVL3;EDN1;EDN3;EFNA2;EFNB2;EFNB3;EGFR;EGR1;EGR2;EPHA5;EPHB2;L
GO:1903530	regulation of secretion by cell	http://amigo.geneontology.org/amigo/term/GO:1903530	615	125	77.2438	1.61825	2.08129e-08	2.1244e-06	43;116;134;136;185;247;284;406;488;776;929;1080;1149;1436;1815;1906;1908;1956;2044;2149;2207;2268;2335;2615;2624;2645;2696;2752;2867;3077;3162;3351;3569;3586;3589;3604;3625;3717;3737;3741;3747;3749;4923;4986;4988;5106;5443;5724;5781;5950;6382;6386;6504;65	RNF103-CHMP3;NR1H3;POSTN;CFTR;IL1RAPL1;TRIM9;CIDEA;ADCYAP1;TC2N;ACVR1C;ADORA1;ADORA2B;CSF1R;DRD4;AGTR1;EDN1;EDN3;EGFR;LGI3;EPHA5;F2R;FCER1G;RFX6;FGR;EXPH5;FN1;ALOX15B;LRRC32;GATA2;CLEC4E;GCK;IL36RN;GIPR;ANKRD1;C5AR2;TNFRSF21;GLUL;ANGPT1;FFAR2;STXBP6;PYCAR
GO:0002252	immune effector process	http://amigo.geneontology.org/amigo/term/GO:0002252	659	132	82.7702	1.59478	2.08894e-08	2.1244e-06	100;136;177;284;306;330;596;695;710;712;713;714;715;716;718;719;722;728;729;730;735;814;919;920;942;1015;1075;1378;1512;1621;1636;1675;1794;1880;1991;2207;2212;2214;2220;2268;2624;2867;3002;3055;3071;3077;3109;3162;3559;3569;3586;3663;3683;3764;3815;3824;	ADA;AP1M2;ARPC1B;CDH17;IRF9;TUBB4B;IFITM3;BAIAP2;BATF;POLR3G;CTSC;IRAK3;DUSP10;VSIG4;PGLYRP3;IL31RA;ADORA2B;CR1;PIK3R6;CTSH;DBH;ACE;CFD;AGER;DOCK2;GPR183;ELANE;FCER1G;FCGR2A;FCGR3A;FCN2;FGR;ZNF683;KLK5;SAMHD1;GATA2;CLEC4E;C5AR2;ANGPT1;FFAR2;PYCARD;TBX21;G
GO:0006813	potassium ion transport	http://amigo.geneontology.org/amigo/term/GO:0006813	215	57	27.0039	2.1108	2.11222e-08	2.1244e-06	116;134;480;481;610;776;1804;1812;1908;2645;3737;3738;3739;3741;3747;3748;3749;3755;3761;3762;3763;3764;3772;3775;3776;3781;3782;4842;4878;4986;6833;8514;8645;9132;9424;10021;10089;23415;27133;30819;30820;51083;54207;56660;57582;57628;60598;81831;84679;17	HCN4;KCNK7;KCNE1B;ADCYAP1;ADORA1;KCNG3;DPP6;DRD1;EDN3;KCNH4;NALCN;GCK;KCNH5;SLC9A9;SLC9C1;KCNIP2;KCNIP1;KCNT2;HCN1;KCNA2;KCNA3;KCNA4;KCNA5;KCNC2;KCNC3;KCNC4;KCNG1;KCNJ4;KCNJ5;KCNJ6;KCNJ8;KCNJ15;KCNK1;KCNK2;KCNN2;KCNN3;LRRC52;ATP1A4;ATP1B1;NOS1;NPPA;OPRK1;
GO:0007167	enzyme linked receptor protein signaling pathway	http://amigo.geneontology.org/amigo/term/GO:0007167	963	179	120.953	1.47992	2.19484e-08	2.18183e-06	94;134;284;285;374;534;627;650;655;695;780;860;920;1123;1149;1277;1281;1436;1535;1601;1634;1761;1839;1943;1948;1949;1956;1958;1978;2042;2044;2048;2065;2069;2152;2200;2201;2202;2246;2250;2252;2255;2257;2264;2268;2277;2322;2324;2331;2353;2444;2660;2662;2674	ARPC1B;BAIAP2;FST;MYL12A;NRG3;RBPMS;ESM1;PTPRT;FSTL1;CHN1;CIDEA;RASGRP4;COL1A1;COL3A1;ACVR1C;TRIM71;IL31RA;ADORA1;CD109;CSF1R;SERPINA12;DSG4;GDF7;KLB;CYBA;DAB2;DCN;DACT2;BMPER;DMRT1;HBEGF;EFNA2;EFNB2;EFNB3;EGFR;EGR1;EIF4EBP1;EPHA3;EPHA5;EPHB2;ERBB3;EREG;F
GO:0010562	positive regulation of phosphorus metabolic process	http://amigo.geneontology.org/amigo/term/GO:0010562	1030	189	129.368	1.46095	2.34933e-08	2.27871e-06	49;94;113;116;117;134;136;177;199;242;284;374;595;596;650;655;718;728;920;1062;1139;1230;1272;1326;1436;1601;1636;1647;1812;1815;1826;1839;1857;1880;1906;1908;1909;1956;1991;2065;2069;2149;2246;2252;2255;2264;2268;2322;2324;2357;2535;2660;2662;2675;2696;2	CENPE;NRG3;RUNDC3A;GADD45G;EDAR;RBPMS;ADCY7;CHRNA7;ADCYAP1;FAM129A;ADCYAP1R1;CCR1;CNTN1;PIFO;MAP3K8;IL31RA;ADORA1;ADORA2B;CSF1R;IL34;PIK3R6;PROM2;GDF7;NEK10;KLB;CDCA2;DAB2;ACE;LEXM;GADD45A;BMPER;AGER;DRD1;DRD4;DSCAM;HBEGF;DVL3;GPR183;EDN1;EDN3;EDNRA;EGFR;
GO:0045937	positive regulation of phosphate metabolic process	http://amigo.geneontology.org/amigo/term/GO:0045937	1030	189	129.368	1.46095	2.34933e-08	2.27871e-06	49;94;113;116;117;134;136;177;199;242;284;374;595;596;650;655;718;728;920;1062;1139;1230;1272;1326;1436;1601;1636;1647;1812;1815;1826;1839;1857;1880;1906;1908;1909;1956;1991;2065;2069;2149;2246;2252;2255;2264;2268;2322;2324;2357;2535;2660;2662;2675;2696;2	CENPE;NRG3;RUNDC3A;GADD45G;EDAR;RBPMS;ADCY7;CHRNA7;ADCYAP1;FAM129A;ADCYAP1R1;CCR1;CNTN1;PIFO;MAP3K8;IL31RA;ADORA1;ADORA2B;CSF1R;IL34;PIK3R6;PROM2;GDF7;NEK10;KLB;CDCA2;DAB2;ACE;LEXM;GADD45A;BMPER;AGER;DRD1;DRD4;DSCAM;HBEGF;DVL3;GPR183;EDN1;EDN3;EDNRA;EGFR;
GO:0019220	regulation of phosphate metabolic process	http://amigo.geneontology.org/amigo/term/GO:0019220	1580	270	198.448	1.36056	2.37227e-08	2.27871e-06	49;94;113;116;117;134;136;177;199;242;284;341;374;467;595;596;641;650;655;718;728;920;1033;1050;1062;1139;1230;1272;1326;1436;1601;1634;1636;1647;1812;1815;1826;1839;1844;1857;1880;1906;1908;1909;1956;1991;2065;2069;2149;2192;2203;2246;2252;2255;2264;2268	FARP1;TRIB1;CDKN3;CEBPA;CENPE;NRG3;NPFFR2;RUNDC3A;GADD45G;EDAR;RBPMS;PKIG;IRAK3;DUSP10;ADCY7;PIK3IP1;CHRNA7;ADCYAP1;IL22RA2;FAM129A;ADCYAP1R1;CCR1;HEXIM2;CNTN1;PIFO;MAP3K8;IL31RA;ADORA1;CD109;ADORA2B;CSF1R;PPP1R36;IL34;RTN4RL1;PIK3R6;PROM2;GDF7;NEK10;KLB;
GO:0043408	regulation of MAPK cascade	http://amigo.geneontology.org/amigo/term/GO:0043408	667	133	83.775	1.58759	2.44956e-08	2.32256e-06	116;134;136;177;242;284;467;650;655;728;1139;1230;1326;1436;1647;1815;1844;1857;1880;1906;1908;1956;1991;2149;2192;2246;2255;2264;2322;2324;2335;2357;2660;2662;2898;2911;3061;3480;3486;3569;3589;3625;3626;3717;3815;4254;4281;4486;4504;4616;4804;4914;4982;	TRIB1;NPFFR2;GADD45G;EDAR;IRAK3;DUSP10;CHRNA7;ADCYAP1;CCR1;MAP3K8;ADORA1;ADORA2B;CSF1R;PIK3R6;GDF7;NEK10;KLB;GADD45A;BMPER;AGER;DRD4;DUSP2;DVL3;GPR183;EDN1;EDN3;EGFR;ELANE;NRK;F2R;FBLN1;FGD2;FGF1;FGF10;FGFR4;FLT3;FLT4;FN1;PIK3R5;FPR1;ALOX12B;NPNT;MSTN;GDF
GO:0001525	angiogenesis	http://amigo.geneontology.org/amigo/term/GO:0001525	409	91	51.3703	1.77145	2.47225e-08	2.32256e-06	94;284;285;290;306;688;718;719;728;729;1139;1232;1512;1524;1634;1893;1906;1909;1948;2048;2069;2152;2191;2246;2255;2277;2324;2335;2624;2637;2683;2837;3162;3200;3213;3569;3689;3848;4240;4327;4804;4855;4897;5156;5168;5196;5228;5308;5740;6278;6356;6369;6461;6	HPSE;ESM1;CHRNA7;CCR3;E2F7;PIK3R6;CTSH;CX3CR1;DCN;BMPER;ECM1;EDN1;EDNRA;EFNB2;EPHB2;EREG;F3;FAP;UNC5B;THSD7A;FGF1;FGF10;VEGFD;VASH1;STAB1;SULF1;FLT4;FN1;DDAH1;PPP1R16B;GATA2;GBX2;B4GALT1;UTS2R;ANGPT1;ANGPT2;ANPEP;ANXA3;HMOX1;HOXA3;HOXB3;IL6;ITGB2;KRT1;MFG
GO:0098602	single organism cell adhesion	http://amigo.geneontology.org/amigo/term/GO:0098602	764	148	95.9582	1.54234	2.76679e-08	2.57101e-06	87;100;177;199;460;596;639;655;814;860;919;920;923;942;944;999;1005;1007;1008;1041;1310;1326;1794;1803;1828;1840;1880;1948;1949;1956;1958;1991;2192;2207;2335;2615;3037;3043;3071;3077;3109;3111;3122;3559;3569;3586;3620;3683;3689;3717;3815;3936;3955;3958;40	ADA;CDH7;CDH9;CDH10;EBI3;GPA33;CDSN;BATF;OLFM4;MYL12A;PDPN;POSTN;MMP24;PKP3;VSIG4;TNFRSF13C;COL19A1;MAP3K8;PIK3R6;DSG4;ROPN1B;CNTN4;LEXM;PKD1L1;ADAMTS18;AGER;DOCK2;DPP4;DSG1;DTX1;GPR183;EFNB2;EFNB3;EGFR;EGR1;AIF1;ELANE;FBLN1;FCER1G;FN1;SLC7A11;NPNT;ZNF683
GO:0001655	urogenital system development	http://amigo.geneontology.org/amigo/term/GO:0001655	317	75	39.8151	1.88371	2.9454e-08	2.70755e-06	185;247;284;285;384;596;650;655;1512;1634;1636;1948;1958;2048;2099;2200;2246;2255;2624;3037;3371;3400;3764;4070;4072;4311;4643;5017;5076;5125;5156;5228;5268;5950;5979;6382;6492;6495;6659;6943;7042;7161;7475;7477;7484;8549;8626;8692;8710;8842;8854;9096;232	OSR2;OSR1;CTSH;IRX2;RDH10;DCN;ACE;DACT2;BMPER;ADAMTS16;AGTR1;EFNB2;EGR1;EPHB2;ESR1;FBN1;FGF1;FGF10;SULF1;ALOX15B;NPNT;TIPARP;GATA2;ANGPT1;ANGPT2;KLF15;HAS2;TNC;ID4;FMN1;PKD1L3;KCNJ8;ARG2;TACSTD2;EPCAM;MME;MYO1E;OVOL1;PAX2;WDPCP;PLCE1;PCSK5;PDGFRA;PGF;SERP
GO:0051174	regulation of phosphorus metabolic process	http://amigo.geneontology.org/amigo/term/GO:0051174	1593	271	200.08	1.35446	3.41041e-08	3.10166e-06	49;94;113;116;117;134;136;177;199;242;284;341;374;467;595;596;641;650;655;718;728;920;1033;1050;1062;1139;1230;1272;1326;1436;1601;1634;1636;1647;1812;1815;1826;1839;1844;1857;1880;1906;1908;1909;1956;1991;2065;2069;2149;2192;2203;2246;2252;2255;2264;2268	FARP1;TRIB1;CDKN3;CEBPA;CENPE;NRG3;NPFFR2;RUNDC3A;GADD45G;EDAR;RBPMS;PKIG;IRAK3;DUSP10;ADCY7;PIK3IP1;CHRNA7;ADCYAP1;IL22RA2;FAM129A;ADCYAP1R1;CCR1;HEXIM2;CNTN1;PIFO;MAP3K8;IL31RA;ADORA1;CD109;ADORA2B;CSF1R;PPP1R36;IL34;RTN4RL1;PIK3R6;PROM2;GDF7;NEK10;KLB;
GO:0050776	regulation of immune response	http://amigo.geneontology.org/amigo/term/GO:0050776	825	157	103.62	1.51516	3.52218e-08	3.16959e-06	100;116;136;177;284;330;596;695;710;712;713;714;715;716;718;719;722;728;729;730;735;909;919;920;929;942;945;1277;1281;1308;1378;1508;1512;1520;1535;1675;1893;1991;2069;2099;2207;2212;2213;2214;2220;2268;2353;2357;2358;2359;2624;2867;3055;3071;3077;3109;31	ADA;NR1H3;ARPC1B;BAIAP2;POLR3G;HCST;IRAK3;DUSP10;VSIG4;PGLYRP3;TNFRSF13C;ADCYAP1;COL1A1;COL3A1;COL17A1;CD200R1;ADORA2B;CR1;PIK3R6;NFAM1;CTSB;CTSH;CTSS;CYBA;CFD;AGER;ECM1;ELANE;EREG;ESR1;FCER1G;FCGR2A;FCGR2B;FCGR3A;FCN2;FGR;FOS;FPR1;FPR2;FPR3;ZNF683;KLK5;S
GO:0009617	response to bacterium	http://amigo.geneontology.org/amigo/term/GO:0009617	492	104	61.7951	1.68298	4.24191e-08	3.77751e-06	306;338;383;639;728;920;923;929;942;944;1524;1535;1543;1634;1906;1991;2149;2207;2220;2255;2268;2326;2353;2919;3055;3394;3512;3569;3570;3586;3587;3595;3604;3620;3663;3717;3726;3764;4064;4069;4257;4360;4792;4804;4982;4986;4988;5105;5106;5142;5144;5179;5196;	NR1H3;TRIB1;BAIAP2;GNLY;GJB6;ADAMTS5;IRAK3;DUSP10;PGLYRP3;DCD;WFDC12;CX3CR1;CYBA;CYP1A1;DCN;EDN1;ELANE;F2R;FCER1G;FCN2;FGF10;FGR;STAB1;FMO1;FOS;KLK5;NOCT;CLEC4E;ANKRD1;TNFRSF21;PYCARD;CXCL1;HCK;ANXA3;APOB;NLRP10;IRF8;PALM3;JCHAIN;IL6;IL6R;IL10;IL10RA;IL12
GO:0051270	regulation of cellular component movement	http://amigo.geneontology.org/amigo/term/GO:0051270	790	151	99.2238	1.52181	4.87815e-08	4.29931e-06	87;94;100;134;199;247;284;285;306;488;596;650;719;728;1230;1277;1281;1436;1512;1524;1601;1613;1634;1636;1809;1812;1826;1839;1880;1893;1906;1907;1908;1956;1991;2065;2069;2149;2152;2192;2246;2252;2255;2268;2277;2324;2335;2683;2919;3036;3037;3071;3162;3480;3	ADA;HCN4;TRIB1;SEMA4B;OLFM4;PDPN;POSTN;NRG3;CCR1;COL1A1;COL3A1;ACVR1C;ADORA1;CSF1R;CTSH;CX3CR1;DAB2;DAPK3;DCN;ACE;BMPER;DPYSL3;DRD1;DSCAM;HBEGF;GPR183;ECM1;EDN1;EDN2;EDN3;EGFR;AIF1;ELANE;ERBB3;EREG;F2R;F3;FBLN1;FGF1;FGF7;FGF10;FGR;VEGFD;RRAS2;VASH1;INPP5F
GO:0022008	neurogenesis	http://amigo.geneontology.org/amigo/term/GO:0022008	1414	244	177.598	1.37389	5.35003e-08	4.637e-06	116;177;374;406;460;491;590;596;627;639;650;655;780;860;869;999;1002;1123;1272;1281;1436;1524;1613;1620;1641;1809;1812;1826;1840;1842;1880;1908;1943;1948;1949;1956;1959;2019;2042;2044;2048;2065;2115;2131;2173;2250;2255;2277;2331;2335;2535;2562;2624;2637;2	EPOP;CDH4;FRY;FARP1;LAMC3;OLFM1;BAIAP2;SEMA4B;POSTN;NRG3;CHL1;PLK2;MMP24;STMN2;KERA;IL1RAPL1;DUSP10;CHN1;CTHRC1;ADCYAP1;GRIN3A;TMC1;CNTN1;COL3A1;SLITRK4;ZNF280B;CSF1R;RTN4RL1;APCDD1;GDF7;CNTN4;CX3CR1;LINGO2;DAPK3;BRINP1;DCX;DCLK2;ARX;AGER;DPYSL3;DRD1;DSCA
GO:0070972	protein localization to endoplasmic reticulum	http://amigo.geneontology.org/amigo/term/GO:0070972	127	39	15.9512	2.44496	5.36978e-08	4.637e-06	3921;6130;6133;6134;6136;6142;6144;6152;6155;6159;6160;6161;6164;6167;6168;6170;6171;6175;6176;6189;6193;6201;6202;6206;6207;6208;6210;6222;6223;6224;6227;6229;6230;6232;6234;6235;9349;11224;23521	RPL35;RPL13A;RPSA;RPL7A;RPL9;RPL10;RPL12;RPL18A;RPL21;RPL24;RPL27;RPL29;RPL31;RPL32;RPL34;RPL37;RPL37A;RPL39;RPL41;RPLP0;RPLP1;RPS3A;RPS5;RPS7;RPS8;RPS12;RPS13;RPS14;RPS15A;RPS18;RPS19;RPS20;RPS21;RPS24;RPS25;RPS27;RPS28;RPS29;RPL23
GO:0034097	response to cytokine	http://amigo.geneontology.org/amigo/term/GO:0034097	785	150	98.5958	1.52136	5.52004e-08	4.71909e-06	199;284;330;338;361;383;596;695;929;942;1050;1230;1232;1238;1277;1281;1436;1524;1535;1612;1613;1634;1809;1893;1906;1907;1958;2069;2152;2322;2353;2532;2819;2919;3037;3055;3059;3122;3394;3559;3569;3570;3577;3579;3587;3595;3601;3604;3663;3717;3726;3815;4281;	NR1H3;EBI3;CALCOCO2;IRF9;IFITM3;CEBPA;POSTN;EDAR;IRAK3;TNFRSF13C;IL22RA2;CCR1;CCR3;ACKR2;COL1A1;COL3A1;IL31RA;CSF1R;RTN4RL1;CX3CR1;CYBA;DAPK1;DAPK3;DCN;DPYSL3;ECM1;EDN1;EDN2;EGR1;AIF1;EREG;F3;FLT3;RPL13A;FOS;FLRT2;FLRT1;ACKR1;NPNT;SAMHD1;IL36RN;ANKRD1;LAM
GO:0009967	positive regulation of signal transduction	http://amigo.geneontology.org/amigo/term/GO:0009967	1401	242	175.965	1.37527	5.60206e-08	4.74178e-06	94;100;116;117;134;136;177;242;247;284;330;406;467;596;627;638;650;655;718;728;920;1075;1123;1139;1230;1277;1281;1326;1436;1512;1535;1601;1613;1634;1647;1815;1839;1857;1869;1880;1893;1906;1908;1956;1991;2065;2069;2149;2151;2152;2246;2255;2264;2268;2322;23	ADA;NR1H3;TSPAN5;CTSC;PLK2;HPSE;HCST;GADD45G;EDAR;RBPMS;ESM1;CHN1;CHRNA7;RASGRP4;ADCYAP1;ADCYAP1R1;CCR1;COL1A1;COL3A1;MAP3K8;IL31RA;ADORA1;ADORA2B;ABRA;CSF1R;SERPINA12;PIK3R6;NFAM1;CTSH;GDF7;NEK10;KLB;CYBA;DAB2;DAPK3;DCN;GADD45A;BMPER;AGER;DRD4;HBEGF;DVL3
GO:0006956	complement activation	http://amigo.geneontology.org/amigo/term/GO:0006956	56	23	7.03358	3.27003	8.2757e-08	6.93617e-06	710;712;713;714;715;716;718;719;722;728;729;730;735;1378;1675;2220;3848;5627;8547;11326;27202;51279;55061	VSIG4;CR1;CFD;FCN2;C5AR2;KRT1;C1RL;SUSD4;PROS1;SERPING1;C1QA;C1QB;C1QC;C1R;C1S;C3;C3AR1;C4BPA;C5AR1;C6;C7;C9;FCN3
GO:0048699	generation of neurons	http://amigo.geneontology.org/amigo/term/GO:0048699	1319	229	165.666	1.3823	8.7574e-08	7.26864e-06	116;177;374;406;460;491;590;596;627;639;650;655;780;860;869;999;1002;1123;1272;1281;1436;1524;1613;1620;1641;1809;1812;1826;1840;1842;1880;1908;1943;1948;1949;1956;1959;2019;2042;2044;2048;2115;2131;2277;2331;2335;2535;2562;2624;2637;2670;3213;3236;3371;3	EPOP;CDH4;FRY;FARP1;OLFM1;BAIAP2;SEMA4B;POSTN;NRG3;CHL1;PLK2;STMN2;KERA;IL1RAPL1;DUSP10;CHN1;CTHRC1;ADCYAP1;GRIN3A;TMC1;CNTN1;COL3A1;SLITRK4;ZNF280B;CSF1R;RTN4RL1;GDF7;CNTN4;CX3CR1;LINGO2;DAPK3;BRINP1;DCX;DCLK2;ARX;AGER;DPYSL3;DRD1;DSCAM;DTX1;ECM2;GPR183;
GO:0001932	regulation of protein phosphorylation	http://amigo.geneontology.org/amigo/term/GO:0001932	1272	222	159.763	1.38956	9.23752e-08	7.59342e-06	94;113;116;134;136;177;199;242;284;374;467;595;596;641;650;655;718;728;920;1033;1050;1062;1139;1230;1272;1326;1436;1601;1634;1636;1647;1815;1839;1844;1857;1880;1906;1908;1956;1991;2065;2069;2149;2192;2246;2252;2255;2264;2268;2322;2324;2335;2357;2660;2662;	TRIB1;CDKN3;CEBPA;CENPE;NRG3;NPFFR2;GADD45G;EDAR;RBPMS;PKIG;IRAK3;DUSP10;ADCY7;CHRNA7;ADCYAP1;IL22RA2;FAM129A;CCR1;HEXIM2;CNTN1;MAP3K8;IL31RA;ADORA1;CD109;ADORA2B;CSF1R;IL34;RTN4RL1;PIK3R6;PROM2;GDF7;NEK10;KLB;DAB2;DCN;ACE;GADD45A;BMPER;AGER;DRD4;HBEGF;DU
GO:0098609	cell-cell adhesion	http://amigo.geneontology.org/amigo/term/GO:0098609	1138	202	142.932	1.41325	1.04005e-07	8.46797e-06	87;100;177;199;460;596;639;650;655;814;822;860;869;919;920;923;942;944;999;1002;1004;1005;1007;1008;1015;1041;1310;1326;1364;1794;1803;1823;1825;1826;1828;1830;1840;1880;1948;1949;1956;1958;1991;2023;2125;2196;2207;2615;2810;3037;3043;3071;3077;3109;3111;	ADA;CDH4;CDH6;CDH7;CDH9;CDH10;EBI3;CDH17;GPA33;CDSN;BAIAP2;BATF;MYL12A;PDPN;MMP24;PTPRT;IL1RAPL1;PKP3;VSIG4;TNFRSF13C;FAT3;COL19A1;MAP3K8;CLDN4;PIK3R6;DSG4;ROPN1B;CNTN4;LEXM;PKD1L1;ADAMTS18;AGER;DOCK2;DPP4;DSC1;DSC3;DSCAM;DSG1;DSG3;DTX1;GPR183;EFNB2;EFNB3
GO:0050678	regulation of epithelial cell proliferation	http://amigo.geneontology.org/amigo/term/GO:0050678	292	69	36.6751	1.88138	1.09932e-07	8.8661e-06	94;284;383;595;650;728;1232;1515;1535;1893;1948;1956;2069;2152;2246;2252;2255;2277;2324;2683;2752;2810;3037;3569;3586;4070;4804;5076;5080;5228;5268;5798;5909;6356;6369;6495;6591;6869;6899;7039;7042;7049;7057;7060;7424;7472;7480;7494;7857;8013;8626;8854;22	OSR2;CCR3;OSR1;CD109;CTSV;CYBA;ECM1;EFNB2;EGFR;EREG;F3;FGF1;FGF7;FGF10;VEGFD;VASH1;SULF1;FLT4;PPP1R16B;B4GALT1;C5AR2;GLUL;SFN;ANGPT1;HAS2;IL6;IL10;ARG1;TACSTD2;NRARP;NGFR;PAX2;PAX6;PGF;SERPINB5;EPB41L4B;DLL4;EAF2;SLURP1;PTPRN;RAP1GAP;CCND1;CCL11;CCL24;NOD
GO:0061436	establishment of skin barrier	http://amigo.geneontology.org/amigo/term/GO:0061436	18	12	2.26079	5.30787	1.3351e-07	1.06671e-05	242;1364;2312;2810;3848;3868;8626;9076;26154;56603;59344;388698	CLDN4;FLG;ALOX12B;ABCA12;SFN;KRT1;KRT16;FLG2;CYP26B1;ALOXE3;TP63;CLDN1
GO:0010243	response to organonitrogen compound	http://amigo.geneontology.org/amigo/term/GO:0010243	777	147	97.591	1.50629	1.42298e-07	1.1264e-05	100;113;185;199;366;374;383;534;590;595;596;610;641;655;688;728;999;1080;1139;1142;1277;1281;1307;1535;1583;1621;1812;1815;1906;1956;1958;1959;1978;2069;2200;2322;2350;2353;2354;2562;2645;2660;2743;2784;2786;2819;3061;3162;3351;3480;3569;3586;3625;3663;37	ADA;HCN4;BAIAP2;CFTR;NPFFR2;IRAK3;ADCY7;CHRNA7;CHRNB3;LYPD1;COL1A1;COL3A1;ACVR1C;COL16A1;SERPINA12;CYBA;CYP11A1;DBH;DRD1;DRD4;AGTR1;EDN1;EGFR;EGR1;EGR2;EIF4EBP1;AIF1;EREG;FBN1;FLT3;ADGRL3;FOLR2;FOS;FOSB;SLC7A11;GABRB3;GCK;MSTN;CACYBP;GLRB;GNB3;GNG4;GPD1;K
GO:0007610	behavior	http://amigo.geneontology.org/amigo/term/GO:0007610	542	110	68.075	1.61586	1.60938e-07	1.26226e-05	100;116;134;321;434;460;491;590;596;774;814;1139;1201;1524;1620;1621;1803;1812;1815;1826;1949;1956;1959;2019;2048;2115;2257;2334;2353;2515;2743;2837;2894;2898;2911;2915;3061;3236;3274;3351;3375;3569;3620;3737;3776;3815;4009;4045;4885;4886;4914;4923;4986;4	ADA;CHL1;PLK2;CHRNA7;ADCYAP1;LYPD1;MSS51;CLN3;GJB4;ADORA1;CX3CR1;BRINP1;DBH;BBS12;DPP4;DRD1;DRD4;DSCAM;EFNB3;EGFR;EGR2;EN1;EPHB2;ETV1;FGF12;INPP5F;SHANK2;SORCS3;ADGRL3;CUX2;AFF2;FOS;SEZ6L;ADAM2;NEGR1;SLITRK5;NPAS4;PCDH17;HPGDS;GLRB;FUOM;UTS2R;GRID1;GRIK2;
GO:0030595	leukocyte chemotaxis	http://amigo.geneontology.org/amigo/term/GO:0030595	184	49	23.1103	2.12026	1.74738e-07	1.35803e-05	199;719;728;1230;1880;1906;1907;1908;2207;2277;2350;2867;2919;3071;3569;3570;3577;3579;3586;3689;3815;3958;5142;5144;5196;5228;5473;5919;6223;6278;6356;6357;6360;6362;6366;6369;6504;6850;7042;7057;7060;7226;7424;7852;7857;7941;27202;58191;79148	CCR1;GPR183;EDN1;EDN2;EDN3;AIF1;FCER1G;VEGFD;FOLR2;C5AR2;FFAR2;CXCL1;NCKAP1L;IL6;IL6R;CXCR1;CXCR2;IL10;ITGB2;KIT;LGALS3;PDE4B;PDE4D;PF4;PGF;PPBP;CXCL16;RARRES2;RPS19;S100A7;CCL11;CCL13;CCL16;CCL18;CCL21;CCL24;SLAMF1;SYK;TGFB2;THBS1;THBS4;C3AR1;TRPM2;C5AR1
GO:0072376	protein activation cascade	http://amigo.geneontology.org/amigo/term/GO:0072376	80	28	10.048	2.78663	1.96384e-07	1.51251e-05	710;712;713;714;715;716;718;719;722;728;729;730;735;1378;1675;2152;2157;2162;2192;2220;3827;3848;5627;8547;11326;27202;51279;55061	VSIG4;CR1;CFD;F3;F8;F13A1;FBLN1;FCN2;C5AR2;KNG1;KRT1;C1RL;SUSD4;PROS1;SERPING1;C1QA;C1QB;C1QC;C1R;C1S;C3;C3AR1;C4BPA;C5AR1;C6;C7;C9;FCN3
GO:0071345	cellular response to cytokine stimulus	http://amigo.geneontology.org/amigo/term/GO:0071345	691	133	86.7894	1.53245	2.09988e-07	1.60107e-05	199;284;330;338;361;383;695;942;1050;1230;1232;1238;1277;1436;1524;1535;1612;1613;1634;1809;1893;1906;1907;1958;2069;2152;2322;2532;2819;2919;3037;3055;3059;3122;3394;3559;3569;3570;3577;3579;3587;3595;3601;3604;3663;3717;3815;4281;4311;4360;4486;4502;450	NR1H3;EBI3;IRF9;IFITM3;CEBPA;POSTN;EDAR;IRAK3;TNFRSF13C;IL22RA2;CCR1;CCR3;ACKR2;COL1A1;IL31RA;CSF1R;RTN4RL1;CX3CR1;CYBA;DAPK1;DAPK3;DCN;DPYSL3;ECM1;EDN1;EDN2;EGR1;AIF1;EREG;F3;FLT3;RPL13A;FLRT2;FLRT1;ACKR1;NPNT;SAMHD1;IL36RN;ANKRD1;IL37;TNFRSF21;GPD1;ANGP
GO:0030155	regulation of cell adhesion	http://amigo.geneontology.org/amigo/term/GO:0030155	627	123	78.751	1.56188	2.11628e-07	1.60107e-05	94;100;177;199;284;285;596;639;650;655;780;814;919;920;923;942;999;1277;1307;1326;1613;1803;1826;1840;1842;1948;1949;1991;2042;2065;2192;2335;2615;3037;3071;3077;3109;3111;3122;3371;3559;3569;3586;3620;3717;3827;3958;4070;4072;4651;5058;5212;5270;5328;534	ADA;EDIL3;EBI3;OLFM4;POSTN;VSIG4;TNFRSF13C;COL1A1;COL16A1;MAP3K8;COL26A1;PIK3R6;DAPK3;DACT2;ADAMTS18;AGER;DPP4;DSCAM;DTX1;ECM2;EFNB2;EFNB3;AIF1;ELANE;EPHA3;ERBB3;FBLN1;FN1;NPNT;ZNF683;LRRC32;TNFRSF21;ADAMDEC1;ANGPT1;ANGPT2;RELL2;PYCARD;RHOD;HAS2;NCKAP1L;H
GO:0043207	response to external biotic stimulus	http://amigo.geneontology.org/amigo/term/GO:0043207	771	145	96.8374	1.49736	2.50907e-07	1.87529e-05	306;330;338;383;596;639;695;728;919;920;923;929;942;944;1524;1535;1543;1634;1794;1906;1991;2023;2149;2207;2220;2255;2268;2326;2353;2919;3055;3394;3512;3559;3569;3570;3586;3587;3595;3604;3620;3663;3717;3726;3764;4064;4069;4257;4360;4486;4792;4804;4982;4986	AP1M2;NR1H3;TRIB1;CALCOCO2;IRF9;IFITM3;BAIAP2;BATF;GNLY;POLR3G;GJB6;ADAMTS5;IRAK3;DUSP10;PGLYRP3;BATF2;DCD;WFDC12;IL31RA;CX3CR1;CYBA;CYP1A1;DCN;DOCK2;EDN1;ELANE;ENO1;F2R;FCER1G;FCN2;FGF10;FGR;STAB1;FMO1;COTL1;FOS;KLK5;NOCT;SAMHD1;CLEC4E;IL36RN;ANKRD1;TNFR
GO:0060326	cell chemotaxis	http://amigo.geneontology.org/amigo/term/GO:0060326	241	59	30.2695	1.94915	2.52261e-07	1.87529e-05	185;199;719;728;1230;1839;1880;1906;1907;1908;2207;2246;2277;2350;2357;2358;2359;2867;2919;3071;3569;3570;3577;3579;3586;3689;3815;3958;5142;5144;5156;5196;5228;5473;5919;6223;6278;6356;6357;6360;6362;6366;6369;6504;6850;7042;7057;7060;7074;7226;7424;7852	CCR1;HBEGF;AGTR1;GPR183;EDN1;EDN2;EDN3;AIF1;FCER1G;FGF1;VEGFD;FOLR2;FPR1;FPR2;FPR3;C5AR2;FFAR2;CXCL1;NCKAP1L;IL6;IL6R;CXCR1;CXCR2;IL10;ITGB2;KIT;LGALS3;LEF1;PDE4B;PDE4D;PDGFRA;PF4;PGF;PPBP;PLEKHG5;CXCL16;RARRES2;RPS19;S100A7;CCL11;CCL13;CCL16;CCL18;CCL21;
GO:0072001	renal system development	http://amigo.geneontology.org/amigo/term/GO:0072001	282	66	35.4191	1.8634	3.00567e-07	2.21512e-05	185;284;285;384;596;650;655;1512;1634;1636;1948;1958;2200;2246;2255;3037;3764;4070;4072;4311;4643;5017;5076;5125;5156;5228;5950;5979;6382;6492;6495;6659;6943;7042;7161;7475;7477;7484;8549;8626;8692;8710;8842;8854;9096;23213;25976;28999;51057;51196;54361;5	OSR2;OSR1;CTSH;IRX2;RDH10;DCN;ACE;DACT2;BMPER;ADAMTS16;AGTR1;EFNB2;EGR1;FBN1;FGF1;FGF10;SULF1;NPNT;TIPARP;ANGPT1;ANGPT2;KLF15;HAS2;FMN1;PKD1L3;KCNJ8;ARG2;TACSTD2;EPCAM;MME;MYO1E;OVOL1;PAX2;WDPCP;PLCE1;PCSK5;PDGFRA;PGF;WNT4;KIF26B;RBP4;BCL2;RET;SDC1;SIM1;S
GO:0045597	positive regulation of cell differentiation	http://amigo.geneontology.org/amigo/term/GO:0045597	826	153	103.745	1.47476	3.06061e-07	2.23633e-05	94;100;116;177;185;247;338;406;596;627;639;650;655;688;695;860;942;963;1002;1050;1052;1230;1272;1277;1524;1601;1620;1809;1826;1906;1908;1948;2042;2048;2201;2335;2353;2487;2624;2670;2810;3037;3059;3071;3400;3486;3559;3569;3570;3717;3726;3815;3897;3958;4070	ADA;CDH4;TRIB1;OLFM1;BAIAP2;CEBPA;CEBPD;OLFM4;STMN2;IL1RAPL1;CTHRC1;ADCYAP1;CCR1;CNTN1;COL1A1;IL34;PIK3R6;ADIG;GDF7;CX3CR1;DAB2;BRINP1;AGER;DPYSL3;DSCAM;AGTR1;EDN1;EDN3;EFNB2;EPHA3;EPHB2;FBN2;CUX2;FN1;FOS;ALOX15B;FRZB;NPNT;NEGR1;BAMBI;NOCT;TENM4;GATA2;GFA
GO:0045595	regulation of cell differentiation	http://amigo.geneontology.org/amigo/term/GO:0045595	1500	252	188.4	1.33758	3.26743e-07	2.36723e-05	94;100;116;177;185;247;338;374;406;595;596;627;639;650;655;688;695;714;814;860;942;963;1002;1050;1052;1123;1230;1272;1277;1281;1524;1601;1620;1809;1826;1840;1869;1880;1903;1906;1908;1948;1956;2042;2048;2069;2192;2200;2201;2202;2255;2331;2335;2353;2487;262	ADA;CDH4;NR1H3;TRIB1;LRRC17;OLFM1;BAIAP2;CEBPA;SEMA4B;CEBPD;OLFM4;POSTN;NRG3;TOB2;PLK2;LILRB4;STMN2;IL1RAPL1;DUSP10;CHN1;PGLYRP3;CTHRC1;ADCYAP1;TWIST2;HIST4H4;JDP2;CCR1;CNTN1;COL1A1;COL3A1;OSR1;CD109;PRICKLE1;IL34;PIK3R6;ADIG;CHADL;NFAM1;GDF7;CNTN4;CX3CR1
GO:0030334	regulation of cell migration	http://amigo.geneontology.org/amigo/term/GO:0030334	677	130	85.031	1.52885	3.30509e-07	2.37439e-05	94;100;134;199;247;284;285;306;596;650;719;728;1230;1277;1281;1436;1512;1524;1601;1613;1634;1636;1809;1812;1839;1880;1893;1906;1907;1908;1956;1991;2149;2152;2246;2252;2255;2268;2277;2324;2335;2919;3036;3037;3071;3162;3480;3486;3569;3570;3717;3815;3868;395	ADA;TRIB1;SEMA4B;OLFM4;POSTN;NRG3;CCR1;COL1A1;COL3A1;ACVR1C;ADORA1;CSF1R;CTSH;CX3CR1;DAB2;DAPK3;DCN;ACE;BMPER;DPYSL3;DRD1;HBEGF;GPR183;ECM1;EDN1;EDN2;EDN3;EGFR;AIF1;ELANE;F2R;F3;FGF1;FGF7;FGF10;FGR;VEGFD;RRAS2;VASH1;SULF1;FLT4;FN1;TMEFF2;FLRT2;ALOX15B;C5A
GO:0072359	circulatory system development	http://amigo.geneontology.org/amigo/term/GO:0072359	920	167	115.552	1.44524	3.36187e-07	2.39505e-05	94;284;285;290;306;338;639;650;655;688;718;719;728;729;1139;1232;1277;1281;1301;1512;1524;1634;1747;1857;1893;1906;1909;1948;1956;1958;2048;2065;2069;2152;2191;2200;2246;2255;2257;2274;2277;2307;2324;2335;2535;2624;2637;2683;2837;3037;3162;3200;3213;3569;	OLFM1;PDPN;HPSE;ESM1;CHRNA7;CCR3;COL1A1;COL3A1;XIRP2;COL11A1;OSR1;SGCZ;PRICKLE1;E2F7;PIK3R6;CTSH;CX3CR1;DCN;DAW1;BMPER;DLX3;DVL3;ECM1;EDN1;EDNRA;EFNB2;EGFR;EGR1;EPHB2;ERBB3;EREG;F3;FAP;UNC5B;FBN1;THSD7A;FGF1;FGF10;FGF12;FHL2;VEGFD;VASH1;FOXS1;STAB1;SULF1;
GO:0051707	response to other organism	http://amigo.geneontology.org/amigo/term/GO:0051707	770	144	96.7118	1.48896	3.8908e-07	2.74896e-05	306;330;338;383;596;639;695;728;919;920;923;929;942;944;1524;1535;1543;1634;1794;1906;1991;2023;2149;2207;2220;2255;2268;2326;2353;2919;3055;3394;3512;3559;3569;3570;3586;3587;3595;3604;3620;3663;3717;3726;3764;4064;4069;4257;4360;4486;4792;4804;4982;4986	AP1M2;NR1H3;TRIB1;CALCOCO2;IRF9;IFITM3;BAIAP2;BATF;GNLY;POLR3G;GJB6;ADAMTS5;IRAK3;DUSP10;PGLYRP3;BATF2;DCD;WFDC12;IL31RA;CX3CR1;CYBA;CYP1A1;DCN;DOCK2;EDN1;ELANE;ENO1;F2R;FCER1G;FCN2;FGF10;FGR;STAB1;FMO1;COTL1;FOS;KLK5;NOCT;SAMHD1;CLEC4E;IL36RN;ANKRD1;TNFR
GO:0007169	transmembrane receptor protein tyrosine kinase signaling pathway	http://amigo.geneontology.org/amigo/term/GO:0007169	667	128	83.775	1.5279	4.22402e-07	2.95993e-05	134;284;285;374;534;627;650;695;780;860;920;1123;1277;1436;1535;1634;1839;1943;1948;1949;1956;1978;2042;2044;2048;2065;2069;2152;2202;2246;2250;2252;2255;2257;2264;2268;2277;2322;2324;2444;2660;2674;2675;3055;3071;3092;3480;3486;3489;3645;3717;3815;4035;4	ARPC1B;BAIAP2;MYL12A;NRG3;ESM1;PTPRT;CHN1;RASGRP4;COL1A1;TRIM71;IL31RA;ADORA1;CSF1R;SERPINA12;KLB;CYBA;DCN;HBEGF;EFNA2;EFNB2;EFNB3;EGFR;EIF4EBP1;EPHA3;EPHA5;EPHB2;ERBB3;EREG;F3;EFEMP1;FAM83B;FGF1;FGF5;FGF7;FGF10;FGF12;FGFR4;FGR;VEGFD;FSTL4;SULF1;FLT3;FLT4
GO:0015672	monovalent inorganic cation transport	http://amigo.geneontology.org/amigo/term/GO:0015672	502	102	63.0511	1.61774	4.2917e-07	2.9829e-05	40;116;134;480;481;534;610;776;1272;1346;1349;1804;1812;1815;1908;2257;2645;3737;3738;3739;3741;3747;3748;3749;3755;3761;3762;3763;3764;3772;3775;3776;3781;3782;4697;4842;4878;4986;5270;5652;6005;6323;6326;6327;6328;6329;6332;6334;6335;6523;6527;6564;6565	HCN4;KCNK7;KCNE1B;SLC38A3;SLC46A1;ADCYAP1;CNTN1;OSR1;ADORA1;COX7A1;COX7B;SLC36A2;NKAIN2;COX7B2;KCNG3;DPP6;DRD1;DRD4;EDN3;SLC36A1;FGF12;GPD1L;KCNH4;ATP1B4;SLC17A8;NALCN;GCK;KCNH5;SLC9A9;SLC9C1;KCNIP2;KCNIP1;KCNT2;HCN1;KCNA2;KCNA3;KCNA4;KCNA5;KCNC2;KCNC3;KC
GO:2000145	regulation of cell motility	http://amigo.geneontology.org/amigo/term/GO:2000145	727	137	91.311	1.50037	4.83253e-07	3.33172e-05	94;100;134;199;247;284;285;306;596;650;719;728;1230;1277;1281;1436;1512;1524;1601;1613;1634;1636;1809;1812;1839;1880;1893;1906;1907;1908;1956;1991;2065;2069;2149;2152;2192;2246;2252;2255;2268;2277;2324;2335;2919;3036;3037;3071;3162;3480;3486;3569;3570;371	ADA;TRIB1;SEMA4B;OLFM4;POSTN;NRG3;CCR1;COL1A1;COL3A1;ACVR1C;ADORA1;CSF1R;CTSH;CX3CR1;DAB2;DAPK3;DCN;ACE;BMPER;DPYSL3;DRD1;HBEGF;GPR183;ECM1;EDN1;EDN2;EDN3;EGFR;AIF1;ELANE;ERBB3;EREG;F2R;F3;FBLN1;FGF1;FGF7;FGF10;FGR;VEGFD;RRAS2;VASH1;INPP5F;SULF1;FLT4;FN1;
GO:0002274	myeloid leukocyte activation	http://amigo.geneontology.org/amigo/term/GO:0002274	158	43	19.8448	2.16682	5.11334e-07	3.46936e-05	136;199;306;695;814;942;1524;1794;1907;2207;2268;2624;3162;3579;3586;3815;5359;5473;5724;5791;6504;6542;6556;6622;6688;6850;7057;7097;7305;7535;8013;8673;8692;8832;10062;10538;29108;50487;51311;51744;84106;116071;133396	NR1H3;BATF;BATF2;IL31RA;ADORA2B;CX3CR1;DOCK2;EDN2;AIF1;FCER1G;FGR;GATA2;PYCARD;ANXA3;HMOX1;CXCR2;IL10;KIT;PLA2G3;TLR8;CD244;PLSCR1;PPBP;PTAFR;PTPRE;SLAMF1;SLC7A2;SLC11A1;SNCA;SPI1;SYK;BTK;THBS1;TLR2;TYROBP;ZAP70;NR4A3;CAMK4;PRAM1;VAMP8;HYAL2;CD84;CD86
GO:0050679	positive regulation of epithelial cell proliferation	http://amigo.geneontology.org/amigo/term/GO:0050679	158	43	19.8448	2.16682	5.11334e-07	3.46936e-05	94;383;595;650;728;1232;1535;1893;1956;2152;2246;2252;2255;2277;2324;2683;2752;3037;3569;3586;5076;5228;5798;6356;6369;6869;6899;7039;7060;7424;7472;7494;7857;8013;8626;26051;27202;64127;79805;80139;116039;130497;441478	OSR2;CCR3;OSR1;CYBA;ECM1;EGFR;F3;FGF1;FGF7;FGF10;VEGFD;FLT4;PPP1R16B;B4GALT1;C5AR2;GLUL;HAS2;IL6;IL10;ARG1;NRARP;PAX2;PGF;PTPRN;CCND1;CCL11;CCL24;NOD2;BMP2;TACR1;TBX1;TGFA;THBS4;C5AR1;VEGFC;WNT2;XBP1;SCG2;VASH2;NR4A3;ZNF703;TP63;ACVRL1
GO:0044708	single-organism behavior	http://amigo.geneontology.org/amigo/term/GO:0044708	393	84	49.3607	1.70176	5.20773e-07	3.50558e-05	100;116;134;434;590;596;814;1139;1201;1524;1620;1621;1803;1812;1815;1949;1956;1959;2019;2048;2115;2257;2334;2353;2515;2743;2837;2898;2915;3061;3236;3274;3569;3737;3776;3815;4009;4045;4885;4914;4923;4986;4988;5079;5179;5270;6285;6335;6529;6532;6622;6712;68	ADA;CHL1;PLK2;CHRNA7;ADCYAP1;LYPD1;CLN3;GJB4;ADORA1;CX3CR1;BRINP1;DBH;DPP4;DRD1;DRD4;EFNB3;EGFR;EGR2;EN1;EPHB2;ETV1;FGF12;INPP5F;SHANK2;SORCS3;CUX2;AFF2;FOS;SEZ6L;ADAM2;SLITRK5;NPAS4;PCDH17;GLRB;UTS2R;GRIK2;GRM5;HCRTR1;HOXD10;HRH2;IL6;KCNA2;KCNK2;KIT;LMX1
GO:0042325	regulation of phosphorylation	http://amigo.geneontology.org/amigo/term/GO:0042325	1363	231	171.192	1.34936	5.43845e-07	3.63229e-05	94;113;116;134;136;177;199;242;284;374;467;595;596;641;650;655;718;728;920;1033;1050;1062;1139;1230;1272;1326;1436;1601;1634;1636;1647;1815;1826;1839;1844;1857;1880;1906;1908;1956;1991;2065;2069;2149;2192;2203;2246;2252;2255;2264;2268;2322;2324;2335;2357;	TRIB1;CDKN3;CEBPA;CENPE;NRG3;NPFFR2;GADD45G;EDAR;RBPMS;PKIG;IRAK3;DUSP10;ADCY7;PIK3IP1;CHRNA7;ADCYAP1;IL22RA2;FAM129A;CCR1;HEXIM2;CNTN1;PIFO;MAP3K8;IL31RA;ADORA1;CD109;ADORA2B;CSF1R;IL34;RTN4RL1;PIK3R6;PROM2;GDF7;NEK10;KLB;DAB2;DCN;ACE;LEXM;GADD45A;BMPER;
GO:0048878	chemical homeostasis	http://amigo.geneontology.org/amigo/term/GO:0048878	1048	185	131.628	1.40547	5.494e-07	3.64095e-05	113;116;117;134;185;242;338;361;366;480;481;488;489;491;534;596;719;728;730;771;781;794;844;920;1050;1080;1139;1152;1201;1230;1232;1317;1318;1364;1512;1535;1621;1634;1812;1815;1903;1906;1907;1908;1909;1956;1991;2044;2099;2149;2151;2257;2264;2312;2357;2358	HCN4;NR1H3;CEBPA;SCGN;CORIN;CFTR;GJB6;SLC26A1;ADCY7;SLC46A1;CHRNA7;CKB;ADCYAP1;ADCYAP1R1;CLN3;CCR1;CCR3;SLC31A1;SLC31A2;ADORA1;CLDN4;CTSH;CYBA;DBH;DCN;OIT3;DRD1;DRD4;AGTR1;S1PR3;EDN1;EDN2;EDN3;EDNRA;EGFR;ELANE;DHRS7C;EPHA5;ESR1;F2R;F2RL2;RFX6;FGF12;FGFR4;
GO:0042327	positive regulation of phosphorylation	http://amigo.geneontology.org/amigo/term/GO:0042327	914	165	114.798	1.43731	5.67683e-07	3.73317e-05	94;113;116;134;136;177;199;242;284;374;595;596;650;655;718;728;920;1062;1139;1230;1272;1326;1436;1601;1636;1647;1815;1826;1839;1857;1880;1906;1908;1956;1991;2065;2069;2149;2246;2252;2255;2264;2268;2322;2324;2357;2660;2662;2675;2819;2911;3059;3061;3071;307	CENPE;NRG3;GADD45G;EDAR;RBPMS;ADCY7;CHRNA7;ADCYAP1;FAM129A;CCR1;CNTN1;PIFO;MAP3K8;IL31RA;ADORA1;ADORA2B;CSF1R;IL34;PIK3R6;PROM2;GDF7;NEK10;KLB;DAB2;ACE;LEXM;GADD45A;BMPER;AGER;DRD4;DSCAM;HBEGF;DVL3;GPR183;EDN1;EDN3;EGFR;AIF1;ELANE;NRK;ERBB3;EREG;F2R;FGD2;
GO:0045321	leukocyte activation	http://amigo.geneontology.org/amigo/term/GO:0045321	711	134	89.3014	1.50054	6.42624e-07	4.19374e-05	100;136;177;199;306;596;639;695;814;860;919;920;923;942;944;1015;1326;1524;1794;1803;1840;1880;1906;1907;1948;1949;1958;2207;2255;2268;2322;2615;2624;3071;3077;3109;3111;3122;3162;3559;3569;3579;3586;3589;3620;3683;3689;3815;3936;3955;3958;4064;4914;5058;	ADA;NR1H3;EBI3;CDH17;BATF;VSIG4;PGLYRP3;TNFRSF13C;BATF2;MAP3K8;IL31RA;ADORA2B;PIK3R6;NFAM1;CX3CR1;LEXM;AGER;DOCK2;DPP4;DTX1;GPR183;EDN1;EDN2;EFNB2;EFNB3;EGR1;AIF1;FCER1G;FGF10;FGR;FLT3;ZNF683;LRRC32;GATA2;CLEC4E;TNFRSF21;PYCARD;TBX21;ANXA3;NCKAP1L;HFE;CD2
GO:0001934	positive regulation of protein phosphorylation	http://amigo.geneontology.org/amigo/term/GO:0001934	876	159	110.025	1.44512	6.55263e-07	4.24382e-05	94;113;116;134;136;177;199;242;284;374;595;596;650;655;718;728;920;1062;1139;1230;1272;1326;1436;1601;1636;1647;1815;1839;1857;1880;1906;1908;1956;1991;2065;2069;2149;2246;2252;2255;2264;2322;2324;2357;2660;2662;2675;2911;3059;3061;3071;3077;3306;3486;356	CENPE;NRG3;GADD45G;EDAR;RBPMS;ADCY7;CHRNA7;ADCYAP1;FAM129A;CCR1;CNTN1;MAP3K8;IL31RA;ADORA1;ADORA2B;CSF1R;IL34;PIK3R6;PROM2;GDF7;NEK10;KLB;DAB2;ACE;GADD45A;BMPER;AGER;DRD4;HBEGF;DVL3;GPR183;EDN1;EDN3;EGFR;AIF1;ELANE;NRK;ERBB3;EREG;F2R;FGD2;FGF1;FGF7;FGF10;
GO:0035637	multicellular organismal signaling	http://amigo.geneontology.org/amigo/term/GO:0035637	192	49	24.1151	2.03192	6.98352e-07	4.48888e-05	480;481;488;489;491;776;779;781;783;844;1812;2257;2898;3569;3737;3741;3761;3762;3775;3781;4842;4878;4880;4897;5023;5144;6263;6323;6326;6327;6328;6329;6332;6334;6335;8913;9424;10021;10699;27091;27092;30819;30820;54112;55799;55800;59283;60598;93589	HCN4;CORIN;DRD1;FGF12;CACNG5;CACNG4;GRIK2;KCNIP2;KCNIP1;IL6;KCNA2;KCNA5;KCNJ4;KCNJ5;KCNK1;KCNN2;ATP1A4;ATP1B1;NOS1;NPPA;ATP2A2;NPPC;ATP2A3;NRCAM;ATP2B2;P2RX1;PDE4D;GPR88;CACNA2D3;SCN3B;CACNG8;KCNK15;RYR3;SCN1A;SCN2A;SCN2B;SCN3A;SCN4A;SCN7A;SCN8A;SCN9A;CAC
GO:0033561	regulation of water loss via skin	http://amigo.geneontology.org/amigo/term/GO:0033561	20	12	2.51199	4.77708	7.09929e-07	4.52924e-05	242;1364;2312;2810;3848;3868;8626;9076;26154;56603;59344;388698	CLDN4;FLG;ALOX12B;ABCA12;SFN;KRT1;KRT16;FLG2;CYP26B1;ALOXE3;TP63;CLDN1
GO:0048015	phosphatidylinositol-mediated signaling	http://amigo.geneontology.org/amigo/term/GO:0048015	198	50	24.8687	2.01056	7.59453e-07	4.80931e-05	284;767;942;1436;1634;1839;1906;1956;2065;2069;2149;2246;2250;2252;2255;2264;2268;2322;3059;3480;3717;3815;4254;4883;4914;4935;5156;5270;5287;5288;5724;5781;7042;7430;8870;9314;9542;10870;22876;23007;23533;26051;51384;79899;80243;113791;145264;146850;1528	HCST;PIK3IP1;CSF1R;SERPINA12;PIK3R6;KLB;DCN;HBEGF;EDN1;EGFR;ERBB3;EREG;F2R;UNC5B;FGF1;FGF5;FGF7;FGF10;FGFR4;FGR;INPP5F;PLCH1;FLT3;PIK3R5;PPP1R16B;ANGPT1;HCLS1;IGF1R;JAK2;KIT;KITLG;NPR3;NTRK1;GPR143;WNT16;PDGFRA;SERPINE2;PIK3C2B;PIK3C2G;PTAFR;PTPN11;TGFB2;
GO:0040012	regulation of locomotion	http://amigo.geneontology.org/amigo/term/GO:0040012	786	145	98.7214	1.46878	8.03988e-07	5.05389e-05	94;100;134;177;199;247;284;285;306;596;650;719;728;1230;1277;1281;1436;1512;1524;1601;1613;1634;1636;1809;1812;1826;1839;1880;1893;1906;1907;1908;1948;1956;1991;2065;2069;2149;2152;2192;2246;2252;2255;2268;2277;2324;2335;2919;3036;3037;3071;3162;3480;3486	ADA;RNF103-CHMP3;TRIB1;SEMA4B;OLFM4;POSTN;NRG3;CCR1;COL1A1;COL3A1;ACVR1C;ADORA1;CSF1R;CTSH;CX3CR1;DAB2;DAPK3;DCN;ACE;BMPER;AGER;DPYSL3;DRD1;DSCAM;HBEGF;GPR183;ECM1;EDN1;EDN2;EDN3;EFNB2;EGFR;AIF1;ELANE;ERBB3;EREG;F2R;F3;FBLN1;FGF1;FGF7;FGF10;FGR;VEGFD;RRAS
GO:0009607	response to biotic stimulus	http://amigo.geneontology.org/amigo/term/GO:0009607	809	148	101.61	1.45655	1.01801e-06	6.35255e-05	306;330;338;383;596;639;695;728;919;920;923;929;942;944;1524;1535;1543;1634;1794;1906;1991;2023;2149;2207;2220;2255;2268;2326;2353;2919;3055;3394;3512;3559;3569;3570;3586;3587;3595;3604;3620;3663;3717;3726;3764;4064;4069;4257;4360;4486;4792;4804;4982;4986	AP1M2;NR1H3;TRIB1;CALCOCO2;IRF9;IFITM3;BAIAP2;BATF;GNLY;POLR3G;GJB6;ADAMTS5;IRAK3;DUSP10;PGLYRP3;BATF2;DCD;WFDC12;IL31RA;CX3CR1;CYBA;CYP1A1;DCN;DOCK2;EDN1;ELANE;ENO1;F2R;FCER1G;FCN2;FGF10;FGR;STAB1;FMO1;COTL1;FOS;KLK5;NOCT;SAMHD1;CLEC4E;IL36RN;ANKRD1;TNFR
GO:0051272	positive regulation of cellular component movement	http://amigo.geneontology.org/amigo/term/GO:0051272	418	87	52.5007	1.65712	1.07061e-06	6.62431e-05	199;284;306;596;650;719;728;1230;1277;1436;1512;1601;1613;1812;1826;1839;1906;1907;1908;1956;1991;2149;2152;2246;2252;2255;2268;2277;2324;2335;2919;3037;3071;3480;3569;3570;3717;3815;3958;4072;4254;5058;5156;5168;5196;5228;5328;5473;5724;5919;5979;6223;62	SEMA4B;PDPN;POSTN;CCR1;COL1A1;CSF1R;CTSH;DAB2;DAPK3;DRD1;DSCAM;HBEGF;EDN1;EDN2;EDN3;EGFR;AIF1;ELANE;F2R;F3;FGF1;FGF7;FGF10;FGR;VEGFD;RRAS2;FLT4;FN1;ANGPT1;TTLL6;PYCARD;CXCL1;RHOD;HAS2;ANXA3;NCKAP1L;IGF1R;IL6;IL6R;JAK2;KIT;LGALS3;EPCAM;KITLG;NOX4;PAK1;LEF1
GO:1901698	response to nitrogen compound	http://amigo.geneontology.org/amigo/term/GO:1901698	883	159	110.905	1.43367	1.07706e-06	6.62431e-05	100;113;185;199;366;374;383;534;590;595;596;610;641;655;688;728;999;1080;1131;1139;1142;1277;1281;1307;1535;1583;1621;1812;1815;1906;1956;1958;1959;1978;2069;2099;2200;2322;2350;2353;2354;2562;2645;2660;2743;2769;2784;2786;2819;2947;3061;3162;3351;3480;35	ADA;HCN4;BAIAP2;CFTR;NPFFR2;IRAK3;ADCY7;CHRM3;CHRNA7;CHRNB3;LYPD1;COL1A1;COL3A1;ACVR1C;COL16A1;SERPINA12;CYBA;CYP11A1;DBH;DRD1;DRD4;AGTR1;EDN1;EGFR;EGR1;EGR2;EIF4EBP1;AIF1;EREG;ESR1;FBN1;FLT3;ADGRL3;FOLR2;FOS;FOSB;SLC7A11;GABRB3;GCK;MSTN;CACYBP;GLRB;GNA15
GO:0050707	regulation of cytokine secretion	http://amigo.geneontology.org/amigo/term/GO:0050707	141	39	17.7096	2.2022	1.09537e-06	6.68879e-05	247;284;929;1149;1436;2149;2268;2335;2615;2867;3569;3586;3604;6504;6850;7097;7100;7292;7430;7494;7850;8651;8692;9447;9971;10631;26253;26525;27202;27242;29108;51311;51744;55540;64127;79679;81793;338322;338557	POSTN;CIDEA;CSF1R;F2R;FGR;FN1;ALOX15B;LRRC32;CLEC4E;IL36RN;C5AR2;TNFRSF21;ANGPT1;FFAR2;PYCARD;NLRP10;FFAR4;IL6;IL10;TNFRSF9;TLR8;CD244;IL17RB;NOD2;SLAMF1;SYK;TLR2;TLR5;TNFSF4;EZR;XBP1;IL1R2;VTCN1;TLR10;SOCS1;HYAL2;CD14;AIM2;NR1H4
GO:0097529	myeloid leukocyte migration	http://amigo.geneontology.org/amigo/term/GO:0097529	157	42	19.7192	2.12991	1.13518e-06	6.88276e-05	199;719;728;1230;1906;1907;1908;2207;2277;2350;2919;3071;3569;3570;3579;3689;3815;3958;5142;5144;5228;5473;5919;6223;6278;6356;6357;6360;6362;6366;6369;6504;6850;7042;7057;7060;7424;7857;7941;10562;27202;79148	OLFM4;CCR1;EDN1;EDN2;EDN3;AIF1;FCER1G;VEGFD;FOLR2;C5AR2;CXCL1;NCKAP1L;IL6;IL6R;CXCR2;ITGB2;KIT;LGALS3;PDE4B;PDE4D;PGF;PPBP;RARRES2;RPS19;S100A7;CCL11;CCL13;CCL16;CCL18;CCL21;CCL24;SLAMF1;SYK;TGFB2;THBS1;THBS4;C3AR1;C5AR1;VEGFC;SCG2;MMP28;PLA2G7
GO:0030182	neuron differentiation	http://amigo.geneontology.org/amigo/term/GO:0030182	1197	205	150.343	1.36355	1.20439e-06	7.25095e-05	116;177;374;491;596;627;639;650;655;780;860;869;999;1002;1123;1272;1436;1613;1620;1809;1812;1826;1840;1842;1908;1943;1948;1949;1956;1959;2019;2042;2044;2048;2115;2131;2277;2331;2335;2535;2562;2624;2637;2670;3236;3371;3400;3569;3717;3897;4009;4035;4131;413	EPOP;CDH4;FRY;FARP1;OLFM1;BAIAP2;SEMA4B;POSTN;CHL1;PLK2;STMN2;KERA;IL1RAPL1;CHN1;CTHRC1;ADCYAP1;GRIN3A;TMC1;CNTN1;SLITRK4;ZNF280B;CSF1R;RTN4RL1;GDF7;CNTN4;LINGO2;DAPK3;BRINP1;DCLK2;ARX;AGER;DPYSL3;DRD1;DSCAM;DTX1;ECM2;EDN3;EFNA2;EFNB2;EFNB3;EGFR;EGR2;EN1;
GO:0048017	inositol lipid-mediated signaling	http://amigo.geneontology.org/amigo/term/GO:0048017	201	50	25.2455	1.98055	1.2266e-06	7.33301e-05	284;767;942;1436;1634;1839;1906;1956;2065;2069;2149;2246;2250;2252;2255;2264;2268;2322;3059;3480;3717;3815;4254;4883;4914;4935;5156;5270;5287;5288;5724;5781;7042;7430;8870;9314;9542;10870;22876;23007;23533;26051;51384;79899;80243;113791;145264;146850;1528	HCST;PIK3IP1;CSF1R;SERPINA12;PIK3R6;KLB;DCN;HBEGF;EDN1;EGFR;ERBB3;EREG;F2R;UNC5B;FGF1;FGF5;FGF7;FGF10;FGFR4;FGR;INPP5F;PLCH1;FLT3;PIK3R5;PPP1R16B;ANGPT1;HCLS1;IGF1R;JAK2;KIT;KITLG;NPR3;NTRK1;GPR143;WNT16;PDGFRA;SERPINE2;PIK3C2B;PIK3C2G;PTAFR;PTPN11;TGFB2;
GO:1904018	positive regulation of vasculature development	http://amigo.geneontology.org/amigo/term/GO:1904018	137	38	17.2072	2.20838	1.38863e-06	8.21416e-05	94;285;306;718;719;728;729;1139;1232;1512;1524;1893;1948;1958;2152;2246;2277;2624;2837;3162;3689;3815;5228;5740;6356;6369;7057;7424;7494;8710;23576;26051;51129;51378;55273;79805;93649;146850	CHRNA7;CCR3;PIK3R6;CTSH;CX3CR1;ECM1;EFNB2;EGR1;F3;FGF1;VEGFD;DDAH1;PPP1R16B;GATA2;UTS2R;ANGPT2;ANXA3;HMOX1;ITGB2;KIT;ANGPTL4;ANGPT4;PGF;TMEM100;PTGIS;CCL11;CCL24;THBS1;C3;C3AR1;C5AR1;C6;VEGFC;XBP1;VASH2;SERPINB7;MYOCD;ACVRL1
GO:0006468	protein phosphorylation	http://amigo.geneontology.org/amigo/term/GO:0006468	1824	294	229.094	1.28332	1.39321e-06	8.21416e-05	94;113;116;134;136;177;199;242;284;374;467;595;596;641;650;655;695;699;718;728;780;814;920;1033;1050;1062;1139;1230;1272;1326;1436;1512;1601;1612;1613;1634;1636;1641;1647;1815;1839;1844;1857;1880;1906;1908;1956;1991;2042;2044;2048;2065;2069;2149;2192;2202	TRIB1;CDKN3;CEBPA;PRDX4;CENPE;NRG3;PLK2;HCST;NPFFR2;GADD45G;EDAR;RBPMS;PKIG;IRAK3;DUSP10;ADCY7;CHRNA7;ALPK2;RASGRP4;ADCYAP1;IL22RA2;FAM129A;IP6K3;CCR1;HEXIM2;CNTN1;ACVR1C;OSR1;MAP3K8;IL31RA;ADORA1;CD109;ADORA2B;PNCK;MYO3B;TRPM6;CSF1R;IL34;RTN4RL1;PIK3R6;P
GO:0044057	regulation of system process	http://amigo.geneontology.org/amigo/term/GO:0044057	503	100	63.1767	1.58286	1.57031e-06	9.13322e-05	40;100;116;134;136;185;199;480;481;488;489;491;774;776;779;781;783;844;1131;1535;1573;1613;1621;1636;1839;1906;1907;1908;1956;2149;2255;2257;2660;2837;2911;3162;3274;3569;3586;3625;3717;3741;3761;3762;3775;3781;4624;4842;4878;4880;4923;4986;4988;5023;5058	ADA;HCN4;NR1H3;CORIN;CHRM3;FBXO32;ADCYAP1;HSPB6;ADORA1;ADORA2B;CYBA;CYP2J2;DAPK3;DBH;ACE;HBEGF;AGTR1;EDN1;EDN2;EDN3;EGFR;AIF1;F2R;FGF10;FGF12;GPD1L;HEY2;NPNT;TENM4;MSTN;CACNG5;CACNG4;TNFRSF21;UTS2R;GRM1;KCNIP2;KCNIP1;HMOX1;HRH2;HCAR2;IL6;IL10;INHBB;JAK2;K
GO:0042060	wound healing	http://amigo.geneontology.org/amigo/term/GO:0042060	522	103	65.563	1.57101	1.57137e-06	9.13322e-05	40;87;94;177;710;780;953;1277;1281;1634;1839;1906;1956;2027;2065;2069;2149;2151;2152;2153;2157;2162;2191;2192;2207;2255;2335;2624;2660;2683;2769;3043;3162;3371;3569;3717;3827;3848;3853;3936;4015;4815;4988;5023;5058;5104;5156;5196;5270;5328;5336;5341;5345;	MYL12A;PDPN;POSTN;HPSE;TC2N;COL1A1;COL3A1;CD109;PIK3R6;DGKH;DCN;ADAMTS18;AGER;HBEGF;EDN1;EGFR;ENO3;ERBB3;EREG;F2R;F2RL2;F3;F5;F8;F13A1;FAP;FBLN1;FCER1G;FGF10;MMRN1;FN1;PIK3R5;SLC7A11;TMEFF2;GATA2;MSTN;B4GALT1;GNA15;SCARA5;HBB;HMOX1;TNC;TREML1;EYS;IL6;JAK2
GO:0006612	protein targeting to membrane	http://amigo.geneontology.org/amigo/term/GO:0006612	186	47	23.3615	2.01185	1.58114e-06	9.13322e-05	134;3921;5058;6130;6133;6134;6136;6142;6144;6152;6155;6159;6160;6161;6164;6167;6168;6170;6171;6175;6176;6189;6193;6201;6202;6206;6207;6208;6210;6222;6223;6224;6227;6229;6230;6232;6234;6235;6386;9349;11224;23521;54997;55690;65267;85409;133022	RPL35;TRAM1L1;ADORA1;RPL13A;RPSA;PAK1;TESC;PACS1;RPL7A;RPL9;RPL10;RPL12;RPL18A;RPL21;RPL24;RPL27;RPL29;RPL31;RPL32;RPL34;RPL37;RPL37A;RPL39;RPL41;RPLP0;RPLP1;RPS3A;RPS5;RPS7;RPS8;RPS12;RPS13;RPS14;RPS15A;RPS18;RPS19;RPS20;RPS21;RPS24;RPS25;RPS27;RPS28;RPS
GO:0098739	import across plasma membrane	http://amigo.geneontology.org/amigo/term/GO:0098739	28	14	3.51679	3.9809	1.66683e-06	9.56358e-05	481;610;781;3762;3764;6518;6542;7226;10021;27112;84679;285195;285335;728215	HCN4;FAM155B;SLC9A9;SLC9C1;KCNJ5;KCNJ8;ATP1B1;HCN2;SLC2A5;SLC7A2;TRPM2;FAM155A;CACNA2D1;SLC9A7
GO:0032103	positive regulation of response to external stimulus	http://amigo.geneontology.org/amigo/term/GO:0032103	260	60	32.6559	1.83734	1.67858e-06	9.56676e-05	136;177;185;199;695;718;719;728;923;1230;1535;1826;1906;1907;1908;1956;2152;2207;2255;2277;2867;2919;3071;3569;3570;3620;3717;4064;4988;5196;5228;5320;5345;5473;5650;5919;6223;6278;6356;6357;6360;6362;6366;6369;6504;7057;7060;7074;7097;7292;7424;7857;7941	CCR1;ADORA2B;CYBA;AGER;DSCAM;AGTR1;EDN1;EDN2;EDN3;EGFR;AIF1;F3;FCER1G;FGF10;VEGFD;KLK5;FFAR2;CXCL1;NCKAP1L;IL6;IL6R;IDO1;JAK2;CD180;OPRM1;PF4;PGF;PLA2G2A;SERPINF2;PPBP;IL17RB;KLK7;RARRES2;RPS19;S100A7;CCL11;CCL13;CCL16;CCL18;CCL21;CCL24;NOD2;SLAMF1;BTK;TH
GO:0061138	morphogenesis of a branching epithelium	http://amigo.geneontology.org/amigo/term/GO:0061138	181	46	22.7335	2.02344	1.7143e-06	9.70568e-05	374;596;650;655;780;1512;1906;1909;2099;2246;2252;2255;2637;2683;3371;3569;3586;4070;4613;4855;5058;5076;5228;5308;6356;6495;6591;6663;6943;7472;7475;7484;8626;9021;23213;51176;54361;54567;57057;64399;151449;157506;170690;255743;340419;441478	CTSH;GDF7;RDH10;ADAMTS16;EDN1;EDNRA;ESR1;FGF1;FGF7;FGF10;SULF1;NPNT;GBX2;B4GALT1;TNC;RSPO2;IL6;IL10;AREG;TACSTD2;NRARP;MYCN;NOTCH4;PAK1;PAX2;LEF1;PGF;PITX2;WNT4;DLL4;TBX20;BCL2;CCL11;HHIP;SIX1;BMP2;BMP7;SNAI2;SOX10;TCF21;WNT2;WNT6;WNT9B;DDR1;TP63;SOCS3
GO:0050954	sensory perception of mechanical stimulus	http://amigo.geneontology.org/amigo/term/GO:0050954	154	41	19.3424	2.1197	1.7336e-06	9.75035e-05	40;491;776;1277;1301;1302;2562;2706;2707;3815;4155;4715;4914;5172;5205;5270;6323;6495;6591;6899;7082;9132;10804;23349;26521;51473;53904;53942;54084;63895;64072;65217;84189;84530;89797;117531;117532;125336;153562;246213;643226	GJB6;TMC1;TMC2;LOXHD1;COL1A1;COL11A1;COL11A2;MARVELD2;PHF24;SLC17A8;GABRB3;TIMM8B;GJB2;GJB3;KIT;ASIC2;MBP;NDUFB9;ATP2B2;NTRK1;DCDC2;SLC26A4;ATP8B1;SERPINE2;MYO3A;CNTN5;TSPEAR;SCN1A;PIEZO2;CDH23;GRXCR2;SIX1;PCDH15;SNAI2;TBX1;TJP1;CACNA1D;SLITRK6;SRRM4;NAV2
GO:0019083	viral transcription	http://amigo.geneontology.org/amigo/term/GO:0019083	176	45	22.1055	2.03569	1.85472e-06	0.000103634	3921;6130;6133;6134;6136;6142;6144;6152;6155;6159;6160;6161;6164;6167;6168;6170;6171;6175;6176;6189;6193;6201;6202;6206;6207;6208;6210;6222;6223;6224;6227;6229;6230;6232;6234;6235;8091;9349;9830;10410;11224;23521;25833;29969;51176	IFITM3;RPL35;RPL13A;POU2F3;MDFIC;RPSA;LEF1;RPL7A;RPL9;RPL10;RPL12;RPL18A;RPL21;RPL24;RPL27;RPL29;RPL31;RPL32;RPL34;RPL37;RPL37A;RPL39;RPL41;RPLP0;RPLP1;RPS3A;RPS5;RPS7;RPS8;RPS12;RPS13;RPS14;RPS15A;RPS18;RPS19;RPS20;RPS21;RPS24;RPS25;RPS27;RPS28;RPS29;HMG
GO:0001822	kidney development	http://amigo.geneontology.org/amigo/term/GO:0001822	267	61	33.5351	1.81899	1.96238e-06	0.000108938	185;284;285;384;596;650;655;1512;1634;1636;1948;1958;2200;2246;2255;3037;3764;4070;4072;4311;4643;5017;5076;5125;5156;5228;5979;6382;6492;6495;6659;6943;7042;7161;7475;7477;7484;8692;8710;8842;8854;23213;25976;28999;51057;51196;54361;55083;79191;79192;846	OSR2;OSR1;CTSH;IRX2;RDH10;DCN;ACE;DACT2;BMPER;ADAMTS16;AGTR1;EFNB2;EGR1;FBN1;FGF1;FGF10;SULF1;NPNT;TIPARP;ANGPT1;ANGPT2;KLF15;HAS2;FMN1;PKD1L3;KCNJ8;ARG2;TACSTD2;EPCAM;MME;MYO1E;OVOL1;PAX2;WDPCP;PLCE1;PCSK5;PDGFRA;PGF;WNT4;KIF26B;BCL2;RET;SDC1;SIM1;SIX1;B
GO:0030335	positive regulation of cell migration	http://amigo.geneontology.org/amigo/term/GO:0030335	394	82	49.4863	1.65702	2.17467e-06	0.000119943	199;284;306;596;650;719;728;1230;1277;1436;1512;1601;1613;1812;1839;1906;1907;1908;1956;1991;2149;2152;2246;2252;2255;2268;2277;2324;2335;2919;3037;3071;3480;3569;3570;3717;3815;3958;4254;5058;5156;5168;5196;5228;5328;5473;5724;5919;5979;6278;6356;6366;63	SEMA4B;POSTN;CCR1;COL1A1;CSF1R;CTSH;DAB2;DAPK3;DRD1;HBEGF;EDN1;EDN2;EDN3;EGFR;AIF1;ELANE;F2R;F3;FGF1;FGF7;FGF10;FGR;VEGFD;RRAS2;FLT4;FN1;ANGPT1;PYCARD;CXCL1;RHOD;HAS2;ANXA3;NCKAP1L;IGF1R;IL6;IL6R;JAK2;KIT;LGALS3;KITLG;NOX4;PAK1;LEF1;ANGPT4;PDGFRA;ENPP2;PF
GO:0009582	detection of abiotic stimulus	http://amigo.geneontology.org/amigo/term/GO:0009582	129	36	16.2024	2.2219	2.22942e-06	0.000122175	40;134;491;1040;1301;2986;3000;3815;4914;4923;5145;5270;5995;6101;6323;6785;6869;7439;10692;10886;10893;23349;23596;54437;55107;56925;63895;93589;94233;117531;117532;125336;168507;342372;346007;388531	CDS1;RRH;NPFFR2;MMP24;TMC1;TMC2;LOXHD1;COL11A1;ADORA1;PKD1L1;PHF24;OPN3;GUCY2F;GUCY2D;PKD1L3;EYS;KIT;RGS9BP;ASIC2;ATP2B2;NTRK1;NTSR1;PDE6A;SERPINE2;SEMA5B;ANO1;LXN;RGR;RP1;SCN1A;PIEZO2;ELOVL4;TACR1;BEST1;CACNA2D4;OPN4
GO:0007268	chemical synaptic transmission	http://amigo.geneontology.org/amigo/term/GO:0007268	610	116	76.6158	1.51405	2.34639e-06	0.00012537	40;43;116;134;321;488;491;590;774;783;869;1131;1139;1142;1524;1621;1812;1815;1906;1956;1959;2048;2149;2257;2562;2563;2670;2743;2752;2891;2892;2893;2898;2905;2911;2915;2918;3061;3274;3351;3360;3749;3815;4155;4885;4914;4923;4986;4988;5023;5179;5270;5354;579	BAIAP2;PLK2;NPFFR2;GPR176;CHRM3;CHRNA7;TRIM9;CHRNB3;ADCYAP1;LYPD1;TC2N;ADORA1;CNTN4;CX3CR1;DBH;DRD1;DRD4;EDN1;EGFR;EGR2;EPHB2;F2R;FGF12;SHANK2;SORCS3;CUX2;PHF24;STAC3;GABRB3;GABRD;SLITRK5;NPAS4;GFAP;PCDH17;GLRB;GLUL;GRIA2;GRIA3;GRIA4;GRIK2;GRIN2C;GRM1;GRM
GO:0098916	anterograde trans-synaptic signaling	http://amigo.geneontology.org/amigo/term/GO:0098916	610	116	76.6158	1.51405	2.34639e-06	0.00012537	40;43;116;134;321;488;491;590;774;783;869;1131;1139;1142;1524;1621;1812;1815;1906;1956;1959;2048;2149;2257;2562;2563;2670;2743;2752;2891;2892;2893;2898;2905;2911;2915;2918;3061;3274;3351;3360;3749;3815;4155;4885;4914;4923;4986;4988;5023;5179;5270;5354;579	BAIAP2;PLK2;NPFFR2;GPR176;CHRM3;CHRNA7;TRIM9;CHRNB3;ADCYAP1;LYPD1;TC2N;ADORA1;CNTN4;CX3CR1;DBH;DRD1;DRD4;EDN1;EGFR;EGR2;EPHB2;F2R;FGF12;SHANK2;SORCS3;CUX2;PHF24;STAC3;GABRB3;GABRD;SLITRK5;NPAS4;GFAP;PCDH17;GLRB;GLUL;GRIA2;GRIA3;GRIA4;GRIK2;GRIN2C;GRM1;GRM
GO:0099536	synaptic signaling	http://amigo.geneontology.org/amigo/term/GO:0099536	610	116	76.6158	1.51405	2.34639e-06	0.00012537	40;43;116;134;321;488;491;590;774;783;869;1131;1139;1142;1524;1621;1812;1815;1906;1956;1959;2048;2149;2257;2562;2563;2670;2743;2752;2891;2892;2893;2898;2905;2911;2915;2918;3061;3274;3351;3360;3749;3815;4155;4885;4914;4923;4986;4988;5023;5179;5270;5354;579	BAIAP2;PLK2;NPFFR2;GPR176;CHRM3;CHRNA7;TRIM9;CHRNB3;ADCYAP1;LYPD1;TC2N;ADORA1;CNTN4;CX3CR1;DBH;DRD1;DRD4;EDN1;EGFR;EGR2;EPHB2;F2R;FGF12;SHANK2;SORCS3;CUX2;PHF24;STAC3;GABRB3;GABRD;SLITRK5;NPAS4;GFAP;PCDH17;GLRB;GLUL;GRIA2;GRIA3;GRIA4;GRIK2;GRIN2C;GRM1;GRM
GO:0099537	trans-synaptic signaling	http://amigo.geneontology.org/amigo/term/GO:0099537	610	116	76.6158	1.51405	2.34639e-06	0.00012537	40;43;116;134;321;488;491;590;774;783;869;1131;1139;1142;1524;1621;1812;1815;1906;1956;1959;2048;2149;2257;2562;2563;2670;2743;2752;2891;2892;2893;2898;2905;2911;2915;2918;3061;3274;3351;3360;3749;3815;4155;4885;4914;4923;4986;4988;5023;5179;5270;5354;579	BAIAP2;PLK2;NPFFR2;GPR176;CHRM3;CHRNA7;TRIM9;CHRNB3;ADCYAP1;LYPD1;TC2N;ADORA1;CNTN4;CX3CR1;DBH;DRD1;DRD4;EDN1;EGFR;EGR2;EPHB2;F2R;FGF12;SHANK2;SORCS3;CUX2;PHF24;STAC3;GABRB3;GABRD;SLITRK5;NPAS4;GFAP;PCDH17;GLRB;GLUL;GRIA2;GRIA3;GRIA4;GRIK2;GRIN2C;GRM1;GRM
GO:0010959	regulation of metal ion transport	http://amigo.geneontology.org/amigo/term/GO:0010959	310	68	38.9359	1.74646	2.41428e-06	0.000128197	116;117;134;481;491;596;774;776;781;783;844;920;1230;1272;1318;1535;1804;1812;1815;1908;2149;2257;2645;3077;3306;3741;3747;3755;3781;3958;4842;4878;4923;4986;5023;5142;5144;5270;5336;5652;6327;6622;6833;7070;7439;8514;8832;9002;23171;30819;30820;51083;549	MRLN;ADCYAP1;ADCYAP1R1;TMC1;TMC2;CCR1;CNTN1;OSR1;SLC31A2;ADORA1;CYBA;NKAIN2;TRPV3;DPP6;DRD1;DRD4;EDN3;DHRS7C;F2R;FGF12;GPD1L;GCK;HFE;KCNIP2;KCNIP1;HSPA2;KCNA5;KCNC2;KCNG1;KCNN2;LGALS3;ATP1B1;NOS1;NPPA;ATP2B2;NTSR1;OPRK1;P2RX1;GAL;PDE4B;PDE4D;SERPINE2;PLCG
GO:0048732	gland development	http://amigo.geneontology.org/amigo/term/GO:0048732	420	86	52.7519	1.63027	2.4766e-06	0.000130694	100;116;247;374;383;491;595;596;650;655;780;999;1050;1436;1543;1628;1956;2099;2252;2255;2487;2624;2683;3077;3099;3162;3200;3213;3274;3321;3371;3400;3569;3586;3717;4792;4855;5080;5104;5156;5244;5268;5270;5308;5909;6356;6495;6531;6591;6663;6899;6943;7038;70	ADA;CEBPA;NRG3;EDAR;ADCYAP1;CSF1R;E2F7;GDF7;CYP1A1;DBP;EGFR;ESR1;FGF7;FGF10;SULF1;ALOX15B;FRZB;GATA2;B4GALT1;TFCP2L1;HFE;HK2;HMOX1;HOXA3;HOXB3;HRH2;IGSF3;TNC;CCDC39;ID4;IL6;IL10;JAK2;AREG;ARG1;NFKBIA;NOTCH4;ATP2B2;DUOX2;PAX6;SERPINA5;LEF1;PDGFRA;ABCB4;SER
GO:0071229	cellular response to acid chemical	http://amigo.geneontology.org/amigo/term/GO:0071229	189	47	23.7383	1.97992	2.55497e-06	0.000133212	338;1277;1281;1307;1535;1620;1869;1906;1956;1958;2042;2350;2867;3371;5076;5105;5156;5166;5244;5724;5979;6470;6495;6532;6720;6899;7292;7472;7473;7475;7477;7480;7484;7494;8651;8854;9076;9148;9314;9971;54997;55022;56603;81029;130497;339479;346673	COL1A1;COL3A1;OSR1;COL16A1;CYBA;BRINP1;E2F1;EDN1;EGFR;EGR1;EPHA3;FOLR2;FFAR2;TNC;APOB;BRINP3;STRA8;PAX2;PCK1;PDGFRA;PDK4;ABCB4;TESC;PID1;CYP26B1;PTAFR;RET;SHMT1;SIX1;SLC6A4;SREBF1;TBX1;TNFSF4;WNT2;WNT3;WNT6;WNT7B;WNT10B;WNT9B;XBP1;WNT5B;SOCS1;ALDH1A2;CLDN
GO:0008217	regulation of blood pressure	http://amigo.geneontology.org/amigo/term/GO:0008217	167	43	20.9752	2.05004	2.55548e-06	0.000133212	40;94;134;185;774;1359;1535;1636;1906;1907;1908;1909;2149;2784;2837;3043;3162;4311;4624;4842;4878;4883;4886;4923;5023;5125;5144;5345;5443;5724;5742;6518;6869;7424;9424;10631;10699;23576;29953;64167;89797;170690;206338	POSTN;CORIN;ADORA1;CPA3;CYBA;ACE;ADAMTS16;AGTR1;EDN1;EDN2;EDN3;EDNRA;LVRN;F2R;DDAH1;GNB3;UTS2R;TRHDE;HBB;HMOX1;ASIC2;MME;MYH6;NOS1;NPPA;NPR3;NPY1R;NTSR1;P2RX1;PCSK5;PDE4D;SERPINF2;POMC;PTAFR;PTGS1;ERAP2;SLC2A5;TACR1;VEGFC;CACNA1B;NAV2;ACVRL1;KCNK6
GO:0009306	protein secretion	http://amigo.geneontology.org/amigo/term/GO:0009306	465	93	58.4039	1.59236	2.79092e-06	0.000144603	43;247;284;379;406;776;869;929;1080;1149;1436;1815;1956;2044;2149;2268;2335;2615;2645;2696;2752;2867;3569;3586;3604;3625;3717;3741;3747;4053;4988;5106;5125;5341;5781;5798;5799;5950;6504;6513;6659;6720;6833;6850;7009;7042;7043;7074;7097;7100;7226;7292;7293	NR1H3;POSTN;CFTR;CIDEA;ACVR1C;CBLN4;CSF1R;DRD4;EGFR;EPHA5;F2R;RFX6;FGR;EXPH5;FN1;ALOX15B;LRRC32;CLEC4E;GCK;IL36RN;GIPR;ANKRD1;C5AR2;TNFRSF21;GLUL;ANGPT1;FFAR2;PYCARD;NLRP10;HCAR2;FFAR4;BMP8A;IL6;IL10;TNFRSF9;INHBB;JAK2;KCNA5;KCNC2;ARL4D;ILDR2;MAFA;LTBP2;A
GO:0060078	regulation of postsynaptic membrane potential	http://amigo.geneontology.org/amigo/term/GO:0060078	85	27	10.676	2.52904	2.82877e-06	0.000145682	116;134;610;1815;2562;2898;2905;4923;4988;6323;6326;6327;6328;6329;6332;6334;6335;6622;9162;9699;10021;23316;50944;55800;81832;266743;348980	HCN4;ADCYAP1;ADORA1;DRD4;CUX2;GABRB3;NPAS4;GRIK2;GRIN2C;HCN1;NTSR1;OPRM1;SHANK1;SCN3B;HCN2;SCN1A;SCN2A;SCN2B;SCN3A;SCN4A;SCN7A;SCN8A;SCN9A;SNCA;NETO1;DGKI;RIMS2
GO:0040017	positive regulation of locomotion	http://amigo.geneontology.org/amigo/term/GO:0040017	434	88	54.5103	1.61437	2.88613e-06	0.000147746	177;199;284;306;596;650;719;728;1230;1277;1436;1512;1601;1613;1812;1826;1839;1906;1907;1908;1956;1991;2149;2152;2246;2252;2255;2268;2277;2324;2335;2919;3037;3071;3480;3569;3570;3717;3815;3958;4072;4254;4986;5058;5156;5168;5196;5228;5328;5473;5724;5919;597	RNF103-CHMP3;SEMA4B;POSTN;CCR1;COL1A1;CSF1R;CTSH;DAB2;DAPK3;AGER;DRD1;DSCAM;HBEGF;EDN1;EDN2;EDN3;EGFR;AIF1;ELANE;F2R;F3;FGF1;FGF7;FGF10;FGR;VEGFD;RRAS2;FLT4;FN1;ANGPT1;PYCARD;CXCL1;RHOD;HAS2;ANXA3;NCKAP1L;IGF1R;IL6;IL6R;JAK2;KIT;LGALS3;EPCAM;KITLG;OPRK1;N
GO:0035295	tube development	http://amigo.geneontology.org/amigo/term/GO:0035295	574	110	72.0942	1.52578	2.95535e-06	0.000150388	94;100;374;383;384;596;639;650;655;688;780;1050;1281;1436;1512;1543;1857;1906;1907;1909;1948;1956;1978;2019;2099;2246;2252;2255;2324;2535;2624;2637;2683;3274;3290;3371;3815;4015;4070;4072;4613;4855;5058;5076;5080;5125;5156;5228;5270;5308;5919;5950;5979;62	ADA;CEBPA;PDPN;EDAR;CTHRC1;COL3A1;OSR1;TRIM71;CSF1R;PRICKLE1;CTSH;GDF7;IRX2;CYP1A1;RDH10;DACT2;BMPER;ADAMTS16;DVL3;EDN1;EDN2;EDNRA;EFNB2;EGFR;EIF4EBP1;EN1;ESR1;FGF1;FGF7;FGF10;FLT4;FZD2;NPNT;ABCA12;PHGDH;GATA2;GBX2;B4GALT1;GPSM2;HRH2;HSD11B1;TNC;CCDC39;RS
GO:1903522	regulation of blood circulation	http://amigo.geneontology.org/amigo/term/GO:1903522	294	65	36.9263	1.76026	3.02404e-06	0.000152974	40;100;116;134;185;480;481;488;489;491;774;776;779;781;783;844;1131;1573;1621;1636;1839;1906;1907;1908;1956;2149;2837;3162;3274;3717;3741;3761;3762;3775;3781;4624;4842;4878;4880;5023;5142;5144;5724;6263;6327;6505;6720;6869;7042;8654;8913;9424;10021;10699;	ADA;HCN4;CORIN;CHRM3;ADCYAP1;ADORA1;CYP2J2;DBH;ACE;HBEGF;AGTR1;EDN1;EDN2;EDN3;EGFR;F2R;GPD1L;HEY2;CACNG5;CACNG4;UTS2R;KCNIP2;KCNIP1;HMOX1;HRH2;JAK2;KCNA5;KCNJ4;KCNJ5;KCNK1;KCNN2;ASIC2;MYH6;ATP1A4;ATP1B1;NOS1;NPPA;ATP2A2;NPPC;ATP2A3;ATP2B2;P2RX1;PDE4B;PDE4
GO:1901342	regulation of vasculature development	http://amigo.geneontology.org/amigo/term/GO:1901342	236	55	29.6415	1.8555	3.26573e-06	0.000164228	94;285;306;655;718;719;728;729;1139;1232;1512;1524;1634;1893;1948;1958;2152;2246;2277;2624;2837;3162;3569;3689;3815;3848;4804;5168;5196;5228;5740;6356;6369;7057;7060;7424;7494;8710;9314;22846;23166;23213;23493;23576;26051;51129;51330;51378;54361;54567;552	CHRNA7;CCR3;PIK3R6;CTSH;CX3CR1;DCN;ECM1;EFNB2;EGR1;F3;FGF1;VEGFD;VASH1;STAB1;SULF1;HEY2;DDAH1;PPP1R16B;GATA2;UTS2R;ANGPT2;ANXA3;HMOX1;IL6;ITGB2;KIT;KRT1;NGFR;ANGPTL4;TNFRSF12A;ANGPT4;ENPP2;PF4;PGF;WNT4;DLL4;TMEM100;PTGIS;PROK2;CCL11;CCL24;BMP7;THBS1;THBS4
GO:0071300	cellular response to retinoic acid	http://amigo.geneontology.org/amigo/term/GO:0071300	67	23	8.41518	2.73316	3.47843e-06	0.000173901	1277;1620;2042;3371;5076;5105;5979;6532;6899;7472;7473;7475;7477;7480;7484;8854;9314;54997;56603;81029;130497;339479;346673	COL1A1;OSR1;BRINP1;EPHA3;TNC;BRINP3;STRA8;PAX2;PCK1;TESC;CYP26B1;RET;SLC6A4;TBX1;WNT2;WNT3;WNT6;WNT7B;WNT10B;WNT9B;WNT5B;ALDH1A2;KLF4
GO:0007159	leukocyte cell-cell adhesion	http://amigo.geneontology.org/amigo/term/GO:0007159	475	94	59.6599	1.5756	3.93413e-06	0.00019554	100;177;199;596;639;655;814;860;919;920;923;942;944;1326;1794;1803;1840;1880;1948;1949;1958;1991;2207;2615;3037;3071;3077;3109;3111;3122;3559;3569;3586;3620;3683;3689;3815;3936;3955;3958;5058;5724;5781;6366;6461;6504;6556;6659;6850;7070;7292;7293;7430;745	ADA;EBI3;BATF;VSIG4;TNFRSF13C;MAP3K8;PIK3R6;LEXM;AGER;DOCK2;DPP4;DTX1;GPR183;EFNB2;EFNB3;EGR1;AIF1;ELANE;FCER1G;ZNF683;LRRC32;CLEC4E;TNFRSF21;PYCARD;TBX21;HAS2;NCKAP1L;HFE;CD209;HLA-DMB;HLA-DOA;HLA-DRA;CLEC4G;IL2RA;IL6;IL10;IDO1;ITGAL;ITGB2;KIT;THEMIS;LCP
GO:0060047	heart contraction	http://amigo.geneontology.org/amigo/term/GO:0060047	255	58	32.0279	1.81092	4.02612e-06	0.000198956	100;134;480;481;488;489;491;774;776;779;781;783;844;1573;1636;1839;1906;1907;1908;2257;3717;3741;3761;3762;3764;3775;3781;4624;4632;4842;4878;4880;5142;5144;6263;6323;6327;6505;6720;7042;8654;8913;9424;10021;10699;23171;23493;27091;27092;30819;30820;55799	ADA;HCN4;CORIN;ADORA1;SGCZ;CYP2J2;ACE;HBEGF;EDN1;EDN2;EDN3;FGF12;GPD1L;HEY2;CACNG5;CACNG4;KCNIP2;KCNIP1;JAK2;KCNA5;KCNJ4;KCNJ5;KCNJ8;KCNK1;KCNN2;MYH6;MYL1;ATP1A4;ATP1B1;NOS1;NPPA;ATP2A2;NPPC;ATP2A3;ATP2B2;PDE4B;PDE4D;CACNA2D3;SCN3B;CACNG8;KCNK15;RYR3;SCN1
GO:0050801	ion homeostasis	http://amigo.geneontology.org/amigo/term/GO:0050801	717	131	90.055	1.45467	4.61264e-06	0.000226629	116;117;134;185;480;481;488;489;491;534;596;719;728;730;771;781;794;844;920;1080;1139;1152;1201;1230;1232;1317;1318;1535;1634;1812;1815;1903;1906;1907;1908;1909;1956;1991;2099;2149;2151;2257;2264;2357;2358;2359;2512;2624;2696;2769;2837;2898;2911;3061;3077	HCN4;SCGN;CORIN;CFTR;SLC26A1;SLC46A1;CHRNA7;CKB;ADCYAP1;ADCYAP1R1;CLN3;CCR1;CCR3;SLC31A1;SLC31A2;ADORA1;CYBA;DCN;DRD1;DRD4;AGTR1;S1PR3;EDN1;EDN2;EDN3;EDNRA;EGFR;ELANE;DHRS7C;ESR1;F2R;F2RL2;FGF12;FGFR4;GPD1L;SLC7A8;FPR1;FPR2;FPR3;PRND;RAB38;FTL;STEAP2;GATA
GO:0019233	sensory perception of pain	http://amigo.geneontology.org/amigo/term/GO:0019233	92	28	11.5552	2.42316	4.75952e-06	0.00023251	116;134;1906;2149;2911;3375;3586;3737;4311;4886;4914;4923;4986;4988;5179;5724;6323;6335;6869;7345;10893;23349;55107;55273;55800;56925;59344;60675	MMP24;ADCYAP1;ADORA1;EDN1;F2R;PHF24;GRM1;IAPP;IL10;KCNA2;MME;NPY1R;NTRK1;NTSR1;OPRK1;OPRM1;PENK;ANO1;TMEM100;SCN3B;LXN;PTAFR;ALOXE3;PROK2;SCN1A;SCN9A;TACR1;UCHL1
GO:2000147	positive regulation of cell motility	http://amigo.geneontology.org/amigo/term/GO:2000147	408	83	51.2447	1.61968	4.80847e-06	0.000232886	199;284;306;596;650;719;728;1230;1277;1436;1512;1601;1613;1812;1839;1906;1907;1908;1956;1991;2149;2152;2246;2252;2255;2268;2277;2324;2335;2919;3037;3071;3480;3569;3570;3717;3815;3958;4072;4254;5058;5156;5168;5196;5228;5328;5473;5724;5919;5979;6278;6356;63	SEMA4B;POSTN;CCR1;COL1A1;CSF1R;CTSH;DAB2;DAPK3;DRD1;HBEGF;EDN1;EDN2;EDN3;EGFR;AIF1;ELANE;F2R;F3;FGF1;FGF7;FGF10;FGR;VEGFD;RRAS2;FLT4;FN1;ANGPT1;PYCARD;CXCL1;RHOD;HAS2;ANXA3;NCKAP1L;IGF1R;IL6;IL6R;JAK2;KIT;LGALS3;EPCAM;KITLG;NOX4;PAK1;LEF1;ANGPT4;PDGFRA;EN
GO:0002526	acute inflammatory response	http://amigo.geneontology.org/amigo/term/GO:0002526	133	36	16.7048	2.15507	4.82171e-06	0.000232886	116;134;695;710;718;719;722;728;729;730;735;923;1378;1991;2152;2157;2207;2335;2683;2867;3077;3569;3570;4988;5345;5359;5627;6869;7292;8876;9180;9332;9536;27202;55061;133396	ADCYAP1;IL31RA;ADORA1;CR1;ELANE;F3;F8;FCER1G;FN1;B4GALT1;C5AR2;FFAR2;HFE;IL6;IL6R;OPRM1;SERPINF2;PLSCR1;SUSD4;PROS1;TACR1;BTK;SERPING1;C3;C3AR1;C4BPA;C5AR1;C6;TNFSF4;C7;C9;VNN1;OSMR;CD6;CD163;PTGES
GO:0061564	axon development	http://amigo.geneontology.org/amigo/term/GO:0061564	452	90	56.7711	1.58531	4.85729e-06	0.000233286	596;627;655;780;1002;1123;1436;1826;1842;1943;1948;1949;1959;2042;2044;2048;2115;2131;2331;2335;2637;3371;3717;3897;4009;4131;4504;4804;4897;4914;5058;5076;5080;5354;5781;5818;5979;6152;6285;6585;6696;6712;6900;7042;7070;7074;7345;7430;7473;8013;9024;9211	CDH4;OLFM1;BAIAP2;SEMA4B;CHL1;KERA;CHN1;SLITRK4;ZNF280B;CSF1R;RTN4RL1;GDF7;CNTN4;LINGO2;ARX;DSCAM;ECM2;EFNA2;EFNB2;EFNB3;EGR2;EPHA3;EPHA5;EPHB2;ETV1;EXT1;UNC5B;INPP5F;FSTL4;FMOD;FN1;FLRT2;VAX2;TSKU;SLITRK5;GBX2;TNC;JAK2;L1CAM;LMX1A;MAP1B;MT3;NGFR;NRCAM;NT
GO:0007626	locomotory behavior	http://amigo.geneontology.org/amigo/term/GO:0007626	188	46	23.6127	1.9481	5.1911e-06	0.000247926	321;460;491;774;1621;1803;1812;1815;1826;1949;2019;2257;2743;2911;2915;3236;3620;4009;4045;4886;4923;4986;4988;5179;6531;6622;6900;7345;8997;10752;22876;23284;23544;27306;51286;53616;54112;57144;57152;57282;57626;64072;80243;84189;89797;257194	CHL1;DBH;DPP4;DRD1;DRD4;DSCAM;EFNB3;EN1;FGF12;INPP5F;ADGRL3;SEZ6L;NEGR1;HPGDS;GLRB;GRM1;GRM5;APBA2;HOXD10;IDO1;LMX1A;LSAMP;ASTN1;NPY1R;ATP2B2;NTSR1;OPRK1;OPRM1;CEND1;PENK;ADAM22;GPR88;PAK5;SLURP1;SLC4A10;KLHL1;CDH23;SLC6A3;SNCA;CNTN2;UCHL1;CACNA1B;PREX2;S
GO:0023014	signal transduction by protein phosphorylation	http://amigo.geneontology.org/amigo/term/GO:0023014	893	157	112.161	1.39978	5.23992e-06	0.000248867	94;116;134;136;177;242;284;467;650;655;728;1139;1230;1326;1436;1512;1647;1815;1839;1844;1857;1880;1906;1908;1956;1991;2065;2069;2149;2192;2246;2250;2252;2255;2264;2322;2324;2335;2357;2660;2662;2674;2675;2898;2905;2911;3061;3480;3486;3559;3569;3589;3625;36	TRIB1;NPFFR2;GADD45G;EDAR;IRAK3;DUSP10;CHRNA7;RASGRP4;ADCYAP1;CCR1;ACVR1C;OSR1;MAP3K8;IL31RA;ADORA1;ADORA2B;CSF1R;PIK3R6;CTSH;GDF7;NEK10;KLB;GADD45A;BMPER;AGER;DRD4;HBEGF;DUSP2;DVL3;GPR183;EDN1;EDN3;EGFR;ELANE;NRK;ERBB3;EREG;F2R;FBLN1;FGD2;FGF1;FGF5;FGF7;
GO:0010466	negative regulation of peptidase activity	http://amigo.geneontology.org/amigo/term/GO:0010466	234	54	29.3903	1.83734	5.44865e-06	0.000257351	330;710;718;1293;1378;1469;1470;1471;1474;1893;2810;3569;3698;3699;3827;3933;4504;4804;5076;5104;5266;5268;5270;5271;5275;5345;5447;5627;6622;7057;7078;7079;8710;9314;10406;25816;26998;27074;27151;27344;51176;51232;56925;59082;79444;89777;128488;135228;14	WFDC2;WFDC12;COL6A3;CD109;CR1;WFDC3;SERPINA12;CST1;CST2;CST3;CST6;WFDC5;ECM1;PI16;TNFAIP8;FETUB;LAMP3;CPAMD8;PCSK1N;SFN;BIRC3;COL28A1;IL6;ITIH2;ITIH3;KNG1;LCN1;MT3;NGFR;PAX2;SERPINA5;LEF1;CRIM1;PI3;SERPINB5;SERPINE2;SERPINB8;SERPINB13;SERPINF2;POR;PROS1;L
GO:0001763	morphogenesis of a branching structure	http://amigo.geneontology.org/amigo/term/GO:0001763	194	47	24.3663	1.92889	5.49358e-06	0.000258047	374;596;639;650;655;780;1512;1906;1909;2099;2246;2252;2255;2637;2683;3371;3569;3586;4070;4613;4855;5058;5076;5228;5308;6356;6495;6591;6663;6943;7472;7475;7484;8626;9021;23213;51176;54361;54567;57057;64399;151449;157506;170690;255743;340419;441478	CTSH;GDF7;RDH10;ADAMTS16;EDN1;EDNRA;ESR1;FGF1;FGF7;FGF10;SULF1;NPNT;GBX2;B4GALT1;TNC;RSPO2;IL6;IL10;AREG;TACSTD2;NRARP;MYCN;NOTCH4;PAK1;PAX2;LEF1;PGF;PITX2;WNT4;DLL4;TBX20;BCL2;CCL11;PRDM1;HHIP;SIX1;BMP2;BMP7;SNAI2;SOX10;TCF21;WNT2;WNT6;WNT9B;DDR1;TP63;SO
GO:0042391	regulation of membrane potential	http://amigo.geneontology.org/amigo/term/GO:0042391	360	75	45.2159	1.65871	5.61732e-06	0.000262418	40;116;134;480;481;488;596;610;774;776;779;781;783;1080;1201;1634;1812;1815;1906;2257;2562;2743;2898;2905;3569;3737;3741;3762;3764;3775;3776;3781;4878;4897;4923;4988;5023;5172;6323;6326;6327;6328;6329;6332;6334;6335;6511;6622;6869;8645;8913;9162;9424;9699	HCN4;KCNK7;CFTR;SLC26A1;ADCYAP1;CLN3;ADORA1;DCN;DRD1;DRD4;EDN1;FGF12;GPD1L;CUX2;KCNH4;GABRB3;NALCN;NPAS4;CACNG4;KCNH5;GLRB;GRIK2;GRIN2C;KCNIP2;HCN1;IL6;KCNA2;KCNA5;KCNJ5;KCNJ8;KCNK1;KCNK2;KCNN2;ASIC2;ATP1A4;ATP1B1;NPPA;ATP2A2;NRCAM;NTSR1;OPRM1;P2RX1;SHANK
GO:0001508	action potential	http://amigo.geneontology.org/amigo/term/GO:0001508	134	36	16.8304	2.13899	5.80657e-06	0.000269784	481;488;610;774;776;779;781;783;1201;1812;2257;2898;3737;3741;3762;3764;3781;4897;4923;5023;6323;6326;6327;6328;6329;6332;6334;6335;6869;8913;10021;23171;30819;54112;55800;259232	HCN4;CLN3;DRD1;FGF12;GPD1L;NALCN;GRIK2;KCNIP2;KCNA2;KCNA5;KCNJ5;KCNJ8;KCNN2;ATP1B1;ATP2A2;NRCAM;NTSR1;P2RX1;GPR88;SCN3B;HCN2;SCN1A;SCN2A;SCN2B;SCN3A;SCN4A;SCN7A;SCN8A;SCN9A;TACR1;CACNA1B;CACNA1D;CACNA1S;CACNA2D1;CACNB2;CACNA1G
GO:0002687	positive regulation of leukocyte migration	http://amigo.geneontology.org/amigo/term/GO:0002687	108	31	13.5648	2.28533	5.86825e-06	0.000270176	199;719;728;1230;1906;1907;1908;1991;2277;2919;3071;3569;3570;3958;4254;5196;5228;5473;5724;5919;6278;6366;6369;6504;6869;7057;7060;7424;7941;8784;29108	CCR1;EDN1;EDN2;EDN3;AIF1;ELANE;VEGFD;PYCARD;CXCL1;NCKAP1L;IL6;IL6R;LGALS3;KITLG;PF4;PGF;PPBP;PTAFR;RARRES2;S100A7;CCL21;CCL24;SLAMF1;TACR1;THBS1;THBS4;C3AR1;C5AR1;VEGFC;PLA2G7;TNFRSF18
GO:0003015	heart process	http://amigo.geneontology.org/amigo/term/GO:0003015	258	58	32.4047	1.78986	5.90671e-06	0.000270176	100;134;480;481;488;489;491;774;776;779;781;783;844;1573;1636;1839;1906;1907;1908;2257;3717;3741;3761;3762;3764;3775;3781;4624;4632;4842;4878;4880;5142;5144;6263;6323;6327;6505;6720;7042;8654;8913;9424;10021;10699;23171;23493;27091;27092;30819;30820;55799	ADA;HCN4;CORIN;ADORA1;SGCZ;CYP2J2;ACE;HBEGF;EDN1;EDN2;EDN3;FGF12;GPD1L;HEY2;CACNG5;CACNG4;KCNIP2;KCNIP1;JAK2;KCNA5;KCNJ4;KCNJ5;KCNJ8;KCNK1;KCNN2;MYH6;MYL1;ATP1A4;ATP1B1;NOS1;NPPA;ATP2A2;NPPC;ATP2A3;ATP2B2;PDE4B;PDE4D;CACNA2D3;SCN3B;CACNG8;KCNK15;RYR3;SCN1
GO:0050708	regulation of protein secretion	http://amigo.geneontology.org/amigo/term/GO:0050708	379	78	47.6023	1.63858	5.90981e-06	0.000270176	43;247;284;406;776;929;1080;1149;1436;1815;1956;2044;2149;2268;2335;2615;2645;2696;2752;2867;3569;3586;3604;3625;3717;3741;3747;4988;5106;5781;5950;6504;6513;6659;6720;6833;6850;7009;7042;7043;7074;7097;7100;7226;7292;7293;7424;7430;7494;7850;8651;8692;90	NR1H3;POSTN;CFTR;CIDEA;ACVR1C;CSF1R;DRD4;EGFR;EPHA5;F2R;RFX6;FGR;EXPH5;FN1;ALOX15B;LRRC32;CLEC4E;GCK;IL36RN;GIPR;ANKRD1;C5AR2;TNFRSF21;GLUL;ANGPT1;FFAR2;PYCARD;NLRP10;HCAR2;FFAR4;BMP8A;IL6;IL10;TNFRSF9;INHBB;JAK2;KCNA5;KCNC2;ARNTL;ACHE;OPRM1;PCK2;TLR8;CD2
GO:0022414	reproductive process	http://amigo.geneontology.org/amigo/term/GO:0022414	1331	220	167.173	1.316	6.39659e-06	0.000290875	49;100;113;116;117;247;285;330;338;374;383;406;480;595;596;638;639;655;734;780;1047;1050;1080;1307;1364;1508;1515;1543;1620;1621;1634;1636;1747;1761;1812;1828;1869;1906;1956;1958;2069;2099;2192;2255;2353;2354;2515;2593;2624;2660;2683;2706;2707;2709;2743;3	ADA;MAMLD1;MEI4;WFDC2;CLGN;CEBPA;PRDX4;CORIN;PLAC1;TOB2;CFTR;ADAM28;SLC38A3;DMC1;ADCY7;AZIN2;ADCYAP1;ADCYAP1R1;TDRD9;ACVR1C;OSR1;COL16A1;M1AP;CLDN4;E2F7;CFAP54;ADIG;CTSB;GDF7;CTSV;ROPN1B;CYP1A1;RDH10;TDRP;BRINP1;DBH;DCN;ACE;FAM9B;DLX3;DMRT1;DRD1;DSG1;E2F1
GO:0010951	negative regulation of endopeptidase activity	http://amigo.geneontology.org/amigo/term/GO:0010951	224	52	28.1343	1.84828	6.74171e-06	0.000304946	330;710;718;1293;1378;1469;1470;1471;1474;2810;3569;3698;3699;3827;3933;4504;4804;5076;5104;5266;5268;5270;5271;5275;5345;5447;5627;6622;7057;7078;7079;8710;9314;10406;25816;26998;27074;27151;27344;51176;51232;56925;59082;79444;89777;128488;135228;140686;	WFDC2;WFDC12;COL6A3;CD109;CR1;WFDC3;SERPINA12;CST1;CST2;CST3;CST6;WFDC5;TNFAIP8;FETUB;LAMP3;CPAMD8;PCSK1N;SFN;BIRC3;COL28A1;IL6;ITIH2;ITIH3;KNG1;LCN1;MT3;NGFR;PAX2;SERPINA5;LEF1;CRIM1;PI3;SERPINB5;SERPINE2;SERPINB8;SERPINB13;SERPINF2;POR;PROS1;LXN;CARD18;
GO:0000165	MAPK cascade	http://amigo.geneontology.org/amigo/term/GO:0000165	857	151	107.639	1.40284	7.05599e-06	0.000316262	116;134;136;177;242;284;467;650;655;728;1139;1230;1326;1436;1512;1647;1815;1839;1844;1857;1880;1906;1908;1956;1991;2065;2069;2149;2192;2246;2250;2252;2255;2264;2322;2324;2335;2357;2660;2662;2674;2675;2898;2905;2911;3061;3480;3486;3559;3569;3589;3625;3626;	TRIB1;NPFFR2;GADD45G;EDAR;IRAK3;DUSP10;CHRNA7;RASGRP4;ADCYAP1;CCR1;MAP3K8;IL31RA;ADORA1;ADORA2B;CSF1R;PIK3R6;CTSH;GDF7;NEK10;KLB;GADD45A;BMPER;AGER;DRD4;HBEGF;DUSP2;DVL3;GPR183;EDN1;EDN3;EGFR;ELANE;NRK;ERBB3;EREG;F2R;FBLN1;FGD2;FGF1;FGF5;FGF7;FGF10;FGFR4;
GO:0048608	reproductive structure development	http://amigo.geneontology.org/amigo/term/GO:0048608	412	83	51.7471	1.60396	7.10219e-06	0.000316262	100;116;247;595;596;638;639;655;1050;1508;1515;1634;1747;1761;1956;2069;2099;2255;2624;2706;2707;2709;3371;3400;3417;3586;3625;3726;3815;3955;4254;4257;4327;4914;5104;5156;5244;5268;5270;5308;5740;5781;5798;5950;6382;6696;6716;6943;7042;7100;7472;7477;748	ADA;MAMLD1;CEBPA;PRDX4;PLAC1;DMC1;ADCYAP1;OSR1;E2F7;CTSB;GDF7;CTSV;RDH10;DCN;DLX3;DMRT1;EGFR;NRK;EREG;ESR1;FGF10;VASH1;SULF1;HEY2;ALOX15B;TIPARP;GATA2;GJB2;GJB3;GJB5;TNC;ID4;IDH1;STRA8;IL10;INHBB;JUNB;KIT;LFNG;KITLG;MGST1;MMP19;NTRK1;DHH;SERPINA5;LEF1;PDG
GO:0000003	reproduction	http://amigo.geneontology.org/amigo/term/GO:0000003	1333	220	167.424	1.31403	7.10285e-06	0.000316262	49;100;113;116;117;247;285;330;338;374;383;406;480;595;596;638;639;655;734;780;1047;1050;1080;1307;1364;1508;1515;1543;1620;1621;1634;1636;1747;1761;1812;1828;1869;1906;1956;1958;2069;2099;2192;2255;2353;2354;2515;2593;2624;2660;2683;2706;2707;2709;2743;3	ADA;MAMLD1;MEI4;WFDC2;CLGN;CEBPA;PRDX4;CORIN;PLAC1;TOB2;CFTR;ADAM28;SLC38A3;DMC1;ADCY7;AZIN2;ADCYAP1;ADCYAP1R1;TDRD9;ACVR1C;OSR1;COL16A1;M1AP;CLDN4;E2F7;CFAP54;ADIG;CTSB;GDF7;CTSV;ROPN1B;CYP1A1;RDH10;TDRP;BRINP1;DBH;DCN;ACE;FAM9B;DLX3;DMRT1;DRD1;DSG1;E2F1
GO:0070486	leukocyte aggregation	http://amigo.geneontology.org/amigo/term/GO:0070486	444	88	55.7663	1.57801	7.46383e-06	0.00033011	100;177;199;596;639;655;814;860;919;920;923;942;944;1326;1794;1803;1840;1880;1948;1949;1958;2207;2615;3037;3071;3077;3109;3111;3122;3559;3569;3586;3620;3683;3815;3936;3955;3958;5058;5781;6366;6461;6504;6556;6659;6850;7070;7292;7293;7454;7494;7535;8013;845	ADA;EBI3;BATF;VSIG4;TNFRSF13C;MAP3K8;PIK3R6;LEXM;AGER;DOCK2;DPP4;DTX1;GPR183;EFNB2;EFNB3;EGR1;AIF1;FCER1G;ZNF683;LRRC32;CLEC4E;TNFRSF21;PYCARD;TBX21;HAS2;NCKAP1L;HFE;CD209;HLA-DMB;HLA-DOA;HLA-DRA;CLEC4G;IL2RA;IL6;IL10;IDO1;ITGAL;KIT;THEMIS;LCP1;LFNG;LGALS
GO:0071621	granulocyte chemotaxis	http://amigo.geneontology.org/amigo/term/GO:0071621	99	29	12.4344	2.33225	7.50448e-06	0.00033011	719;728;1906;1907;1908;2207;2919;3071;3579;3689;3958;5142;5144;5473;5919;6278;6356;6357;6360;6362;6366;6369;6504;6850;7042;7057;7060;7857;27202	EDN1;EDN2;EDN3;FCER1G;C5AR2;CXCL1;NCKAP1L;CXCR2;ITGB2;LGALS3;PDE4B;PDE4D;PPBP;RARRES2;S100A7;CCL11;CCL13;CCL16;CCL18;CCL21;CCL24;SLAMF1;SYK;TGFB2;THBS1;THBS4;C3AR1;C5AR1;SCG2
GO:0007423	sensory organ development	http://amigo.geneontology.org/amigo/term/GO:0007423	495	96	62.1719	1.54411	7.5297e-06	0.00033011	43;94;491;596;639;650;655;713;780;1050;1052;1301;1415;1543;1826;1857;1906;1956;2048;2200;2201;2202;2255;2487;2535;2562;2624;2637;3776;4094;4613;4810;5076;5080;5156;5205;5308;5781;5818;5950;5954;5979;6101;6152;6495;6899;6939;7042;7043;7070;7472;7475;7477;7	LAMC3;CEBPA;CEBPD;NES;GJB6;KERA;CTHRC1;OSR2;TMC1;COL11A1;OSR1;CRYBB2;CYP1A1;RDH10;BMPER;ADAMTS18;DSCAM;DVL3;EDN1;EGFR;EPHB2;FBN1;FBN2;EFEMP1;FGF10;HEY2;SLC7A11;FJX1;SLC17A8;FRZB;FZD2;GABRB3;VAX2;TSKU;GATA2;GBX2;VSX1;RD3;HCN1;KCNK2;MAF;ACHE;MYCN;NHS;ATP2B2
GO:0002697	regulation of immune effector process	http://amigo.geneontology.org/amigo/term/GO:0002697	314	67	39.4383	1.69886	7.65141e-06	0.000333734	136;177;284;330;695;710;718;719;722;728;729;730;735;919;920;942;1378;1794;2207;2268;2624;2867;3055;3077;3109;3162;3559;3569;3586;3958;5627;5650;5724;5950;6223;6461;6504;6850;7009;7042;7043;7105;7292;7293;7454;7494;7535;8013;8673;8832;9437;9447;10053;11213	AP1M2;IRAK3;DUSP10;PGLYRP3;ADORA2B;CR1;PIK3R6;AGER;DOCK2;FCER1G;FGR;ZNF683;KLK5;GATA2;C5AR2;ANGPT1;FFAR2;TBX21;HCK;HFE;HLA-DMB;HMOX1;BIRC3;CLEC4G;IL2RA;IL6;IL10;LGALS3;CD244;SUSD4;PACS1;PROS1;KLK7;PTAFR;RBP4;RPS19;NOD2;SHB;SLAMF1;SYK;BTK;TMBIM6;TGFB2;TGFB
GO:0051050	positive regulation of transport	http://amigo.geneontology.org/amigo/term/GO:0051050	893	156	112.161	1.39086	8.09421e-06	0.000351256	43;116;117;134;136;242;247;284;481;491;596;636;718;776;781;783;920;929;999;1080;1230;1272;1436;1520;1535;1601;1794;1812;1815;1869;1906;1908;1956;2149;2207;2257;2268;2624;2645;2696;2752;2810;2867;3002;3059;3071;3077;3092;3306;3569;3586;3625;3717;3747;3782;	NR1H3;POSTN;CFTR;EDAR;SLC38A3;RBPMS;AZIN2;ADCYAP1;ADCYAP1R1;CCR1;CNTN1;ADORA1;ADORA2B;ACSM6;CSF1R;CTSS;CYBA;DAB2;TMEM30B;TRPV3;DOCK2;DRD1;DRD4;E2F1;EDN1;EDN3;EGFR;F2R;FCER1G;RFX6;FGF12;FGR;EXPH5;GPD1L;ALOX12B;ALOX15B;BAMBI;ABCA12;GATA2;CLEC4E;GCK;GIPR;ANK
GO:0003006	developmental process involved in reproduction	http://amigo.geneontology.org/amigo/term/GO:0003006	621	115	77.9974	1.47441	9.3923e-06	0.000404363	100;116;117;247;285;374;595;596;638;639;655;1050;1080;1508;1515;1634;1747;1761;1956;2069;2099;2255;2624;2683;2706;2707;2709;3306;3371;3400;3417;3586;3625;3645;3726;3815;3955;4254;4257;4327;4880;4914;5104;5139;5156;5244;5268;5270;5308;5740;5781;5798;5950;5	ADA;MAMLD1;MEI4;CEBPA;PRDX4;PLAC1;CFTR;DMC1;ADCYAP1;ADCYAP1R1;OSR1;E2F7;CTSB;GDF7;CTSV;RDH10;DCN;FAM9B;DLX3;DMRT1;EGFR;PLD6;NRK;EREG;ESR1;FGF10;VASH1;SULF1;HEY2;ALOX15B;TIPARP;CHD5;GATA2;B4GALT1;GJB2;GJB3;GJB5;ANGPT2;HSPA2;TNC;ID4;IDH1;NANOS3;STRA8;IL10;I
GO:0009581	detection of external stimulus	http://amigo.geneontology.org/amigo/term/GO:0009581	126	34	15.8256	2.14842	9.41259e-06	0.000404363	40;134;491;1040;1301;2986;3000;3815;4914;4923;5145;5270;5995;6101;6323;6785;7439;10692;10893;23349;23596;54437;55107;56925;63895;93589;94233;117531;117532;125336;168507;342372;346007;388531	CDS1;RRH;MMP24;TMC1;TMC2;LOXHD1;COL11A1;ADORA1;PKD1L1;PHF24;OPN3;GUCY2F;GUCY2D;PKD1L3;EYS;KIT;RGS9BP;ASIC2;ATP2B2;NTRK1;NTSR1;PDE6A;SERPINE2;SEMA5B;ANO1;LXN;RGR;RP1;SCN1A;PIEZO2;ELOVL4;BEST1;CACNA2D4;OPN4
GO:0086010	membrane depolarization during action potential	http://amigo.geneontology.org/amigo/term/GO:0086010	48	18	6.02879	2.98568	9.75677e-06	0.000417053	610;774;776;779;781;783;6323;6326;6327;6328;6329;6332;6334;6335;8913;10021;55800;259232	HCN4;NALCN;SCN3B;HCN2;SCN1A;SCN2A;SCN2B;SCN3A;SCN4A;SCN7A;SCN8A;SCN9A;CACNA1B;CACNA1D;CACNA1S;CACNA2D1;CACNB2;CACNA1G
GO:0048754	branching morphogenesis of an epithelial tube	http://amigo.geneontology.org/amigo/term/GO:0048754	148	38	18.5888	2.04425	1.02704e-05	0.000436826	374;596;650;655;780;1512;1906;1909;2099;2246;2255;2637;2683;3371;4070;4613;4855;5058;5076;5228;5308;6356;6495;6943;7472;7475;7484;51176;54361;54567;57057;64399;151449;157506;170690;255743;340419;441478	CTSH;GDF7;RDH10;ADAMTS16;EDN1;EDNRA;ESR1;FGF1;FGF10;NPNT;GBX2;B4GALT1;TNC;RSPO2;AREG;TACSTD2;NRARP;MYCN;NOTCH4;PAK1;PAX2;LEF1;PGF;PITX2;WNT4;DLL4;TBX20;BCL2;CCL11;HHIP;SIX1;BMP2;BMP7;TCF21;WNT2;WNT6;WNT9B;DDR1
GO:0019080	viral gene expression	http://amigo.geneontology.org/amigo/term/GO:0019080	187	45	23.4871	1.91594	1.03815e-05	0.000437497	3921;6130;6133;6134;6136;6142;6144;6152;6155;6159;6160;6161;6164;6167;6168;6170;6171;6175;6176;6189;6193;6201;6202;6206;6207;6208;6210;6222;6223;6224;6227;6229;6230;6232;6234;6235;8091;9349;9830;10410;11224;23521;25833;29969;51176	IFITM3;RPL35;RPL13A;POU2F3;MDFIC;RPSA;LEF1;RPL7A;RPL9;RPL10;RPL12;RPL18A;RPL21;RPL24;RPL27;RPL29;RPL31;RPL32;RPL34;RPL37;RPL37A;RPL39;RPL41;RPLP0;RPLP1;RPS3A;RPS5;RPS7;RPS8;RPS12;RPS13;RPS14;RPS15A;RPS18;RPS19;RPS20;RPS21;RPS24;RPS25;RPS27;RPS28;RPS29;HMG
GO:0061458	reproductive system development	http://amigo.geneontology.org/amigo/term/GO:0061458	416	83	52.2495	1.58853	1.03886e-05	0.000437497	100;116;247;595;596;638;639;655;1050;1508;1515;1634;1747;1761;1956;2069;2099;2255;2624;2706;2707;2709;3371;3400;3417;3586;3625;3726;3815;3955;4254;4257;4327;4914;5104;5156;5244;5268;5270;5308;5740;5781;5798;5950;6382;6696;6716;6943;7042;7100;7472;7477;748	ADA;MAMLD1;CEBPA;PRDX4;PLAC1;DMC1;ADCYAP1;OSR1;E2F7;CTSB;GDF7;CTSV;RDH10;DCN;DLX3;DMRT1;EGFR;NRK;EREG;ESR1;FGF10;VASH1;SULF1;HEY2;ALOX15B;TIPARP;GATA2;GJB2;GJB3;GJB5;TNC;ID4;IDH1;STRA8;IL10;INHBB;JUNB;KIT;LFNG;KITLG;MGST1;MMP19;NTRK1;DHH;SERPINA5;LEF1;PDG
GO:1902533	positive regulation of intracellular signal transduction	http://amigo.geneontology.org/amigo/term/GO:1902533	891	155	111.909	1.38505	1.09503e-05	0.000458895	100;116;117;134;136;177;242;284;330;596;650;728;920;1139;1230;1281;1326;1436;1634;1647;1815;1839;1857;1880;1893;1906;1908;1956;1991;2065;2149;2151;2152;2246;2255;2264;2268;2322;2324;2357;2911;3059;3061;3092;3094;3162;3486;3569;3570;3586;3589;3717;3815;425	ADA;PLK2;HPSE;HCST;GADD45G;EDAR;CHRNA7;RASGRP4;ADCYAP1;ADCYAP1R1;CCR1;COL3A1;MAP3K8;IL31RA;ADORA1;ADORA2B;ABRA;CSF1R;SERPINA12;PIK3R6;NEK10;KLB;DCN;GADD45A;BMPER;AGER;DRD4;HBEGF;DVL3;GPR183;ECM1;EDN1;EDN3;EGFR;ELANE;NRK;ERBB3;F2R;F2RL2;F3;UNC5B;FGD2;FGF1;
GO:0043583	ear development	http://amigo.geneontology.org/amigo/term/GO:0043583	199	47	24.9943	1.88043	1.13417e-05	0.000472976	491;596;650;713;780;1050;1052;1301;1857;1906;2048;2255;2487;2535;2562;2624;2637;3776;4094;4613;5076;5205;5781;6495;6899;6939;7042;7043;8013;8549;8820;9132;9935;10804;23493;50506;51057;64072;65217;84189;115908;116039;117531;130497;157506;168667;246213	CEBPA;CEBPD;GJB6;CTHRC1;OSR2;TMC1;COL11A1;OSR1;RDH10;BMPER;DVL3;EDN1;EPHB2;FGF10;HEY2;SLC17A8;FRZB;FZD2;GABRB3;GATA2;GBX2;KCNK2;MAF;MYCN;ATP2B2;DUOX2;PAX2;WDPCP;ATP8B1;PTPN11;BCL2;CDH23;SIX1;BMP2;PCDH15;TBX1;TCF15;TGFB2;TGFB3;C1QB;DDR1;NR4A3;SLITRK6;LGR5;
GO:0007605	sensory perception of sound	http://amigo.geneontology.org/amigo/term/GO:0007605	138	36	17.3328	2.07699	1.18929e-05	0.000493556	40;491;776;1277;1301;1302;2562;2706;2707;3815;4155;4715;5172;5205;6495;6591;6899;7082;9132;10804;26521;51473;53904;53942;54084;64072;65217;84189;84530;89797;117531;117532;125336;153562;246213;643226	GJB6;TMC1;TMC2;LOXHD1;COL1A1;COL11A1;COL11A2;MARVELD2;SLC17A8;GABRB3;TIMM8B;GJB2;GJB3;KIT;ASIC2;MBP;NDUFB9;ATP2B2;DCDC2;SLC26A4;ATP8B1;MYO3A;CNTN5;TSPEAR;CDH23;GRXCR2;SIX1;PCDH15;SNAI2;TBX1;TJP1;CACNA1D;SLITRK6;SRRM4;NAV2;KCNQ4
GO:0006958	complement activation, classical pathway	http://amigo.geneontology.org/amigo/term/GO:0006958	32	14	4.01919	3.48329	1.19922e-05	0.000495273	710;712;713;714;715;716;718;722;729;730;735;1378;51279;55061	CR1;C1RL;SUSD4;SERPING1;C1QA;C1QB;C1QC;C1R;C1S;C3;C4BPA;C6;C7;C9
GO:0001817	regulation of cytokine production	http://amigo.geneontology.org/amigo/term/GO:0001817	559	105	70.2102	1.49551	1.22539e-05	0.000503648	116;136;177;247;284;330;695;718;719;728;920;923;929;942;1139;1149;1436;1535;1903;1958;1991;2069;2149;2207;2268;2324;2335;2532;2615;2867;3071;3077;3162;3394;3569;3570;3586;3595;3604;3620;3625;3663;3717;5142;5144;5196;5336;5345;5443;5724;6504;6556;6591;6850	EBI3;POLR3G;POSTN;HPSE;IRAK3;VSIG4;CHRNA7;PGLYRP3;CIDEA;TNFRSF13C;ADCYAP1;ADORA2B;CSF1R;NFAM1;CYBA;AGER;S1PR3;EGR1;ELANE;EREG;F2R;FCER1G;FGR;SULF1;FLT4;FN1;ALOX15B;ACKR1;LRRC32;CLEC4E;ANKRD2;IL36RN;C5AR2;TNFRSF21;ANGPT1;FFAR2;PYCARD;NCKAP1L;HFE;HMOX1;BIRC
GO:0021675	nerve development	http://amigo.geneontology.org/amigo/term/GO:0021675	67	22	8.41518	2.61432	1.27606e-05	0.000521962	1515;1959;2048;2065;2562;3200;3213;3737;4914;5076;5205;5270;5979;6152;6495;6899;9935;23213;84189;84233;84570;89797	CTSV;EGR2;EPHB2;ERBB3;SULF1;GABRB3;HOXA3;HOXB3;KCNA2;NTRK1;PAX2;ATP8B1;SERPINE2;RET;RPL24;SIX1;TBX1;SLITRK6;TMEM126A;COL25A1;NAV2;MAFB
GO:0007416	synapse assembly	http://amigo.geneontology.org/amigo/term/GO:0007416	144	37	18.0864	2.04574	1.31202e-05	0.00053296	40;43;627;869;999;1812;1826;2048;4897;4914;5818;6495;6585;6622;6712;8292;9369;10160;11141;22941;23284;23316;23768;23769;26050;27253;29930;54674;64084;84189;84623;84631;92737;139065;158038;266743;375790	FARP1;IL1RAPL1;SLITRK4;LINGO2;DRD1;DSCAM;EPHB2;SHANK2;ADGRL3;CUX2;FLRT2;FLRT1;SLITRK5;NPAS4;PCDH17;PCDHB1;AGRN;ASIC2;ACHE;NRCAM;NTRK1;LRRN3;NECTIN1;BDNF;CLSTN2;SIX1;SLIT1;SNCA;SPTBN2;COLQ;SLITRK6;KIRREL3;SLITRK2;CBLN1;DNER;NRXN3;CDH1
GO:0051093	negative regulation of developmental process	http://amigo.geneontology.org/amigo/term/GO:0051093	799	141	100.354	1.40502	1.31541e-05	0.00053296	94;116;285;374;406;595;596;627;650;655;714;942;1230;1281;1471;1620;1634;1809;1831;1840;1869;1893;1903;1956;2048;2069;2192;2200;2202;2255;2487;2624;2660;2662;2670;3375;3400;3569;3776;3955;4009;4035;4070;4504;4613;4792;4804;4855;4880;4982;5058;5076;5080;519	NR1H3;TRIB1;LRRC17;SEMA4B;POSTN;NRG3;TOB2;PLK2;LILRB4;STMN2;DUSP10;PGLYRP3;ADCYAP1;TWIST2;HIST4H4;JDP2;CCR1;COL3A1;ACVR1C;OSR1;PRICKLE1;CST3;CHADL;CNTN4;BRINP1;DCN;BBS12;DPYSL3;TSC22D3;DTX1;E2F1;ECM1;S1PR3;EGFR;EPHB2;EREG;FBLN1;FBN1;EFEMP1;FGF10;VASH1;INP
GO:0022603	regulation of anatomical structure morphogenesis	http://amigo.geneontology.org/amigo/term/GO:0022603	935	161	117.436	1.37096	1.32199e-05	0.000533098	94;100;285;306;596;627;650;655;718;719;728;729;860;963;1002;1123;1139;1232;1436;1471;1512;1524;1601;1613;1634;1826;1857;1893;1906;1948;2048;2099;2152;2192;2246;2252;2255;2268;2277;2324;2331;2335;2535;2624;2683;2837;3037;3055;3162;3569;3586;3689;3815;3848;	ADA;CDH4;GPC6;OLFM1;BAIAP2;SEMA4B;OLFM4;PDPN;POSTN;IL1RAPL1;CHN1;CHRNA7;TNFRSF13C;CTHRC1;CCR3;WTIP;OSR1;CSF1R;PRICKLE1;PIK3R6;CST3;CTSH;GDF7;CX3CR1;DAB2;DAPK3;DCN;PRICKLE2;DSCAM;DVL3;ECM1;EDN1;EFNB2;PLD6;EPHB2;ESR1;F3;FBLN1;FGD2;FGF1;FGF7;FGF10;FGR;VEGFD;
GO:0051047	positive regulation of secretion	http://amigo.geneontology.org/amigo/term/GO:0051047	350	72	43.9599	1.63786	1.35303e-05	0.000543055	43;116;134;136;242;247;929;1080;1436;1535;1906;1908;1956;2149;2207;2268;2624;2645;2696;2752;2867;3077;3569;3586;3625;3717;4923;4986;5106;5724;5781;5950;6382;6386;6504;6529;6532;6622;6659;6850;6869;7042;7043;7226;7292;7293;7424;7430;7494;7535;8673;8692;891	POSTN;CFTR;ADCYAP1;ADORA1;ADORA2B;CSF1R;CYBA;EDN1;EDN3;EGFR;F2R;FCER1G;RFX6;FGR;EXPH5;ALOX12B;ALOX15B;GATA2;CLEC4E;GCK;GIPR;ANKRD1;GLUL;FFAR2;PYCARD;HFE;NLRP10;HCAR2;IL6;IL10;INHBB;JAK2;ACHE;NTSR1;OPRK1;PCK2;GAL;CD244;SYTL2;ANO1;SMPD3;IL17RB;PTAFR;PTPN11;
GO:0008285	negative regulation of cell proliferation	http://amigo.geneontology.org/amigo/term/GO:0008285	626	115	78.6254	1.46263	1.36797e-05	0.000546484	94;116;134;199;247;563;590;596;639;650;655;695;780;945;1033;1050;1436;1515;1805;1869;1948;2014;2069;2149;2172;2173;2191;2192;2255;2444;2487;2615;2624;2660;2683;2810;2919;3162;3486;3489;3559;3569;3586;3604;3620;3717;3776;4745;4804;4880;4883;4914;4988;5017;	TRIB1;CDKN3;CEBPA;PRDX4;TOB2;GJB6;VSIG4;ADCYAP1;ACVR1C;ADORA1;CD109;CSF1R;E2F7;CTSV;DPT;E2F1;EFNB2;AIF1;EMP3;NRK;EREG;F2R;FABP6;FABP7;FAP;FBLN1;FGF10;VASH1;SULF1;FRK;ALOX15B;FRZB;KANK2;CHD5;LRRC32;GATA2;MSTN;B4GALT1;TNFRSF21;HPGDS;SFN;CXCL1;HMOX1;CLEC4G;I
GO:0051591	response to cAMP	http://amigo.geneontology.org/amigo/term/GO:0051591	97	28	12.1832	2.29825	1.45253e-05	0.000577567	366;374;610;1080;1277;2353;2354;2819;3726;3939;4327;5105;5139;5179;5207;5322;5724;5798;6382;6531;6720;7299;7430;7480;10021;50506;50507;348980	HCN4;CFTR;COL1A1;FOS;FOSB;GPD1;HCN1;AQP9;JUNB;AREG;LDHA;MMP19;DUOX2;NOX4;PCK1;PDE3A;PENK;PFKFB1;PLA2G5;PTAFR;PTPRN;HCN2;SDC1;SLC6A3;SREBF1;TYR;EZR;WNT10B
GO:0098771	inorganic ion homeostasis	http://amigo.geneontology.org/amigo/term/GO:0098771	654	119	82.1422	1.44871	1.53169e-05	0.000606224	116;117;134;185;480;481;488;489;491;534;596;719;728;730;771;781;794;844;920;1080;1139;1152;1201;1230;1232;1317;1318;1535;1812;1815;1903;1906;1907;1908;1909;1956;1991;2099;2149;2151;2264;2357;2358;2359;2512;2624;2696;2769;2837;2898;2911;3061;3077;3162;3163	SCGN;CORIN;CFTR;SLC26A1;SLC46A1;CHRNA7;CKB;ADCYAP1;ADCYAP1R1;CLN3;CCR1;CCR3;SLC31A1;SLC31A2;ADORA1;CYBA;DRD1;DRD4;AGTR1;S1PR3;EDN1;EDN2;EDN3;EDNRA;EGFR;ELANE;DHRS7C;ESR1;F2R;F2RL2;FGFR4;SLC7A8;FPR1;FPR2;FPR3;PRND;RAB38;FTL;STEAP2;GATA2;GIPR;FAM155B;C5AR2;
GO:1903034	regulation of response to wounding	http://amigo.geneontology.org/amigo/term/GO:1903034	145	37	18.212	2.03163	1.55147e-05	0.000611224	40;177;710;1839;1906;2149;2152;2191;2207;3586;3827;3848;5156;5270;5328;5341;5345;5627;6696;6850;7057;7103;7294;7494;7535;9314;10855;22876;51330;54361;81606;83481;90102;123036;135228;170692;286133	HPSE;TC2N;CD109;ADAMTS18;AGER;HBEGF;EDN1;F2R;F3;FAP;FCER1G;INPP5F;SCARA5;IL10;KNG1;KRT1;ASIC2;TNFRSF12A;PDGFRA;SERPINE2;PLAU;PLEK;SERPINF2;WNT4;PROS1;SPP1;SYK;THBS1;SERPING1;TSPAN8;TXK;XBP1;ZAP70;LBH;EPPK1;PHLDB2;KLF4
GO:0048729	tissue morphogenesis	http://amigo.geneontology.org/amigo/term/GO:0048729	615	113	77.2438	1.4629	1.60993e-05	0.000631342	94;374;596;650;655;780;1281;1301;1436;1512;1515;1601;1839;1857;1906;1909;1948;1956;2099;2246;2252;2255;2487;2535;2637;2683;3371;3400;3569;3586;3853;3868;3872;3936;4070;4613;4624;4855;5058;5076;5228;5268;5308;5721;5979;6201;6356;6495;6591;6659;6663;6899;69	GPC6;CTHRC1;COL3A1;XIRP2;COL11A1;OSR1;TRIM71;CSF1R;PRICKLE1;CTSH;GDF7;CTSV;IRX2;RDH10;DAB2;PRICKLE2;ADAMTS16;HBEGF;DVL3;EDN1;EDNRA;EFNB2;EGFR;ESR1;FGF1;FGF7;FGF10;SULF1;HEY2;TMEFF2;FRZB;FZD2;NPNT;GBX2;B4GALT1;ANKRD1;TNC;CCDC39;ID4;RSPO2;FMN1;IL6;IL10;AREG
GO:1901701	cellular response to oxygen-containing compound	http://amigo.geneontology.org/amigo/term/GO:1901701	925	159	116.18	1.36857	1.65099e-05	0.00064449	113;185;199;338;366;383;534;610;639;641;655;688;695;923;929;942;999;1080;1131;1277;1281;1307;1524;1535;1583;1620;1812;1869;1906;1956;1958;1978;2042;2044;2099;2200;2350;2353;2645;2660;2769;2784;2786;2819;2867;3015;3055;3371;3394;3480;3569;3586;3625;3717;37	HCN4;NR1H3;TRIB1;BAIAP2;FBLN5;POSTN;CFTR;GJB6;ADCY7;CHRM3;FBXO32;LYPD1;COL1A1;COL3A1;OSR1;COL16A1;SERPINA12;CX3CR1;CYBA;CYP11A1;BRINP1;DRD1;AGTR1;E2F1;EDN1;EGFR;EGR1;EIF4EBP1;AIF1;EPHA3;EPHA5;ESR1;FBN1;RFX6;FOLR2;FOS;KANK2;GCK;MSTN;NPAS4;ANKRD1;GNA15;GNB3
GO:0050663	cytokine secretion	http://amigo.geneontology.org/amigo/term/GO:0050663	162	40	20.3472	1.96588	1.65968e-05	0.000644937	247;284;929;1149;1436;2149;2268;2335;2615;2867;3569;3586;3604;6504;6850;7097;7100;7292;7430;7494;7850;8651;8692;9447;9971;10631;26253;26525;27202;27242;29108;51311;51744;55540;64127;79679;81793;84433;338322;338557	POSTN;CIDEA;CSF1R;F2R;FGR;FN1;ALOX15B;LRRC32;CLEC4E;IL36RN;C5AR2;TNFRSF21;ANGPT1;FFAR2;PYCARD;NLRP10;FFAR4;IL6;IL10;TNFRSF9;TLR8;CD244;IL17RB;NOD2;SLAMF1;SYK;TLR2;TLR5;TNFSF4;EZR;XBP1;IL1R2;VTCN1;TLR10;CARD11;SOCS1;HYAL2;CD14;AIM2;NR1H4
GO:0043616	keratinocyte proliferation	http://amigo.geneontology.org/amigo/term/GO:0043616	41	16	5.14959	3.10704	1.68498e-05	0.000651074	1515;1948;2069;2252;2255;2810;3037;3849;6591;8626;51384;54566;57152;64919;83481;135228	CD109;CTSV;EFNB2;EREG;FGF7;FGF10;SFN;HAS2;KRT2;WNT16;EPB41L4B;SLURP1;BCL11B;SNAI2;EPPK1;TP63
GO:0019221	cytokine-mediated signaling pathway	http://amigo.geneontology.org/amigo/term/GO:0019221	537	101	67.447	1.49747	1.69071e-05	0.000651074	284;330;1050;1230;1232;1238;1436;1524;1634;1893;1906;1907;1958;2069;2152;2322;2532;2919;3055;3122;3394;3559;3569;3570;3577;3579;3587;3595;3601;3604;3663;3717;3815;4281;4486;4502;4504;4804;4982;5196;5355;5473;5721;5724;5781;5798;6356;6357;6360;6362;6366;63	NR1H3;EBI3;IRF9;IFITM3;CEBPA;EDAR;IRAK3;TNFRSF13C;IL22RA2;CCR1;CCR3;ACKR2;IL31RA;CSF1R;RTN4RL1;CX3CR1;DCN;ECM1;EDN1;EDN2;EGR1;EREG;F3;FLT3;FLRT2;FLRT1;ACKR1;SAMHD1;IL36RN;IL37;TNFRSF21;ANGPT1;PYCARD;CXCL1;HCK;HLA-DRA;BIRC3;IRF8;PALM3;IL2RA;IL6;IL6R;CXCR1;
GO:0061041	regulation of wound healing	http://amigo.geneontology.org/amigo/term/GO:0061041	124	33	15.5744	2.11887	1.73226e-05	0.000661729	40;177;710;1839;1906;2149;2152;2191;2207;3827;3848;5156;5270;5328;5341;5345;5627;6850;7057;7103;7294;7494;7535;10855;51330;54361;81606;83481;90102;123036;135228;170692;286133	HPSE;TC2N;CD109;ADAMTS18;AGER;HBEGF;EDN1;F2R;F3;FAP;FCER1G;SCARA5;KNG1;KRT1;ASIC2;TNFRSF12A;PDGFRA;SERPINE2;PLAU;PLEK;SERPINF2;WNT4;PROS1;SYK;THBS1;SERPING1;TSPAN8;TXK;XBP1;ZAP70;LBH;EPPK1;PHLDB2
GO:0001816	cytokine production	http://amigo.geneontology.org/amigo/term/GO:0001816	616	113	77.3694	1.46053	1.73386e-05	0.000661729	116;136;177;247;284;330;695;718;719;728;814;920;923;929;942;1139;1149;1436;1535;1621;1903;1958;1991;2069;2149;2207;2268;2324;2335;2532;2615;2867;3071;3077;3162;3394;3569;3570;3586;3595;3604;3620;3625;3663;3717;3815;4094;5125;5142;5144;5196;5336;5345;5443;	EBI3;BATF;POLR3G;POSTN;HPSE;IRAK3;VSIG4;CHRNA7;PGLYRP3;CIDEA;TNFRSF13C;ADCYAP1;IL31RA;ADORA2B;CSF1R;NFAM1;CYBA;DBH;AGER;S1PR3;EGR1;ELANE;EREG;F2R;FCER1G;FGR;SULF1;FLT4;FN1;ALOX15B;ACKR1;LRRC32;CLEC4E;ANKRD2;IL36RN;C5AR2;TNFRSF21;ANGPT1;FFAR2;PYCARD;IL19;N
GO:0050865	regulation of cell activation	http://amigo.geneontology.org/amigo/term/GO:0050865	473	91	59.4087	1.53176	1.78911e-05	0.000678101	100;136;177;199;596;639;695;814;919;920;923;942;1326;1803;1840;1880;1948;1949;2207;2255;2268;2615;2624;3071;3077;3109;3111;3122;3162;3559;3569;3586;3620;3717;3958;5058;5156;5270;5341;5359;5724;5781;5791;6366;6461;6504;6542;6622;6850;6869;7057;7070;7292;72	ADA;NR1H3;EBI3;VSIG4;PGLYRP3;TNFRSF13C;MAP3K8;IL31RA;ADORA2B;PIK3R6;NFAM1;ADAMTS18;AGER;DPP4;DTX1;GPR183;EFNB2;EFNB3;AIF1;FCER1G;FGF10;FGR;ZNF683;LRRC32;GATA2;TNFRSF21;PYCARD;TBX21;NCKAP1L;HFE;CD209;HLA-DMB;HLA-DOA;HLA-DRA;HMOX1;CLEC4G;IL2RA;IL6;IL10;IDO1
GO:0014070	response to organic cyclic compound	http://amigo.geneontology.org/amigo/term/GO:0014070	899	155	112.914	1.37272	1.79262e-05	0.000678101	49;100;116;117;123;199;285;306;338;366;374;383;406;590;595;596;610;641;650;655;688;920;999;1050;1080;1139;1142;1149;1277;1364;1515;1535;1543;1601;1812;1815;1828;1906;1956;1958;1978;2099;2255;2264;2274;2322;2350;2353;2354;2494;2562;2660;2706;2819;3015;3162	ADA;HCN4;NR1H3;ARPC1B;CEBPA;POSTN;PMVK;CFTR;IRAK3;CHRNA7;CHRNB3;CIDEA;FBXO32;ADCYAP1;LYPD1;ADCYAP1R1;TPH2;PLIN2;COL1A1;CLDN4;CTSV;CYBA;CYP1A1;DAB2;DRD1;DRD4;DSG1;EDN1;EGFR;EGR1;EIF4EBP1;AIF1;ESR1;FGF10;FGFR4;FHL2;ACSBG1;FLT3;ADGRL3;FOLR2;FOS;FOSB;SLC7A11;
GO:0060191	regulation of lipase activity	http://amigo.geneontology.org/amigo/term/GO:0060191	78	24	9.79678	2.44979	1.81568e-05	0.0006838	117;185;341;636;728;1909;1956;2099;2769;3815;4035;5156;5322;5330;5447;5724;6272;6622;7294;10062;51129;115727;440503;653145	NR1H3;RASGRP4;ADCYAP1R1;AGTR1;EDNRA;EGFR;ESR1;GNA15;APOC1;KIT;LRP1;PLIN5;ANGPTL4;PDGFRA;PLA2G5;PLCB2;POR;PTAFR;SORT1;BICD1;ANXA8;SNCA;C5AR1;TXK
GO:0051048	negative regulation of secretion	http://amigo.geneontology.org/amigo/term/GO:0051048	191	45	23.9895	1.87582	1.84432e-05	0.000690225	100;134;284;1149;1815;1906;2065;2149;2335;2615;2837;3162;3351;3569;3586;3589;3604;3625;4986;4988;5781;6504;6622;6720;6833;7009;7292;7430;7850;8673;8832;8997;9971;10062;11141;26525;27202;27242;29091;65267;80725;114088;130399;338557;353500	ADA;NR1H3;IL1RAPL1;TRIM9;CIDEA;ACVR1C;ADORA1;DRD4;EDN1;ERBB3;F2R;FN1;LRRC32;IL36RN;C5AR2;TNFRSF21;UTS2R;ANGPT1;STXBP6;HMOX1;HTR1B;FFAR4;BMP8A;IL6;IL10;IL11;TNFRSF9;INHBB;OPRK1;OPRM1;PTPN11;SLAMF1;WNK3;SNCA;SREBF1;ABCC8;TMBIM6;TNFSF4;EZR;IL1R2;SRCIN1;VAMP8
GO:0050818	regulation of coagulation	http://amigo.geneontology.org/amigo/term/GO:0050818	88	26	11.0528	2.35235	1.84889e-05	0.000690225	40;710;1906;2149;2152;2191;2207;3827;3848;5156;5270;5328;5341;5345;5627;6850;7057;7103;7294;7535;10855;81606;123036;170692;222537;286133	HPSE;TC2N;ADAMTS18;EDN1;F2R;F3;FAP;FCER1G;HS3ST5;SCARA5;KNG1;KRT1;ASIC2;PDGFRA;SERPINE2;PLAU;PLEK;SERPINF2;PROS1;SYK;THBS1;SERPING1;TSPAN8;TXK;ZAP70;LBH
GO:0002283	neutrophil activation involved in immune response	http://amigo.geneontology.org/amigo/term/GO:0002283	15	9	1.884	4.77708	1.87647e-05	0.000697477	306;2207;5473;5724;6850;7305;7535;8673;84106	FCER1G;ANXA3;PPBP;PTAFR;SYK;TYROBP;ZAP70;PRAM1;VAMP8
GO:0002685	regulation of leukocyte migration	http://amigo.geneontology.org/amigo/term/GO:0002685	152	38	19.0912	1.99045	1.97915e-05	0.000732455	100;134;199;719;728;1230;1893;1906;1907;1908;1991;2277;2919;3071;3162;3569;3570;3958;4254;5196;5228;5473;5724;5919;6278;6366;6369;6504;6869;7057;7060;7424;7941;8784;10562;27202;29108;79148	ADA;OLFM4;CCR1;ADORA1;ECM1;EDN1;EDN2;EDN3;AIF1;ELANE;VEGFD;C5AR2;PYCARD;CXCL1;NCKAP1L;HMOX1;IL6;IL6R;LGALS3;KITLG;PF4;PGF;PPBP;PTAFR;RARRES2;S100A7;CCL21;CCL24;SLAMF1;TACR1;THBS1;THBS4;C3AR1;C5AR1;VEGFC;MMP28;PLA2G7;TNFRSF18
GO:0042110	T cell activation	http://amigo.geneontology.org/amigo/term/GO:0042110	436	85	54.7615	1.55219	2.02287e-05	0.000742212	100;177;199;596;639;814;860;919;920;923;942;944;1326;1794;1803;1840;1880;1948;1949;1958;2207;2615;3071;3077;3109;3111;3122;3559;3569;3586;3620;3683;3815;3936;3955;3958;5058;5781;6366;6461;6504;6556;6659;6850;7070;7292;7293;7454;7494;7535;8456;8654;8809;88	ADA;EBI3;BATF;VSIG4;TNFRSF13C;MAP3K8;PIK3R6;LEXM;AGER;DOCK2;DPP4;DTX1;GPR183;EFNB2;EFNB3;EGR1;AIF1;FCER1G;ZNF683;LRRC32;CLEC4E;TNFRSF21;PYCARD;TBX21;NCKAP1L;HFE;CD209;HLA-DMB;HLA-DOA;HLA-DRA;CLEC4G;IL2RA;IL6;IL10;IDO1;ITGAL;KIT;THEMIS;LCP1;LFNG;LGALS3;NRA
GO:0070489	T cell aggregation	http://amigo.geneontology.org/amigo/term/GO:0070489	436	85	54.7615	1.55219	2.02287e-05	0.000742212	100;177;199;596;639;814;860;919;920;923;942;944;1326;1794;1803;1840;1880;1948;1949;1958;2207;2615;3071;3077;3109;3111;3122;3559;3569;3586;3620;3683;3815;3936;3955;3958;5058;5781;6366;6461;6504;6556;6659;6850;7070;7292;7293;7454;7494;7535;8456;8654;8809;88	ADA;EBI3;BATF;VSIG4;TNFRSF13C;MAP3K8;PIK3R6;LEXM;AGER;DOCK2;DPP4;DTX1;GPR183;EFNB2;EFNB3;EGR1;AIF1;FCER1G;ZNF683;LRRC32;CLEC4E;TNFRSF21;PYCARD;TBX21;NCKAP1L;HFE;CD209;HLA-DMB;HLA-DOA;HLA-DRA;CLEC4G;IL2RA;IL6;IL10;IDO1;ITGAL;KIT;THEMIS;LCP1;LFNG;LGALS3;NRA
GO:0050778	positive regulation of immune response	http://amigo.geneontology.org/amigo/term/GO:0050778	612	112	76.867	1.45706	2.10083e-05	0.00076752	100;136;330;596;695;710;712;713;714;715;716;718;719;722;728;729;730;735;919;920;929;942;1378;1508;1520;1535;1675;1991;2069;2099;2207;2212;2214;2220;2268;2357;2358;2359;2624;2867;3055;3071;3109;3122;3569;3620;3684;3689;3848;3958;4064;4651;4792;5058;5142;51	ADA;NR1H3;ARPC1B;BAIAP2;POLR3G;IRAK3;VSIG4;PGLYRP3;TNFRSF13C;ADORA2B;CR1;NFAM1;CTSB;CTSS;CYBA;CFD;ELANE;EREG;ESR1;FCER1G;FCGR2A;FCGR3A;FCN2;FGR;FPR1;FPR2;FPR3;KLK5;GATA2;CLEC4E;C5AR2;TNFRSF21;FFAR2;PYCARD;TBX21;HCK;NCKAP1L;CD209;HLA-DMB;HLA-DRA;BIRC3;NLRP
GO:0002250	adaptive immune response	http://amigo.geneontology.org/amigo/term/GO:0002250	336	69	42.2015	1.63501	2.1536e-05	0.000783452	100;177;639;695;710;712;713;714;715;716;718;722;729;730;735;814;909;920;923;942;1075;1378;1512;1520;1880;2207;3077;3512;3569;3586;3717;3903;6504;6556;6850;7292;7294;7454;7535;8809;8832;10148;10462;10538;10990;11006;11027;11221;27074;27242;29108;30009;3083	ADA;EBI3;CLEC10A;BATF;CTSC;LILRB5;LILRB4;LILRA2;DUSP10;TNFRSF13C;IL31RA;CR1;CTSH;CTSS;AGER;GPR183;FCER1G;ZNF683;LAMP3;TNFRSF21;PYCARD;TBX21;HFE;CD209;NLRP10;CLEC4G;JCHAIN;IL6;IL10;JAK2;THEMIS;LAIR1;LEF1;C1RL;TLR8;CD244;SUSD4;PRDM1;SAMSN1;ERAP2;SLAMF1;SLC1
GO:0071593	lymphocyte aggregation	http://amigo.geneontology.org/amigo/term/GO:0071593	437	85	54.8871	1.54863	2.20883e-05	0.000796869	100;177;199;596;639;814;860;919;920;923;942;944;1326;1794;1803;1840;1880;1948;1949;1958;2207;2615;3071;3077;3109;3111;3122;3559;3569;3586;3620;3683;3815;3936;3955;3958;5058;5781;6366;6461;6504;6556;6659;6850;7070;7292;7293;7454;7494;7535;8456;8654;8809;88	ADA;EBI3;BATF;VSIG4;TNFRSF13C;MAP3K8;PIK3R6;LEXM;AGER;DOCK2;DPP4;DTX1;GPR183;EFNB2;EFNB3;EGR1;AIF1;FCER1G;ZNF683;LRRC32;CLEC4E;TNFRSF21;PYCARD;TBX21;NCKAP1L;HFE;CD209;HLA-DMB;HLA-DOA;HLA-DRA;CLEC4G;IL2RA;IL6;IL10;IDO1;ITGAL;KIT;THEMIS;LCP1;LFNG;LGALS3;NRA
GO:0045766	positive regulation of angiogenesis	http://amigo.geneontology.org/amigo/term/GO:0045766	120	32	15.072	2.12315	2.20912e-05	0.000796869	94;285;306;718;719;728;729;1139;1232;1512;1524;1893;2152;2246;2277;2624;2837;3162;3689;5228;5740;6356;6369;7057;7424;7494;23576;26051;51129;51378;79805;146850	CHRNA7;CCR3;PIK3R6;CTSH;CX3CR1;ECM1;F3;FGF1;VEGFD;DDAH1;PPP1R16B;GATA2;UTS2R;ANGPT2;ANXA3;HMOX1;ITGB2;ANGPTL4;ANGPT4;PGF;PTGIS;CCL11;CCL24;THBS1;C3;C3AR1;C5AR1;C6;VEGFC;XBP1;VASH2;ACVRL1
GO:0002253	activation of immune response	http://amigo.geneontology.org/amigo/term/GO:0002253	482	92	60.5391	1.51968	2.21864e-05	0.00079694	100;330;596;695;710;712;713;714;715;716;718;719;722;728;729;730;735;919;920;929;942;1378;1508;1520;1535;1675;2099;2207;2212;2214;2220;2268;2357;2358;2359;2867;3055;3071;3122;3684;3689;3848;3958;4064;4651;4792;5058;5142;5144;5336;5359;5627;5641;5721;6461;6	ADA;NR1H3;ARPC1B;BAIAP2;IRAK3;VSIG4;PGLYRP3;CR1;NFAM1;CTSB;CTSS;CYBA;CFD;ESR1;FCER1G;FCGR2A;FCGR3A;FCN2;FGR;FPR1;FPR2;FPR3;CLEC4E;C5AR2;TNFRSF21;FFAR2;PYCARD;HCK;NCKAP1L;CD209;HLA-DRA;BIRC3;ITGAM;ITGB2;KRT1;THEMIS;LGALS3;CD180;MYO10;NFKBIA;PAK1;C1RL;TLR8;
GO:0030193	regulation of blood coagulation	http://amigo.geneontology.org/amigo/term/GO:0030193	84	25	10.5504	2.36958	2.31728e-05	0.000825434	40;710;1906;2149;2152;2191;2207;3827;3848;5156;5270;5328;5341;5345;5627;6850;7057;7103;7294;7535;10855;81606;123036;170692;286133	HPSE;TC2N;ADAMTS18;EDN1;F2R;F3;FAP;FCER1G;SCARA5;KNG1;KRT1;ASIC2;PDGFRA;SERPINE2;PLAU;PLEK;SERPINF2;PROS1;SYK;THBS1;SERPING1;TSPAN8;TXK;ZAP70;LBH
GO:1900046	regulation of hemostasis	http://amigo.geneontology.org/amigo/term/GO:1900046	84	25	10.5504	2.36958	2.31728e-05	0.000825434	40;710;1906;2149;2152;2191;2207;3827;3848;5156;5270;5328;5341;5345;5627;6850;7057;7103;7294;7535;10855;81606;123036;170692;286133	HPSE;TC2N;ADAMTS18;EDN1;F2R;F3;FAP;FCER1G;SCARA5;KNG1;KRT1;ASIC2;PDGFRA;SERPINE2;PLAU;PLEK;SERPINF2;PROS1;SYK;THBS1;SERPING1;TSPAN8;TXK;ZAP70;LBH
GO:0001935	endothelial cell proliferation	http://amigo.geneontology.org/amigo/term/GO:0001935	115	31	14.444	2.14622	2.34244e-05	0.000830934	94;284;383;650;1232;1535;1893;2152;2277;2324;3162;3586;4804;5228;6356;6369;7057;7060;7424;7472;7494;7857;8854;22846;23213;26051;51378;54567;79805;168667;441478	CCR3;CYBA;BMPER;ECM1;F3;VEGFD;VASH1;SULF1;FLT4;PPP1R16B;ANGPT1;HMOX1;IL10;ARG1;NRARP;NGFR;ANGPT4;PGF;DLL4;CCL11;CCL24;BMP2;THBS1;THBS4;VEGFC;WNT2;XBP1;SCG2;VASH2;ALDH1A2;ACVRL1
GO:1903531	negative regulation of secretion by cell	http://amigo.geneontology.org/amigo/term/GO:1903531	170	41	21.3519	1.9202	2.38183e-05	0.000841416	134;284;1149;1815;1906;2149;2335;2615;3162;3351;3569;3586;3589;3604;3625;4986;4988;5781;6504;6622;6720;6833;7009;7292;7430;7850;8673;8832;8997;9971;10062;11141;26525;27202;27242;29091;80725;114088;130399;338557;353500	NR1H3;IL1RAPL1;TRIM9;CIDEA;ACVR1C;ADORA1;DRD4;EDN1;F2R;FN1;LRRC32;IL36RN;C5AR2;TNFRSF21;ANGPT1;STXBP6;HMOX1;HTR1B;FFAR4;BMP8A;IL6;IL10;IL11;TNFRSF9;INHBB;OPRK1;OPRM1;PTPN11;SLAMF1;SNCA;SREBF1;ABCC8;TMBIM6;TNFSF4;EZR;IL1R2;SRCIN1;VAMP8;CD84;KALRN;NR1H4
GO:0008016	regulation of heart contraction	http://amigo.geneontology.org/amigo/term/GO:0008016	228	51	28.6367	1.78093	2.42885e-05	0.000854496	100;134;480;481;488;489;491;774;776;779;781;783;844;1573;1839;1906;1907;1908;3717;3741;3761;3762;3775;3781;4624;4842;4878;4880;5142;5144;6263;6327;6505;6720;7042;8654;8913;9424;10021;10699;23171;23493;27091;27092;30819;30820;55799;55800;59283;60598;93589	ADA;HCN4;CORIN;ADORA1;CYP2J2;HBEGF;EDN1;EDN2;EDN3;GPD1L;HEY2;CACNG5;CACNG4;KCNIP2;KCNIP1;JAK2;KCNA5;KCNJ4;KCNJ5;KCNK1;KCNN2;MYH6;ATP1A4;ATP1B1;NOS1;NPPA;ATP2A2;NPPC;ATP2A3;ATP2B2;PDE4B;PDE4D;CACNA2D3;SCN3B;CACNG8;KCNK15;RYR3;SCN2B;SLC1A1;SREBF1;TGFB2;CACN
GO:0048534	hematopoietic or lymphoid organ development	http://amigo.geneontology.org/amigo/term/GO:0048534	741	131	93.0694	1.40755	2.44319e-05	0.000856018	87;100;177;284;596;639;695;714;814;860;920;942;944;1015;1050;1052;1230;1436;1636;1794;1840;1880;1943;1958;2200;2207;2255;2322;2353;2624;3059;3071;3111;3200;3213;3394;3559;3569;3586;3589;3717;3726;3815;3955;3958;4254;4291;4643;4792;4855;4914;5156;5196;5308	ADA;CDH17;TRIB1;LRRC17;FST;CEBPA;CEBPD;BATF;TOB2;LILRB4;PGLYRP3;RASGRP4;BATF2;HIST4H4;CCR1;IL31RA;CD109;CSF1R;IL34;PIK3R6;NFAM1;ACE;DACT2;AGER;DOCK2;DTX1;GPR183;EFNA2;EGR1;RTKN2;FBN1;FCER1G;FGF10;FLT3;FOS;COL24A1;ZNF683;TIPARP;GATA2;CLEC4E;ANGPT1;GPR171;T
GO:0097530	granulocyte migration	http://amigo.geneontology.org/amigo/term/GO:0097530	110	30	13.816	2.1714	2.47085e-05	0.000859188	719;728;1906;1907;1908;2207;2919;3071;3579;3689;3958;5142;5144;5473;5919;6278;6356;6357;6360;6362;6366;6369;6504;6850;7042;7057;7060;7857;10562;27202	OLFM4;EDN1;EDN2;EDN3;FCER1G;C5AR2;CXCL1;NCKAP1L;CXCR2;ITGB2;LGALS3;PDE4B;PDE4D;PPBP;RARRES2;S100A7;CCL11;CCL13;CCL16;CCL18;CCL21;CCL24;SLAMF1;SYK;TGFB2;THBS1;THBS4;C3AR1;C5AR1;SCG2
GO:0014065	phosphatidylinositol 3-kinase signaling	http://amigo.geneontology.org/amigo/term/GO:0014065	159	39	19.9704	1.95289	2.4754e-05	0.000859188	284;942;1634;1839;1906;1956;2065;2069;2149;2246;2250;2252;2255;2264;2268;2322;3059;3480;3717;3815;4254;5156;5270;5781;7042;8870;9314;9542;10870;23533;26051;51384;79899;80243;113791;145264;146850;152831;219699	HCST;PIK3IP1;SERPINA12;PIK3R6;KLB;DCN;HBEGF;EDN1;EGFR;ERBB3;EREG;F2R;UNC5B;FGF1;FGF5;FGF7;FGF10;FGFR4;FGR;FLT3;PIK3R5;PPP1R16B;ANGPT1;HCLS1;IGF1R;JAK2;KIT;KITLG;WNT16;PDGFRA;SERPINE2;PTPN11;TGFB2;PRR5L;PREX2;IER3;KLF4;CD86;NRG2
GO:0045087	innate immune response	http://amigo.geneontology.org/amigo/term/GO:0045087	775	136	97.3398	1.39717	2.48239e-05	0.000859188	177;199;330;361;639;695;710;712;713;714;715;716;718;722;729;730;735;923;929;942;1378;1436;1508;1520;1535;1612;1613;1675;1906;1958;2069;2099;2207;2220;2268;2444;2867;3002;3055;3122;3394;3512;3663;3684;3689;3717;3824;3848;3868;3958;4064;4281;4360;4486;4502;	NR1H3;CALCOCO2;IRF9;TUBB4B;IFITM3;CLEC10A;POLR3G;IRAK3;DUSP10;VSIG4;PGLYRP3;CR1;CSF1R;IL34;PIK3R6;CTSB;CTSS;CYBA;DAPK1;DAPK3;CFD;AGER;EDN1;EGR1;AIF1;EREG;ESR1;FCER1G;FCN2;FGR;RPL13A;PADI4;FRK;ZNF683;SAMHD1;CLEC4E;IL36RN;FFAR2;TRIM59;PYCARD;GZMB;HCK;CD209;
GO:0002694	regulation of leukocyte activation	http://amigo.geneontology.org/amigo/term/GO:0002694	439	85	55.1383	1.54158	2.6293e-05	0.000901991	100;136;177;199;596;639;695;814;919;920;923;942;1326;1803;1840;1880;1948;1949;2207;2255;2268;2615;2624;3071;3077;3109;3111;3122;3162;3559;3569;3586;3620;3958;5058;5359;5724;5781;5791;6366;6461;6504;6542;6622;6850;6869;7057;7070;7292;7293;7494;7535;8013;84	ADA;NR1H3;EBI3;VSIG4;PGLYRP3;TNFRSF13C;MAP3K8;IL31RA;ADORA2B;PIK3R6;NFAM1;AGER;DPP4;DTX1;GPR183;EFNB2;EFNB3;AIF1;FCER1G;FGF10;FGR;ZNF683;LRRC32;GATA2;TNFRSF21;PYCARD;TBX21;NCKAP1L;HFE;CD209;HLA-DMB;HLA-DOA;HLA-DRA;HMOX1;CLEC4G;IL2RA;IL6;IL10;IDO1;LGALS3;N
GO:0015807	L-amino acid transport	http://amigo.geneontology.org/amigo/term/GO:0015807	65	21	8.16398	2.57227	2.63621e-05	0.000901991	383;4923;6505;6510;6511;6512;6536;6542;6556;9056;10991;23428;23657;57709;92745;152078;153201;157724;206358;246213;388662	SLC38A3;PQLC2L;SLC36A2;SLC7A13;SLC36A1;SLC7A8;SLC7A11;SLC17A8;ARG1;SLC6A17;NTSR1;SLC7A14;SLC1A1;SLC1A5;SLC1A6;SLC1A7;SLC6A9;SLC7A2;SLC11A1;SLC7A7;SLC38A5
GO:0044702	single organism reproductive process	http://amigo.geneontology.org/amigo/term/GO:0044702	1204	198	151.222	1.30933	2.63771e-05	0.000901991	49;100;113;116;117;247;285;330;338;374;383;406;480;595;596;638;639;655;734;780;1047;1050;1080;1508;1515;1543;1634;1636;1747;1761;1828;1869;1906;1956;1958;2069;2099;2192;2255;2515;2593;2624;2660;2683;2706;2707;2709;2743;3024;3036;3037;3236;3298;3306;3371;3	ADA;MAMLD1;MEI4;WFDC2;CLGN;CEBPA;PRDX4;PLAC1;TOB2;CFTR;ADAM28;DMC1;ADCY7;AZIN2;ADCYAP1;ADCYAP1R1;TDRD9;ACVR1C;OSR1;M1AP;E2F7;CFAP54;ADIG;CTSB;CTSV;ROPN1B;CYP1A1;RDH10;TDRP;DCN;ACE;FAM9B;DLX3;DMRT1;DSG1;E2F1;EDN1;EGFR;EGR1;PLD6;NRK;EREG;ESR1;FBLN1;FGF10;VA
GO:0048858	cell projection morphogenesis	http://amigo.geneontology.org/amigo/term/GO:0048858	569	105	71.4662	1.46923	2.65531e-05	0.000904391	596;627;655;780;1002;1123;1436;1826;1842;1943;1948;1949;1956;1959;2044;2048;2115;2131;2331;2335;2637;3897;4009;4131;4133;4504;4804;4897;4914;5058;5076;5080;5168;5781;5818;5979;6152;6285;6585;6696;6712;6900;7042;7070;7074;7345;7430;7465;7473;7477;8013;8997	CDH4;FARP1;OLFM1;BAIAP2;SEMA4B;POSTN;CHL1;NES;KERA;IL1RAPL1;CHN1;SLITRK4;ZNF280B;CSF1R;GDF7;CNTN4;LINGO2;ARX;DSCAM;ECM2;EFNA2;EFNB2;EFNB3;EGFR;EGR2;EPHA5;EPHB2;ETV1;EXT1;UNC5B;FSTL4;EPB41L3;FMOD;CUX2;FN1;FLRT2;FLRT1;VAX2;TSKU;SLITRK5;GBX2;FMN1;L1CAM;LMX1A
GO:0002009	morphogenesis of an epithelium	http://amigo.geneontology.org/amigo/term/GO:0002009	517	97	64.935	1.4938	2.73326e-05	0.000927248	94;374;596;650;655;780;1436;1512;1515;1601;1839;1857;1906;1909;1948;1956;2099;2246;2252;2255;2487;2535;2637;2683;3371;3400;3569;3586;3853;3868;3872;3936;4070;4613;4855;5058;5076;5228;5268;5308;5721;5979;6201;6356;6495;6591;6659;6663;6939;6943;7042;7074;74	GPC6;CTHRC1;OSR1;TRIM71;CSF1R;PRICKLE1;CTSH;GDF7;CTSV;IRX2;RDH10;DAB2;PRICKLE2;ADAMTS16;HBEGF;DVL3;EDN1;EDNRA;EFNB2;EGFR;ESR1;FGF1;FGF7;FGF10;SULF1;TMEFF2;FRZB;FZD2;NPNT;GBX2;B4GALT1;TNC;CCDC39;ID4;RSPO2;FMN1;IL6;IL10;AREG;KRT6A;KRT16;KRT17;LCP1;TACSTD2;N
GO:0014074	response to purine-containing compound	http://amigo.geneontology.org/amigo/term/GO:0014074	143	36	17.9608	2.00437	2.75466e-05	0.000930813	366;374;610;1080;1277;2353;2354;2819;3569;3726;3939;4327;5023;5105;5139;5179;5207;5322;5724;5798;6263;6382;6402;6529;6531;6532;6720;7226;7299;7430;7480;9127;10021;50506;50507;348980	HCN4;CFTR;COL1A1;FOS;FOSB;GPD1;HCN1;IL6;AQP9;JUNB;AREG;LDHA;MMP19;P2RX1;DUOX2;NOX4;PCK1;PDE3A;PENK;PFKFB1;PLA2G5;PTAFR;PTPRN;HCN2;RYR3;SDC1;SELL;SLC6A1;SLC6A3;SLC6A4;SREBF1;TRPM2;TYR;EZR;WNT10B;P2RX6
GO:0003073	regulation of systemic arterial blood pressure	http://amigo.geneontology.org/amigo/term/GO:0003073	85	25	10.676	2.34171	2.89558e-05	0.000974581	40;134;185;1359;1535;1636;1906;1907;1908;2149;2837;4311;4878;4923;5125;5144;5345;6518;6869;9424;10631;10699;23576;89797;170690	POSTN;CORIN;ADORA1;CPA3;CYBA;ACE;ADAMTS16;AGTR1;EDN1;EDN2;EDN3;F2R;DDAH1;UTS2R;ASIC2;MME;NPPA;NTSR1;PCSK5;PDE4D;SERPINF2;SLC2A5;TACR1;NAV2;KCNK6
GO:0055082	cellular chemical homeostasis	http://amigo.geneontology.org/amigo/term/GO:0055082	717	127	90.055	1.41025	2.96546e-05	0.000994184	116;117;185;361;366;480;481;488;489;491;534;596;719;728;730;781;794;844;920;1080;1139;1152;1201;1230;1232;1317;1318;1535;1812;1815;1903;1906;1907;1908;1909;1991;2044;2099;2149;2151;2357;2358;2359;2512;2624;2645;2696;2769;2837;2898;2911;3061;3077;3099;3101	SCGN;CFTR;GJB6;SLC26A1;SLC46A1;CHRNA7;CKB;ADCYAP1;ADCYAP1R1;CLN3;CCR1;CCR3;SLC31A1;SLC31A2;CYBA;DRD1;DRD4;AGTR1;S1PR3;EDN1;EDN2;EDN3;EDNRA;ELANE;DHRS7C;EPHA5;ESR1;F2R;F2RL2;RFX6;FPR1;FPR2;FPR3;PRND;RAB38;FTL;GATA2;GCK;GIPR;FAM155B;C5AR2;GNA15;UTS2R;SLC9A9
GO:0006024	glycosaminoglycan biosynthetic process	http://amigo.geneontology.org/amigo/term/GO:0006024	111	30	13.9416	2.15184	2.98451e-05	0.000996663	284;1634;2131;2134;2262;2331;2683;3036;3037;3038;3073;4166;6382;9331;9955;9956;10082;11081;27087;51363;56548;64711;83539;90161;93010;135152;166012;222537;337876;375790	GPC6;KERA;B3GAT2;DCN;CHST13;EXT1;EXTL1;HS3ST5;GPC5;FMOD;B4GALT1;B3GAT1;ANGPT1;HAS1;HAS2;HAS3;HEXA;CHSY3;AGRN;CHST6;CHST15;CHST7;SDC1;HS3ST6;CHST9;HS6ST2;B3GNT7;B4GALT6;HS3ST3A1;HS3ST2
GO:0002888	positive regulation of myeloid leukocyte mediated immunity	http://amigo.geneontology.org/amigo/term/GO:0002888	19	10	2.38639	4.19042	3.00231e-05	0.000998706	136;695;718;2207;2268;2624;5724;6850;7535;8673	ADORA2B;FCER1G;FGR;GATA2;PTAFR;SYK;BTK;C3;ZAP70;VAMP8
GO:0044283	small molecule biosynthetic process	http://amigo.geneontology.org/amigo/term/GO:0044283	512	96	64.307	1.49284	3.08149e-05	0.00102107	117;240;241;242;247;338;341;467;586;650;1066;1080;1543;1621;1634;1906;1907;1958;2023;2027;2203;2246;2264;2593;2628;2645;2687;2752;2819;2875;3569;3620;3995;4706;4923;5105;5106;5166;5207;5224;5322;5336;5341;5354;5360;5447;5724;5740;5742;5745;5950;6319;6470;	NR1H3;AASS;PMVK;CES1;CFTR;ADCYAP1R1;IP6K3;GGT6;ACER1;ACSM6;SERPINA12;CYP1A1;RDH10;DBH;DCN;EDN1;EDN2;EGR1;ENO1;ENO3;FBP1;FGF1;FGFR4;SEC14L2;PADI4;ALOX5;ALOX5AP;ALOX12B;ALOX15B;GAMT;PHGDH;GATM;GCK;GGT5;GNMT;COQ2;HPGDS;GLUL;GPD1;GPT;APOB;GADL1;MALRD1;APOC1;A
GO:0051346	negative regulation of hydrolase activity	http://amigo.geneontology.org/amigo/term/GO:0051346	384	76	48.2303	1.57577	3.22128e-05	0.00106327	116;330;341;636;710;718;1293;1378;1469;1470;1471;1474;1893;2644;2810;3071;3569;3698;3699;3827;3933;4504;4804;4842;5076;5104;5266;5268;5270;5271;5275;5345;5447;5627;5799;5806;6272;6622;7009;7042;7057;7078;7079;8710;9088;9162;9314;10160;10406;10788;23504;25	FARP1;WFDC2;IQGAP2;ADCYAP1;WFDC12;COL6A3;CD109;CR1;WFDC3;SERPINA12;PPP1R36;CST1;CST2;CST3;CST6;WFDC5;ECM1;PI16;RIMBP2;TNFAIP8;GCHFR;FETUB;LAMP3;CPAMD8;PCSK1N;SFN;NCKAP1L;BIRC3;COL28A1;APOC1;IL6;ITIH2;ITIH3;KNG1;LCN1;PLIN5;MT3;NGFR;NOS1;PAX2;SERPINA5;ANGPT
GO:0048812	neuron projection morphogenesis	http://amigo.geneontology.org/amigo/term/GO:0048812	552	102	69.331	1.4712	3.26079e-05	0.00107217	596;627;655;780;1002;1123;1436;1826;1842;1943;1948;1949;1956;1959;2044;2048;2115;2131;2331;2335;2637;3897;4009;4131;4133;4504;4804;4897;4914;5058;5076;5080;5781;5818;5979;6152;6285;6585;6696;6712;6900;7042;7070;7074;7345;7430;7465;7473;7477;8013;8997;9024	CDH4;FARP1;OLFM1;BAIAP2;SEMA4B;POSTN;CHL1;KERA;IL1RAPL1;CHN1;SLITRK4;ZNF280B;CSF1R;GDF7;CNTN4;LINGO2;ARX;DSCAM;ECM2;EFNA2;EFNB2;EFNB3;EGFR;EGR2;EPHA5;EPHB2;ETV1;EXT1;UNC5B;FSTL4;EPB41L3;FMOD;CUX2;FN1;FLRT2;FLRT1;VAX2;TSKU;SLITRK5;GBX2;FMN1;L1CAM;LMX1A;MAP
GO:0045861	negative regulation of proteolysis	http://amigo.geneontology.org/amigo/term/GO:0045861	297	62	37.3031	1.66206	3.31535e-05	0.00108594	330;710;718;722;1201;1293;1378;1469;1470;1471;1474;1893;2619;2810;3077;3569;3586;3698;3699;3827;3933;4504;4804;5076;5104;5266;5268;5270;5271;5275;5345;5447;5627;6386;6622;7057;7078;7079;7850;8710;9314;10406;25816;26998;27074;27151;27344;51176;51232;56925;	WFDC2;CLN3;WFDC12;COL6A3;CD109;CR1;WFDC3;SERPINA12;CST1;CST2;CST3;CST6;WFDC5;ECM1;PI16;TNFAIP8;GAS1;FETUB;LAMP3;CPAMD8;PCSK1N;SFN;HFE;BIRC3;COL28A1;IL6;IL10;ITIH2;ITIH3;KNG1;LCN1;MT3;NGFR;PAX2;SERPINA5;LEF1;CRIM1;PI3;SERPINB5;SERPINE2;SERPINB8;SERPINB13;S
GO:0044706	multi-multicellular organism process	http://amigo.geneontology.org/amigo/term/GO:0044706	207	47	25.9991	1.80775	3.34359e-05	0.00109101	49;113;116;285;383;406;596;639;780;1307;1364;1508;1515;1543;1828;1906;2099;2192;2353;2354;2683;2706;3077;3620;3726;4878;5016;5023;5125;5228;5270;5724;5740;6013;6159;6532;6677;6696;6869;7043;8997;10699;10991;29842;54361;130399;203447	CORIN;SLC38A3;ADCY7;ADCYAP1;ACVR1C;COL16A1;CLDN4;CTSB;CTSV;CYP1A1;DSG1;EDN1;NRK;ESR1;FBLN1;FOS;FOSB;B4GALT1;GJB2;ANGPT2;TFCP2L1;HFE;IDO1;JUNB;ARG1;ARNTL;NPPA;ACR;OVGP1;P2RX1;PCSK5;PGF;SERPINE2;WNT4;PTAFR;PTGIS;BCL2;RLN1;RPL29;PRDM1;SLC6A4;SPAM1;SPP1;TACR1
GO:0021545	cranial nerve development	http://amigo.geneontology.org/amigo/term/GO:0021545	43	16	5.40079	2.96253	3.38803e-05	0.0011013	1959;2048;2065;3200;3213;3737;4914;5076;5205;6152;6495;6899;9935;84189;84233;89797	EGR2;EPHB2;ERBB3;HOXA3;HOXB3;KCNA2;NTRK1;PAX2;ATP8B1;RPL24;SIX1;TBX1;SLITRK6;TMEM126A;NAV2;MAFB
GO:1903532	positive regulation of secretion by cell	http://amigo.geneontology.org/amigo/term/GO:1903532	322	66	40.4431	1.63192	3.42715e-05	0.0011098	43;116;136;247;929;1080;1436;1906;1908;1956;2149;2207;2268;2624;2645;2696;2752;2867;3077;3569;3586;3625;3717;4923;4986;5106;5724;5781;5950;6382;6386;6504;6532;6622;6659;6850;6869;7042;7043;7226;7292;7293;7424;7430;7494;7535;8673;8692;8913;9447;9971;10631;	POSTN;CFTR;ADCYAP1;ADORA2B;CSF1R;EDN1;EDN3;EGFR;F2R;FCER1G;RFX6;FGR;EXPH5;ALOX15B;GATA2;CLEC4E;GCK;GIPR;ANKRD1;GLUL;FFAR2;PYCARD;HFE;NLRP10;HCAR2;IL6;IL10;INHBB;JAK2;ACHE;NTSR1;OPRK1;PCK2;GAL;CD244;ANO1;SMPD3;IL17RB;PTAFR;PTPN11;RBP4;SDC1;SDCBP;NOD2;SLAMF
GO:0006413	translational initiation	http://amigo.geneontology.org/amigo/term/GO:0006413	190	44	23.8639	1.84379	3.55501e-05	0.0011462	1978;3921;6130;6133;6134;6136;6142;6144;6152;6155;6159;6160;6161;6164;6167;6168;6170;6171;6175;6176;6189;6193;6201;6202;6206;6207;6208;6210;6222;6223;6224;6227;6229;6230;6232;6234;6235;9349;11224;23521;64410;66037;400961;100127983	C8orf88;RPL35;EIF4EBP1;RPL13A;RPSA;PAIP2B;RPL7A;RPL9;RPL10;RPL12;RPL18A;RPL21;RPL24;RPL27;RPL29;RPL31;RPL32;RPL34;RPL37;RPL37A;RPL39;RPL41;RPLP0;RPLP1;RPS3A;RPS5;RPS7;RPS8;RPS12;RPS13;RPS14;RPS15A;RPS18;RPS19;RPS20;RPS21;RPS24;RPS25;RPS27;RPS28;RPS29;KLHL
GO:0007409	axonogenesis	http://amigo.geneontology.org/amigo/term/GO:0007409	417	81	52.3751	1.54654	3.5914e-05	0.0011462	596;627;655;1002;1123;1436;1826;1842;1943;1948;1949;1959;2044;2048;2115;2131;2331;2335;2637;3897;4009;4131;4504;4804;4897;4914;5058;5076;5080;5781;5818;5979;6152;6285;6585;6696;6712;6900;7042;7070;7074;7345;7430;7473;8013;9024;9211;9369;10439;10458;10509;	CDH4;OLFM1;BAIAP2;SEMA4B;CHL1;KERA;CHN1;SLITRK4;ZNF280B;CSF1R;GDF7;CNTN4;LINGO2;ARX;DSCAM;ECM2;EFNA2;EFNB2;EFNB3;EGR2;EPHA5;EPHB2;ETV1;EXT1;UNC5B;FSTL4;FMOD;FN1;FLRT2;VAX2;TSKU;SLITRK5;GBX2;L1CAM;LMX1A;MAP1B;MT3;NGFR;NRCAM;NTRK1;PAK1;PAX2;PAX6;TNFRSF12A;S
GO:0006023	aminoglycan biosynthetic process	http://amigo.geneontology.org/amigo/term/GO:0006023	112	30	14.0672	2.13263	3.59319e-05	0.0011462	284;1634;2131;2134;2262;2331;2683;3036;3037;3038;3073;4166;6382;9331;9955;9956;10082;11081;27087;51363;56548;64711;83539;90161;93010;135152;166012;222537;337876;375790	GPC6;KERA;B3GAT2;DCN;CHST13;EXT1;EXTL1;HS3ST5;GPC5;FMOD;B4GALT1;B3GAT1;ANGPT1;HAS1;HAS2;HAS3;HEXA;CHSY3;AGRN;CHST6;CHST15;CHST7;SDC1;HS3ST6;CHST9;HS6ST2;B3GNT7;B4GALT6;HS3ST3A1;HS3ST2
GO:0007200	phospholipase C-activating G-protein coupled receptor signaling pathway	http://amigo.geneontology.org/amigo/term/GO:0007200	112	30	14.0672	2.13263	3.59319e-05	0.0011462	185;636;719;728;1131;1812;1906;2099;2149;2151;2357;2358;2359;2769;2837;2911;2915;3351;3579;4883;4986;4988;5745;6869;9002;9630;27202;51196;55107;59340	CHRM3;DRD1;AGTR1;EDN1;ESR1;F2R;F2RL2;FPR1;FPR2;FPR3;C5AR2;GNA15;UTS2R;GRM1;GRM5;HTR1B;CXCR2;NPR3;OPRK1;OPRM1;PLCE1;ANO1;PTH1R;HRH4;BICD1;TACR1;C3AR1;C5AR1;F2RL3;GNA14
GO:0022407	regulation of cell-cell adhesion	http://amigo.geneontology.org/amigo/term/GO:0022407	379	75	47.6023	1.57555	3.63842e-05	0.00115631	100;177;199;639;655;814;919;920;923;942;999;1326;1803;1840;1948;1949;1991;2615;3037;3071;3077;3109;3111;3122;3559;3569;3586;3620;3717;3958;4072;4651;5058;5270;5345;5724;5781;6366;6461;6504;6850;7070;7292;7494;7535;8013;8456;8654;8876;9308;9314;9402;10148;	ADA;EBI3;VSIG4;TNFRSF13C;MAP3K8;PIK3R6;ADAMTS18;AGER;DPP4;DTX1;EFNB2;EFNB3;AIF1;ELANE;ZNF683;LRRC32;TNFRSF21;PYCARD;HAS2;NCKAP1L;HFE;CD209;HLA-DMB;HLA-DOA;HLA-DRA;CLEC4G;IL2RA;IL6;IL10;IDO1;JAK2;LGALS3;EPCAM;NRARP;MYO10;PAK1;LEF1;CD244;SERPINE2;SERPINF2;W
GO:0055080	cation homeostasis	http://amigo.geneontology.org/amigo/term/GO:0055080	640	115	80.3838	1.43064	3.73947e-05	0.00118403	116;117;134;185;480;481;488;489;491;534;596;719;728;730;781;794;844;920;1080;1139;1201;1230;1232;1317;1318;1535;1812;1815;1903;1906;1907;1908;1909;1956;1991;2099;2149;2151;2357;2358;2359;2512;2624;2696;2769;2837;2898;2911;3061;3077;3162;3163;3351;3717;374	SCGN;CORIN;CFTR;SLC26A1;SLC46A1;CHRNA7;ADCYAP1;ADCYAP1R1;CLN3;CCR1;CCR3;SLC31A1;SLC31A2;ADORA1;CYBA;DRD1;DRD4;AGTR1;S1PR3;EDN1;EDN2;EDN3;EDNRA;EGFR;ELANE;DHRS7C;ESR1;F2R;F2RL2;SLC7A8;FPR1;FPR2;FPR3;PRND;RAB38;FTL;STEAP2;GATA2;GIPR;FAM155B;C5AR2;GNA15;UTS2
GO:0006875	cellular metal ion homeostasis	http://amigo.geneontology.org/amigo/term/GO:0006875	489	92	61.4183	1.49793	3.92405e-05	0.00123789	116;117;185;480;481;488;489;491;596;719;728;730;781;794;844;920;1139;1201;1230;1232;1317;1318;1535;1812;1815;1903;1906;1907;1908;1909;1991;2099;2149;2151;2357;2358;2359;2512;2624;2696;2769;2837;2898;2911;3061;3077;3162;3163;3351;3717;3741;3827;4502;4504;4	SCGN;SLC46A1;CHRNA7;ADCYAP1;ADCYAP1R1;CLN3;CCR1;CCR3;SLC31A1;SLC31A2;CYBA;DRD1;DRD4;AGTR1;S1PR3;EDN1;EDN2;EDN3;EDNRA;ELANE;DHRS7C;ESR1;F2R;F2RL2;FPR1;FPR2;FPR3;PRND;FTL;GATA2;GIPR;FAM155B;C5AR2;GNA15;UTS2R;SCARA5;GRIK2;GRM1;HCRTR1;HFE;HMOX1;HMOX2;HTR1B;JA
GO:0006887	exocytosis	http://amigo.geneontology.org/amigo/term/GO:0006887	399	78	50.1143	1.55644	3.96961e-05	0.00124765	87;136;306;488;695;710;1080;1230;1675;1893;2153;2157;2162;2207;2268;2277;2335;2624;3055;3162;3699;3815;3827;5023;5058;5196;5341;5345;5473;5627;5724;5768;5919;6382;6386;6622;6850;7042;7043;7044;7057;7078;7127;7424;7535;8013;8618;8673;8832;8913;9024;9699;11	RNF103-CHMP3;CFTR;IL1RAPL1;TRIM9;CCR1;TC2N;ADORA2B;CFD;ECM1;LGI3;F5;F8;F13A1;FCER1G;FGR;VEGFD;MMRN1;EXPH5;EXOC6B;FN1;ABCA12;STEAP2;GATA2;STXBP6;HCK;ANXA3;HMOX1;ITIH3;KIT;KNG1;ATP2A2;P2RX1;PLA2G3;PAK1;SYT17;PF4;PLEK;SERPINF2;PPBP;SYTL2;SMPD3;PROS1;PTAFR;SY
GO:0010862	positive regulation of pathway-restricted SMAD protein phosphorylation	http://amigo.geneontology.org/amigo/term/GO:0010862	48	17	6.02879	2.8198	4.07015e-05	0.00127457	94;650;655;1601;2660;2662;3077;3625;3626;6386;7042;7043;7044;9518;11030;151449;353500	RBPMS;GDF7;DAB2;MSTN;GDF10;HFE;BMP8A;INHBB;INHBC;SDCBP;BMP2;BMP7;TGFB2;TGFB3;LEFTY2;ACVRL1;GDF15
GO:0051798	positive regulation of hair follicle development	http://amigo.geneontology.org/amigo/term/GO:0051798	10	7	1.256	5.57326	4.14283e-05	0.00129259	3872;7042;7480;8456;10468;10855;51083	FST;HPSE;KRT17;GAL;TGFB2;WNT10B;FOXN1
GO:0048609	multicellular organismal reproductive process	http://amigo.geneontology.org/amigo/term/GO:0048609	756	132	94.9534	1.39016	4.15904e-05	0.00129293	49;100;113;116;117;285;330;338;383;406;480;596;638;639;1080;1508;1515;1543;1620;1621;1636;1761;1812;1828;1869;1906;1956;1958;2069;2099;2593;2660;2683;2706;3024;3036;3037;3298;3306;3625;3726;3815;3955;4117;4254;4327;4880;4986;4988;5017;5023;5079;5104;5139;	ADA;MEI4;WFDC2;PRDX4;TOB2;CFTR;ADAM28;DMC1;ADCY7;AZIN2;ADCYAP1;ADCYAP1R1;TDRD9;M1AP;CFAP54;ADIG;CTSB;CTSV;ROPN1B;CYP1A1;TDRP;BRINP1;DBH;ACE;FAM9B;DMRT1;DRD1;DSG1;E2F1;EDN1;EGFR;EGR1;PLD6;EREG;ESR1;GAMT;CHD5;MSTN;B4GALT1;GJB2;HPGDS;FUOM;ANGPT2;SLC9C1;HIST1
GO:0006874	cellular calcium ion homeostasis	http://amigo.geneontology.org/amigo/term/GO:0006874	387	76	48.6071	1.56356	4.233e-05	0.00131116	116;117;185;481;488;489;491;596;719;728;781;794;844;920;1139;1201;1230;1232;1535;1812;1815;1903;1906;1907;1908;1909;1991;2099;2149;2151;2357;2358;2359;2624;2696;2769;2837;2898;2911;3061;3351;3717;3741;3827;4842;4923;5144;5145;5156;5336;5745;6263;6356;6357	SCGN;CHRNA7;ADCYAP1;ADCYAP1R1;CLN3;CCR1;CCR3;CYBA;DRD1;DRD4;AGTR1;S1PR3;EDN1;EDN2;EDN3;EDNRA;ELANE;DHRS7C;ESR1;F2R;F2RL2;FPR1;FPR2;FPR3;GATA2;GIPR;FAM155B;C5AR2;GNA15;UTS2R;GRIK2;GRM1;HCRTR1;HTR1B;JAK2;KCNA5;KNG1;ATP1B1;NOS1;ATP2A2;ATP2A3;ATP2B2;NTSR1;PLC
GO:0010837	regulation of keratinocyte proliferation	http://amigo.geneontology.org/amigo/term/GO:0010837	31	13	3.89359	3.33882	4.25525e-05	0.00131329	1515;1948;2252;2255;2810;3037;6591;8626;54566;57152;64919;83481;135228	CD109;CTSV;EFNB2;FGF7;FGF10;SFN;HAS2;EPB41L4B;SLURP1;BCL11B;SNAI2;EPPK1;TP63
GO:0045055	regulated exocytosis	http://amigo.geneontology.org/amigo/term/GO:0045055	281	59	35.2935	1.6717	4.27337e-05	0.00131414	87;136;306;488;695;710;1675;1893;2153;2157;2162;2207;2268;2277;2335;2624;3055;3162;3699;3815;3827;5023;5196;5341;5345;5473;5627;5724;5768;5919;6850;7042;7043;7044;7057;7078;7424;7535;8013;8618;8673;8832;8913;9699;22915;26154;50487;51760;54843;57586;83851;	TRIM9;TC2N;ADORA2B;CFD;ECM1;F5;F8;F13A1;FCER1G;FGR;VEGFD;MMRN1;FN1;ABCA12;STEAP2;GATA2;HCK;ANXA3;HMOX1;ITIH3;KIT;KNG1;ATP2A2;P2RX1;PLA2G3;SYT17;PF4;PLEK;SERPINF2;PPBP;SYTL2;PROS1;PTAFR;SYT13;QSOX1;RARRES2;SYK;BTK;TGFB2;TGFB3;LEFTY2;THBS1;TIMP3;SERPING1;VE
GO:0044711	single-organism biosynthetic process	http://amigo.geneontology.org/amigo/term/GO:0044711	1405	225	176.468	1.27502	4.30715e-05	0.00131978	43;49;100;113;116;117;136;222;240;241;242;247;262;270;284;338;341;383;384;434;467;586;650;718;1040;1050;1066;1080;1277;1543;1583;1621;1634;1812;1815;1906;1907;1909;1958;2023;2027;2131;2134;2149;2171;2203;2246;2250;2252;2255;2264;2331;2525;2593;2628;2645;2	ADA;NR1H3;AASS;CDS1;CEBPA;PMVK;CES1;CFTR;SLC26A1;NPFFR2;RUNDC3A;KERA;ADCY7;AZIN2;ADCYAP1;MOGAT1;ADCYAP1R1;IP6K3;GGT6;ACER1;COL1A1;MBOAT2;SGPP2;B3GAT2;ADORA2B;ACSM6;SERPINA12;PIK3R6;UPP2;KLB;CYP1A1;RDH10;CYP11A1;FITM1;DBH;PHOSPHO1;DCN;CHST13;DRD1;DRD4;EDN1
GO:0051546	keratinocyte migration	http://amigo.geneontology.org/amigo/term/GO:0051546	13	8	1.6328	4.89957	4.37503e-05	0.00133122	1839;2252;2255;3037;3849;3868;54566;83481	HBEGF;FGF7;FGF10;HAS2;KRT2;KRT16;EPB41L4B;EPPK1
GO:0032990	cell part morphogenesis	http://amigo.geneontology.org/amigo/term/GO:0032990	589	107	73.9782	1.44637	4.37564e-05	0.00133122	596;627;655;780;1002;1123;1436;1826;1842;1943;1948;1949;1956;1959;2044;2048;2115;2131;2331;2335;2637;3897;4009;4131;4133;4504;4804;4897;4914;5058;5076;5080;5168;5781;5818;5979;6152;6285;6585;6696;6712;6900;7042;7070;7074;7345;7430;7465;7473;7477;8013;8997	CDH4;FARP1;OLFM1;BAIAP2;SEMA4B;POSTN;CHL1;NES;KERA;IL1RAPL1;CHN1;SLITRK4;ZNF280B;CSF1R;GDF7;CNTN4;LINGO2;ARX;DSCAM;ECM2;EFNA2;EFNB2;EFNB3;EGFR;EGR2;EPHA5;EPHB2;ETV1;EXT1;UNC5B;FSTL4;EPB41L3;FMOD;CUX2;FN1;FLRT2;FLRT1;VAX2;TSKU;SLITRK5;GBX2;FMN1;L1CAM;LMX1A
GO:0055065	metal ion homeostasis	http://amigo.geneontology.org/amigo/term/GO:0055065	556	102	69.8334	1.46062	4.39855e-05	0.00133345	116;117;134;185;480;481;488;489;491;596;719;728;730;781;794;844;920;1139;1201;1230;1232;1317;1318;1535;1812;1815;1903;1906;1907;1908;1909;1956;1991;2099;2149;2151;2357;2358;2359;2512;2624;2696;2769;2837;2898;2911;3061;3077;3162;3163;3351;3717;3741;3827;45	SCGN;CORIN;SLC46A1;CHRNA7;ADCYAP1;ADCYAP1R1;CLN3;CCR1;CCR3;SLC31A1;SLC31A2;ADORA1;CYBA;DRD1;DRD4;AGTR1;S1PR3;EDN1;EDN2;EDN3;EDNRA;EGFR;ELANE;DHRS7C;ESR1;F2R;F2RL2;SLC7A8;FPR1;FPR2;FPR3;PRND;FTL;STEAP2;GATA2;GIPR;FAM155B;C5AR2;GNA15;UTS2R;SCARA5;GRIK2;GRM1
GO:0010817	regulation of hormone levels	http://amigo.geneontology.org/amigo/term/GO:0010817	471	89	59.1575	1.50446	4.42259e-05	0.001336	116;134;185;216;406;650;695;776;1080;1359;1543;1583;1636;1734;1906;1908;1956;1958;2044;2099;2645;2696;2752;2867;3077;3569;3589;3625;3717;3741;3747;4311;4986;5046;5106;5125;5126;5156;5244;5443;5447;5781;5798;5799;5950;6513;6659;6716;6720;6833;6869;7038;707	SLCO1B1;CORIN;CFTR;ADCYAP1;ACVR1C;ADORA1;CPA3;RDH12;CYP1A1;RDH10;CYP11A1;ACE;DIO2;AGTR1;EDN1;EDN3;EGFR;EGR1;EPHA5;ESR1;ALDH1A1;RFX6;TIPARP;GCK;GIPR;SULT1B1;PCSK1N;GLUL;SLCO4A1;FFAR2;HFE;HCAR2;FFAR4;BMP8A;IL6;IL11;INHBB;JAK2;KCNA5;KCNC2;ILDR2;MAFA;ARNTL;MM
GO:0030593	neutrophil chemotaxis	http://amigo.geneontology.org/amigo/term/GO:0030593	82	24	10.2992	2.33028	4.53424e-05	0.0013649	719;728;1906;1907;1908;2207;2919;3071;3579;3689;3958;5142;5144;5473;6356;6357;6360;6362;6366;6369;6850;7042;7060;27202	EDN1;EDN2;EDN3;FCER1G;C5AR2;CXCL1;NCKAP1L;CXCR2;ITGB2;LGALS3;PDE4B;PDE4D;PPBP;CCL11;CCL13;CCL16;CCL18;CCL21;CCL24;SYK;TGFB2;THBS4;C3AR1;C5AR1
GO:1901615	organic hydroxy compound metabolic process	http://amigo.geneontology.org/amigo/term/GO:1901615	452	86	56.7711	1.51486	4.57971e-05	0.00137375	117;125;216;222;338;341;434;491;596;650;1050;1066;1080;1543;1583;1621;1734;1812;1815;2172;2246;2264;2494;2584;3939;3945;4051;4504;4923;5105;5205;5330;5336;5341;5360;5409;5447;5641;5724;5745;5950;6531;6579;6591;6622;6716;6720;7038;7042;7108;7173;7276;7292;	CEBPA;SLCO1B1;PMVK;CES1;CFTR;NUDT4;MOGAT1;ADCYAP1R1;IP6K3;TPH2;ADH1B;ACER1;SGPP2;RDH12;SERPINA12;CYP1A1;RDH10;CYP11A1;DBH;DIO2;DRD1;DRD4;ALDH1A1;FABP6;ALDH3B2;FGF1;FGFR4;PLCH1;SEC14L2;NR5A2;GALK1;COQ2;SULT1B1;APOB;MALRD1;APOC1;LDHA;LDHB;CYP4F3;ASIP;MT3;AT
GO:0051480	regulation of cytosolic calcium ion concentration	http://amigo.geneontology.org/amigo/term/GO:0051480	288	60	36.1727	1.65871	4.68706e-05	0.00140104	116;117;185;491;596;719;728;781;794;844;920;1201;1230;1232;1535;1812;1903;1906;1907;1909;2099;2149;2151;2357;2358;2359;2624;2696;2769;2837;2911;3061;3351;3717;3741;3827;4842;4923;5144;5145;5156;5336;5745;6263;6366;6622;6869;7070;7226;7852;9002;10590;27112	SCGN;ADCYAP1;ADCYAP1R1;CLN3;CCR1;CCR3;CYBA;DRD1;AGTR1;S1PR3;EDN1;EDN2;EDNRA;DHRS7C;ESR1;F2R;F2RL2;FPR1;FPR2;FPR3;GATA2;GIPR;FAM155B;C5AR2;GNA15;UTS2R;GRM1;HCRTR1;HTR1B;JAK2;KCNA5;KNG1;NOS1;ATP2B2;NTSR1;PLCE1;PDE4D;PDE6A;PDGFRA;PLCG2;PTH1R;HRH4;BCL2;PROK2;
GO:0046683	response to organophosphorus	http://amigo.geneontology.org/amigo/term/GO:0046683	130	33	16.328	2.02107	4.89337e-05	0.00145761	366;374;610;1080;1277;2353;2354;2819;3726;3939;4327;5023;5105;5139;5179;5207;5322;5724;5798;6263;6382;6402;6531;6532;6720;7299;7430;7480;9127;10021;50506;50507;348980	HCN4;CFTR;COL1A1;FOS;FOSB;GPD1;HCN1;AQP9;JUNB;AREG;LDHA;MMP19;P2RX1;DUOX2;NOX4;PCK1;PDE3A;PENK;PFKFB1;PLA2G5;PTAFR;PTPRN;HCN2;RYR3;SDC1;SELL;SLC6A3;SLC6A4;SREBF1;TYR;EZR;WNT10B;P2RX6
GO:0006873	cellular ion homeostasis	http://amigo.geneontology.org/amigo/term/GO:0006873	584	106	73.3502	1.44512	4.91957e-05	0.00146033	116;117;185;480;481;488;489;491;534;596;719;728;730;781;794;844;920;1080;1139;1152;1201;1230;1232;1317;1318;1535;1812;1815;1903;1906;1907;1908;1909;1991;2099;2149;2151;2357;2358;2359;2512;2624;2696;2769;2837;2898;2911;3061;3077;3162;3163;3351;3717;3741;38	SCGN;CFTR;SLC26A1;SLC46A1;CHRNA7;CKB;ADCYAP1;ADCYAP1R1;CLN3;CCR1;CCR3;SLC31A1;SLC31A2;CYBA;DRD1;DRD4;AGTR1;S1PR3;EDN1;EDN2;EDN3;EDNRA;ELANE;DHRS7C;ESR1;F2R;F2RL2;FPR1;FPR2;FPR3;PRND;RAB38;FTL;GATA2;GIPR;FAM155B;C5AR2;GNA15;UTS2R;SLC9A9;SLC9C1;SCARA5;GRIK2
GO:0048666	neuron development	http://amigo.geneontology.org/amigo/term/GO:0048666	951	160	119.445	1.33953	4.98579e-05	0.00147486	116;177;374;491;596;627;639;655;780;999;1002;1123;1272;1436;1809;1812;1826;1842;1943;1948;1949;1956;1959;2019;2042;2044;2048;2115;2131;2331;2335;2535;2562;2624;2637;2670;3236;3371;3569;3717;3897;4009;4035;4131;4133;4134;4168;4504;4804;4897;4914;5058;5076;	CDH4;FRY;FARP1;OLFM1;BAIAP2;SEMA4B;POSTN;CHL1;PLK2;STMN2;KERA;IL1RAPL1;CHN1;CTHRC1;ADCYAP1;GRIN3A;TMC1;CNTN1;SLITRK4;ZNF280B;CSF1R;RTN4RL1;GDF7;CNTN4;LINGO2;DCLK2;ARX;AGER;DPYSL3;DRD1;DSCAM;ECM2;EFNA2;EFNB2;EFNB3;EGFR;EGR2;EN1;EPHA3;EPHA5;EPHB2;ETV1;EXT1;
GO:0032504	multicellular organism reproduction	http://amigo.geneontology.org/amigo/term/GO:0032504	766	133	96.2094	1.3824	5.08505e-05	0.0014951	49;100;113;116;117;285;330;338;383;406;480;596;638;639;1080;1508;1515;1543;1620;1621;1636;1761;1812;1828;1869;1906;1956;1958;2069;2099;2515;2593;2660;2683;2706;3024;3036;3037;3298;3306;3625;3726;3815;3955;4117;4254;4327;4880;4986;4988;5017;5023;5079;5104;	ADA;MEI4;WFDC2;PRDX4;TOB2;CFTR;ADAM28;DMC1;ADCY7;AZIN2;ADCYAP1;ADCYAP1R1;TDRD9;M1AP;CFAP54;ADIG;CTSB;CTSV;ROPN1B;CYP1A1;TDRP;BRINP1;DBH;ACE;FAM9B;DMRT1;DRD1;DSG1;E2F1;EDN1;EGFR;EGR1;PLD6;EREG;ESR1;ADAM2;GAMT;CHD5;MSTN;B4GALT1;GJB2;HPGDS;FUOM;ANGPT2;SLC9C1
GO:0001936	regulation of endothelial cell proliferation	http://amigo.geneontology.org/amigo/term/GO:0001936	98	27	12.3088	2.19356	5.08918e-05	0.0014951	94;284;383;650;1232;1535;1893;2152;2277;2324;3586;4804;5228;6356;6369;7057;7060;7424;7472;7857;8854;22846;23213;26051;54567;79805;441478	CCR3;CYBA;ECM1;F3;VEGFD;VASH1;SULF1;FLT4;PPP1R16B;ANGPT1;IL10;ARG1;NRARP;NGFR;PGF;DLL4;CCL11;CCL24;BMP2;THBS1;THBS4;VEGFC;WNT2;SCG2;VASH2;ALDH1A2;ACVRL1
GO:0048762	mesenchymal cell differentiation	http://amigo.geneontology.org/amigo/term/GO:0048762	187	43	23.4871	1.83079	5.17809e-05	0.00151601	94;596;650;655;1277;1601;1906;1908;1909;2042;2255;2487;2637;3037;4254;5076;5308;5979;6275;6386;6591;6663;6899;6943;7042;7043;7049;7472;8091;8854;10439;10509;23493;25805;51176;51384;54361;54437;55273;80139;90102;130497;157506	OLFM1;SEMA4B;COL1A1;OSR1;RDH10;DAB2;EDN1;EDN3;EDNRA;EPHA3;FGF10;HEY2;FRZB;BAMBI;GBX2;HAS2;KITLG;PAX2;LEF1;WNT16;PITX2;WNT4;SEMA5B;TMEM100;BCL2;RET;S100A4;SDCBP;BMP2;BMP7;SNAI2;SOX10;TBX1;TCF21;TGFB2;TGFB3;TGFBR3;WNT2;ZNF703;HMGA2;ALDH1A2;PHLDB2;ACVRL1
GO:0033002	muscle cell proliferation	http://amigo.geneontology.org/amigo/term/GO:0033002	164	39	20.5984	1.89336	5.20026e-05	0.00151731	199;284;1535;1839;1906;1956;1991;2069;2660;3162;3351;3486;3569;3570;3586;3717;3776;4880;4883;5058;5345;5724;5950;6495;6869;7042;7043;7049;7057;7161;7472;8013;8997;9314;9927;10221;23493;26011;57057	TRIB1;CYBA;HBEGF;EDN1;EGFR;AIF1;ELANE;EREG;HEY2;TENM4;MSTN;ANGPT1;HMOX1;HTR1B;IGFBP3;IL6;IL6R;IL10;JAK2;KCNK2;NPPC;NPR3;PAK1;SERPINF2;TBX20;PTAFR;RBP4;SIX1;TACR1;TGFB2;TGFB3;TGFBR3;THBS1;TP73;WNT2;NR4A3;KALRN;KLF4;MFN2
GO:1902932	positive regulation of alcohol biosynthetic process	http://amigo.geneontology.org/amigo/term/GO:1902932	20	10	2.51199	3.9809	5.32866e-05	0.00154948	117;2246;4923;5447;5724;5745;6622;6720;9619;51744	ADCYAP1R1;FGF1;NTSR1;CD244;POR;PTAFR;PTH1R;SNCA;SREBF1;ABCG1
GO:0006022	aminoglycan metabolic process	http://amigo.geneontology.org/amigo/term/GO:0006022	170	40	21.3519	1.87337	5.41211e-05	0.00156841	284;1117;1634;2131;2134;2262;2331;2683;3036;3037;3038;3073;3698;3699;4166;5016;5292;6382;8692;9331;9955;9956;10082;10855;10894;11081;23553;27087;51363;56548;64711;83539;90161;93010;114771;135152;166012;222537;337876;375790	GPC6;HPSE;LYVE1;KERA;CHI3L2;PGLYRP3;B3GAT2;DCN;CHST13;EXT1;EXTL1;HS3ST5;GPC5;FMOD;HYAL4;B4GALT1;B3GAT1;ANGPT1;HAS1;HAS2;HAS3;HEXA;CHSY3;ITIH2;ITIH3;AGRN;CHST6;OVGP1;CHST15;PIM1;CHST7;SDC1;HS3ST6;CHST9;HYAL2;HS6ST2;B3GNT7;B4GALT6;HS3ST3A1;HS3ST2
GO:0045778	positive regulation of ossification	http://amigo.geneontology.org/amigo/term/GO:0045778	83	24	10.4248	2.30221	5.62802e-05	0.00161876	650;655;860;1050;1052;2201;3400;3569;3570;4745;4880;6869;7042;7043;7477;7480;8626;10766;54361;54857;115908;116039;130497;255743	CEBPA;CEBPD;TOB2;CTHRC1;OSR2;OSR1;FBN2;NPNT;ID4;IL6;IL6R;NELL1;NPPC;WNT4;GDPD2;BMP2;BMP7;TACR1;TGFB2;TGFB3;WNT7B;WNT10B;RUNX2;TP63
GO:0050808	synapse organization	http://amigo.geneontology.org/amigo/term/GO:0050808	241	52	30.2695	1.7179	5.64264e-05	0.00161876	40;43;491;627;783;869;999;1812;1826;2048;2149;2743;3371;3586;3587;4009;4897;4914;5818;6495;6585;6622;6712;6900;7477;8292;8997;9148;9369;10160;11141;22941;23284;23316;23544;23768;23769;26050;27253;29930;50944;54674;64084;64101;84189;84623;84631;92737;13906	FARP1;IL1RAPL1;SLITRK4;LINGO2;DRD1;DSCAM;EPHB2;F2R;SHANK2;ADGRL3;CUX2;SEZ6L;FLRT2;FLRT1;SLITRK5;NPAS4;PCDH17;GLRB;PCDHB1;TNC;IL10;IL10RA;AGRN;ASIC2;LMX1A;ACHE;NRCAM;ATP2B2;NTRK1;SHANK1;LRRN3;NECTIN1;BDNF;CLSTN2;LRRC4;SIX1;SLIT1;SNCA;SPTBN2;CNTN2;WNT7B;CAC
GO:0070372	regulation of ERK1 and ERK2 cascade	http://amigo.geneontology.org/amigo/term/GO:0070372	241	52	30.2695	1.7179	5.64264e-05	0.00161876	116;284;467;650;728;1230;1436;1880;1956;2149;2192;2246;2255;2264;2324;2335;3061;3569;4504;4914;4988;5156;5320;5322;5345;5781;5801;6098;6278;6356;6357;6360;6362;6366;6369;6504;6850;7049;7074;7078;7430;9314;27202;29108;50507;54209;64127;152110;168667;255743	ADCYAP1;CCR1;CSF1R;NEK10;BMPER;GPR183;EGFR;F2R;FBLN1;FGF1;FGF10;FGFR4;FLT4;FN1;NPNT;C5AR2;ANGPT1;PYCARD;HCRTR1;FFAR4;IL6;SCIMP;MT3;ATF3;NTRK1;OPRM1;NOX4;PDGFRA;PLA2G2A;PLA2G5;SERPINF2;TREM2;PTPN11;PTPRR;ROS1;S100A7;CCL11;CCL13;CCL16;CCL18;CCL21;CCL24;NOD2
GO:0002576	platelet degranulation	http://amigo.geneontology.org/amigo/term/GO:0002576	104	28	13.0624	2.14356	5.84524e-05	0.0016657	87;710;1675;1893;2153;2157;2162;2207;2277;2335;3699;3827;5023;5196;5341;5345;5473;5627;5768;5919;6850;7042;7043;7044;7057;7078;7424;22915	CFD;ECM1;F5;F8;F13A1;FCER1G;VEGFD;MMRN1;FN1;ITIH3;KNG1;P2RX1;PF4;PLEK;SERPINF2;PPBP;PROS1;QSOX1;RARRES2;SYK;TGFB2;TGFB3;LEFTY2;THBS1;TIMP3;SERPING1;VEGFC;ACTN1
GO:0050709	negative regulation of protein secretion	http://amigo.geneontology.org/amigo/term/GO:0050709	104	28	13.0624	2.14356	5.84524e-05	0.0016657	284;1149;1815;2149;2335;2615;3569;3586;3604;3625;4988;5781;6504;6720;6833;7009;7292;7430;7850;9971;10062;26525;27202;27242;80725;130399;338557;353500	NR1H3;CIDEA;ACVR1C;DRD4;F2R;FN1;LRRC32;IL36RN;C5AR2;TNFRSF21;ANGPT1;FFAR4;BMP8A;IL6;IL10;TNFRSF9;INHBB;OPRM1;PTPN11;SLAMF1;SREBF1;ABCC8;TMBIM6;TNFSF4;EZR;IL1R2;SRCIN1;NR1H4
GO:0006636	unsaturated fatty acid biosynthetic process	http://amigo.geneontology.org/amigo/term/GO:0006636	54	18	6.78238	2.65393	6.15132e-05	0.0017471	240;241;242;247;1906;1907;2687;3995;5322;5740;5742;6319;6850;6916;9536;27306;59344;124975	GGT6;EDN1;EDN2;ALOX5;ALOX5AP;ALOX12B;ALOX15B;GGT5;HPGDS;FADS3;PLA2G5;PTGIS;PTGS1;ALOXE3;SCD;SYK;TBXAS1;PTGES
GO:0061337	cardiac conduction	http://amigo.geneontology.org/amigo/term/GO:0061337	137	34	17.2072	1.97592	6.2044e-05	0.00175634	480;481;488;489;491;776;779;781;783;844;3741;3761;3762;3775;3781;4842;4878;4880;5144;6263;6327;8913;9424;10021;10699;27091;27092;30819;30820;55799;55800;59283;60598;93589	HCN4;CORIN;CACNG5;CACNG4;KCNIP2;KCNIP1;KCNA5;KCNJ4;KCNJ5;KCNK1;KCNN2;ATP1A4;ATP1B1;NOS1;NPPA;ATP2A2;NPPC;ATP2A3;ATP2B2;PDE4D;CACNA2D3;SCN3B;CACNG8;KCNK15;RYR3;SCN2B;CACNA1D;CACNA1S;CACNA2D1;CACNB2;CASQ1;CACNA1G;CACNA2D4;KCNK6
GO:0009887	animal organ morphogenesis	http://amigo.geneontology.org/amigo/term/GO:0009887	969	162	121.706	1.33108	6.25743e-05	0.0017655	94;374;383;491;596;639;650;655;780;860;1041;1277;1281;1297;1300;1301;1311;1436;1512;1601;1634;1747;1826;1857;1875;1906;1948;1956;2048;2069;2099;2200;2201;2202;2246;2252;2255;2274;2487;2494;2535;2593;2624;2637;2683;3037;3200;3213;3236;3371;3400;3569;3955;4	GPC6;CDSN;OLFM1;NRG3;GJB6;EDAR;ADAMTS5;CTHRC1;OSR2;COL1A1;COL3A1;XIRP2;COL9A1;COL10A1;COL11A1;OSR1;COMP;CSF1R;PRICKLE1;CTSH;GDF7;IRX2;RDH10;DAB2;PHOSPHO1;DCN;PRICKLE2;ADAMTS16;DLX3;DSCAM;DVL3;E2F5;EDN1;EFNB2;EGFR;EPHB2;EREG;ESR1;FBN1;FBN2;EFEMP1;FGF1;FGF7
GO:0050727	regulation of inflammatory response	http://amigo.geneontology.org/amigo/term/GO:0050727	298	61	37.4287	1.62976	6.95032e-05	0.00195455	100;116;134;136;177;185;330;695;710;718;719;722;728;729;730;735;923;1378;1524;1956;1991;2099;2207;2867;3055;3559;3569;3586;3620;3717;3848;5320;5627;5740;6223;6356;6357;6360;6362;6369;6542;7097;7130;7292;7850;7941;8673;8692;9021;9180;9314;9971;10062;11221;	ADA;NR1H3;DUSP10;ADCYAP1;IL22RA2;ADORA1;ADORA2B;CR1;CX3CR1;AGER;AGTR1;EGFR;ELANE;ESR1;FCER1G;C5AR2;FFAR2;HCK;BIRC3;FFAR4;IL2RA;IL6;IL10;IDO1;JAK2;KRT1;PLA2G2A;SUSD4;IL17RB;PROS1;PTGIS;RPS19;CCL11;CCL13;CCL16;CCL18;CCL24;NOD2;SLC7A2;BTK;TLR2;SERPING1;TNFAI
GO:0072503	cellular divalent inorganic cation homeostasis	http://amigo.geneontology.org/amigo/term/GO:0072503	412	79	51.7471	1.52666	7.03208e-05	0.00197106	116;117;185;481;488;489;491;596;719;728;781;794;844;920;1139;1201;1230;1232;1535;1812;1815;1903;1906;1907;1908;1909;1991;2099;2149;2151;2357;2358;2359;2624;2696;2769;2837;2898;2911;3061;3351;3717;3741;3827;4504;4842;4923;5144;5145;5156;5336;5745;6263;6356	SCGN;CHRNA7;ADCYAP1;ADCYAP1R1;CLN3;CCR1;CCR3;CYBA;DRD1;DRD4;AGTR1;S1PR3;EDN1;EDN2;EDN3;EDNRA;ELANE;DHRS7C;ESR1;F2R;F2RL2;FPR1;FPR2;FPR3;GATA2;GIPR;FAM155B;C5AR2;GNA15;UTS2R;GRIK2;GRM1;HCRTR1;HTR1B;JAK2;KCNA5;KNG1;MT3;ATP1B1;NOS1;ATP2A2;ATP2A3;ATP2B2;NTSR1
GO:0002690	positive regulation of leukocyte chemotaxis	http://amigo.geneontology.org/amigo/term/GO:0002690	79	23	9.92238	2.31799	7.09919e-05	0.00198336	199;719;728;1230;1906;1907;1908;2277;2919;3071;3569;3570;5196;5228;5473;5919;6278;6366;6504;7057;7060;7424;7941	CCR1;EDN1;EDN2;EDN3;AIF1;VEGFD;CXCL1;NCKAP1L;IL6;IL6R;PF4;PGF;PPBP;RARRES2;S100A7;CCL21;SLAMF1;THBS1;THBS4;C3AR1;C5AR1;VEGFC;PLA2G7
GO:0030003	cellular cation homeostasis	http://amigo.geneontology.org/amigo/term/GO:0030003	570	103	71.5918	1.43871	7.49992e-05	0.0020885	116;117;185;480;481;488;489;491;534;596;719;728;730;781;794;844;920;1080;1139;1201;1230;1232;1317;1318;1535;1812;1815;1903;1906;1907;1908;1909;1991;2099;2149;2151;2357;2358;2359;2512;2624;2696;2769;2837;2898;2911;3061;3077;3162;3163;3351;3717;3741;3827;45	SCGN;CFTR;SLC26A1;SLC46A1;CHRNA7;ADCYAP1;ADCYAP1R1;CLN3;CCR1;CCR3;SLC31A1;SLC31A2;CYBA;DRD1;DRD4;AGTR1;S1PR3;EDN1;EDN2;EDN3;EDNRA;ELANE;DHRS7C;ESR1;F2R;F2RL2;FPR1;FPR2;FPR3;PRND;RAB38;FTL;GATA2;GIPR;FAM155B;C5AR2;GNA15;UTS2R;SLC9A9;SLC9C1;SCARA5;GRIK2;GRM
GO:0030203	glycosaminoglycan metabolic process	http://amigo.geneontology.org/amigo/term/GO:0030203	161	38	20.2216	1.87918	7.65721e-05	0.00212537	284;1634;2131;2134;2262;2331;2683;3036;3037;3038;3073;3698;3699;4166;5292;6382;8692;9331;9955;9956;10082;10855;10894;11081;23553;27087;51363;56548;64711;83539;90161;93010;114771;135152;166012;222537;337876;375790	GPC6;HPSE;LYVE1;KERA;PGLYRP3;B3GAT2;DCN;CHST13;EXT1;EXTL1;HS3ST5;GPC5;FMOD;HYAL4;B4GALT1;B3GAT1;ANGPT1;HAS1;HAS2;HAS3;HEXA;CHSY3;ITIH2;ITIH3;AGRN;CHST6;CHST15;PIM1;CHST7;SDC1;HS3ST6;CHST9;HYAL2;HS6ST2;B3GNT7;B4GALT6;HS3ST3A1;HS3ST2
GO:0048839	inner ear development	http://amigo.geneontology.org/amigo/term/GO:0048839	173	40	21.7287	1.84088	8.18157e-05	0.00225532	491;650;713;1050;1052;1301;1857;2048;2255;2487;2535;2562;2624;2637;3776;4094;4613;5076;5205;5781;6495;6899;7042;7043;8013;8549;8820;9132;9935;10804;23493;50506;51057;64072;65217;84189;115908;117531;168667;246213	CEBPA;CEBPD;GJB6;CTHRC1;TMC1;COL11A1;BMPER;DVL3;EPHB2;FGF10;HEY2;SLC17A8;FRZB;FZD2;GABRB3;GATA2;GBX2;KCNK2;MAF;MYCN;ATP2B2;DUOX2;PAX2;WDPCP;ATP8B1;PTPN11;CDH23;SIX1;BMP2;PCDH15;TBX1;TGFB2;TGFB3;C1QB;NR4A3;SLITRK6;LGR5;HESX1;KCNQ4;MAFB
GO:0070374	positive regulation of ERK1 and ERK2 cascade	http://amigo.geneontology.org/amigo/term/GO:0070374	173	40	21.7287	1.84088	8.18157e-05	0.00225532	116;284;650;728;1230;1436;1880;1956;2149;2246;2255;2264;2324;3061;3569;4504;4914;4988;5156;5320;5322;5345;5781;6278;6356;6357;6360;6362;6366;6369;6504;27202;29108;50507;54209;64127;168667;255743;338557;388325	ADCYAP1;CCR1;CSF1R;BMPER;GPR183;EGFR;F2R;FGF1;FGF10;FGFR4;FLT4;NPNT;C5AR2;ANGPT1;PYCARD;HCRTR1;FFAR4;IL6;SCIMP;MT3;NTRK1;OPRM1;NOX4;PDGFRA;PLA2G2A;PLA2G5;SERPINF2;TREM2;PTPN11;S100A7;CCL11;CCL13;CCL16;CCL18;CCL21;CCL24;NOD2;BMP2;SLAMF1;C5AR1
GO:0015696	ammonium transport	http://amigo.geneontology.org/amigo/term/GO:0015696	90	25	11.304	2.21161	8.2309e-05	0.00225532	100;116;695;1812;1815;1906;2207;3351;3737;4842;4986;5023;5244;6005;6006;6531;6532;6622;6850;8673;51458;51686;85413;113451;204962	ADA;AZIN2;ADCYAP1;DRD1;DRD4;EDN1;SLC44A5;FCER1G;HTR1B;KCNA2;NOS1;OPRK1;P2RX1;RHCG;OAZ3;ABCB4;RHAG;RHCE;SLC6A3;SLC6A4;SNCA;SYK;BTK;SLC22A16;VAMP8
GO:1990266	neutrophil migration	http://amigo.geneontology.org/amigo/term/GO:1990266	90	25	11.304	2.21161	8.2309e-05	0.00225532	719;728;1906;1907;1908;2207;2919;3071;3579;3689;3958;5142;5144;5473;6356;6357;6360;6362;6366;6369;6850;7042;7060;10562;27202	OLFM4;EDN1;EDN2;EDN3;FCER1G;C5AR2;CXCL1;NCKAP1L;CXCR2;ITGB2;LGALS3;PDE4B;PDE4D;PPBP;CCL11;CCL13;CCL16;CCL18;CCL21;CCL24;SYK;TGFB2;THBS4;C3AR1;C5AR1
GO:1903037	regulation of leukocyte cell-cell adhesion	http://amigo.geneontology.org/amigo/term/GO:1903037	306	62	38.4335	1.61318	8.29426e-05	0.00226542	100;177;199;639;814;919;920;923;942;1326;1803;1840;1948;1949;1991;2615;3037;3071;3077;3109;3111;3122;3559;3569;3586;3620;3958;5058;5724;5781;6366;6461;6504;6850;7070;7292;7494;7535;8013;8456;8654;8876;9308;9314;9402;10148;11326;27242;29108;30835;51744;566	ADA;EBI3;VSIG4;TNFRSF13C;MAP3K8;PIK3R6;AGER;DPP4;DTX1;EFNB2;EFNB3;AIF1;ELANE;ZNF683;LRRC32;TNFRSF21;PYCARD;HAS2;NCKAP1L;HFE;CD209;HLA-DMB;HLA-DOA;HLA-DRA;CLEC4G;IL2RA;IL6;IL10;IDO1;LGALS3;NRARP;PAK1;CD244;CYP26B1;PTAFR;PTPN11;CCL21;PRDM1;NOD2;PLA2G2F;SHB;
GO:0035239	tube morphogenesis	http://amigo.geneontology.org/amigo/term/GO:0035239	344	68	43.2063	1.57384	8.5328e-05	0.00232315	94;374;596;650;655;780;1436;1512;1857;1906;1909;1948;1956;2099;2246;2255;2535;2637;2683;3371;4070;4613;4855;5058;5076;5156;5228;5308;5979;6201;6356;6425;6495;6659;6663;6899;6943;7042;7472;7475;7484;8013;8549;8626;10913;51176;54361;54567;55083;55897;57057;	EDAR;CTHRC1;OSR1;TRIM71;CSF1R;PRICKLE1;CTSH;GDF7;IRX2;RDH10;ADAMTS16;DVL3;EDN1;EDNRA;EFNB2;EGFR;ESR1;FGF1;FGF10;FZD2;NPNT;GBX2;B4GALT1;TNC;CCDC39;RSPO2;FMN1;AREG;TACSTD2;NRARP;MYCN;NOTCH4;PAK1;PAX2;LEF1;PDGFRA;PGF;PITX2;WNT4;DLL4;KIF26B;MESP1;TBX20;SHROOM
GO:0019637	organophosphate metabolic process	http://amigo.geneontology.org/amigo/term/GO:0019637	1101	180	138.285	1.30166	8.63859e-05	0.00234449	43;49;100;113;116;117;136;216;270;341;481;491;942;1040;1158;1201;1349;1436;1812;1815;1839;1906;1909;1956;2023;2027;2065;2069;2171;2203;2246;2250;2252;2255;2264;2268;2322;2326;2327;2535;2584;2645;2696;2774;2819;2918;2986;3000;3094;3099;3101;3351;3417;3815;	ADA;CDS1;PMVK;SLC26A1;NPFFR2;RUNDC3A;NUDT4;ADCY7;PIK3IP1;CKM;ADCYAP1;ADCYAP1R1;IP6K3;CLN3;PLA2G4E;MBOAT2;COX7B;ADORA2B;CSF1R;PIK3R6;UPP2;KLB;FITM1;PHOSPHO1;LEXM;DRD1;DRD4;HBEGF;EDN1;EDNRA;EGFR;PLD6;ENO1;ENO3;SLC44A5;ERBB3;EREG;ALDH1A1;FABP5;FBP1;FGF1;FGF5
GO:0032494	response to peptidoglycan	http://amigo.geneontology.org/amigo/term/GO:0032494	8	6	1.0048	5.97135	8.7048e-05	0.00234755	728;3569;3663;11213;54209;64127	IRAK3;IL6;IRF5;TREM2;NOD2;C5AR1
GO:0051547	regulation of keratinocyte migration	http://amigo.geneontology.org/amigo/term/GO:0051547	8	6	1.0048	5.97135	8.7048e-05	0.00234755	1839;2252;2255;3037;54566;83481	HBEGF;FGF7;FGF10;HAS2;EPB41L4B;EPPK1
GO:0048667	cell morphogenesis involved in neuron differentiation	http://amigo.geneontology.org/amigo/term/GO:0048667	506	93	63.5535	1.46334	8.78791e-05	0.00236251	491;596;627;655;1002;1123;1436;1826;1842;1943;1948;1949;1959;2044;2048;2115;2131;2331;2335;2637;3897;4009;4131;4133;4504;4804;4897;4914;5058;5076;5080;5781;5818;5979;6152;6285;6585;6696;6712;6900;7042;7070;7074;7345;7430;7473;8013;8997;9024;9211;9369;1016	CDH4;FARP1;OLFM1;BAIAP2;SEMA4B;CHL1;KERA;IL1RAPL1;CHN1;SLITRK4;ZNF280B;CSF1R;GDF7;CNTN4;LINGO2;ARX;DSCAM;ECM2;EFNA2;EFNB2;EFNB3;EGR2;EPHA5;EPHB2;ETV1;EXT1;UNC5B;FSTL4;FMOD;CUX2;FN1;FLRT2;VAX2;TSKU;SLITRK5;GBX2;FMN1;L1CAM;LMX1A;MAP1B;MAP2;MT3;NGFR;NRCAM;AT
GO:0001101	response to acid chemical	http://amigo.geneontology.org/amigo/term/GO:0001101	313	63	39.3127	1.60254	8.9212e-05	0.00238977	338;383;590;1277;1281;1307;1512;1535;1620;1869;1906;1956;1958;2042;2264;2350;2696;2743;2867;3371;3569;4914;5076;5105;5156;5166;5244;5724;5950;5979;6366;6470;6495;6532;6720;6869;6899;7009;7049;7097;7292;7472;7473;7475;7477;7480;7484;7494;8651;8854;9076;914	COL1A1;COL3A1;OSR1;COL16A1;CTSH;CYBA;BRINP1;E2F1;EDN1;EGFR;EGR1;EPHA3;FGFR4;FOLR2;GIPR;GLRB;FFAR2;TNC;APOB;BRINP3;STRA8;IL6;ARG1;GLRA4;NTRK1;PAX2;PCK1;PDGFRA;PDK4;ABCB4;TESC;PID1;CYP26B1;PTAFR;BCHE;RBP4;RET;CCL21;SHMT1;SIX1;SLC6A4;SREBF1;TACR1;TBX1;TMBIM6
GO:0002275	myeloid cell activation involved in immune response	http://amigo.geneontology.org/amigo/term/GO:0002275	70	21	8.79198	2.38854	8.97495e-05	0.00238977	136;306;695;1794;2207;2268;2624;3162;3815;5473;5724;6504;6850;7305;7535;8013;8673;8832;29108;50487;84106	ADORA2B;DOCK2;FCER1G;FGR;GATA2;PYCARD;ANXA3;HMOX1;KIT;PLA2G3;PPBP;PTAFR;SLAMF1;SYK;BTK;TYROBP;ZAP70;NR4A3;PRAM1;VAMP8;CD84
GO:0033555	multicellular organismal response to stress	http://amigo.geneontology.org/amigo/term/GO:0033555	70	21	8.79198	2.38854	8.97495e-05	0.00238977	116;117;596;774;1620;1621;1803;1812;1815;2898;3620;4842;4914;5179;5979;6335;6869;7057;7060;8997;116372	ADCYAP1;LYPD1;ADCYAP1R1;BRINP1;DBH;DPP4;DRD1;DRD4;GRIK2;IDO1;NOS1;NTRK1;PENK;BCL2;RET;SCN9A;TACR1;THBS1;THBS4;CACNA1B;KALRN
GO:0002366	leukocyte activation involved in immune response	http://amigo.geneontology.org/amigo/term/GO:0002366	215	47	27.0039	1.74049	9.01429e-05	0.00238977	100;136;306;695;942;1015;1794;1880;2207;2268;2624;3109;3162;3569;3586;3683;3815;3936;3955;3958;4064;5336;5473;5724;6461;6504;6556;6850;7292;7305;7494;7535;8013;8673;8809;8832;10538;26253;29108;30009;50487;51176;51744;64581;84106;114771;257101	ADA;CDH17;BATF;PGLYRP3;ADORA2B;DOCK2;GPR183;FCER1G;FGR;ZNF683;GATA2;CLEC4E;PYCARD;TBX21;ANXA3;HLA-DMB;HMOX1;IL6;IL10;ITGAL;KIT;LCP1;LFNG;LGALS3;CD180;PLA2G3;LEF1;CD244;PLCG2;PPBP;PTAFR;CLEC7A;SHB;SLAMF1;SLC11A1;SYK;BTK;TNFSF4;TYROBP;XBP1;ZAP70;NR4A3;PRAM1
GO:0002577	regulation of antigen processing and presentation	http://amigo.geneontology.org/amigo/term/GO:0002577	21	10	2.63759	3.79133	9.02908e-05	0.00238977	3077;3111;5244;6366;6556;7057;7454;29108;54209;64127	PYCARD;HFE;HLA-DOA;ABCB4;TREM2;CCL21;NOD2;SLC11A1;THBS1;WAS
GO:0019228	neuronal action potential	http://amigo.geneontology.org/amigo/term/GO:0019228	33	13	4.14479	3.13647	9.27341e-05	0.00244686	1812;2257;2898;3737;5023;6323;6326;6328;6329;6332;6334;6335;54112	DRD1;FGF12;GRIK2;KCNA2;P2RX1;GPR88;SCN1A;SCN2A;SCN3A;SCN4A;SCN7A;SCN8A;SCN9A
GO:0030097	hemopoiesis	http://amigo.geneontology.org/amigo/term/GO:0030097	701	122	88.0454	1.38565	9.32965e-05	0.00245413	87;100;177;284;596;639;695;714;814;860;920;942;944;1015;1050;1052;1230;1436;1636;1794;1840;1880;1943;1958;2200;2207;2322;2353;2624;3059;3071;3111;3213;3394;3559;3569;3586;3589;3717;3726;3815;3955;3958;4254;4291;4643;4792;4855;4914;5156;5196;5336;5341;5781	ADA;CDH17;TRIB1;LRRC17;FST;CEBPA;CEBPD;BATF;TOB2;LILRB4;PGLYRP3;RASGRP4;BATF2;HIST4H4;CCR1;IL31RA;CD109;CSF1R;IL34;PIK3R6;NFAM1;ACE;DACT2;AGER;DOCK2;DTX1;GPR183;EFNA2;EGR1;RTKN2;FBN1;FCER1G;FLT3;FOS;COL24A1;ZNF683;TIPARP;GATA2;CLEC4E;ANGPT1;GPR171;TBX21;H
GO:0097164	ammonium ion metabolic process	http://amigo.geneontology.org/amigo/term/GO:0097164	180	41	22.6079	1.81352	9.57252e-05	0.00251029	43;262;341;491;590;1040;1201;1621;1757;1812;1815;2171;5168;5320;5322;5447;6470;6531;6622;7042;7941;8292;8424;9627;23659;50487;55304;55349;55512;56994;64600;79814;113451;121278;123745;125981;129642;130367;162466;204962;254531	CDS1;AZIN2;CLN3;TPH2;PLA2G4E;ACER1;MBOAT2;SGPP2;DBH;PHOSPHO1;SARDH;DRD1;DRD4;SLC44A5;FABP5;PLA2G15;LPCAT4;AMD1;APOC1;ACHE;ATP2B2;PLA2G3;ENPP2;PLA2G2A;PLA2G5;POR;SPTLC3;CHDH;SMPD3;CHPT1;BCHE;PLA2G2F;SHMT1;SLC6A3;SNCA;TGFB2;PLA2G7;AGMAT;COLQ;BBOX1;SNCAIP
GO:0032102	negative regulation of response to external stimulus	http://amigo.geneontology.org/amigo/term/GO:0032102	258	54	32.4047	1.66642	9.65099e-05	0.00252313	100;116;134;177;199;285;639;710;1524;1812;1906;1991;2173;2191;3559;3586;3827;3848;5156;5270;5328;5345;5627;5740;6223;6531;6591;6696;7057;7103;7105;7130;7473;7850;9021;9314;9971;10062;10221;10509;11221;22876;25959;27202;54361;54437;79148;83481;90102;116379	ADA;NR1H3;TRIB1;SEMA4B;DUSP10;ADCYAP1;IL22RA2;GRIN3A;ADORA1;CD109;CX3CR1;ADAMTS18;AGER;DRD1;EDN1;AIF1;ELANE;FABP7;FAP;INPP5F;KANK2;C5AR2;ANGPT2;FFAR4;IL2RA;IL10;KNG1;KRT1;PDGFRA;SERPINE2;PLAU;SERPINF2;WNT4;SEMA5B;PROS1;PTGIS;RPS19;PRDM1;SLC6A3;SNAI2;SPP1;
GO:0050974	detection of mechanical stimulus involved in sensory perception	http://amigo.geneontology.org/amigo/term/GO:0050974	25	11	3.13999	3.50319	9.82648e-05	0.00256118	40;491;1301;3815;4914;5270;6323;23349;63895;117531;117532	TMC1;TMC2;COL11A1;PHF24;KIT;ASIC2;ATP2B2;NTRK1;SERPINE2;SCN1A;PIEZO2
GO:0072593	reactive oxygen species metabolic process	http://amigo.geneontology.org/amigo/term/GO:0072593	228	49	28.6367	1.71109	0.000101049	0.00261407	185;199;316;384;596;655;1535;1647;1906;1956;2644;2878;3039;3043;3099;3569;3586;3689;3717;4314;4504;4613;4688;4842;5076;5166;5447;5740;5806;6542;6622;6850;7057;7097;7100;7173;9263;9314;9588;10516;10549;23576;29949;50506;50507;54541;55022;137902;440503	FBLN5;PRDX4;PXDNL;CYBA;GADD45A;AGTR1;EDN1;EGFR;AIF1;DDAH1;GCHFR;GPX3;IL19;HBA1;HBB;HK2;AOX1;IL6;IL10;ITGB2;JAK2;ARG2;MMP3;PLIN5;MT3;MYCN;NCF2;NOS1;DUOX2;NOX4;PAX2;PDK4;POR;DDIT4;PID1;PTGIS;PTX3;BCL2;SLC7A2;BMP7;SNCA;SYK;THBS1;TLR2;TLR5;TPO;STK17A;KLF4;PRD
GO:0044033	multi-organism metabolic process	http://amigo.geneontology.org/amigo/term/GO:0044033	210	46	26.3759	1.74401	0.000101254	0.00261407	3921;5288;6130;6133;6134;6136;6142;6144;6152;6155;6159;6160;6161;6164;6167;6168;6170;6171;6175;6176;6189;6193;6201;6202;6206;6207;6208;6210;6222;6223;6224;6227;6229;6230;6232;6234;6235;8091;9349;9830;10410;11224;23521;25833;29969;51176	IFITM3;RPL35;RPL13A;POU2F3;MDFIC;RPSA;LEF1;PIK3C2G;RPL7A;RPL9;RPL10;RPL12;RPL18A;RPL21;RPL24;RPL27;RPL29;RPL31;RPL32;RPL34;RPL37;RPL37A;RPL39;RPL41;RPLP0;RPLP1;RPS3A;RPS5;RPS7;RPS8;RPS12;RPS13;RPS14;RPS15A;RPS18;RPS19;RPS20;RPS21;RPS24;RPS25;RPS27;RPS28;R
GO:0002430	complement receptor mediated signaling pathway	http://amigo.geneontology.org/amigo/term/GO:0002430	11	7	1.3816	5.0666	0.000101517	0.00261407	719;728;1378;2357;2358;2359;27202	CR1;FPR1;FPR2;FPR3;C5AR2;C3AR1;C5AR1
GO:0042635	positive regulation of hair cycle	http://amigo.geneontology.org/amigo/term/GO:0042635	11	7	1.3816	5.0666	0.000101517	0.00261407	3872;7042;7480;8456;10468;10855;51083	FST;HPSE;KRT17;GAL;TGFB2;WNT10B;FOXN1
GO:0018108	peptidyl-tyrosine phosphorylation	http://amigo.geneontology.org/amigo/term/GO:0018108	359	70	45.0903	1.55244	0.000104999	0.0026956	134;284;374;695;780;920;1272;1436;1636;1839;1956;2042;2044;2048;2065;2069;2149;2202;2246;2250;2252;2255;2264;2268;2322;2324;2444;3055;3059;3480;3569;3570;3589;3595;3645;3689;3717;3815;4254;4486;4914;5156;5168;5979;6098;6850;7039;7060;7294;7424;7465;7535;8	IL22RA2;CNTN1;IL31RA;ADORA1;CSF1R;ACE;HBEGF;EGFR;EPHA3;EPHA5;EPHB2;ERBB3;EREG;F2R;EFEMP1;FGF1;FGF5;FGF7;FGF10;FGFR4;FGR;INPP5F;FLT3;FLT4;FRK;ANGPT1;EPHA10;EPHA6;DOK7;HCK;HCLS1;IGF1R;IL6;IL6R;IL11;IL12RB2;INSRR;ITGB2;JAK2;AREG;KIT;KITLG;MST1R;NTRK1;ANGPT4;
GO:0032526	response to retinoic acid	http://amigo.geneontology.org/amigo/term/GO:0032526	102	27	12.8112	2.10754	0.000107657	0.00275557	1277;1512;1620;2042;3371;5076;5105;5950;5979;6532;6720;6899;7472;7473;7475;7477;7480;7484;8854;9314;9536;54997;56603;81029;130497;339479;346673	COL1A1;OSR1;CTSH;BRINP1;EPHA3;TNC;BRINP3;STRA8;PAX2;PCK1;TESC;CYP26B1;RBP4;RET;SLC6A4;SREBF1;TBX1;WNT2;WNT3;WNT6;WNT7B;WNT10B;WNT9B;WNT5B;ALDH1A2;KLF4;PTGES
GO:0051963	regulation of synapse assembly	http://amigo.geneontology.org/amigo/term/GO:0051963	81	23	10.1736	2.26076	0.000108395	0.00275795	40;627;869;2048;4914;5818;6495;6585;6622;8292;9369;23284;23316;23768;23769;26050;54674;64084;84189;84631;139065;158038;375790	SLITRK4;LINGO2;EPHB2;ADGRL3;CUX2;FLRT2;FLRT1;SLITRK5;AGRN;ASIC2;NTRK1;LRRN3;NECTIN1;BDNF;CLSTN2;SIX1;SLIT1;SNCA;COLQ;SLITRK6;SLITRK2;CBLN1;NRXN3
GO:0070613	regulation of protein processing	http://amigo.geneontology.org/amigo/term/GO:0070613	81	23	10.1736	2.26076	0.000108395	0.00275795	330;710;718;719;722;728;729;730;735;1378;2619;5270;5345;5627;6900;7057;7850;27202;55061;79094;79444;85409;143458	CR1;LDLRAD3;GAS1;C5AR2;BIRC3;SERPINE2;SERPINF2;SUSD4;PROS1;CNTN2;THBS1;SERPING1;C3;C3AR1;C4BPA;C5AR1;C6;C7;C9;IL1R2;CHAC1;BIRC7;NKD2
GO:0050920	regulation of chemotaxis	http://amigo.geneontology.org/amigo/term/GO:0050920	181	41	22.7335	1.8035	0.000109004	0.00276522	177;199;285;719;728;1230;1826;1880;1906;1907;1908;1948;1991;2152;2246;2255;2277;2919;3071;3569;3570;5156;5196;5228;5473;5919;6278;6366;6504;7057;7060;7074;7424;7473;7852;7857;7941;10509;27202;54437;79148	SEMA4B;CCR1;AGER;DSCAM;GPR183;EDN1;EDN2;EDN3;EFNB2;AIF1;ELANE;F3;FGF1;FGF10;VEGFD;C5AR2;ANGPT2;CXCL1;NCKAP1L;IL6;IL6R;PDGFRA;PF4;PGF;SEMA5B;PPBP;RARRES2;S100A7;CCL21;SLAMF1;THBS1;THBS4;TIAM1;C3AR1;C5AR1;VEGFC;WNT3;CXCR4;SCG2;MMP28;PLA2G7
GO:0008610	lipid biosynthetic process	http://amigo.geneontology.org/amigo/term/GO:0008610	636	112	79.8814	1.40208	0.000110561	0.00279433	43;222;240;241;242;247;338;341;650;718;1040;1066;1080;1543;1583;1906;1907;1958;2171;2246;2250;2252;2255;2264;2687;2819;3290;3417;3995;4706;5023;5105;5166;5287;5288;5320;5322;5336;5354;5359;5447;5740;5742;5781;6319;6591;6716;6720;6785;6850;6916;7108;7494;7	NR1H3;CDS1;PMVK;CES1;CFTR;MOGAT1;GGT6;ACER1;MBOAT2;SGPP2;ACSM6;SERPINA12;PIK3R6;KLB;CYP1A1;RDH10;CYP11A1;FITM1;PHOSPHO1;EDN1;EDN2;EGR1;PLD6;SLC44A5;FABP5;ALDH3B2;FGF1;FGF5;FGF7;FGF10;FGFR4;INPP5F;GPD1L;PIK3R5;SEC14L2;ALOX5;ALOX5AP;ALOX12B;ALOX15B;LPCAT4;G
GO:0046718	viral entry into host cell	http://amigo.geneontology.org/amigo/term/GO:0046718	113	29	14.1928	2.04329	0.00011103	0.00279433	290;920;942;1378;1508;1803;1948;1949;3921;4340;4360;5806;5818;6404;6504;6510;7293;7852;8547;8673;8692;9076;10410;27074;30835;81607;222537;286827;339390	IFITM3;CR1;CTSB;DPP4;EFNB2;EFNB3;HS3ST5;LAMP3;TRIM59;ANPEP;CD209;CLEC4G;RPSA;MOG;MRC1;PTX3;NECTIN1;SELPLG;SLAMF1;SLC1A5;TNFRSF4;CXCR4;NECTIN4;FCN3;VAMP8;HYAL2;CLDN1;CD4;CD86
GO:0043266	regulation of potassium ion transport	http://amigo.geneontology.org/amigo/term/GO:0043266	76	22	9.54558	2.30473	0.000111133	0.00279433	116;134;481;776;1804;1812;1908;2645;3741;3747;3755;3781;4842;4878;4986;6833;8514;30819;30820;51083;57628;81831	ADCYAP1;ADORA1;DPP6;DRD1;EDN3;GCK;KCNIP2;KCNIP1;KCNA5;KCNC2;KCNG1;KCNN2;ATP1B1;NOS1;NPPA;OPRK1;GAL;DPP10;ABCC8;CACNA1D;NETO2;KCNAB2
GO:0002263	cell activation involved in immune response	http://amigo.geneontology.org/amigo/term/GO:0002263	217	47	27.2551	1.72445	0.00011401	0.00285827	100;136;306;695;942;1015;1794;1880;2207;2268;2624;3109;3162;3569;3586;3683;3815;3936;3955;3958;4064;5336;5473;5724;6461;6504;6556;6850;7292;7305;7494;7535;8013;8673;8809;8832;10538;26253;29108;30009;50487;51176;51744;64581;84106;114771;257101	ADA;CDH17;BATF;PGLYRP3;ADORA2B;DOCK2;GPR183;FCER1G;FGR;ZNF683;GATA2;CLEC4E;PYCARD;TBX21;ANXA3;HLA-DMB;HMOX1;IL6;IL10;ITGAL;KIT;LCP1;LFNG;LGALS3;CD180;PLA2G3;LEF1;CD244;PLCG2;PPBP;PTAFR;CLEC7A;SHB;SLAMF1;SLC11A1;SYK;BTK;TNFSF4;TYROBP;XBP1;ZAP70;NR4A3;PRAM1
GO:0014066	regulation of phosphatidylinositol 3-kinase signaling	http://amigo.geneontology.org/amigo/term/GO:0014066	141	34	17.7096	1.91987	0.000114395	0.00285954	284;942;1634;1839;1956;2065;2069;2149;2246;2250;2252;2255;2264;2268;2322;3059;3717;3815;4254;5156;5270;5781;7042;8870;9314;9542;10870;26051;51384;79899;113791;145264;152831;219699	HCST;PIK3IP1;SERPINA12;KLB;DCN;HBEGF;EGFR;ERBB3;EREG;F2R;UNC5B;FGF1;FGF5;FGF7;FGF10;FGFR4;FGR;FLT3;PPP1R16B;ANGPT1;HCLS1;JAK2;KIT;KITLG;WNT16;PDGFRA;SERPINE2;PTPN11;TGFB2;PRR5L;IER3;KLF4;CD86;NRG2
GO:0050710	negative regulation of cytokine secretion	http://amigo.geneontology.org/amigo/term/GO:0050710	47	16	5.90319	2.7104	0.000117435	0.00292697	284;1149;2335;2615;3569;3586;3604;6504;7292;7430;7850;9971;26525;27202;27242;338557	CIDEA;FN1;LRRC32;IL36RN;C5AR2;TNFRSF21;ANGPT1;FFAR4;IL6;IL10;TNFRSF9;SLAMF1;TNFSF4;EZR;IL1R2;NR1H4
GO:0030199	collagen fibril organization	http://amigo.geneontology.org/amigo/term/GO:0030199	38	14	4.77279	2.9333	0.000118159	0.00293645	1277;1281;1301;1302;1805;2331;4015;5345;7042;7373;9509;50509;140766;150356	COL1A1;COL3A1;COL11A1;COL11A2;ADAMTS14;CHADL;DPT;FMOD;LOX;COL5A3;SERPINF2;TGFB2;COL14A1;ADAMTS2
GO:0002520	immune system development	http://amigo.geneontology.org/amigo/term/GO:0002520	781	133	98.0934	1.35585	0.000125122	0.00308379	87;100;177;284;596;639;695;714;814;860;920;942;944;1015;1050;1052;1230;1436;1636;1794;1840;1880;1943;1958;2200;2207;2255;2322;2353;2624;3059;3071;3111;3200;3213;3394;3559;3569;3586;3589;3620;3717;3726;3815;3955;3958;4254;4291;4643;4792;4855;4914;5156;5196	ADA;CDH17;TRIB1;LRRC17;FST;CEBPA;CEBPD;BATF;TOB2;LILRB4;IRAK3;PGLYRP3;RASGRP4;BATF2;HIST4H4;CCR1;IL31RA;CD109;CSF1R;IL34;PIK3R6;NFAM1;ACE;DACT2;AGER;DOCK2;DTX1;GPR183;EFNA2;EGR1;RTKN2;FBN1;FCER1G;FGF10;FLT3;FOS;COL24A1;ZNF683;TIPARP;GATA2;CLEC4E;ANGPT1;GP
GO:0072507	divalent inorganic cation homeostasis	http://amigo.geneontology.org/amigo/term/GO:0072507	432	81	54.2591	1.49284	0.000125147	0.00308379	116;117;185;481;488;489;491;596;719;728;781;794;844;920;1139;1201;1230;1232;1535;1812;1815;1903;1906;1907;1908;1909;1956;1991;2099;2149;2151;2357;2358;2359;2624;2696;2769;2837;2898;2911;3061;3351;3717;3741;3827;4504;4842;4923;5144;5145;5156;5336;5745;6263	SCGN;CHRNA7;ADCYAP1;ADCYAP1R1;CLN3;CCR1;CCR3;CYBA;DRD1;DRD4;AGTR1;S1PR3;EDN1;EDN2;EDN3;EDNRA;EGFR;ELANE;DHRS7C;ESR1;F2R;F2RL2;FPR1;FPR2;FPR3;GATA2;GIPR;FAM155B;C5AR2;GNA15;UTS2R;GRIK2;GRM1;HCRTR1;HTR1B;JAK2;KCNA5;KNG1;MT3;ATP1B1;NOS1;ATP2A2;ATP2A3;ATP2B2;
GO:0018212	peptidyl-tyrosine modification	http://amigo.geneontology.org/amigo/term/GO:0018212	361	70	45.3415	1.54384	0.000125169	0.00308379	134;284;374;695;780;920;1272;1436;1636;1839;1956;2042;2044;2048;2065;2069;2149;2202;2246;2250;2252;2255;2264;2268;2322;2324;2444;3055;3059;3480;3569;3570;3589;3595;3645;3689;3717;3815;4254;4486;4914;5156;5168;5979;6098;6850;7039;7060;7294;7424;7465;7535;8	IL22RA2;CNTN1;IL31RA;ADORA1;CSF1R;ACE;HBEGF;EGFR;EPHA3;EPHA5;EPHB2;ERBB3;EREG;F2R;EFEMP1;FGF1;FGF5;FGF7;FGF10;FGFR4;FGR;INPP5F;FLT3;FLT4;FRK;ANGPT1;EPHA10;EPHA6;DOK7;HCK;HCLS1;IGF1R;IL6;IL6R;IL11;IL12RB2;INSRR;ITGB2;JAK2;AREG;KIT;KITLG;MST1R;NTRK1;ANGPT4;
GO:0008037	cell recognition	http://amigo.geneontology.org/amigo/term/GO:0008037	136	33	17.0816	1.93191	0.000126025	0.00308707	49;923;1047;1794;1826;1949;2042;2048;2220;2515;2525;2683;3958;4240;4897;5016;5551;5818;6366;6677;6900;8547;26998;30835;53340;54760;55118;57863;64581;79820;79937;81607;152330	CLGN;CNTN4;DOCK2;DSCAM;EFNB3;EPHA3;EPHB2;FCN2;ADAM2;FUT3;B4GALT1;FETUB;CD209;LGALS3;MFGE8;NRCAM;ACR;OVGP1;SPA17;PCSK4;CRTAC1;PRF1;CADM3;NECTIN1;CCL21;CLEC7A;SPAM1;CNTN2;CATSPERB;CNTNAP3;NECTIN4;FCN3;CD6
GO:0030534	adult behavior	http://amigo.geneontology.org/amigo/term/GO:0030534	136	33	17.0816	1.93191	0.000126025	0.00308707	434;1621;1812;1815;1949;2019;2257;2515;2743;3236;4923;4986;4988;5079;6622;6712;6900;7345;8013;8997;9369;10752;22876;22941;23544;26050;27253;50944;51286;53616;57626;80243;84189	CHL1;DBH;DRD1;DRD4;EFNB3;EN1;FGF12;INPP5F;SHANK2;SEZ6L;ADAM2;SLITRK5;PCDH17;GLRB;HOXD10;ASIP;NTSR1;OPRK1;OPRM1;PAX5;SHANK1;CEND1;ADAM22;KLHL1;SNCA;SPTBN2;CNTN2;UCHL1;NR4A3;PREX2;SLITRK6;KALRN;NRXN3
GO:0045765	regulation of angiogenesis	http://amigo.geneontology.org/amigo/term/GO:0045765	212	46	26.6271	1.72756	0.000128213	0.00313169	94;285;306;718;719;728;729;1139;1232;1512;1524;1634;1893;2152;2246;2277;2624;2837;3162;3569;3689;3848;4804;5168;5196;5228;5740;6356;6369;7057;7060;7424;7494;9314;22846;23166;23213;23576;26051;51129;51330;51378;54567;60675;79805;146850	CHRNA7;CCR3;PIK3R6;CTSH;CX3CR1;DCN;ECM1;F3;FGF1;VEGFD;VASH1;STAB1;SULF1;DDAH1;PPP1R16B;GATA2;UTS2R;ANGPT2;ANXA3;HMOX1;IL6;ITGB2;KRT1;NGFR;ANGPTL4;TNFRSF12A;ANGPT4;ENPP2;PF4;PGF;DLL4;PTGIS;PROK2;CCL11;CCL24;THBS1;THBS4;C3;C3AR1;C5AR1;C6;VEGFC;XBP1;VASH2;KL
GO:0055074	calcium ion homeostasis	http://amigo.geneontology.org/amigo/term/GO:0055074	400	76	50.2399	1.51274	0.000129731	0.00315974	116;117;185;481;488;489;491;596;719;728;781;794;844;920;1139;1201;1230;1232;1535;1812;1815;1903;1906;1907;1908;1909;1991;2099;2149;2151;2357;2358;2359;2624;2696;2769;2837;2898;2911;3061;3351;3717;3741;3827;4842;4923;5144;5145;5156;5336;5745;6263;6356;6357	SCGN;CHRNA7;ADCYAP1;ADCYAP1R1;CLN3;CCR1;CCR3;CYBA;DRD1;DRD4;AGTR1;S1PR3;EDN1;EDN2;EDN3;EDNRA;ELANE;DHRS7C;ESR1;F2R;F2RL2;FPR1;FPR2;FPR3;GATA2;GIPR;FAM155B;C5AR2;GNA15;UTS2R;GRIK2;GRM1;HCRTR1;HTR1B;JAK2;KCNA5;KNG1;ATP1B1;NOS1;ATP2A2;ATP2A3;ATP2B2;NTSR1;PLC
GO:0044259	multicellular organismal macromolecule metabolic process	http://amigo.geneontology.org/amigo/term/GO:0044259	114	29	14.3184	2.02537	0.00013131	0.00318911	383;1277;1281;1293;1300;1301;1302;1310;1471;1508;1520;1636;2149;2191;3569;4314;4327;5345;7043;8710;9509;50509;54361;55214;84570;90993;131873;136227;140766	COL1A1;COL3A1;COL6A3;COL10A1;COL11A1;COL11A2;COL19A1;COL6A6;COL26A1;ADAMTS14;CST3;CTSB;CTSS;ACE;F2R;FAP;IL6;ARG1;MMP3;MMP19;COL5A3;SERPINF2;WNT4;P3H2;TGFB3;COL25A1;SERPINB7;CREB3L1;ADAMTS2
GO:1903317	regulation of protein maturation	http://amigo.geneontology.org/amigo/term/GO:1903317	82	23	10.2992	2.23319	0.000132975	0.0031934	330;710;718;719;722;728;729;730;735;1378;2619;5270;5345;5627;6900;7057;7850;27202;55061;79094;79444;85409;143458	CR1;LDLRAD3;GAS1;C5AR2;BIRC3;SERPINE2;SERPINF2;SUSD4;PROS1;CNTN2;THBS1;SERPING1;C3;C3AR1;C4BPA;C5AR1;C6;C7;C9;IL1R2;CHAC1;BIRC7;NKD2
GO:0098659	inorganic cation import into cell	http://amigo.geneontology.org/amigo/term/GO:0098659	34	13	4.27039	3.04422	0.000132981	0.0031934	610;781;1317;3077;7226;10021;27112;79689;84679;261729;285195;285335;728215	HCN4;SLC31A1;STEAP2;FAM155B;SLC9A9;SLC9C1;HFE;HCN2;TRPM2;FAM155A;CACNA2D1;STEAP4;SLC9A7
GO:0099587	inorganic ion import into cell	http://amigo.geneontology.org/amigo/term/GO:0099587	34	13	4.27039	3.04422	0.000132981	0.0031934	610;781;1317;3077;7226;10021;27112;79689;84679;261729;285195;285335;728215	HCN4;SLC31A1;STEAP2;FAM155B;SLC9A9;SLC9C1;HFE;HCN2;TRPM2;FAM155A;CACNA2D1;STEAP4;SLC9A7
GO:1902930	regulation of alcohol biosynthetic process	http://amigo.geneontology.org/amigo/term/GO:1902930	34	13	4.27039	3.04422	0.000132981	0.0031934	117;338;2246;4923;5341;5447;5724;5745;6622;6720;9619;23541;51744	ADCYAP1R1;FGF1;SEC14L2;APOB;NTSR1;CD244;PLEK;POR;PTAFR;PTH1R;SNCA;SREBF1;ABCG1
GO:1902531	regulation of intracellular signal transduction	http://amigo.geneontology.org/amigo/term/GO:1902531	1684	260	211.51	1.22926	0.000137653	0.00329622	100;116;117;134;136;177;242;284;330;406;467;596;641;650;655;728;920;942;1123;1139;1230;1281;1326;1436;1634;1647;1815;1839;1844;1857;1880;1893;1906;1908;1956;1991;2065;2069;2099;2149;2151;2152;2192;2203;2246;2250;2252;2255;2264;2268;2322;2324;2335;2357;266	ADA;FARP1;TRIB1;PLK2;HPSE;HCST;NPFFR2;GADD45G;EDAR;IRAK3;DUSP10;CHN1;PIK3IP1;CHRNA7;ARHGAP33;RASGRP4;ADCYAP1;RMI2;IL22RA2;ADCYAP1R1;CCR1;TNFAIP8L1;WTIP;COL3A1;MAP3K8;SETD9;IL31RA;ADORA1;ADORA2B;ABRA;CSF1R;SERPINA12;RTN4RL1;PIK3R6;GDF7;NEK10;KLB;PLEKHG4B;D
GO:0002443	leukocyte mediated immunity	http://amigo.geneontology.org/amigo/term/GO:0002443	280	57	35.1679	1.6208	0.000138033	0.00329622	136;177;306;695;710;712;713;714;715;716;718;722;729;730;735;814;1075;1378;1512;1621;1636;1991;2207;2268;2624;3002;3077;3162;3569;3586;3815;3824;5473;5724;6504;6556;6850;7292;7454;7535;8013;8673;8832;9437;10383;10538;30009;50487;51279;51311;55061;64127;794	TUBB4B;BATF;CTSC;IL31RA;ADORA2B;CR1;PIK3R6;CTSH;DBH;ACE;AGER;ELANE;FCER1G;FGR;GATA2;TBX21;GZMB;ANXA3;HFE;HMOX1;CLEC4G;IL6;IL10;KIT;KLRD1;PLA2G3;C1RL;TLR8;PPBP;SUSD4;PTAFR;NOD2;SLAMF1;SLC11A1;SYK;BTK;SERPING1;C1QA;C1QB;C1QC;C1R;C1S;C3;C4BPA;C6;TNFSF4;C7;C9
GO:0015701	bicarbonate transport	http://amigo.geneontology.org/amigo/term/GO:0015701	43	15	5.40079	2.77737	0.000139423	0.00332012	761;763;765;771;1080;3039;3043;5172;6005;7439;9498;10861;23632;51700;57282	CFTR;SLC26A1;CA14;HBA1;HBB;CYB5R2;SLC26A4;SLC4A10;RHAG;BEST1;CA3;CA5A;CA6;CA12;SLC4A8
GO:0003333	amino acid transmembrane transport	http://amigo.geneontology.org/amigo/term/GO:0003333	67	20	8.41518	2.37666	0.000141355	0.00335679	6505;6510;6511;6512;6536;6542;9056;10991;23428;23657;55089;57709;92745;130497;152078;153201;157724;206358;246213;388662	SLC38A3;OSR1;PQLC2L;SLC36A2;SLC7A13;SLC36A1;SLC7A8;SLC7A11;SLC17A8;SLC6A17;SLC38A4;SLC7A14;SLC1A1;SLC1A5;SLC1A6;SLC1A7;SLC6A9;SLC7A2;SLC7A7;SLC38A5
GO:0032963	collagen metabolic process	http://amigo.geneontology.org/amigo/term/GO:0032963	109	28	13.6904	2.04523	0.000142155	0.00336645	383;1277;1281;1293;1300;1301;1302;1310;1471;1508;1520;2149;2191;3569;4314;4327;5345;7043;8710;9509;50509;54361;55214;84570;90993;131873;136227;140766	COL1A1;COL3A1;COL6A3;COL10A1;COL11A1;COL11A2;COL19A1;COL6A6;COL26A1;ADAMTS14;CST3;CTSB;CTSS;F2R;FAP;IL6;ARG1;MMP3;MMP19;COL5A3;SERPINF2;WNT4;P3H2;TGFB3;COL25A1;SERPINB7;CREB3L1;ADAMTS2
GO:0051704	multi-organism process	http://amigo.geneontology.org/amigo/term/GO:0051704	1685	260	211.636	1.22853	0.000143184	0.00337514	49;100;113;116;117;285;290;330;338;383;406;480;596;636;638;639;699;735;780;919;920;942;1047;1050;1058;1080;1232;1307;1364;1378;1508;1515;1524;1543;1620;1636;1761;1803;1812;1815;1828;1869;1906;1948;1949;1991;2019;2069;2099;2192;2213;2353;2354;2494;2515;259	ADA;RNF103-CHMP3;MEI4;CALCOCO2;WFDC2;IFITM3;CLGN;CEBPA;PRDX4;GNLY;CENPA;CORIN;TOB2;CFTR;ADAM28;SLC38A3;DMC1;RPL35;ADCY7;AZIN2;PGLYRP3;ADCYAP1;ADCYAP1R1;DCD;MSS51;TDRD9;CCR3;ACVR1C;COL16A1;M1AP;CD200R1;CLDN4;CR1;CFAP54;ADIG;CTSB;CTSV;ROPN1B;CX3CR1;CYP1A1;T
GO:0002064	epithelial cell development	http://amigo.geneontology.org/amigo/term/GO:0002064	195	43	24.4919	1.75568	0.000143312	0.00337514	406;491;639;688;1761;1903;2099;2355;2683;2810;2947;3274;3849;4643;4855;4914;5080;5144;6098;6382;7082;7430;7477;7494;8626;9076;9480;23086;26051;29842;51057;54507;57111;57493;57619;64919;81029;84189;91181;117531;153562;168002;340547	TMC1;MARVELD2;DACT2;DMRT1;S1PR3;ESR1;EXPH5;FOSL2;PPP1R16B;B4GALT1;SFN;GSTM3;TFCP2L1;HRH2;VSIG1;KRT2;ARNTL;MYO1E;NOTCH4;ATP2B2;NTRK1;PAX6;WDPCP;PDE4D;ADAMTSL4;RAB25;HEG1;SHROOM3;ROS1;SDC1;PRDM1;BCL11B;KLF5;TJP1;EZR;WNT7B;XBP1;WNT5B;SLITRK6;TP63;CLDN1;NUP21
GO:0032989	cellular component morphogenesis	http://amigo.geneontology.org/amigo/term/GO:0032989	978	161	122.837	1.31069	0.000145401	0.00341493	87;491;596;627;655;780;844;1002;1123;1436;1613;1761;1826;1842;1906;1943;1948;1949;1956;1959;2044;2048;2115;2131;2192;2268;2331;2335;2637;3037;3055;3274;3569;3689;3815;3897;4009;4070;4131;4133;4504;4624;4651;4804;4855;4897;4914;5058;5076;5080;5156;5168;578	CDH4;FRY;FARP1;LAMC3;OLFM1;BAIAP2;SEMA4B;OLFM4;PDPN;POSTN;CHL1;NES;KERA;IL1RAPL1;CHN1;WTIP;SLITRK4;ZNF280B;CSF1R;GDF7;CNTN4;LINGO2;DAPK3;DACT2;ARX;DMRT1;DSCAM;ECM2;EDN1;EFNA2;EFNB2;EFNB3;EGFR;EGR2;EPHA5;EPHB2;ETV1;EXT1;FBLN1;UNC5B;FGD2;FGR;FSTL4;EPB41L3;F
GO:0021602	cranial nerve morphogenesis	http://amigo.geneontology.org/amigo/term/GO:0021602	22	10	2.76319	3.619	0.000146944	0.00343231	1959;2048;3200;3213;3737;5076;5205;6495;6899;9935	EGR2;EPHB2;HOXA3;HOXB3;KCNA2;PAX2;ATP8B1;SIX1;TBX1;MAFB
GO:0042634	regulation of hair cycle	http://amigo.geneontology.org/amigo/term/GO:0042634	22	10	2.76319	3.619	0.000146944	0.00343231	406;3872;7042;7480;8456;10468;10855;51083;79152;162514	FST;HPSE;TRPV3;KRT17;ARNTL;GAL;TGFB2;WNT10B;FA2H;FOXN1
GO:0070371	ERK1 and ERK2 cascade	http://amigo.geneontology.org/amigo/term/GO:0070371	256	53	32.1535	1.64834	0.00014936	0.00347924	116;284;467;650;728;1230;1436;1512;1880;1956;2149;2192;2246;2255;2264;2324;2335;3061;3569;4504;4914;4988;5156;5320;5322;5345;5781;5801;6098;6278;6356;6357;6360;6362;6366;6369;6504;6850;7049;7074;7078;7430;9314;27202;29108;50507;54209;64127;152110;168667;2	ADCYAP1;CCR1;CSF1R;CTSH;NEK10;BMPER;GPR183;EGFR;F2R;FBLN1;FGF1;FGF10;FGFR4;FLT4;FN1;NPNT;C5AR2;ANGPT1;PYCARD;HCRTR1;FFAR4;IL6;SCIMP;MT3;ATF3;NTRK1;OPRM1;NOX4;PDGFRA;PLA2G2A;PLA2G5;SERPINF2;TREM2;PTPN11;PTPRR;ROS1;S100A7;CCL11;CCL13;CCL16;CCL18;CCL21;CCL24
GO:0007411	axon guidance	http://amigo.geneontology.org/amigo/term/GO:0007411	220	47	27.6319	1.70093	0.000160658	0.00373224	627;655;1002;1123;1436;1826;1943;1948;1949;1959;2044;2048;2115;2131;2331;2637;3897;4009;4804;4897;4914;5080;5818;6152;6585;6712;6900;7042;7430;7473;8013;9211;9369;10509;10752;23768;54437;55083;55740;64919;90249;91653;140883;151449;152330;170302;219699	CDH4;SEMA4B;CHL1;CHN1;ZNF280B;CSF1R;GDF7;CNTN4;ARX;DSCAM;EFNA2;EFNB2;EFNB3;EGR2;EPHA5;EPHB2;ETV1;EXT1;UNC5B;FMOD;FLRT2;GBX2;L1CAM;LMX1A;NGFR;NRCAM;NTRK1;PAX6;SEMA5B;KIF26B;ENAH;NECTIN1;RPL24;BDNF;BCL11B;BMP7;SLIT1;SPTBN2;CNTN2;TGFB2;EZR;WNT3;NR4A3;UNC5A;B
GO:0051899	membrane depolarization	http://amigo.geneontology.org/amigo/term/GO:0051899	99	26	12.4344	2.09098	0.000164664	0.00381494	596;610;774;776;779;781;783;1634;1906;2257;4923;6323;6326;6327;6328;6329;6332;6334;6335;8913;10021;23171;27092;55800;84941;259232	HCN4;DCN;EDN1;FGF12;GPD1L;NALCN;CACNG4;NTSR1;SCN3B;BCL2;HCN2;SCN1A;SCN2A;SCN2B;SCN3A;SCN4A;SCN7A;SCN8A;SCN9A;CACNA1B;CACNA1D;CACNA1S;CACNA2D1;CACNB2;HSH2D;CACNA1G
GO:0048871	multicellular organismal homeostasis	http://amigo.geneontology.org/amigo/term/GO:0048871	326	64	40.9455	1.56305	0.000166654	0.00385061	113;134;242;361;563;596;1149;1364;1436;1512;1621;1812;1907;1956;2149;2312;2624;2810;3037;3077;3375;3512;3569;3848;3868;3933;4069;4117;4645;4923;4982;4986;5166;5304;5745;5781;5950;6005;6101;6556;6696;6850;7226;8013;8626;8692;8842;9076;26154;50507;53832;566	ADCY7;CIDEA;ADORA1;CLDN4;CSF1R;RDH12;CTSH;DBH;BBS12;DRD1;EDN2;EGFR;F2R;FLG;ALOX12B;ABCA12;GATA2;SFN;HAS2;HFE;IAPP;VSIG1;JCHAIN;BMP8A;IL6;AQP4;KRT1;KRT16;ILDR2;FLG2;LCN1;LYZ;MAK;MYO5B;NTSR1;TNFRSF11B;OPRK1;NOX4;PDK4;PIP;IL20RA;AZGP1;CYP26B1;MUC13;PTH1R;PTP
GO:0002444	myeloid leukocyte mediated immunity	http://amigo.geneontology.org/amigo/term/GO:0002444	78	22	9.79678	2.24564	0.000168923	0.00389252	136;306;695;718;814;1636;1991;2207;2268;2624;3162;3569;3815;5473;5724;6850;7535;8013;8673;8832;50487;84106	ADORA2B;ACE;ELANE;FCER1G;FGR;GATA2;ANXA3;HMOX1;IL6;KIT;PLA2G3;PPBP;PTAFR;SYK;BTK;C3;ZAP70;NR4A3;CAMK4;PRAM1;VAMP8;CD84
GO:0010715	regulation of extracellular matrix disassembly	http://amigo.geneontology.org/amigo/term/GO:0010715	15	8	1.884	4.24629	0.000173159	0.0039794	780;1471;1803;2191;2264;4035;6624;7042	CST3;DPP4;FAP;FGFR4;LRP1;FSCN1;TGFB2;DDR1
GO:0045669	positive regulation of osteoblast differentiation	http://amigo.geneontology.org/amigo/term/GO:0045669	58	18	7.28478	2.4709	0.000174209	0.0039928	650;655;860;1050;1052;2201;3400;3569;3570;4745;4880;7477;7480;8626;54361;54857;115908;255743	CEBPA;CEBPD;CTHRC1;FBN2;NPNT;ID4;IL6;IL6R;NELL1;NPPC;WNT4;GDPD2;BMP2;BMP7;WNT7B;WNT10B;RUNX2;TP63
GO:0001938	positive regulation of endothelial cell proliferation	http://amigo.geneontology.org/amigo/term/GO:0001938	68	20	8.54078	2.34171	0.000176894	0.00402894	94;383;650;1232;1535;1893;2152;2277;2324;3586;5228;6356;6369;7060;7424;7472;7857;26051;79805;441478	CCR3;CYBA;ECM1;F3;VEGFD;FLT4;PPP1R16B;IL10;ARG1;NRARP;PGF;CCL11;CCL24;BMP2;THBS4;VEGFC;WNT2;SCG2;VASH2;ACVRL1
GO:0008593	regulation of Notch signaling pathway	http://amigo.geneontology.org/amigo/term/GO:0008593	68	20	8.54078	2.34171	0.000176894	0.00402894	655;1840;2255;2624;3815;3955;4792;8626;9148;10098;10631;23493;54567;55897;56983;64127;65989;79094;81544;441478	TSPAN5;POSTN;DTX1;FGF10;HEY2;GATA2;KIT;LFNG;NRARP;NFKBIA;DLL4;MESP1;POGLUT1;NOD2;BMP7;DLK2;CHAC1;GDPD5;TP63;NEURL1
GO:0060389	pathway-restricted SMAD protein phosphorylation	http://amigo.geneontology.org/amigo/term/GO:0060389	63	19	7.91278	2.40118	0.0001772	0.00402894	94;650;655;1601;2660;2662;3077;3625;3626;6386;7042;7043;7044;7049;9518;11030;151449;168667;353500	RBPMS;GDF7;DAB2;BMPER;MSTN;GDF10;HFE;BMP8A;INHBB;INHBC;SDCBP;BMP2;BMP7;TGFB2;TGFB3;LEFTY2;TGFBR3;ACVRL1;GDF15
GO:0097485	neuron projection guidance	http://amigo.geneontology.org/amigo/term/GO:0097485	221	47	27.7575	1.69323	0.000179679	0.00407447	627;655;1002;1123;1436;1826;1943;1948;1949;1959;2044;2048;2115;2131;2331;2637;3897;4009;4804;4897;4914;5080;5818;6152;6585;6712;6900;7042;7430;7473;8013;9211;9369;10509;10752;23768;54437;55083;55740;64919;90249;91653;140883;151449;152330;170302;219699	CDH4;SEMA4B;CHL1;CHN1;ZNF280B;CSF1R;GDF7;CNTN4;ARX;DSCAM;EFNA2;EFNB2;EFNB3;EGR2;EPHA5;EPHB2;ETV1;EXT1;UNC5B;FMOD;FLRT2;GBX2;L1CAM;LMX1A;NGFR;NRCAM;NTRK1;PAX6;SEMA5B;KIF26B;ENAH;NECTIN1;RPL24;BDNF;BCL11B;BMP7;SLIT1;SPTBN2;CNTN2;TGFB2;EZR;WNT3;NR4A3;UNC5A;B
GO:0042592	homeostatic process	http://amigo.geneontology.org/amigo/term/GO:0042592	1604	248	201.462	1.231	0.000182057	0.00411747	100;113;116;117;134;185;242;338;361;366;480;481;488;489;491;534;563;596;719;728;730;771;781;794;844;920;1050;1080;1139;1149;1152;1201;1230;1232;1317;1318;1364;1436;1512;1535;1621;1634;1812;1815;1831;1880;1903;1906;1907;1908;1909;1956;1991;2044;2099;2149;2	ADA;HCN4;NR1H3;CEBPA;PRDX4;SCGN;CORIN;POLD3;CFTR;GJB6;SLC26A1;ADCY7;SLC46A1;CHRNA7;CIDEA;CKB;TNFRSF13C;ADCYAP1;ADCYAP1R1;LARGE2;CLN3;HIST4H4;CCR1;CCR3;SLC31A1;SLC31A2;IL31RA;ADORA1;CLDN4;SGCZ;CSF1R;RDH12;CTSH;CYBA;DBH;DCN;BBS12;OIT3;DRD1;DRD4;TSC22D3;AGTR
GO:0001666	response to hypoxia	http://amigo.geneontology.org/amigo/term/GO:0001666	283	57	35.5447	1.60361	0.000185303	0.00417983	94;100;134;177;285;481;596;650;655;1139;1535;1543;1803;1869;1906;1909;1958;1978;2277;3162;3163;3741;3776;3939;4504;4842;4878;4880;5058;5105;5179;5228;5244;5328;5740;6285;6532;7009;7042;7043;7049;7057;7097;7424;7852;10631;27063;50507;51129;51378;54541;5677	ADA;POSTN;CHRNA7;WTIP;ADORA1;CYBA;CYP1A1;AGER;DPP4;E2F1;EDN1;EDNRA;EGR1;EIF4EBP1;VEGFD;ANKRD1;ANGPT2;HMOX1;HMOX2;KCNA5;KCNK2;LDHA;MT3;ATP1B1;NOS1;NPPA;NPPC;NOX4;PAK1;PCK1;ANGPTL4;ANGPT4;PENK;PGF;ABCB4;PLAU;DDIT4;FMN2;PTGIS;BCL2;S100B;BMP2;SLC6A4;BMP7;TMBI
GO:0022617	extracellular matrix disassembly	http://amigo.geneontology.org/amigo/term/GO:0022617	89	24	11.1784	2.147	0.000186995	0.00420689	780;822;999;1471;1515;1520;1634;1803;1991;2191;2200;2201;2264;2335;3936;4035;4314;4327;5650;6624;6696;7042;7177;11096	ADAMTS5;CST3;CTSV;CTSS;DCN;DPP4;ELANE;FAP;FBN1;FBN2;FGFR4;FN1;LCP1;LRP1;MMP3;MMP19;KLK7;FSCN1;SPP1;TGFB2;TPSAB1;DDR1;CAPG;CDH1
GO:0072006	nephron development	http://amigo.geneontology.org/amigo/term/GO:0072006	139	33	17.4584	1.89021	0.00019594	0.00439656	284;285;596;650;655;1958;2246;4070;4643;5076;5156;5228;5979;6495;6943;7475;7477;7484;8710;8842;23213;28999;51196;54361;55083;79191;79192;84623;130497;153572;170690;255743;342184	OSR1;IRX2;ADAMTS16;EGR1;FGF1;SULF1;NPNT;ANGPT1;ANGPT2;KLF15;FMN1;TACSTD2;MYO1E;PAX2;PLCE1;PDGFRA;PGF;WNT4;KIF26B;BCL2;RET;SIX1;BMP2;BMP7;TCF21;WNT6;WNT7B;WNT9B;IRX3;IRX1;KIRREL3;SERPINB7;PROM1
GO:0040007	growth	http://amigo.geneontology.org/amigo/term/GO:0040007	950	156	119.32	1.30741	0.000207915	0.00465305	94;185;247;321;374;596;627;650;655;734;780;1002;1311;1535;1826;1839;1906;1956;1991;2014;2019;2023;2027;2069;2099;2203;2246;2252;2255;2307;2331;2335;2487;2593;2619;2660;2786;2810;2837;3371;3394;3486;3489;3569;3586;3625;3776;3872;3897;4009;4131;4493;4494;44	CDH4;OLFM1;SEMA4B;FBLN5;POSTN;NRG3;PLAC1;ESM1;FAM107A;PGLYRP3;RASGRP4;COMP;GDF7;CYBA;RDH10;ARX;DSCAM;HBEGF;AGTR1;EDN1;EGFR;ELANE;EMP3;EN1;ENO1;ENO3;NRK;EREG;ESR1;HEPACAM;FBP1;FGF1;FGF7;FGF10;FOXS1;FSTL4;EPB41L3;FMOD;FN1;HEY2;FLRT1;ALOX15B;FRZB;GAMT;TENM4;
GO:0031175	neuron projection development	http://amigo.geneontology.org/amigo/term/GO:0031175	811	136	101.861	1.33515	0.000211608	0.00471581	116;177;374;596;627;655;780;999;1002;1123;1272;1436;1809;1826;1842;1943;1948;1949;1956;1959;2042;2044;2048;2115;2131;2331;2335;2637;2670;3371;3569;3717;3897;4009;4035;4131;4133;4134;4168;4504;4804;4897;4914;5058;5076;5080;5354;5781;5818;5979;6014;6152;628	CDH4;FRY;FARP1;OLFM1;BAIAP2;SEMA4B;POSTN;CHL1;PLK2;STMN2;KERA;IL1RAPL1;CHN1;ADCYAP1;GRIN3A;CNTN1;SLITRK4;ZNF280B;CSF1R;RTN4RL1;GDF7;CNTN4;LINGO2;ARX;AGER;DPYSL3;DSCAM;ECM2;EFNA2;EFNB2;EFNB3;EGFR;EGR2;EPHA3;EPHA5;EPHB2;ETV1;EXT1;UNC5B;INPP5F;FSTL4;EPB41L3;
GO:0030260	entry into host cell	http://amigo.geneontology.org/amigo/term/GO:0030260	117	29	14.6952	1.97344	0.000213477	0.00471581	290;920;942;1378;1508;1803;1948;1949;3921;4340;4360;5806;5818;6404;6504;6510;7293;7852;8547;8673;8692;9076;10410;27074;30835;81607;222537;286827;339390	IFITM3;CR1;CTSB;DPP4;EFNB2;EFNB3;HS3ST5;LAMP3;TRIM59;ANPEP;CD209;CLEC4G;RPSA;MOG;MRC1;PTX3;NECTIN1;SELPLG;SLAMF1;SLC1A5;TNFRSF4;CXCR4;NECTIN4;FCN3;VAMP8;HYAL2;CLDN1;CD4;CD86
GO:0044409	entry into host	http://amigo.geneontology.org/amigo/term/GO:0044409	117	29	14.6952	1.97344	0.000213477	0.00471581	290;920;942;1378;1508;1803;1948;1949;3921;4340;4360;5806;5818;6404;6504;6510;7293;7852;8547;8673;8692;9076;10410;27074;30835;81607;222537;286827;339390	IFITM3;CR1;CTSB;DPP4;EFNB2;EFNB3;HS3ST5;LAMP3;TRIM59;ANPEP;CD209;CLEC4G;RPSA;MOG;MRC1;PTX3;NECTIN1;SELPLG;SLAMF1;SLC1A5;TNFRSF4;CXCR4;NECTIN4;FCN3;VAMP8;HYAL2;CLDN1;CD4;CD86
GO:0051806	entry into cell of other organism involved in symbiotic interaction	http://amigo.geneontology.org/amigo/term/GO:0051806	117	29	14.6952	1.97344	0.000213477	0.00471581	290;920;942;1378;1508;1803;1948;1949;3921;4340;4360;5806;5818;6404;6504;6510;7293;7852;8547;8673;8692;9076;10410;27074;30835;81607;222537;286827;339390	IFITM3;CR1;CTSB;DPP4;EFNB2;EFNB3;HS3ST5;LAMP3;TRIM59;ANPEP;CD209;CLEC4G;RPSA;MOG;MRC1;PTX3;NECTIN1;SELPLG;SLAMF1;SLC1A5;TNFRSF4;CXCR4;NECTIN4;FCN3;VAMP8;HYAL2;CLDN1;CD4;CD86
GO:0051828	entry into other organism involved in symbiotic interaction	http://amigo.geneontology.org/amigo/term/GO:0051828	117	29	14.6952	1.97344	0.000213477	0.00471581	290;920;942;1378;1508;1803;1948;1949;3921;4340;4360;5806;5818;6404;6504;6510;7293;7852;8547;8673;8692;9076;10410;27074;30835;81607;222537;286827;339390	IFITM3;CR1;CTSB;DPP4;EFNB2;EFNB3;HS3ST5;LAMP3;TRIM59;ANPEP;CD209;CLEC4G;RPSA;MOG;MRC1;PTX3;NECTIN1;SELPLG;SLAMF1;SLC1A5;TNFRSF4;CXCR4;NECTIN4;FCN3;VAMP8;HYAL2;CLDN1;CD4;CD86
GO:0033627	cell adhesion mediated by integrin	http://amigo.geneontology.org/amigo/term/GO:0033627	54	17	6.78238	2.50649	0.000215861	0.00475618	100;1307;1803;2200;3071;5328;5781;5979;6366;6591;6850;7042;7535;22801;54997;83706;255743	ADA;COL16A1;DPP4;FBN1;ITGA11;NPNT;NCKAP1L;PLAU;TESC;PTPN11;RET;CCL21;SNAI2;SYK;TGFB2;ZAP70;FERMT3
GO:0050817	coagulation	http://amigo.geneontology.org/amigo/term/GO:0050817	342	66	42.9551	1.53649	0.000221859	0.00487575	40;87;710;953;1277;1281;1906;2149;2151;2152;2153;2157;2162;2191;2192;2207;2624;2769;3043;3569;3717;3827;3848;5023;5104;5156;5196;5270;5328;5336;5341;5345;5359;5627;5781;6850;7057;7103;7294;7454;7535;7975;8350;9002;9060;9127;9162;9630;9927;10627;10630;1085	MYL12A;PDPN;HPSE;TC2N;COL1A1;COL3A1;PIK3R6;DGKH;ADAMTS18;EDN1;F2R;F2RL2;F3;F5;F8;F13A1;FAP;FBLN1;FCER1G;HS3ST5;MMRN1;PIK3R5;SLC7A11;GATA2;GNA15;SCARA5;HBB;TREML1;IL6;JAK2;KNG1;KRT1;ASIC2;P2RX1;SERPINA5;PDGFRA;PF4;SERPINE2;PLAU;PLCG2;PLEK;SERPINF2;PLSCR1;P
GO:0033273	response to vitamin	http://amigo.geneontology.org/amigo/term/GO:0033273	90	24	11.304	2.12315	0.000225063	0.00493349	100;383;590;595;655;920;1277;1543;1956;2153;2350;3371;5179;5244;5292;5308;6591;6696;7299;8854;8942;10631;25959;83990	ADA;POSTN;COL1A1;CYP1A1;EGFR;F5;FOLR2;KANK2;TNC;ARG1;PENK;ABCB4;PIM1;PITX2;BCHE;CCND1;BMP7;SNAI2;SPP1;TYR;BRIP1;ALDH1A2;KYNU;CD4
GO:0019725	cellular homeostasis	http://amigo.geneontology.org/amigo/term/GO:0019725	833	139	104.625	1.32856	0.00022586	0.00493831	116;117;185;361;366;480;481;488;489;491;534;596;719;728;730;781;794;844;920;1080;1139;1152;1201;1230;1232;1317;1318;1535;1812;1815;1903;1906;1907;1908;1909;1991;2044;2099;2149;2151;2357;2358;2359;2512;2624;2645;2660;2696;2769;2837;2898;2911;3061;3077;3099	PRDX4;SCGN;CFTR;GJB6;SLC26A1;SLC46A1;CHRNA7;CKB;ADCYAP1;ADCYAP1R1;LARGE2;CLN3;CCR1;CCR3;SLC31A1;SLC31A2;SGCZ;CYBA;DRD1;DRD4;AGTR1;S1PR3;EDN1;EDN2;EDN3;EDNRA;ELANE;DHRS7C;EPHA5;ESR1;F2R;F2RL2;RFX6;FPR1;FPR2;FPR3;PRND;RAB38;FTL;ABCA12;GATA2;GCK;MSTN;GIPR;FA
GO:0003012	muscle system process	http://amigo.geneontology.org/amigo/term/GO:0003012	394	74	49.4863	1.49536	0.000228147	0.00497559	100;134;136;199;384;481;488;776;779;781;783;844;1131;1535;1613;1812;1906;1907;1908;1909;2149;2257;2593;2660;3162;3741;3762;3764;3781;4624;4632;4842;4878;5023;5058;5142;5144;5224;5724;6323;6327;6329;6332;6641;6869;7074;7138;7140;7170;8013;8654;8913;9127;93	ADA;HCN4;MYL12A;CHRM3;HSPB6;ADORA1;ADORA2B;CYBA;DAPK3;DRD1;EDN1;EDN2;EDN3;EDNRA;AIF1;F2R;FGF12;INPP5F;GPD1L;SULF1;HEY2;STAC3;NPNT;GAMT;ANKRD2;MSTN;KLF15;KCNIP2;HMOX1;KCNA5;KCNJ5;KCNJ8;KCNN2;ARG2;LMOD2;MYH6;MYL1;ATP1B1;NOS1;NPPA;ATP2A2;P2RX1;PAK1;PLCE1;PDE
GO:0010460	positive regulation of heart rate	http://amigo.geneontology.org/amigo/term/GO:0010460	23	10	2.88879	3.46165	0.00023082	0.00502106	100;488;1906;1907;1908;4878;5144;6505;23493;55800	ADA;EDN1;EDN2;EDN3;HEY2;NPPA;ATP2A2;PDE4D;SCN3B;SLC1A1
GO:0019740	nitrogen utilization	http://amigo.geneontology.org/amigo/term/GO:0019740	9	6	1.1304	5.30787	0.000233241	0.00506086	596;2752;6005;6006;9971;51458	GLUL;RHCG;BCL2;RHAG;RHCE;NR1H4
GO:0044236	multicellular organism metabolic process	http://amigo.geneontology.org/amigo/term/GO:0044236	129	31	16.2024	1.9133	0.000239597	0.00518561	383;1277;1281;1293;1300;1301;1302;1310;1471;1508;1520;1636;2149;2191;3569;4314;4327;5345;7043;8710;9509;25976;50509;54361;55214;84570;90993;131873;136227;140766;353500	COL1A1;COL3A1;COL6A3;COL10A1;COL11A1;COL11A2;COL19A1;COL6A6;COL26A1;ADAMTS14;CST3;CTSB;CTSS;ACE;F2R;FAP;TIPARP;BMP8A;IL6;ARG1;MMP3;MMP19;COL5A3;SERPINF2;WNT4;P3H2;TGFB3;COL25A1;SERPINB7;CREB3L1;ADAMTS2
GO:0016485	protein processing	http://amigo.geneontology.org/amigo/term/GO:0016485	236	49	29.6415	1.65309	0.000242418	0.00523342	165;330;710;718;719;722;728;729;730;735;1201;1359;1368;1378;1512;1515;1520;1636;2152;2619;2999;3002;4311;5046;5125;5126;5270;5345;5443;5627;5641;5646;6900;7057;7850;9509;10699;27202;27344;54760;54933;55061;56265;79094;79444;85409;143458;151516;162494	CORIN;CLN3;CPA3;CPM;CR1;LDLRAD3;CTSH;CTSV;ASPRV1;CTSS;RHBDL3;ACE;AEBP1;F3;GAS1;C5AR2;PCSK1N;GZMH;GZMB;BIRC3;MME;PCSK6;PCSK5;PCSK2;SERPINE2;SERPINF2;POMC;PCSK4;RHBDL2;SUSD4;CPXM1;PROS1;LGMN;PRSS3;CNTN2;THBS1;SERPING1;C3;C3AR1;C4BPA;C5AR1;C6;C7;C9;IL1R2;CHA
GO:0098742	cell-cell adhesion via plasma-membrane adhesion molecules	http://amigo.geneontology.org/amigo/term/GO:0098742	224	47	28.1343	1.67056	0.000249567	0.00532782	650;869;923;999;1002;1004;1005;1007;1008;1015;1364;1823;1825;1826;1828;1830;2196;3586;3683;3963;5801;5818;5979;7042;8832;9071;9076;9314;11122;11141;23562;26011;27253;28513;29930;30835;54510;57863;64072;64084;64405;65217;81607;84623;84962;120114;147409	CDH4;CDH6;CDH7;CDH9;CDH10;CDH17;PTPRT;IL1RAPL1;FAT3;CLDN4;DSG4;DSC1;DSC3;DSCAM;DSG1;DSG3;FAT2;CLDN14;TENM4;PCDH17;CDH19;PCDHB1;CD209;IL10;ITGAL;LGALS7;PCDH18;CADM3;PTPRR;NECTIN1;RET;CDH23;CLSTN2;CDH22;BMP2;PCDH15;TGFB2;NECTIN4;KIRREL3;AJUBA;CBLN1;CD84;CLD
GO:0050921	positive regulation of chemotaxis	http://amigo.geneontology.org/amigo/term/GO:0050921	118	29	14.8208	1.95671	0.000249622	0.00532782	177;199;719;728;1230;1826;1906;1907;1908;2152;2255;2277;2919;3071;3569;3570;5196;5228;5473;5919;6278;6366;6504;7057;7060;7074;7424;7857;7941	CCR1;AGER;DSCAM;EDN1;EDN2;EDN3;AIF1;F3;FGF10;VEGFD;CXCL1;NCKAP1L;IL6;IL6R;PF4;PGF;PPBP;RARRES2;S100A7;CCL21;SLAMF1;THBS1;THBS4;TIAM1;C3AR1;C5AR1;VEGFC;SCG2;PLA2G7
GO:0072657	protein localization to membrane	http://amigo.geneontology.org/amigo/term/GO:0072657	494	89	62.0463	1.43441	0.000250515	0.00532782	134;177;481;596;783;999;1601;1804;1869;1956;2207;2743;2810;2898;3002;3683;3689;3921;5058;6130;6133;6134;6136;6142;6144;6152;6155;6159;6160;6161;6164;6167;6168;6170;6171;6175;6176;6189;6193;6201;6202;6206;6207;6208;6210;6222;6223;6224;6227;6229;6230;6232;6	TSPAN5;PKP3;RPL35;LYPD1;TRAM1L1;ADORA1;DAB2;AGER;DPP6;E2F1;EGFR;FCER1G;EFR3B;EPB41L3;RPL13A;RAB38;ABCA12;GLRB;SFN;GRIK2;GZMB;ITGAL;ITGB2;AGRN;RPSA;ATP1B1;PAK1;TREM2;WNT4;TOMM7;SYTL2;TESC;PID1;PACS1;SCN3B;DPP10;BCL2;RPL7A;RPL9;RPL10;RPL12;RPL18A;RPL21;RPL2
GO:0035150	regulation of tube size	http://amigo.geneontology.org/amigo/term/GO:0035150	135	32	16.956	1.88724	0.000250547	0.00532782	40;116;134;136;185;1131;1621;1636;1812;1906;1907;1908;1909;1956;2149;2837;3043;3162;3274;3351;3741;3764;3827;4842;4878;4880;5023;5345;5724;6532;6869;7484	CHRM3;ADCYAP1;ADORA1;ADORA2B;DBH;ACE;DRD1;AGTR1;EDN1;EDN2;EDN3;EDNRA;EGFR;F2R;UTS2R;HBB;HMOX1;HRH2;HTR1B;KCNA5;KCNJ8;KNG1;ASIC2;NOS1;NPPA;NPPC;P2RX1;SERPINF2;PTAFR;SLC6A4;TACR1;WNT9B
GO:0006959	humoral immune response	http://amigo.geneontology.org/amigo/term/GO:0006959	164	37	20.5984	1.79626	0.000250833	0.00532782	596;710;712;713;714;715;716;718;719;722;728;729;730;735;1378;1675;1880;2220;3512;3569;3848;5079;5627;5650;6170;8547;9308;10148;11326;25818;26525;27202;27242;51279;54209;55061;84659	EBI3;VSIG4;CR1;CFD;GPR183;FCN2;KLK5;IL36RN;C5AR2;TNFRSF21;JCHAIN;IL6;KRT1;PAX5;C1RL;TREM2;SUSD4;PROS1;KLK7;BCL2;RPL39;SERPING1;C1QA;C1QB;C1QC;C1R;C1S;C3;C3AR1;C4BPA;C5AR1;C6;C7;C9;RNASE7;FCN3;CD83
GO:0007219	Notch signaling pathway	http://amigo.geneontology.org/amigo/term/GO:0007219	164	37	20.5984	1.79626	0.000250833	0.00532782	650;655;1004;1050;1272;1840;1903;2255;2624;3559;3741;3815;3955;4792;4855;5224;6223;6591;7079;8626;9148;9971;10098;10631;23493;51378;54567;55273;55534;55897;56983;64127;65989;79094;81544;92737;441478	CDH6;TSPAN5;CEBPA;POSTN;CNTN1;DTX1;S1PR3;FGF10;HEY2;GATA2;IL2RA;KCNA5;KIT;LFNG;NRARP;NFKBIA;NOTCH4;ANGPT4;PGAM2;DLL4;TMEM100;MAML3;MESP1;POGLUT1;RPS19;NOD2;BMP2;BMP7;SNAI2;DLK2;TIMP4;CHAC1;GDPD5;TP63;NEURL1;DNER;NR1H4
GO:0002688	regulation of leukocyte chemotaxis	http://amigo.geneontology.org/amigo/term/GO:0002688	96	25	12.0576	2.07339	0.000251471	0.00532782	199;719;728;1230;1906;1907;1908;2277;2919;3071;3569;3570;5196;5228;5473;5919;6278;6366;6504;7057;7060;7424;7941;27202;79148	CCR1;EDN1;EDN2;EDN3;AIF1;VEGFD;C5AR2;CXCL1;NCKAP1L;IL6;IL6R;PF4;PGF;PPBP;RARRES2;S100A7;CCL21;SLAMF1;THBS1;THBS4;C3AR1;C5AR1;VEGFC;MMP28;PLA2G7
GO:0032941	secretion by tissue	http://amigo.geneontology.org/amigo/term/GO:0032941	80	22	10.048	2.1895	0.000251777	0.00532782	100;134;242;491;595;780;1131;1535;2255;3099;4883;4986;5244;6531;6869;7494;8673;8997;9148;10062;54843;65267	ADA;NR1H3;CHRM3;ADORA1;CYBA;FGF10;ALOX12B;HK2;NPR3;ATP2B2;OPRK1;ABCB4;SYTL2;CCND1;WNK3;SLC6A3;TACR1;XBP1;DDR1;VAMP8;KALRN;NEURL1
GO:0045596	negative regulation of cell differentiation	http://amigo.geneontology.org/amigo/term/GO:0045596	609	106	76.4902	1.3858	0.000263086	0.00555338	94;116;374;406;595;596;627;650;655;714;1281;1620;1809;1840;1869;1903;1956;2048;2069;2192;2200;2202;2255;2487;2624;2660;2662;2670;3375;3400;3569;4009;4035;4070;4504;4613;4792;4804;4855;4880;5058;5080;5196;5909;6014;6272;6285;6461;6532;6591;6696;6899;6900;6	NR1H3;TRIB1;LRRC17;SEMA4B;POSTN;NRG3;TOB2;PLK2;LILRB4;STMN2;DUSP10;PGLYRP3;ADCYAP1;TWIST2;HIST4H4;JDP2;COL3A1;OSR1;PRICKLE1;CHADL;CNTN4;BRINP1;BBS12;DPYSL3;DTX1;E2F1;S1PR3;EGFR;EPHB2;EREG;FBLN1;FBN1;EFEMP1;FGF10;INPP5F;FSTL4;HEY2;FRZB;NOCT;GATA2;ANKRD2;MS
GO:0006936	muscle contraction	http://amigo.geneontology.org/amigo/term/GO:0006936	325	63	40.8199	1.54336	0.000268543	0.00564071	100;134;136;384;481;488;776;779;781;783;844;1131;1613;1812;1906;1907;1908;1909;2149;2257;2593;3741;3762;3764;3781;4624;4632;4842;4878;5023;5142;5144;5224;5724;6323;6327;6329;6332;6641;6869;7138;7140;7170;8654;8913;9127;10021;10627;23171;23213;26287;30819;	ADA;HCN4;MYL12A;CHRM3;HSPB6;ADORA1;ADORA2B;DAPK3;DRD1;EDN1;EDN2;EDN3;EDNRA;F2R;FGF12;GPD1L;SULF1;STAC3;NPNT;GAMT;ANKRD2;KCNIP2;KCNA5;KCNJ5;KCNJ8;KCNN2;ARG2;LMOD2;MYH6;MYL1;ATP1B1;NOS1;NPPA;ATP2A2;P2RX1;PLCE1;PDE4B;PDE4D;PGAM2;SCN3B;TBX20;PTAFR;MYL7;PROK2;
GO:0043405	regulation of MAP kinase activity	http://amigo.geneontology.org/amigo/term/GO:0043405	325	63	40.8199	1.54336	0.000268543	0.00564071	134;136;177;650;655;728;1139;1326;1647;1815;1844;1857;1906;1908;1956;1991;2149;2246;2255;2322;2357;2911;3480;3717;3815;4254;4486;4616;4914;5058;5781;5999;6850;7039;7043;7057;7074;7161;7164;7345;7477;7852;8654;8692;9064;10221;10912;11213;11221;23533;29969;	TRIB1;GADD45G;IRAK3;DUSP10;CHRNA7;MAP3K8;ADORA1;ADORA2B;PIK3R6;NEK10;GADD45A;AGER;DRD4;DUSP2;DVL3;EDN1;EDN3;EGFR;ELANE;NRK;F2R;FGD2;FGF1;FGF10;FLT3;PIK3R5;FPR1;GRM1;MDFIC;IGF1R;JAK2;KIT;MAP3K15;KITLG;MST1R;GADD45B;NTRK1;NOX4;PAK1;PLCE1;MAP3K7CL;PTPN11;RGS
GO:0060562	epithelial tube morphogenesis	http://amigo.geneontology.org/amigo/term/GO:0060562	306	60	38.4335	1.56114	0.000271345	0.00568561	94;374;596;650;655;780;1436;1512;1857;1906;1909;1948;2099;2246;2255;2535;2637;2683;3371;4070;4613;4855;5058;5076;5228;5308;5979;6201;6356;6495;6659;6943;7042;7472;7475;7484;8549;51176;54361;54567;55083;55897;57057;57619;64399;79191;79192;115908;130497;131	CTHRC1;OSR1;TRIM71;CSF1R;PRICKLE1;CTSH;GDF7;IRX2;RDH10;ADAMTS16;DVL3;EDN1;EDNRA;EFNB2;ESR1;FGF1;FGF10;FZD2;NPNT;GBX2;B4GALT1;TNC;CCDC39;RSPO2;FMN1;AREG;TACSTD2;NRARP;MYCN;NOTCH4;PAK1;PAX2;LEF1;PGF;PITX2;WNT4;DLL4;KIF26B;MESP1;TBX20;SHROOM3;BCL2;RET;RPS7;C
GO:1903035	negative regulation of response to wounding	http://amigo.geneontology.org/amigo/term/GO:1903035	70	20	8.79198	2.2748	0.000272177	0.0056891	177;710;1906;2191;3827;3848;5156;5270;5328;5345;5627;6696;7057;7103;22876;54361;83481;90102;135228;170692	CD109;ADAMTS18;AGER;EDN1;FAP;INPP5F;KNG1;KRT1;PDGFRA;SERPINE2;PLAU;SERPINF2;WNT4;PROS1;SPP1;THBS1;SERPING1;TSPAN8;EPPK1;PHLDB2
GO:0007596	blood coagulation	http://amigo.geneontology.org/amigo/term/GO:0007596	338	65	42.4527	1.53112	0.000272923	0.00569079	40;87;710;953;1277;1281;1906;2149;2151;2152;2153;2157;2162;2191;2192;2207;2624;2769;3043;3569;3717;3827;3848;5023;5104;5156;5196;5270;5328;5336;5341;5345;5359;5627;5781;6850;7057;7103;7294;7454;7535;7975;8350;9002;9060;9127;9162;9630;9927;10627;10630;1085	MYL12A;PDPN;HPSE;TC2N;COL1A1;COL3A1;PIK3R6;DGKH;ADAMTS18;EDN1;F2R;F2RL2;F3;F5;F8;F13A1;FAP;FBLN1;FCER1G;MMRN1;PIK3R5;SLC7A11;GATA2;GNA15;SCARA5;HBB;TREML1;IL6;JAK2;KNG1;KRT1;ASIC2;P2RX1;SERPINA5;PDGFRA;PF4;SERPINE2;PLAU;PLCG2;PLEK;SERPINF2;PLSCR1;PROS1;DO
GO:0042303	molting cycle	http://amigo.geneontology.org/amigo/term/GO:0042303	102	26	12.8112	2.02948	0.000276242	0.00573203	406;596;1515;1956;2252;2255;3861;3868;3872;7042;7480;8456;8549;8626;8643;10468;10855;10913;11166;51083;55504;79152;135228;147409;147495;162514	FST;HPSE;EDAR;SOX21;CD109;DSG4;APCDD1;CTSV;TRPV3;EGFR;FGF7;FGF10;KRT14;KRT16;KRT17;ARNTL;GAL;TNFRSF19;BCL2;TGFB2;WNT10B;FA2H;FOXN1;LGR5;TP63;PTCH2
GO:0042633	hair cycle	http://amigo.geneontology.org/amigo/term/GO:0042633	102	26	12.8112	2.02948	0.000276242	0.00573203	406;596;1515;1956;2252;2255;3861;3868;3872;7042;7480;8456;8549;8626;8643;10468;10855;10913;11166;51083;55504;79152;135228;147409;147495;162514	FST;HPSE;EDAR;SOX21;CD109;DSG4;APCDD1;CTSV;TRPV3;EGFR;FGF7;FGF10;KRT14;KRT16;KRT17;ARNTL;GAL;TNFRSF19;BCL2;TGFB2;WNT10B;FA2H;FOXN1;LGR5;TP63;PTCH2
GO:0010517	regulation of phospholipase activity	http://amigo.geneontology.org/amigo/term/GO:0010517	60	18	7.53598	2.38854	0.000279842	0.00577868	117;185;636;728;1909;1956;2099;2769;3815;4035;5156;5322;5330;5724;6622;7294;115727;653145	RASGRP4;ADCYAP1R1;AGTR1;EDNRA;EGFR;ESR1;GNA15;KIT;LRP1;PDGFRA;PLA2G5;PLCB2;PTAFR;BICD1;ANXA8;SNCA;C5AR1;TXK
GO:0060393	regulation of pathway-restricted SMAD protein phosphorylation	http://amigo.geneontology.org/amigo/term/GO:0060393	60	18	7.53598	2.38854	0.000279842	0.00577868	94;650;655;1601;2660;2662;3077;3625;3626;6386;7042;7043;7044;9518;11030;151449;168667;353500	RBPMS;GDF7;DAB2;BMPER;MSTN;GDF10;HFE;BMP8A;INHBB;INHBC;SDCBP;BMP2;BMP7;TGFB2;TGFB3;LEFTY2;ACVRL1;GDF15
GO:0050714	positive regulation of protein secretion	http://amigo.geneontology.org/amigo/term/GO:0050714	207	44	25.9991	1.69236	0.000287475	0.00592198	43;247;929;1080;1436;1956;2149;2268;2645;2696;2752;2867;3569;3586;3717;5106;5950;6504;6659;6850;7042;7043;7226;7292;7293;7424;7430;7494;8692;9447;9971;10631;23086;26253;27063;29108;51744;55107;55540;64127;79679;222546;338322;338442	POSTN;CFTR;CSF1R;EGFR;F2R;RFX6;FGR;EXPH5;ALOX15B;CLEC4E;GCK;GIPR;ANKRD1;GLUL;FFAR2;PYCARD;NLRP10;HCAR2;IL6;IL10;JAK2;ACHE;PCK2;CD244;ANO1;IL17RB;RBP4;NOD2;SLAMF1;SOX4;SYK;TGFB2;TGFB3;TRPM2;TNFSF4;TNFRSF4;VEGFC;EZR;XBP1;VTCN1;HYAL2;CD14;AIM2;NR1H4
GO:0045444	fat cell differentiation	http://amigo.geneontology.org/amigo/term/GO:0045444	201	43	25.2455	1.70327	0.000289548	0.00595035	406;595;650;688;1050;1052;1869;1959;2255;2487;2624;2662;2867;2869;3400;3569;3589;3625;5919;6272;6591;6720;7480;7494;8013;8091;8651;9314;11221;25819;51316;55022;56246;59344;65989;79689;81029;83643;83862;122953;149685;166379;338557	CEBPA;CEBPD;DUSP10;JDP2;ADIG;BBS12;E2F1;EGR2;FGF10;FRZB;NOCT;GATA2;GDF10;FFAR2;GRK5;FFAR4;ID4;IL6;IL11;INHBB;ARNTL;PLAC8;PID1;MRAP;RARRES2;ALOXE3;CCND1;SORT1;BMP2;SNAI2;DLK2;SREBF1;KLF5;WNT10B;XBP1;STEAP4;NR4A3;HMGA2;WNT5B;CCDC3;TMEM120A;SOCS1;KLF4
GO:0046649	lymphocyte activation	http://amigo.geneontology.org/amigo/term/GO:0046649	604	105	75.8622	1.38409	0.000294132	0.00603006	100;177;199;596;639;695;814;860;919;920;923;942;944;1015;1326;1794;1803;1840;1880;1948;1949;1958;2207;2255;2322;2615;3071;3077;3109;3111;3122;3559;3569;3586;3589;3620;3683;3689;3815;3936;3955;3958;4064;4914;5058;5336;5551;5781;6366;6461;6504;6556;6659;668	ADA;EBI3;CDH17;BATF;VSIG4;PGLYRP3;TNFRSF13C;MAP3K8;PIK3R6;NFAM1;LEXM;AGER;DOCK2;DPP4;DTX1;GPR183;EFNB2;EFNB3;EGR1;AIF1;FCER1G;FGF10;FLT3;ZNF683;LRRC32;CLEC4E;TNFRSF21;PYCARD;TBX21;NCKAP1L;HFE;CD209;HLA-DMB;HLA-DOA;HLA-DRA;CLEC4G;IL2RA;IL6;IL10;IL11;IDO1;I
GO:0030449	regulation of complement activation	http://amigo.geneontology.org/amigo/term/GO:0030449	32	12	4.01919	2.98568	0.000297436	0.00605568	710;718;719;722;728;729;730;735;1378;5627;27202;55061	CR1;C5AR2;SUSD4;PROS1;SERPING1;C3;C3AR1;C4BPA;C5AR1;C6;C7;C9
GO:1902475	L-alpha-amino acid transmembrane transport	http://amigo.geneontology.org/amigo/term/GO:1902475	32	12	4.01919	2.98568	0.000297436	0.00605568	6505;6511;6512;6542;9056;10991;23428;23657;57709;152078;157724;246213	SLC38A3;PQLC2L;SLC7A13;SLC7A8;SLC7A11;SLC17A8;SLC7A14;SLC1A1;SLC1A6;SLC1A7;SLC7A2;SLC7A7
GO:0050867	positive regulation of cell activation	http://amigo.geneontology.org/amigo/term/GO:0050867	288	57	36.1727	1.57577	0.000297507	0.00605568	100;136;177;199;596;639;695;919;920;923;942;1326;1803;1880;1948;1949;2207;2255;2268;2624;3071;3109;3122;3559;3569;3586;3717;5058;5341;5724;5781;6366;6461;6504;6850;6869;7057;7070;7292;7293;7494;7535;8013;8673;8876;9308;9402;10148;29108;30009;51744;64127;7	ADA;EBI3;TNFRSF13C;MAP3K8;ADORA2B;PIK3R6;AGER;DPP4;GPR183;EFNB2;EFNB3;AIF1;FCER1G;FGF10;FGR;GATA2;PYCARD;TBX21;NCKAP1L;HLA-DMB;HLA-DRA;IL2RA;IL6;IL10;JAK2;PAK1;CD244;PLEK;PTAFR;PTPN11;BCL2;CCL21;PRDM1;NOD2;SHB;SLAMF1;SYK;TACR1;BTK;THBS1;THY1;TNFSF4;TNFRSF
GO:0030322	stabilization of membrane potential	http://amigo.geneontology.org/amigo/term/GO:0030322	16	8	2.0096	3.9809	0.00030822	0.00625883	3775;3776;8645;9424;10089;54207;56660;60598	KCNK7;KCNK1;KCNK2;KCNK10;KCNK12;KCNK15;KCNK5;KCNK6
GO:0042445	hormone metabolic process	http://amigo.geneontology.org/amigo/term/GO:0042445	184	40	23.1103	1.73083	0.000327987	0.00664446	216;650;1359;1543;1583;1636;1734;1958;2099;3077;4311;5046;5125;5126;5156;5443;5447;5781;5950;6716;7038;7173;7276;7363;8854;9227;9249;10699;25976;27284;27344;50506;51083;51171;53630;54361;56603;83539;145226;157506	CORIN;CPA3;RDH12;CYP1A1;RDH10;CYP11A1;ACE;DIO2;EGR1;ESR1;ALDH1A1;TIPARP;SULT1B1;PCSK1N;HFE;MME;PCSK6;DUOX2;GAL;HSD17B14;PCSK5;PCSK2;PDGFRA;BCO1;WNT4;POMC;POR;CYP26B1;PTPN11;RBP4;BMP2;SRD5A2;TG;TPO;TTR;UGT2B4;CHST9;ALDH1A2;LRAT;DHRS3
GO:0045746	negative regulation of Notch signaling pathway	http://amigo.geneontology.org/amigo/term/GO:0045746	28	11	3.51679	3.12785	0.000330452	0.00667856	655;2624;3955;4792;9148;23493;54567;65989;79094;81544;441478	HEY2;GATA2;LFNG;NRARP;NFKBIA;DLL4;BMP7;DLK2;CHAC1;GDPD5;NEURL1
GO:0090150	establishment of protein localization to membrane	http://amigo.geneontology.org/amigo/term/GO:0090150	360	68	45.2159	1.5039	0.00034011	0.00685755	134;481;596;783;999;1869;1956;2810;3002;3921;5058;6130;6133;6134;6136;6142;6144;6152;6155;6159;6160;6161;6164;6167;6168;6170;6171;6175;6176;6189;6193;6201;6202;6206;6207;6208;6210;6222;6223;6224;6227;6229;6230;6232;6234;6235;6281;6386;7161;7430;8292;8626;	TSPAN5;PKP3;RPL35;TRAM1L1;ADORA1;E2F1;EGFR;EFR3B;RPL13A;SFN;GZMB;RPSA;ATP1B1;PAK1;WNT4;TOMM7;TESC;PID1;PACS1;DPP10;BCL2;RPL7A;RPL9;RPL10;RPL12;RPL18A;RPL21;RPL24;RPL27;RPL29;RPL31;RPL32;RPL34;RPL37;RPL37A;RPL39;RPL41;RPLP0;RPLP1;RPS3A;RPS5;RPS7;RPS8;RPS12
GO:0042744	hydrogen peroxide catabolic process	http://amigo.geneontology.org/amigo/term/GO:0042744	20	9	2.51199	3.58281	0.000348847	0.00701716	2878;3039;3043;4504;6622;7173;9588;50506;137902	PXDNL;GPX3;HBA1;HBB;MT3;DUOX2;SNCA;TPO;PRDX6
GO:0060359	response to ammonium ion	http://amigo.geneontology.org/amigo/term/GO:0060359	109	27	13.6904	1.97219	0.000350801	0.00701834	100;199;1131;1812;1815;2354;2562;2769;3351;3747;4986;4988;5179;5244;5724;6001;6529;6531;6622;6869;7074;8997;23284;59340;84557;116372;375790	ADA;CHRM3;LYPD1;DRD1;DRD4;AIF1;ADGRL3;FOSB;GABRB3;GNA15;HTR1B;KCNC2;AGRN;OPRK1;OPRM1;PENK;ABCB4;PTAFR;HRH4;RGS10;SLC6A1;SLC6A3;SNCA;TACR1;TIAM1;MAP1LC3A;KALRN
GO:0061045	negative regulation of wound healing	http://amigo.geneontology.org/amigo/term/GO:0061045	61	18	7.66158	2.34938	0.000350963	0.00701834	177;710;1906;2191;3827;3848;5156;5270;5328;5345;5627;7057;7103;54361;83481;90102;135228;170692	CD109;ADAMTS18;AGER;EDN1;FAP;KNG1;KRT1;PDGFRA;SERPINE2;PLAU;SERPINF2;WNT4;PROS1;THBS1;SERPING1;TSPAN8;EPPK1;PHLDB2
GO:0042119	neutrophil activation	http://amigo.geneontology.org/amigo/term/GO:0042119	24	10	3.01439	3.31742	0.000351368	0.00701834	306;2207;3579;5473;5724;6850;7305;7535;8673;84106	FCER1G;ANXA3;CXCR2;PPBP;PTAFR;SYK;TYROBP;ZAP70;PRAM1;VAMP8
GO:1900274	regulation of phospholipase C activity	http://amigo.geneontology.org/amigo/term/GO:1900274	37	13	4.64719	2.79739	0.000354947	0.0070733	117;636;728;1909;1956;2099;2769;3815;5156;5330;5724;7294;115727	RASGRP4;ADCYAP1R1;EDNRA;EGFR;ESR1;GNA15;KIT;PDGFRA;PLCB2;PTAFR;BICD1;C5AR1;TXK
GO:0000902	cell morphogenesis	http://amigo.geneontology.org/amigo/term/GO:0000902	891	146	111.909	1.30463	0.000363922	0.00723509	87;491;596;627;655;780;1002;1123;1436;1613;1761;1826;1842;1943;1948;1949;1956;1959;2044;2048;2115;2131;2192;2268;2331;2335;2637;3037;3055;3274;3569;3689;3815;3897;4009;4070;4131;4133;4504;4651;4804;4855;4897;4914;5058;5076;5080;5168;5781;5818;5979;6152;62	CDH4;FRY;FARP1;LAMC3;OLFM1;BAIAP2;SEMA4B;OLFM4;PDPN;POSTN;CHL1;NES;KERA;IL1RAPL1;CHN1;WTIP;SLITRK4;ZNF280B;CSF1R;GDF7;CNTN4;LINGO2;DAPK3;DACT2;ARX;DMRT1;DSCAM;ECM2;EFNA2;EFNB2;EFNB3;EGFR;EGR2;EPHA5;EPHB2;ETV1;EXT1;FBLN1;UNC5B;FGD2;FGR;FSTL4;EPB41L3;FMOD;C
GO:0010648	negative regulation of cell communication	http://amigo.geneontology.org/amigo/term/GO:0010648	1160	184	145.696	1.26291	0.000364759	0.00723509	43;100;134;177;406;467;590;595;596;636;639;650;655;860;929;1149;1601;1612;1634;1812;1844;1857;1893;1906;1956;1958;2065;2099;2192;2200;2201;2203;2255;2487;2624;2660;2696;2898;3162;3351;3480;3486;3489;3569;3586;3589;3625;3955;3958;4035;4052;4792;4842;4986;4	ADA;NR1H3;TRIB1;FST;PLK2;IRAK3;DUSP10;PIK3IP1;CIDEA;CTHRC1;TNFAIP8L1;WTIP;ACVR1C;ADORA1;CD109;PRICKLE1;RTN4RL1;APCDD1;DAB2;DAPK1;DCN;DACT2;BMPER;AGER;DRD1;DUSP2;DVL3;ECM1;EDN1;EGFR;EGR1;ERBB3;ESR1;FBLN1;UNC5B;FBN1;FBN2;FBP1;FGF10;INPP5F;SHANK2;SORCS3;FAIM
GO:0001819	positive regulation of cytokine production	http://amigo.geneontology.org/amigo/term/GO:0001819	374	70	46.9743	1.49018	0.000368486	0.00729209	116;136;177;247;330;718;719;728;920;923;929;942;1436;1535;1958;1991;2069;2149;2207;2268;2324;2867;3162;3394;3569;3570;3586;3595;3620;3663;3717;5142;5144;5196;5336;5345;5724;6504;6556;6850;7057;7097;7100;7105;7292;7294;7494;8013;8692;8710;8809;9308;9447;10	EBI3;POLR3G;POSTN;HPSE;TNFRSF13C;ADCYAP1;ADORA2B;CSF1R;NFAM1;CYBA;AGER;EGR1;ELANE;EREG;F2R;FCER1G;FGR;SULF1;FLT4;ALOX15B;CLEC4E;FFAR2;PYCARD;HMOX1;BIRC3;NLRP10;IRF8;IL6;IL6R;IL10;IL12RB2;IDO1;IRF5;JAK2;TLR8;PDE4B;PDE4D;CD244;PF4;PLCG2;SERPINF2;IL17RB;PTAF
GO:0070588	calcium ion transmembrane transport	http://amigo.geneontology.org/amigo/term/GO:0070588	259	52	32.5303	1.59851	0.000375781	0.00741928	481;488;489;491;774;776;779;781;783;844;1535;1812;1815;2149;3306;3351;4842;4878;4923;4988;5142;5144;5336;6263;6366;6622;7070;7226;8913;9002;9914;11141;27091;27092;27112;55799;59283;84766;91689;93589;116443;117531;117532;125336;140738;140803;162514;168507;	IL1RAPL1;GRIN3A;TMC1;TMC2;LOXHD1;TMEM37;TRPM6;CYBA;TRPV3;PKD1L1;DRD1;DRD4;DHRS7C;F2R;NALCN;CACNG5;CACNG4;FAM155B;HSPA2;HTR1B;PKD1L3;ATP1B1;NOS1;NPPA;ATP2A2;ATP2A3;ATP2B2;NTSR1;OPRM1;PDE4B;PDE4D;PLCG2;CACNA2D3;CACNG8;RYR3;CCL21;SNCA;THY1;TRPM2;FAM155A;CACN
GO:1904062	regulation of cation transmembrane transport	http://amigo.geneontology.org/amigo/term/GO:1904062	222	46	27.8831	1.64974	0.000387339	0.00762986	481;776;781;783;844;1318;1520;1535;1612;1804;1812;1815;1908;2149;2257;3306;3747;3755;3781;4842;4878;4923;4986;4988;5142;5144;5336;6327;6622;7070;8514;9002;23171;30819;30820;51083;54997;55800;57628;65267;81831;84766;117531;117532;130497;201140	TMC1;TMC2;OSR1;SLC31A2;CTSS;CYBA;DAPK1;DPP6;DRD1;DRD4;EDN3;DHRS7C;F2R;FGF12;GPD1L;KCNIP2;KCNIP1;HSPA2;KCNC2;KCNG1;KCNN2;ATP1B1;NOS1;NPPA;NTSR1;OPRK1;OPRM1;GAL;PDE4B;PDE4D;PLCG2;TESC;SCN3B;DPP10;SCN2B;WNK3;SNCA;THY1;CACNA1D;CACNA2D1;CACNB2;NETO2;CASQ1;CRAC
GO:0036293	response to decreased oxygen levels	http://amigo.geneontology.org/amigo/term/GO:0036293	291	57	36.5495	1.55953	0.000391264	0.00767183	94;100;134;177;285;481;596;650;655;1139;1535;1543;1803;1869;1906;1909;1958;1978;2277;3162;3163;3741;3776;3939;4504;4842;4878;4880;5058;5105;5179;5228;5244;5328;5740;6285;6532;7009;7042;7043;7049;7057;7097;7424;7852;10631;27063;50507;51129;51378;54541;5677	ADA;POSTN;CHRNA7;WTIP;ADORA1;CYBA;CYP1A1;AGER;DPP4;E2F1;EDN1;EDNRA;EGR1;EIF4EBP1;VEGFD;ANKRD1;ANGPT2;HMOX1;HMOX2;KCNA5;KCNK2;LDHA;MT3;ATP1B1;NOS1;NPPA;NPPC;NOX4;PAK1;PCK1;ANGPTL4;ANGPT4;PENK;PGF;ABCB4;PLAU;DDIT4;FMN2;PTGIS;BCL2;S100B;BMP2;SLC6A4;BMP7;TMBI
GO:0050863	regulation of T cell activation	http://amigo.geneontology.org/amigo/term/GO:0050863	291	57	36.5495	1.55953	0.000391264	0.00767183	100;177;199;639;814;919;920;923;942;1326;1803;1840;1948;1949;2615;3071;3077;3109;3111;3122;3559;3569;3586;3620;3958;5058;5781;6366;6461;6504;6850;7070;7292;7494;7535;8456;8654;8876;9308;9402;10148;11326;27242;29108;30835;51744;56603;64127;64600;79679;8038	ADA;EBI3;VSIG4;TNFRSF13C;MAP3K8;PIK3R6;AGER;DPP4;DTX1;EFNB2;EFNB3;AIF1;ZNF683;LRRC32;TNFRSF21;PYCARD;NCKAP1L;HFE;CD209;HLA-DMB;HLA-DOA;HLA-DRA;CLEC4G;IL2RA;IL6;IL10;IDO1;LGALS3;NRARP;PAK1;CD244;CYP26B1;PTPN11;CCL21;PRDM1;NOD2;PLA2G2F;SHB;SLAMF1;SYK;THY1;T
GO:0000904	cell morphogenesis involved in differentiation	http://amigo.geneontology.org/amigo/term/GO:0000904	636	109	79.8814	1.36452	0.000392801	0.00768435	87;491;596;627;655;1002;1123;1436;1826;1842;1943;1948;1949;1959;2044;2048;2115;2131;2192;2331;2335;2637;3037;3274;3897;4009;4070;4131;4133;4504;4804;4855;4897;4914;5058;5076;5080;5781;5818;5979;6152;6281;6285;6585;6696;6712;6900;7042;7070;7074;7345;7430;7	CDH4;FARP1;LAMC3;OLFM1;BAIAP2;SEMA4B;OLFM4;POSTN;CHL1;KERA;IL1RAPL1;CHN1;SLITRK4;ZNF280B;CSF1R;GDF7;CNTN4;LINGO2;DACT2;ARX;DSCAM;ECM2;EFNA2;EFNB2;EFNB3;EGR2;EPHA5;EPHB2;ETV1;EXT1;FBLN1;UNC5B;FSTL4;FMOD;CUX2;FN1;FLRT2;VAX2;TSKU;SLITRK5;GBX2;HAS2;HRH2;VSIG1
GO:0002455	humoral immune response mediated by circulating immunoglobulin	http://amigo.geneontology.org/amigo/term/GO:0002455	42	14	5.27519	2.65393	0.000396997	0.00773104	710;712;713;714;715;716;718;722;729;730;735;1378;51279;55061	CR1;C1RL;SUSD4;SERPING1;C1QA;C1QB;C1QC;C1R;C1S;C3;C4BPA;C6;C7;C9
GO:0050982	detection of mechanical stimulus	http://amigo.geneontology.org/amigo/term/GO:0050982	42	14	5.27519	2.65393	0.000396997	0.00773104	40;491;1301;3815;4914;5270;6323;23349;63895;117531;117532;125336;168507;342372	TMC1;TMC2;LOXHD1;COL11A1;PKD1L1;PHF24;PKD1L3;KIT;ASIC2;ATP2B2;NTRK1;SERPINE2;SCN1A;PIEZO2
GO:0000956	nuclear-transcribed mRNA catabolic process	http://amigo.geneontology.org/amigo/term/GO:0000956	204	43	25.6223	1.67822	0.000404192	0.00783547	3921;6130;6133;6134;6136;6142;6144;6152;6155;6159;6160;6161;6164;6167;6168;6170;6171;6175;6176;6189;6193;6201;6202;6206;6207;6208;6210;6222;6223;6224;6227;6229;6230;6232;6234;6235;9349;11224;23521;25819;154197;197135;342977	RPL35;PNLDC1;PATL2;RPL13A;NOCT;NANOS3;RPSA;RPL7A;RPL9;RPL10;RPL12;RPL18A;RPL21;RPL24;RPL27;RPL29;RPL31;RPL32;RPL34;RPL37;RPL37A;RPL39;RPL41;RPLP0;RPLP1;RPS3A;RPS5;RPS7;RPS8;RPS12;RPS13;RPS14;RPS15A;RPS18;RPS19;RPS20;RPS21;RPS24;RPS25;RPS27;RPS28;RPS29;RPL
GO:0060485	mesenchyme development	http://amigo.geneontology.org/amigo/term/GO:0060485	241	49	30.2695	1.61879	0.000404193	0.00783547	94;596;650;655;1277;1601;1906;1908;1909;2042;2065;2255;2487;2637;3037;4254;5076;5308;5979;6275;6386;6495;6591;6663;6899;6939;6943;7042;7043;7049;7472;8091;8854;10439;10509;23493;25805;51176;51384;54361;54437;55273;55897;56983;57057;80139;90102;130497;1575	OLFM1;SEMA4B;COL1A1;OSR1;RDH10;DAB2;EDN1;EDN3;EDNRA;EPHA3;ERBB3;FGF10;HEY2;FRZB;BAMBI;GBX2;HAS2;KITLG;PAX2;LEF1;WNT16;PITX2;WNT4;SEMA5B;TMEM100;MESP1;POGLUT1;TBX20;BCL2;RET;S100A4;SDCBP;SIX1;BMP2;BMP7;SNAI2;SOX10;TBX1;TCF15;TCF21;TGFB2;TGFB3;TGFBR3;WNT2;Z
GO:0044243	multicellular organismal catabolic process	http://amigo.geneontology.org/amigo/term/GO:0044243	72	20	9.04318	2.21161	0.000409583	0.007922	1277;1281;1293;1300;1301;1302;1310;1471;1508;1520;1636;2191;4314;4327;9509;50509;84570;131873;136227;140766	COL1A1;COL3A1;COL6A3;COL10A1;COL11A1;COL11A2;COL19A1;COL6A6;COL26A1;ADAMTS14;CST3;CTSB;CTSS;ACE;FAP;MMP3;MMP19;COL5A3;COL25A1;ADAMTS2
GO:0060317	cardiac epithelial to mesenchymal transition	http://amigo.geneontology.org/amigo/term/GO:0060317	33	12	4.14479	2.8952	0.000414408	0.00796811	94;650;3037;6591;7042;7043;7049;7472;10439;23493;51384;55273	OLFM1;HEY2;HAS2;WNT16;TMEM100;BMP2;SNAI2;TGFB2;TGFB3;TGFBR3;WNT2;ACVRL1
GO:2000257	regulation of protein activation cascade	http://amigo.geneontology.org/amigo/term/GO:2000257	33	12	4.14479	2.8952	0.000414408	0.00796811	710;718;719;722;728;729;730;735;1378;5627;27202;55061	CR1;C5AR2;SUSD4;PROS1;SERPING1;C3;C3AR1;C4BPA;C5AR1;C6;C7;C9
GO:0007599	hemostasis	http://amigo.geneontology.org/amigo/term/GO:0007599	343	65	43.0807	1.5088	0.000414763	0.00796811	40;87;710;953;1277;1281;1906;2149;2151;2152;2153;2157;2162;2191;2192;2207;2624;2769;3043;3569;3717;3827;3848;5023;5104;5156;5196;5270;5328;5336;5341;5345;5359;5627;5781;6850;7057;7103;7294;7454;7535;7975;8350;9002;9060;9127;9162;9630;9927;10627;10630;1085	MYL12A;PDPN;HPSE;TC2N;COL1A1;COL3A1;PIK3R6;DGKH;ADAMTS18;EDN1;F2R;F2RL2;F3;F5;F8;F13A1;FAP;FBLN1;FCER1G;MMRN1;PIK3R5;SLC7A11;GATA2;GNA15;SCARA5;HBB;TREML1;IL6;JAK2;KNG1;KRT1;ASIC2;P2RX1;SERPINA5;PDGFRA;PF4;SERPINE2;PLAU;PLCG2;PLEK;SERPINF2;PLSCR1;PROS1;DO
GO:0002696	positive regulation of leukocyte activation	http://amigo.geneontology.org/amigo/term/GO:0002696	279	55	35.0423	1.56953	0.000416514	0.00798382	100;136;177;199;596;639;695;919;920;923;942;1326;1803;1880;1948;1949;2207;2255;2268;2624;3071;3109;3122;3559;3569;3586;5058;5724;5781;6366;6461;6504;6850;6869;7057;7070;7292;7293;7494;7535;8013;8673;8876;9308;9402;10148;29108;30009;51744;64127;79679;80380	ADA;EBI3;TNFRSF13C;MAP3K8;ADORA2B;PIK3R6;AGER;DPP4;GPR183;EFNB2;EFNB3;AIF1;FCER1G;FGF10;FGR;GATA2;PYCARD;TBX21;NCKAP1L;HLA-DMB;HLA-DRA;IL2RA;IL6;IL10;PAK1;CD244;PTAFR;PTPN11;BCL2;CCL21;PRDM1;NOD2;SHB;SLAMF1;SYK;TACR1;BTK;THBS1;THY1;TNFSF4;TNFRSF4;XBP1;ZAP
GO:0006629	lipid metabolic process	http://amigo.geneontology.org/amigo/term/GO:0006629	1314	205	165.038	1.24214	0.000421207	0.0080557	43;134;185;216;222;240;241;242;247;338;341;650;718;942;1040;1050;1066;1080;1149;1201;1436;1543;1573;1583;1839;1906;1907;1956;1958;2065;2069;2171;2172;2173;2246;2250;2252;2255;2262;2264;2268;2322;2494;2687;2819;3073;3290;3417;3815;3995;4035;4051;4254;4504;	NR1H3;GPC6;CDS1;CEBPA;SLCO1B1;PDPN;PMVK;CES1;CFTR;PIK3IP1;CIDEA;MOGAT1;IP6K3;PNLIPRP3;CLN3;PLA2G4E;GGT6;ACER1;MBOAT2;SGPP2;ADORA1;ACSM6;CSF1R;RDH12;SERPINA12;PIK3R6;KLB;CYP1A1;CYP2J2;RDH10;CYP11A1;FITM1;PHOSPHO1;HBEGF;AGTR1;EDN1;EDN2;EGFR;EGR1;PLD6;SLC44A
GO:0043279	response to alkaloid	http://amigo.geneontology.org/amigo/term/GO:0043279	133	31	16.7048	1.85576	0.000424646	0.0080712	100;199;590;596;641;1139;1142;1812;1815;1906;2354;3162;3351;3569;3775;4914;4986;4988;5179;5244;6263;6529;6531;6622;6869;7074;8997;23284;23657;84557;116372	ADA;CHRNA7;CHRNB3;LYPD1;DRD1;DRD4;EDN1;AIF1;ADGRL3;FOSB;SLC7A11;HMOX1;HTR1B;IL6;KCNK1;NTRK1;OPRK1;OPRM1;PENK;ABCB4;BCHE;BCL2;RYR3;BLM;SLC6A1;SLC6A3;SNCA;TACR1;TIAM1;MAP1LC3A;KALRN
GO:0030574	collagen catabolic process	http://amigo.geneontology.org/amigo/term/GO:0030574	67	19	8.41518	2.25782	0.000425794	0.0080712	1277;1281;1293;1300;1301;1302;1310;1471;1508;1520;2191;4314;4327;9509;50509;84570;131873;136227;140766	COL1A1;COL3A1;COL6A3;COL10A1;COL11A1;COL11A2;COL19A1;COL6A6;COL26A1;ADAMTS14;CST3;CTSB;CTSS;FAP;MMP3;MMP19;COL5A3;COL25A1;ADAMTS2
GO:0032642	regulation of chemokine production	http://amigo.geneontology.org/amigo/term/GO:0032642	67	19	8.41518	2.25782	0.000425794	0.0080712	116;136;177;247;1436;1958;1991;2532;2867;3162;3569;3570;3586;6591;7097;9314;9971;10631;29108	POSTN;ADCYAP1;ADORA2B;CSF1R;AGER;EGR1;ELANE;ALOX15B;ACKR1;FFAR2;PYCARD;HMOX1;IL6;IL6R;IL10;SNAI2;TLR2;KLF4;NR1H4
GO:0046209	nitric oxide metabolic process	http://amigo.geneontology.org/amigo/term/GO:0046209	67	19	8.41518	2.25782	0.000425794	0.0080712	199;384;1906;1956;2644;3043;3569;3586;3689;3717;4842;5447;5740;5806;6542;7097;7100;9314;23576	EDN1;EGFR;AIF1;DDAH1;GCHFR;HBB;IL6;IL10;ITGB2;JAK2;ARG2;NOS1;POR;PTGIS;PTX3;SLC7A2;TLR2;TLR5;KLF4
GO:0043270	positive regulation of ion transport	http://amigo.geneontology.org/amigo/term/GO:0043270	223	46	28.0087	1.64234	0.000429804	0.00812918	117;134;481;491;776;781;783;920;1080;1230;1272;1520;1812;1815;1906;1908;2149;2257;3077;3306;3747;3958;4842;4878;4923;4986;5023;5244;5336;5652;5724;6529;6532;6622;6833;7070;8673;9002;10991;23171;51083;54997;55800;65267;84766;162514	CFTR;SLC38A3;ADCYAP1R1;CCR1;CNTN1;ADORA1;CTSS;TRPV3;DRD1;DRD4;EDN1;EDN3;F2R;FGF12;GPD1L;HFE;HSPA2;KCNC2;LGALS3;ATP1B1;NOS1;NPPA;ATP2B2;NTSR1;OPRK1;P2RX1;GAL;ABCB4;PLCG2;TESC;SCN3B;PRSS8;PTAFR;WNK3;SLC6A1;SLC6A4;SNCA;ABCC8;THY1;CACNA1D;CACNA2D1;CACNB2;CRAC
GO:0023057	negative regulation of signaling	http://amigo.geneontology.org/amigo/term/GO:0023057	1164	184	146.198	1.25857	0.000434555	0.00820091	43;100;134;177;406;467;590;595;596;636;639;650;655;860;929;1149;1601;1612;1634;1812;1844;1857;1893;1906;1956;1958;2065;2099;2192;2200;2201;2203;2255;2487;2624;2660;2696;2898;3162;3351;3480;3486;3489;3569;3586;3589;3625;3955;3958;4035;4052;4792;4842;4986;4	ADA;NR1H3;TRIB1;FST;PLK2;IRAK3;DUSP10;PIK3IP1;CIDEA;CTHRC1;TNFAIP8L1;WTIP;ACVR1C;ADORA1;CD109;PRICKLE1;RTN4RL1;APCDD1;DAB2;DAPK1;DCN;DACT2;BMPER;AGER;DRD1;DUSP2;DVL3;ECM1;EDN1;EGFR;EGR1;ERBB3;ESR1;FBLN1;UNC5B;FBN1;FBN2;FBP1;FGF10;INPP5F;SHANK2;SORCS3;FAIM
GO:0051965	positive regulation of synapse assembly	http://amigo.geneontology.org/amigo/term/GO:0051965	62	18	7.78718	2.31149	0.000437241	0.00823342	40;627;869;2048;4914;9369;23284;23316;23768;23769;26050;54674;64084;84189;84631;139065;158038;375790	SLITRK4;LINGO2;EPHB2;ADGRL3;CUX2;FLRT2;FLRT1;SLITRK5;AGRN;ASIC2;NTRK1;LRRN3;BDNF;CLSTN2;SLITRK6;SLITRK2;CBLN1;NRXN3
GO:1903524	positive regulation of blood circulation	http://amigo.geneontology.org/amigo/term/GO:1903524	83	22	10.4248	2.11036	0.000442712	0.00831812	100;116;488;1621;1906;1907;1908;1956;2149;2837;3162;3274;4842;4878;4880;5144;5724;6505;6869;7042;23493;55800	ADA;ADCYAP1;DBH;EDN1;EDN2;EDN3;EGFR;F2R;HEY2;UTS2R;HMOX1;HRH2;NOS1;NPPA;ATP2A2;NPPC;PDE4D;SCN3B;PTAFR;SLC1A1;TACR1;TGFB2
GO:0048585	negative regulation of response to stimulus	http://amigo.geneontology.org/amigo/term/GO:0048585	1337	208	167.927	1.23863	0.000445429	0.00835081	100;116;134;177;199;284;285;406;467;595;596;636;639;650;655;710;722;860;929;1149;1281;1378;1524;1601;1612;1634;1812;1844;1857;1893;1906;1956;1958;1991;2065;2099;2173;2191;2192;2200;2201;2203;2255;2487;2624;2660;2696;3077;3162;3351;3480;3486;3489;3559;3569	ADA;NR1H3;TRIB1;FST;SEMA4B;IRAK3;DUSP10;PIK3IP1;PGLYRP3;CIDEA;CTHRC1;ADCYAP1;IL22RA2;GRIN3A;TNFAIP8L1;WTIP;COL3A1;ADORA1;CD109;CR1;PRICKLE1;RTN4RL1;APCDD1;CX3CR1;DAB2;DAPK1;DCN;DACT2;BMPER;ADAMTS18;AGER;DRD1;DUSP2;DVL3;ECM1;EDN1;EGFR;EGR1;AIF1;ELANE;ERBB3
GO:0050877	neurological system process	http://amigo.geneontology.org/amigo/term/GO:0050877	1208	190	151.724	1.25227	0.00045435	0.00848371	40;116;134;491;563;590;728;765;776;783;814;1139;1201;1277;1301;1302;1415;1469;1470;1524;1620;1621;1812;1906;1956;1959;2019;2048;2149;2173;2202;2257;2307;2334;2353;2515;2535;2562;2706;2707;2743;2774;2898;2905;2911;2915;2918;2986;3000;3122;3236;3274;3375;35	LAMC3;RRH;CHL1;PLK2;GJB6;MMP24;KERA;CHRNA7;ADCYAP1;GRIN3A;TMC1;TMC2;CLN3;LOXHD1;GJB4;COL1A1;COL11A1;COL11A2;ADORA1;MYO3B;CRYBB2;RDH12;CST1;CST2;CX3CR1;MARVELD2;RDH10;BRINP1;DBH;DRD1;EDN1;EGFR;EGR2;EN1;EPHB2;F2R;FABP7;EFEMP1;FGF12;SHANK2;SORCS3;FOXS1;CUX2;
GO:0022612	gland morphogenesis	http://amigo.geneontology.org/amigo/term/GO:0022612	122	29	15.3232	1.89256	0.000454502	0.00848371	374;383;596;655;780;1436;1956;2099;2252;2255;2683;3371;3400;3569;5080;5268;6356;6591;7042;7043;7430;7494;8626;10718;10913;23213;50506;54361;151449	NRG3;EDAR;CSF1R;GDF7;EGFR;ESR1;FGF7;FGF10;SULF1;B4GALT1;TNC;ID4;IL6;AREG;ARG1;DUOX2;PAX6;SERPINB5;WNT4;BCL2;CCL11;BMP7;SNAI2;TGFB2;TGFB3;EZR;XBP1;DDR1;TP63
GO:0001990	regulation of systemic arterial blood pressure by hormone	http://amigo.geneontology.org/amigo/term/GO:0001990	38	13	4.77279	2.72377	0.000478077	0.00890432	185;1359;1535;1636;1906;1907;1908;2149;4311;5125;5345;6869;10699	CORIN;CPA3;CYBA;ACE;AGTR1;EDN1;EDN2;EDN3;F2R;MME;PCSK5;SERPINF2;TACR1
GO:0045785	positive regulation of cell adhesion	http://amigo.geneontology.org/amigo/term/GO:0045785	371	69	46.5975	1.48077	0.000485728	0.00902714	100;177;199;284;655;919;920;923;942;1307;1326;1803;1842;1948;1949;1991;2335;3037;3071;3109;3122;3559;3569;3586;3717;4651;5058;5212;5345;5724;5781;5979;6281;6366;6461;6504;6850;7042;7070;7292;7424;7494;7535;8013;8784;8876;9308;9402;10085;10148;10562;29108;	ADA;EDIL3;EBI3;OLFM4;TNFRSF13C;COL16A1;MAP3K8;COL26A1;PIK3R6;AGER;DPP4;ECM2;EFNB2;EFNB3;AIF1;ELANE;FN1;NPNT;ANGPT1;RELL2;PYCARD;RHOD;HAS2;NCKAP1L;HLA-DMB;HLA-DRA;FMN1;IL2RA;IL6;IL10;JAK2;VWC2;MYO10;PAK1;CD244;VIT;SERPINF2;WNT4;EPB41L4B;KIF26B;PTAFR;PTPN11
GO:0050880	regulation of blood vessel size	http://amigo.geneontology.org/amigo/term/GO:0050880	134	31	16.8304	1.84191	0.000487193	0.00903473	40;116;134;136;185;1131;1621;1636;1812;1906;1907;1908;1909;1956;2149;2837;3043;3162;3274;3351;3741;3764;3827;4842;4878;4880;5023;5345;5724;6532;6869	CHRM3;ADCYAP1;ADORA1;ADORA2B;DBH;ACE;DRD1;AGTR1;EDN1;EDN2;EDN3;EDNRA;EGFR;F2R;UTS2R;HBB;HMOX1;HRH2;HTR1B;KCNA5;KCNJ8;KNG1;ASIC2;NOS1;NPPA;NPPC;P2RX1;SERPINF2;PTAFR;SLC6A4;TACR1
GO:0007589	body fluid secretion	http://amigo.geneontology.org/amigo/term/GO:0007589	89	23	11.1784	2.05754	0.000491856	0.00910147	100;134;242;491;595;780;1131;1535;1906;2255;3099;4883;4986;5244;6531;6869;7494;8673;8997;9148;10062;54843;65267	ADA;NR1H3;CHRM3;ADORA1;CYBA;EDN1;FGF10;ALOX12B;HK2;NPR3;ATP2B2;OPRK1;ABCB4;SYTL2;CCND1;WNK3;SLC6A3;TACR1;XBP1;DDR1;VAMP8;KALRN;NEURL1
GO:0002367	cytokine production involved in immune response	http://amigo.geneontology.org/amigo/term/GO:0002367	73	20	9.16878	2.18132	0.000498505	0.00920458	284;695;814;2207;2867;3077;3162;3569;3586;3815;6504;6556;7042;7043;7097;7292;8013;11213;64127;133396	IRAK3;IL31RA;FCER1G;ANGPT1;FFAR2;HFE;HMOX1;IL6;IL10;KIT;NOD2;SLAMF1;SLC11A1;BTK;TGFB2;TGFB3;TLR2;TNFSF4;NR4A3;CAMK4
GO:0050953	sensory perception of light stimulus	http://amigo.geneontology.org/amigo/term/GO:0050953	206	43	25.8735	1.66193	0.000501625	0.00924223	783;1277;1301;1415;2202;2743;2918;2986;3000;4070;4935;5076;5080;5145;5950;5995;6101;6425;7078;7299;7439;9227;9249;10319;10692;11081;25806;30813;53904;54437;54567;64072;65217;84189;93589;94233;140469;145226;157506;343035;345193;346007;388531	LAMC3;RRH;KERA;COL1A1;COL11A1;MYO3B;CRYBB2;RDH12;RDH10;EFEMP1;VAX2;GLRB;GRM8;GUCY2F;GUCY2D;VSX1;RD3;LRIT3;EYS;RGS9BP;TACSTD2;GPR143;PAX2;PAX6;PDE6A;MYO3A;SEMA5B;DLL4;RBP4;RGR;RP1;CDH23;SFRP5;PCDH15;TIMP3;TYR;BEST1;CACNB2;SLITRK6;LRAT;DHRS3;CACNA2D4;OPN4
GO:0001649	osteoblast differentiation	http://amigo.geneontology.org/amigo/term/GO:0001649	200	42	25.1199	1.67198	0.000508493	0.00934862	43;374;650;655;860;1050;1052;1277;2201;2274;2662;3371;3400;3486;3569;3570;3726;4745;4880;5179;5745;6591;6696;7473;7477;7480;8626;10234;22800;22801;25819;50846;51176;54361;54857;58476;64093;90993;115908;117581;255743;340419	LRRC17;CEBPA;CEBPD;CTHRC1;TWIST2;COL1A1;FBN2;FHL2;RRAS2;ITGA11;NPNT;NOCT;GDF10;TNC;ID4;RSPO2;IGFBP3;IL6;IL6R;JUNB;AREG;ACHE;NELL1;NPPC;DHH;LEF1;PENK;WNT4;GDPD2;PTH1R;TP53INP2;SMOC1;BMP2;BMP7;SNAI2;SPP1;WNT3;WNT7B;WNT10B;RUNX2;TP63;CREB3L1
GO:0033005	positive regulation of mast cell activation	http://amigo.geneontology.org/amigo/term/GO:0033005	17	8	2.13519	3.74673	0.000518258	0.0095077	136;2207;2268;2624;6850;7535;8013;8673	ADORA2B;FCER1G;FGR;GATA2;SYK;ZAP70;NR4A3;VAMP8
GO:0070493	thrombin-activated receptor signaling pathway	http://amigo.geneontology.org/amigo/term/GO:0070493	10	6	1.256	4.77708	0.000520961	0.00952343	2149;2151;5341;6622;9002;10788	IQGAP2;F2R;F2RL2;PLEK;SNCA;F2RL3
GO:0090102	cochlea development	http://amigo.geneontology.org/amigo/term/GO:0090102	43	14	5.40079	2.59221	0.000521343	0.00952343	491;1857;2487;2535;2562;2624;3776;5076;6495;6899;23493;84189;115908;246213	CTHRC1;DVL3;HEY2;SLC17A8;FRZB;FZD2;GABRB3;GATA2;KCNK2;ATP2B2;PAX2;SIX1;TBX1;SLITRK6
GO:0051549	positive regulation of keratinocyte migration	http://amigo.geneontology.org/amigo/term/GO:0051549	7	5	0.879198	5.687	0.00052439	0.00955866	1839;2252;2255;3037;54566	HBEGF;FGF7;FGF10;HAS2;EPB41L4B
GO:0045859	regulation of protein kinase activity	http://amigo.geneontology.org/amigo/term/GO:0045859	717	120	90.055	1.33252	0.000530728	0.0096536	113;116;134;136;177;284;595;641;650;655;728;920;1033;1050;1062;1139;1326;1436;1634;1636;1647;1815;1844;1857;1906;1908;1956;1991;2065;2069;2149;2246;2255;2268;2322;2357;2810;2911;3071;3306;3480;3569;3717;3815;4254;4486;4504;4616;4914;5058;5502;5781;5999;61	TRIB1;CDKN3;CEBPA;CENPE;NRG3;NPFFR2;GADD45G;PKIG;IRAK3;DUSP10;ADCY7;CHRNA7;ADCYAP1;HEXIM2;MAP3K8;ADORA1;ADORA2B;CSF1R;RTN4RL1;PIK3R6;NEK10;DCN;ACE;GADD45A;AGER;DRD4;DUSP2;DVL3;EDN1;EDN3;EGFR;ELANE;NRK;ERBB3;EREG;F2R;FGD2;FGF1;FGF10;FGR;PPM1E;FLT3;PIK3R5;F
GO:0015695	organic cation transport	http://amigo.geneontology.org/amigo/term/GO:0015695	21	9	2.63759	3.4122	0.000542764	0.0098307	5244;6005;6006;23428;51458;51686;55244;85413;113451	AZIN2;SLC7A8;RHCG;OAZ3;ABCB4;SLC47A1;RHAG;RHCE;SLC22A16
GO:0032958	inositol phosphate biosynthetic process	http://amigo.geneontology.org/amigo/term/GO:0032958	21	9	2.63759	3.4122	0.000542764	0.0098307	117;4923;5336;5341;5724;5745;6622;51744;117283	ADCYAP1R1;IP6K3;NTSR1;CD244;PLCG2;PLEK;PTAFR;PTH1R;SNCA
GO:0006644	phospholipid metabolic process	http://amigo.geneontology.org/amigo/term/GO:0006644	412	75	51.7471	1.44936	0.000545231	0.00985311	43;341;942;1040;1201;1436;1839;1956;2065;2069;2171;2246;2250;2252;2255;2264;2268;2322;2819;3417;3815;4254;5156;5168;5287;5288;5320;5322;5330;5336;5341;5359;5781;6366;6622;7941;8503;8821;9314;9542;9651;9791;9971;10654;22876;22979;23171;23533;23659;50487;51	CDS1;PMVK;PIK3IP1;IP6K3;CLN3;PLA2G4E;MBOAT2;CSF1R;PIK3R6;KLB;FITM1;PHOSPHO1;HBEGF;EGFR;PLD6;SLC44A5;ERBB3;EREG;FABP5;FGF1;FGF5;FGF7;FGF10;FGFR4;FGR;INPP5F;EFR3B;GPD1L;FLT3;PIK3R5;PLA2G15;LPCAT4;GPD1;THEM5;APOC1;IDH1;KIT;KITLG;ACHE;PLA2G3;PLCE1;PLA1A;PDGFR
GO:0003044	regulation of systemic arterial blood pressure mediated by a chemical signal	http://amigo.geneontology.org/amigo/term/GO:0003044	48	15	6.02879	2.48806	0.000546307	0.00985311	185;1359;1535;1636;1906;1907;1908;2149;4311;5125;5144;5345;6518;6869;10699	CORIN;CPA3;CYBA;ACE;AGTR1;EDN1;EDN2;EDN3;F2R;MME;PCSK5;PDE4D;SERPINF2;SLC2A5;TACR1
GO:0051604	protein maturation	http://amigo.geneontology.org/amigo/term/GO:0051604	263	52	33.0327	1.5742	0.000548268	0.00986767	165;330;710;718;719;722;728;729;730;735;1201;1359;1368;1378;1512;1515;1520;1636;2152;2619;2999;3002;4311;5046;5125;5126;5270;5345;5443;5627;5641;5646;6900;7057;7850;9509;10098;10549;10699;27202;27344;54760;54933;54997;55061;56265;79094;79444;85409;143458;	TSPAN5;PRDX4;CORIN;CLN3;CPA3;CPM;CR1;LDLRAD3;CTSH;CTSV;ASPRV1;CTSS;RHBDL3;ACE;AEBP1;F3;GAS1;C5AR2;PCSK1N;GZMH;GZMB;BIRC3;MME;PCSK6;PCSK5;PCSK2;SERPINE2;SERPINF2;POMC;PCSK4;RHBDL2;TESC;SUSD4;CPXM1;PROS1;LGMN;PRSS3;CNTN2;THBS1;SERPING1;C3;C3AR1;C4BPA;C5AR1;
GO:0050729	positive regulation of inflammatory response	http://amigo.geneontology.org/amigo/term/GO:0050729	112	27	14.0672	1.91936	0.000556102	0.00998764	136;185;695;718;923;1956;2207;2867;3569;3620;3717;5320;6223;6356;6357;6360;6362;6369;7097;7292;7941;8673;8692;9180;55540;64127;81793	ADORA2B;AGTR1;EGFR;FCER1G;FFAR2;IL6;IDO1;JAK2;PLA2G2A;IL17RB;RPS19;CCL11;CCL13;CCL16;CCL18;CCL24;NOD2;BTK;TLR2;C3;TNFSF4;PLA2G7;TLR10;VAMP8;HYAL2;OSMR;CD6
GO:0006650	glycerophospholipid metabolic process	http://amigo.geneontology.org/amigo/term/GO:0006650	308	59	38.6847	1.52515	0.000565281	0.0101312	43;341;942;1040;1436;1839;1956;2065;2069;2171;2246;2250;2252;2255;2264;2819;3815;4254;5156;5168;5287;5288;5320;5322;5336;5341;5359;5781;7941;8503;8821;9542;9651;9791;9971;22876;22979;23171;23533;23659;50487;51365;55224;56994;64600;64850;80157;84803;84962;	CDS1;IP6K3;PLA2G4E;MBOAT2;CSF1R;PIK3R6;KLB;PHOSPHO1;HBEGF;EGFR;PLD6;SLC44A5;ERBB3;EREG;FABP5;FGF1;FGF5;FGF7;FGF10;FGFR4;INPP5F;EFR3B;GPD1L;PIK3R5;PLA2G15;LPCAT4;GPD1;THEM5;APOC1;KIT;KITLG;ACHE;PLA2G3;PLA1A;PDGFRA;ENPP2;PIK3C2B;PIK3C2G;PLA2G2A;PLA2G5;PLCG2
GO:0010863	positive regulation of phospholipase C activity	http://amigo.geneontology.org/amigo/term/GO:0010863	34	12	4.27039	2.81005	0.000567914	0.0101571	117;728;1909;1956;2099;2769;3815;5156;5330;5724;7294;115727	RASGRP4;ADCYAP1R1;EDNRA;EGFR;ESR1;GNA15;KIT;PDGFRA;PLCB2;PTAFR;C5AR1;TXK
GO:0070848	response to growth factor	http://amigo.geneontology.org/amigo/term/GO:0070848	629	107	79.0022	1.35439	0.00058204	0.010388	94;285;306;383;650;655;860;1149;1277;1281;1524;1601;1634;1869;1906;1956;1958;2200;2201;2246;2250;2252;2255;2257;2264;2322;2324;2331;2353;2619;2660;2662;3036;3037;3077;3371;3569;3586;3747;4052;4053;4504;4804;4842;4914;4988;5046;5076;5139;5156;5179;5781;590	POSTN;STMN2;FSTL1;CIDEA;COL1A1;COL3A1;TRIM71;CD109;DSG4;GDF7;CX3CR1;KLB;DAB2;DCN;BMPER;E2F1;EDN1;EGFR;EGR1;FBN1;FBN2;FGF1;FGF5;FGF7;FGF10;FGF12;FGFR4;PEG10;SULF1;FLT3;FLT4;FMOD;FOS;FLRT2;FLRT1;NPNT;BAMBI;GAS1;MSTN;GDF10;ANKRD1;ANGPT2;HAS1;HAS2;ANXA3;HFE;T
GO:0007204	positive regulation of cytosolic calcium ion concentration	http://amigo.geneontology.org/amigo/term/GO:0007204	264	52	33.1583	1.56823	0.000601181	0.010692	116;117;185;596;719;728;781;844;920;1230;1232;1535;1812;1903;1906;1907;1909;2099;2149;2151;2357;2358;2359;2624;2696;2769;2837;2911;3351;3717;3827;4842;4923;5144;5156;5336;5745;6263;6366;6622;6869;7070;7226;7852;9002;27112;27202;51196;59340;60675;201140;72	ADCYAP1;ADCYAP1R1;CCR1;CCR3;CYBA;DRD1;AGTR1;S1PR3;EDN1;EDN2;EDNRA;DHRS7C;ESR1;F2R;F2RL2;FPR1;FPR2;FPR3;GATA2;GIPR;FAM155B;C5AR2;GNA15;UTS2R;GRM1;HTR1B;JAK2;KNG1;NOS1;NTSR1;PLCE1;PDE4D;PDGFRA;PLCG2;PTH1R;HRH4;BCL2;PROK2;RYR3;CCL21;SNCA;TACR1;THY1;C3AR1;TRP
GO:0032602	chemokine production	http://amigo.geneontology.org/amigo/term/GO:0032602	74	20	9.29438	2.15184	0.000603698	0.010692	116;136;177;247;1436;1958;1991;2532;2867;3162;3569;3570;3586;6591;7097;7292;9314;9971;10631;29108	POSTN;ADCYAP1;ADORA2B;CSF1R;AGER;EGR1;ELANE;ALOX15B;ACKR1;FFAR2;PYCARD;HMOX1;IL6;IL6R;IL10;SNAI2;TLR2;TNFSF4;KLF4;NR1H4
GO:0071674	mononuclear cell migration	http://amigo.geneontology.org/amigo/term/GO:0071674	74	20	9.29438	2.15184	0.000603698	0.010692	199;719;728;1230;2350;3569;3570;3958;5919;6223;6278;6356;6357;6360;6362;6366;6369;6504;7057;7941	CCR1;AIF1;FOLR2;IL6;IL6R;LGALS3;RARRES2;RPS19;S100A7;CCL11;CCL13;CCL16;CCL18;CCL21;CCL24;SLAMF1;THBS1;C3AR1;C5AR1;PLA2G7
GO:0051017	actin filament bundle assembly	http://amigo.geneontology.org/amigo/term/GO:0051017	124	29	15.5744	1.86203	0.000604072	0.010692	87;199;1809;3936;4070;4739;5058;5341;5345;6281;6624;6869;7043;7430;10458;11346;22843;23671;29984;50507;50944;51474;54361;56776;56907;79933;90102;90167;221692	BAIAP2;SYNPO;DPYSL3;AIF1;PHACTR1;PPM1E;TMEFF2;RHOD;LCP1;TACSTD2;NEDD9;NOX4;PAK1;SHANK1;LIMA1;PLEK;SERPINF2;WNT4;FMN2;SPIRE1;S100A10;FSCN1;TACR1;TGFB3;EZR;SYNPO2L;ACTN1;PHLDB2;FRMD7
GO:0030217	T cell differentiation	http://amigo.geneontology.org/amigo/term/GO:0030217	208	43	26.1247	1.64595	0.000619443	0.0109414	100;596;639;814;860;920;942;944;1794;1840;1880;1958;2207;3071;3111;3559;3569;3815;3955;6461;6659;6850;7292;7494;7535;8456;8809;8876;9308;9935;10538;26253;30009;51176;54361;54567;56603;64919;84433;146850;257101;387357;441478	ADA;BATF;PIK3R6;DOCK2;DTX1;GPR183;EGR1;FCER1G;ZNF683;CLEC4E;TBX21;NCKAP1L;HLA-DOA;IL2RA;IL6;KIT;THEMIS;LFNG;NRARP;LEF1;WNT4;DLL4;CYP26B1;BCL2;PRDM1;SHB;BCL11B;SOX4;SYK;TNFSF4;XBP1;ZAP70;CAMK4;CARD11;FOXN1;RUNX2;IL18R1;VNN1;CD4;CD83;CD86;TNFSF8;MAFB
GO:0072511	divalent inorganic cation transport	http://amigo.geneontology.org/amigo/term/GO:0072511	414	75	51.9983	1.44236	0.000629916	0.0110809	117;481;488;489;491;596;774;776;779;781;783;844;920;1139;1230;1535;1812;1815;2149;2645;3077;3306;3351;3958;4504;4842;4878;4923;4988;5023;5142;5144;5336;6263;6366;6556;6622;6948;7070;7178;7226;7439;8832;8913;9002;9914;11141;27091;27092;27112;54805;55532;55	MRLN;IL1RAPL1;CHRNA7;GRIN3A;ADCYAP1R1;TMC1;TMC2;CCR1;LOXHD1;TMEM37;TRPM6;NIPAL1;CYBA;TRPV3;PKD1L1;DRD1;DRD4;DHRS7C;F2R;NALCN;GCK;CACNG5;CACNG4;FAM155B;HFE;HSPA2;HTR1B;PKD1L3;NIPAL4;LGALS3;MT3;ATP1B1;NOS1;NPPA;ATP2A2;ATP2A3;ATP2B2;NTSR1;OPRM1;P2RX1;PDE4B;P
GO:0007601	visual perception	http://amigo.geneontology.org/amigo/term/GO:0007601	202	42	25.3711	1.65542	0.000629933	0.0110809	783;1277;1301;1415;2202;2743;2918;2986;3000;4070;4935;5076;5080;5145;5950;5995;6101;6425;7078;7299;7439;9227;9249;10319;10692;11081;25806;30813;53904;54437;54567;64072;84189;93589;94233;140469;145226;157506;343035;345193;346007;388531	LAMC3;RRH;KERA;COL1A1;COL11A1;MYO3B;CRYBB2;RDH12;RDH10;EFEMP1;VAX2;GLRB;GRM8;GUCY2F;GUCY2D;VSX1;RD3;LRIT3;EYS;RGS9BP;TACSTD2;GPR143;PAX2;PAX6;PDE6A;MYO3A;SEMA5B;DLL4;RBP4;RGR;RP1;CDH23;SFRP5;TIMP3;TYR;BEST1;CACNB2;SLITRK6;LRAT;DHRS3;CACNA2D4;OPN4
GO:0033628	regulation of cell adhesion mediated by integrin	http://amigo.geneontology.org/amigo/term/GO:0033628	39	13	4.89839	2.65393	0.000635525	0.0111563	100;1803;3071;5328;5781;5979;6366;6591;6850;7042;7535;54997;83706	ADA;DPP4;NCKAP1L;PLAU;TESC;PTPN11;RET;CCL21;SNAI2;SYK;TGFB2;ZAP70;FERMT3
GO:0007162	negative regulation of cell adhesion	http://amigo.geneontology.org/amigo/term/GO:0007162	215	44	27.0039	1.62939	0.000673516	0.0117977	94;284;285;650;999;1277;1826;1840;2065;2192;2615;3077;3371;3559;3586;3620;3717;3827;3958;4070;4072;5270;5781;6366;6591;7057;7292;8654;9314;10631;11326;27242;27299;53616;58494;64600;79679;80139;80380;90102;168002;170692;339390;441478	POSTN;VSIG4;COL1A1;DACT2;ADAMTS18;DSCAM;DTX1;ERBB3;FBLN1;LRRC32;TNFRSF21;ADAMDEC1;ANGPT1;ANGPT2;HFE;TNC;CLEC4G;IL2RA;IL10;IDO1;JAK2;KNG1;LGALS3;TACSTD2;EPCAM;NRARP;SERPINE2;ADAM22;PTPN11;JAM2;CCL21;PLA2G2F;BMP2;SNAI2;THBS1;TNFSF4;VTCN1;ZNF703;PDCD1LG2;PDE
GO:0001823	mesonephros development	http://amigo.geneontology.org/amigo/term/GO:0001823	102	25	12.8112	1.95142	0.000675309	0.0117977	384;596;650;655;2246;2255;4070;4072;5076;5228;5979;6382;6492;6495;6943;7475;7484;54361;55083;116039;130497;168667;170690;255743;342184	OSR2;OSR1;BMPER;ADAMTS16;FGF1;FGF10;NPNT;FMN1;ARG2;TACSTD2;EPCAM;PAX2;PGF;WNT4;KIF26B;BCL2;RET;SDC1;SIM1;SIX1;BMP2;BMP7;TCF21;WNT6;WNT9B
GO:0002521	leukocyte differentiation	http://amigo.geneontology.org/amigo/term/GO:0002521	455	81	57.1479	1.41738	0.000676203	0.0117977	100;177;596;639;695;714;814;860;920;942;944;1015;1050;1230;1436;1794;1840;1880;1943;1958;2200;2207;2322;2353;2624;3059;3071;3111;3559;3569;3586;3589;3726;3815;3955;3958;4254;4914;5196;5336;6461;6504;6659;6688;6850;7226;7292;7305;7494;7535;8456;8581;8809;8	ADA;CDH17;TRIB1;LRRC17;CEBPA;BATF;TOB2;LILRB4;PGLYRP3;BATF2;CCR1;IL31RA;CD109;CSF1R;IL34;PIK3R6;NFAM1;AGER;DOCK2;DTX1;GPR183;EFNA2;EGR1;FBN1;FCER1G;FLT3;FOS;ZNF683;GATA2;CLEC4E;TBX21;HCLS1;NCKAP1L;HLA-DOA;IL2RA;IL6;IL10;IL11;JUNB;KIT;THEMIS;LFNG;LGALS3;KI
GO:0071363	cellular response to growth factor stimulus	http://amigo.geneontology.org/amigo/term/GO:0071363	605	103	75.9878	1.35548	0.000710907	0.0123625	94;285;383;650;655;860;1149;1277;1281;1524;1601;1634;1869;1906;1956;1958;2200;2201;2246;2250;2252;2255;2257;2264;2322;2324;2331;2353;2619;2660;2662;3036;3037;3077;3569;3586;4052;4053;4504;4804;4842;4914;5046;5076;5139;5156;5179;5781;5909;6272;6386;6424;65	POSTN;STMN2;FSTL1;CIDEA;COL1A1;COL3A1;TRIM71;CD109;DSG4;GDF7;CX3CR1;KLB;DAB2;DCN;BMPER;E2F1;EDN1;EGFR;EGR1;FBN1;FBN2;FGF1;FGF5;FGF7;FGF10;FGF12;FGFR4;PEG10;SULF1;FLT3;FLT4;FMOD;FOS;FLRT2;FLRT1;NPNT;BAMBI;GAS1;MSTN;GDF10;ANKRD1;ANGPT2;HAS1;HAS2;HFE;LRIT3;B
GO:0009612	response to mechanical stimulus	http://amigo.geneontology.org/amigo/term/GO:0009612	197	41	24.7431	1.65702	0.000711468	0.0123625	40;285;491;1277;1281;1301;1535;1634;1647;1906;1956;2115;2353;2354;3371;3569;3625;3726;3741;3776;3815;4792;4878;4914;5270;6323;6869;7057;7100;8997;10631;23349;27063;51311;63895;84189;117531;117532;125336;168507;342372	POSTN;TMC1;TMC2;LOXHD1;COL1A1;COL3A1;COL11A1;CYBA;DCN;GADD45A;PKD1L1;EDN1;EGFR;ETV1;PHF24;FOS;FOSB;ANKRD1;ANGPT2;TNC;PKD1L3;IL6;INHBB;JUNB;KCNA5;KCNK2;KIT;ASIC2;NFKBIA;NPPA;ATP2B2;NTRK1;TLR8;SERPINE2;SCN1A;PIEZO2;TACR1;THBS1;TLR5;SLITRK6;KALRN
GO:0052547	regulation of peptidase activity	http://amigo.geneontology.org/amigo/term/GO:0052547	383	70	48.1047	1.45516	0.00073262	0.0127042	330;710;718;1293;1378;1469;1470;1471;1474;1512;1612;1893;2149;2152;2192;2335;2810;3092;3569;3698;3699;3717;3827;3933;4504;4804;5023;5076;5104;5266;5268;5270;5271;5275;5345;5447;5627;5721;6622;7057;7078;7079;8626;8710;9314;9447;10406;25816;26998;27074;2715	WFDC2;WFDC12;COL6A3;ACVR1C;CD109;CR1;WFDC3;SERPINA12;CST1;CST2;CST3;CST6;WFDC5;CTSH;DAPK1;ECM1;F2R;F3;FBLN1;PI16;FN1;TNFAIP8;FETUB;LAMP3;CPAMD8;PCSK1N;SFN;PYCARD;HIP1;BIRC3;COL28A1;NEK5;IL6;ITIH2;ITIH3;JAK2;KNG1;LCN1;MT3;NGFR;P2RX1;PAX2;SERPINA5;LEF1;CRIM
GO:0043549	regulation of kinase activity	http://amigo.geneontology.org/amigo/term/GO:0043549	772	127	96.963	1.30978	0.000739958	0.0128055	113;116;134;136;177;284;595;641;650;655;728;920;1033;1050;1062;1139;1326;1436;1634;1636;1647;1815;1844;1857;1906;1908;1956;1991;2065;2069;2149;2246;2255;2268;2322;2357;2660;2810;2911;3071;3306;3480;3569;3717;3815;4254;4486;4504;4616;4914;5058;5156;5207;55	TRIB1;CDKN3;CEBPA;CENPE;NRG3;NPFFR2;GADD45G;PKIG;IRAK3;DUSP10;ADCY7;PIK3IP1;CHRNA7;ADCYAP1;HEXIM2;PIFO;MAP3K8;ADORA1;ADORA2B;CSF1R;RTN4RL1;PIK3R6;NEK10;DCN;ACE;GADD45A;AGER;DRD4;DUSP2;DVL3;EDN1;EDN3;EGFR;ELANE;NRK;ERBB3;EREG;F2R;FGD2;FGF1;FGF10;FGR;PPM1E;
GO:0034341	response to interferon-gamma	http://amigo.geneontology.org/amigo/term/GO:0034341	155	34	19.468	1.74646	0.000747964	0.0128168	199;361;942;1612;1613;1906;3055;3122;3394;3663;3717;4281;4360;4502;5724;6356;6357;6360;6362;6366;6369;6556;6622;7294;8651;8942;9021;9076;10062;10241;10379;10410;23521;58191	NR1H3;CALCOCO2;IRF9;IFITM3;DAPK1;DAPK3;EDN1;AIF1;RPL13A;HCK;HLA-DRA;IRF8;AQP4;IRF5;JAK2;MID1;MRC1;MT2A;PTAFR;CXCL16;CCL11;CCL13;CCL16;CCL18;CCL21;CCL24;SLC11A1;SNCA;TXK;SOCS1;KYNU;SOCS3;CLDN1;CD86
GO:0010839	negative regulation of keratinocyte proliferation	http://amigo.geneontology.org/amigo/term/GO:0010839	14	7	1.7584	3.9809	0.000748108	0.0128168	1515;1948;2810;6591;57152;83481;135228	CD109;CTSV;EFNB2;SFN;SLURP1;SNAI2;EPPK1
GO:0010919	regulation of inositol phosphate biosynthetic process	http://amigo.geneontology.org/amigo/term/GO:0010919	14	7	1.7584	3.9809	0.000748108	0.0128168	117;4923;5341;5724;5745;6622;51744	ADCYAP1R1;NTSR1;CD244;PLEK;PTAFR;PTH1R;SNCA
GO:0033008	positive regulation of mast cell activation involved in immune response	http://amigo.geneontology.org/amigo/term/GO:0033008	14	7	1.7584	3.9809	0.000748108	0.0128168	136;2207;2268;2624;6850;7535;8673	ADORA2B;FCER1G;FGR;GATA2;SYK;ZAP70;VAMP8
GO:0043306	positive regulation of mast cell degranulation	http://amigo.geneontology.org/amigo/term/GO:0043306	14	7	1.7584	3.9809	0.000748108	0.0128168	136;2207;2268;2624;6850;7535;8673	ADORA2B;FCER1G;FGR;GATA2;SYK;ZAP70;VAMP8
GO:0070838	divalent metal ion transport	http://amigo.geneontology.org/amigo/term/GO:0070838	410	74	51.4959	1.43701	0.000760224	0.0129938	117;481;488;489;491;596;774;776;779;781;783;844;920;1139;1230;1535;1812;1815;2149;2645;3077;3306;3351;3958;4504;4842;4878;4923;4988;5023;5142;5144;5336;6263;6366;6556;6622;7070;7178;7226;7439;8832;8913;9002;9914;11141;27091;27092;27112;54805;55532;55799;5	MRLN;IL1RAPL1;CHRNA7;GRIN3A;ADCYAP1R1;TMC1;TMC2;CCR1;LOXHD1;TMEM37;TRPM6;NIPAL1;CYBA;TRPV3;PKD1L1;DRD1;DRD4;DHRS7C;F2R;NALCN;GCK;CACNG5;CACNG4;FAM155B;HFE;HSPA2;HTR1B;PKD1L3;NIPAL4;LGALS3;MT3;ATP1B1;NOS1;NPPA;ATP2A2;ATP2A3;ATP2B2;NTSR1;OPRM1;P2RX1;PDE4B;P
GO:0009628	response to abiotic stimulus	http://amigo.geneontology.org/amigo/term/GO:0009628	1084	171	136.15	1.25597	0.000761481	0.0129938	40;94;100;134;177;199;285;366;481;491;595;596;641;650;655;844;929;1040;1139;1277;1281;1301;1520;1535;1543;1621;1634;1647;1803;1812;1831;1869;1906;1909;1956;1958;1978;1991;2115;2246;2277;2326;2353;2354;2515;2660;2911;2986;3000;3162;3163;3274;3306;3351;3371	ADA;CDS1;POSTN;RRH;ARPP21;GJB6;NPFFR2;MMP24;SLC38A3;DMC1;CHRNA7;TMC1;TMC2;LOXHD1;ACER1;WTIP;COL1A1;COL3A1;COL11A1;OSR1;ADORA1;COPS9;CTSS;CYBA;CYP1A1;DBH;TRPV3;DCN;GADD45A;PKD1L1;AGER;DPP4;DRD1;TSC22D3;E2F1;EDN1;EDNRA;EGFR;EGR1;EIF4EBP1;AIF1;ELANE;ETV1;FGF
GO:2001057	reactive nitrogen species metabolic process	http://amigo.geneontology.org/amigo/term/GO:2001057	70	19	8.79198	2.16106	0.000773135	0.0131664	199;384;1906;1956;2644;3043;3569;3586;3689;3717;4842;5447;5740;5806;6542;7097;7100;9314;23576	EDN1;EGFR;AIF1;DDAH1;GCHFR;HBB;IL6;IL10;ITGB2;JAK2;ARG2;NOS1;POR;PTGIS;PTX3;SLC7A2;TLR2;TLR5;KLF4
GO:0006816	calcium ion transport	http://amigo.geneontology.org/amigo/term/GO:0006816	364	67	45.7183	1.4655	0.000775322	0.0131774	117;481;488;489;491;596;774;776;779;781;783;844;920;1139;1230;1535;1812;1815;2149;2645;3306;3351;3958;4842;4878;4923;4988;5023;5142;5144;5336;6263;6366;6622;7070;7178;7226;7439;8832;8913;9002;9914;11141;27091;27092;27112;55799;58515;59283;64072;65267;8476	MRLN;IL1RAPL1;CHRNA7;GRIN3A;ADCYAP1R1;TMC1;TMC2;CCR1;LOXHD1;TMEM37;TRPM6;CYBA;TRPV3;PKD1L1;DRD1;DRD4;DHRS7C;F2R;NALCN;GCK;CACNG5;CACNG4;FAM155B;HSPA2;HTR1B;PKD1L3;LGALS3;ATP1B1;NOS1;NPPA;ATP2A2;ATP2A3;ATP2B2;NTSR1;OPRM1;P2RX1;PDE4B;PDE4D;PLCG2;CACNA2D3;SE
GO:0035296	regulation of tube diameter	http://amigo.geneontology.org/amigo/term/GO:0035296	126	29	15.8256	1.83248	0.000795206	0.0134618	40;116;134;136;185;1131;1621;1636;1812;1906;1907;1908;1909;1956;2149;2837;3162;3274;3351;3741;3764;3827;4842;4880;5023;5345;5724;6532;6869	CHRM3;ADCYAP1;ADORA1;ADORA2B;DBH;ACE;DRD1;AGTR1;EDN1;EDN2;EDN3;EDNRA;EGFR;F2R;UTS2R;HMOX1;HRH2;HTR1B;KCNA5;KCNJ8;KNG1;ASIC2;NOS1;NPPC;P2RX1;SERPINF2;PTAFR;SLC6A4;TACR1
GO:0097746	regulation of blood vessel diameter	http://amigo.geneontology.org/amigo/term/GO:0097746	126	29	15.8256	1.83248	0.000795206	0.0134618	40;116;134;136;185;1131;1621;1636;1812;1906;1907;1908;1909;1956;2149;2837;3162;3274;3351;3741;3764;3827;4842;4880;5023;5345;5724;6532;6869	CHRM3;ADCYAP1;ADORA1;ADORA2B;DBH;ACE;DRD1;AGTR1;EDN1;EDN2;EDN3;EDNRA;EGFR;F2R;UTS2R;HMOX1;HRH2;HTR1B;KCNA5;KCNJ8;KNG1;ASIC2;NOS1;NPPC;P2RX1;SERPINF2;PTAFR;SLC6A4;TACR1
GO:0086001	cardiac muscle cell action potential	http://amigo.geneontology.org/amigo/term/GO:0086001	65	18	8.16398	2.20481	0.000814436	0.0137601	481;488;610;776;781;783;2257;3741;3762;3764;3781;6323;6327;8913;10021;23171;30819;55800	HCN4;FGF12;GPD1L;KCNIP2;KCNA5;KCNJ5;KCNJ8;KCNN2;ATP1B1;ATP2A2;SCN3B;HCN2;SCN1A;SCN2B;CACNA1D;CACNA2D1;CACNB2;CACNA1G
GO:0051960	regulation of nervous system development	http://amigo.geneontology.org/amigo/term/GO:0051960	760	125	95.4558	1.30951	0.000818715	0.0138051	40;116;406;596;627;650;655;869;1002;1123;1272;1281;1524;1620;1809;1826;1840;1857;1880;2042;2048;2331;2335;2535;2624;2670;3213;3400;3569;3815;3897;4009;4035;4131;4504;4613;4804;4842;4897;4914;4988;5058;5076;5080;5270;5818;5909;5979;6014;6495;6532;6585;6622	CDH4;OLFM1;BAIAP2;SEMA4B;NRG3;PLK2;STMN2;IL1RAPL1;DUSP10;CHN1;ADCYAP1;CNTN1;COL3A1;SLITRK4;GDF7;CNTN4;CX3CR1;LINGO2;BRINP1;DPYSL3;DSCAM;DTX1;DVL3;GPR183;EPHA3;EPHB2;INPP5F;FSTL4;ADGRL3;FMOD;CUX2;FN1;HEY2;FLRT2;FLRT1;FZD2;NEGR1;TENM4;SLITRK5;GATA2;GFAP;ANK
GO:0010001	glial cell differentiation	http://amigo.geneontology.org/amigo/term/GO:0010001	180	38	22.6079	1.68082	0.000825092	0.0138758	177;650;1812;1840;1956;1959;2065;2250;2255;2670;3400;4504;4613;5076;5080;5270;5354;5781;6285;6659;6663;6900;7097;7161;7732;7852;10319;10893;11221;26011;26227;27242;28999;51176;53616;57211;79152;92737	LAMC3;MMP24;DUSP10;AGER;DRD1;DTX1;EGFR;EGR2;ERBB3;FGF5;FGF10;TENM4;PHGDH;GFAP;TNFRSF21;KLF15;ID4;MT3;MYCN;PAX2;PAX6;LEF1;SERPINE2;PLP1;ADAM22;ADGRG6;PTPN11;S100B;BMP2;SOX4;SOX10;CNTN2;TLR2;TP73;RNF112;CXCR4;FA2H;DNER
GO:0032874	positive regulation of stress-activated MAPK cascade	http://amigo.geneontology.org/amigo/term/GO:0032874	138	31	17.3328	1.78852	0.000826153	0.0138758	177;650;1647;1857;1906;2324;4281;4616;4986;5058;5345;6366;6386;6504;6850;7042;7074;7164;7477;9064;10912;10913;29108;29969;51384;55504;60401;64127;79444;203447;221472	GADD45G;EDAR;GADD45A;AGER;DVL3;EDN1;NRK;FGD2;FLT4;PYCARD;MDFIC;MID1;GADD45B;OPRK1;PAK1;WNT16;SERPINF2;TNFRSF19;EDA2R;CCL21;SDCBP;NOD2;BMP2;SLAMF1;SYK;TGFB2;TIAM1;TPD52L1;WNT7B;BIRC7;MAP3K6
GO:0003018	vascular process in circulatory system	http://amigo.geneontology.org/amigo/term/GO:0003018	156	34	19.5936	1.73526	0.000843285	0.0141358	40;116;134;136;185;284;1131;1621;1636;1812;1906;1907;1908;1909;1956;2149;2837;3043;3162;3274;3351;3741;3764;3827;4842;4878;4880;5023;5139;5345;5724;6532;6869;7082	CHRM3;ADCYAP1;ADORA1;ADORA2B;DBH;ACE;DRD1;AGTR1;EDN1;EDN2;EDN3;EDNRA;EGFR;F2R;UTS2R;ANGPT1;HBB;HMOX1;HRH2;HTR1B;KCNA5;KCNJ8;KNG1;ASIC2;NOS1;NPPA;NPPC;P2RX1;PDE3A;SERPINF2;PTAFR;SLC6A4;TACR1;TJP1
GO:0002683	negative regulation of immune system process	http://amigo.geneontology.org/amigo/term/GO:0002683	352	65	44.2111	1.47022	0.000845025	0.0141372	100;116;134;284;639;695;710;714;722;929;942;1281;1378;1831;1840;2200;2207;2615;2624;3077;3111;3162;3559;3586;3620;3958;4254;4792;5196;6223;6366;6504;7009;7042;7043;7057;7070;7105;7292;7430;8654;8832;9935;10062;10221;10234;10766;11006;11213;11221;11326;272	ADA;NR1H3;TRIB1;LRRC17;TOB2;LILRB4;IRAK3;DUSP10;VSIG4;PGLYRP3;ADCYAP1;HIST4H4;COL3A1;IL31RA;ADORA1;CR1;TSC22D3;DTX1;FBN1;FCER1G;LRRC32;GATA2;C5AR2;TNFRSF21;ANGPT1;GPR171;HFE;HLA-DOA;HMOX1;CLEC4G;IL2RA;IL10;IDO1;LGALS3;KITLG;NRARP;NFKBIA;GAL;PF4;RPS19;CCL2
GO:0050891	multicellular organismal water homeostasis	http://amigo.geneontology.org/amigo/term/GO:0050891	60	17	7.53598	2.25584	0.000848736	0.0141716	113;242;361;1364;2312;2810;3037;3848;3868;4645;8626;8692;9076;26154;56603;59344;388698	ADCY7;CLDN4;FLG;ALOX12B;ABCA12;SFN;HAS2;AQP4;KRT1;KRT16;FLG2;MYO5B;CYP26B1;ALOXE3;TP63;HYAL2;CLDN1
GO:0019058	viral life cycle	http://amigo.geneontology.org/amigo/term/GO:0019058	445	79	55.8919	1.41344	0.000850551	0.0141742	290;596;920;942;1378;1508;1803;1948;1949;2494;3838;3921;4340;4360;5125;5288;5359;5806;5818;6130;6133;6134;6136;6142;6144;6152;6155;6159;6160;6161;6164;6167;6168;6170;6171;6175;6176;6189;6193;6201;6202;6206;6207;6208;6210;6222;6223;6224;6227;6229;6230;6232	RNF103-CHMP3;IFITM3;RPL35;CR1;CTSB;DPP4;EFNB2;EFNB3;HS3ST5;RPL13A;NR5A2;POU2F3;LAMP3;TRIM59;ANPEP;MDFIC;CD209;CLEC4G;KPNA2;RPSA;MOG;MRC1;LEF1;PCSK5;PIK3C2G;PLSCR1;PTX3;NECTIN1;BCL2;RPL7A;RPL9;RPL10;RPL12;RPL18A;RPL21;RPL24;RPL27;RPL29;RPL31;RPL32;RPL34;RP
GO:0048659	smooth muscle cell proliferation	http://amigo.geneontology.org/amigo/term/GO:0048659	115	27	14.444	1.86929	0.000859921	0.0143025	199;1535;1839;1906;1956;1991;2069;3162;3351;3486;3569;3570;3586;3717;4880;4883;5058;5345;5724;6869;7043;7057;8013;8997;9314;9927;10221	TRIB1;CYBA;HBEGF;EDN1;EGFR;AIF1;ELANE;EREG;HMOX1;HTR1B;IGFBP3;IL6;IL6R;IL10;JAK2;NPPC;NPR3;PAK1;SERPINF2;PTAFR;TACR1;TGFB3;THBS1;NR4A3;KALRN;KLF4;MFN2
GO:0031532	actin cytoskeleton reorganization	http://amigo.geneontology.org/amigo/term/GO:0031532	87	22	10.9272	2.01333	0.000886071	0.0147088	1436;1515;1613;2252;2255;3055;3059;3645;3815;5058;5156;5341;7226;7430;9024;10129;10458;29984;54857;55561;64098;221692	FRY;BAIAP2;CSF1R;CTSV;DAPK3;PHACTR1;FGF7;FGF10;RHOD;HCK;HCLS1;INSRR;KIT;PAK1;PDGFRA;PLEK;GDPD2;CDC42BPG;PARVG;TRPM2;EZR;BRSK2
GO:0007160	cell-matrix adhesion	http://amigo.geneontology.org/amigo/term/GO:0007160	193	40	24.2407	1.65011	0.000893326	0.0148005	87;94;596;780;1281;1307;1308;1613;1842;2042;2335;3683;3689;5328;6281;6366;6614;7057;7070;7074;7424;9480;10516;10631;10855;10894;22801;25992;27076;29984;50509;51057;54361;54749;64098;84962;90102;255743;340706;342184	FBLN5;POSTN;HPSE;LYVE1;COL3A1;COL16A1;COL17A1;DAPK3;ECM2;EPHA3;ITGA11;FN1;NPNT;SNED1;LYPD3;RHOD;VWA2;FMN1;ITGAL;ITGB2;COL5A3;WDPCP;PLAU;WNT4;EPDR1;BCL2;S100A10;CCL21;PARVG;SIGLEC1;THBS1;THY1;TIAM1;VEGFC;DDR1;AJUBA;ACTN1;PHLDB2;ACVRL1;ONECUT2
GO:0061572	actin filament bundle organization	http://amigo.geneontology.org/amigo/term/GO:0061572	127	29	15.9512	1.81805	0.000909208	0.0150345	87;199;1809;3936;4070;4739;5058;5341;5345;6281;6624;6869;7043;7430;10458;11346;22843;23671;29984;50507;50944;51474;54361;56776;56907;79933;90102;90167;221692	BAIAP2;SYNPO;DPYSL3;AIF1;PHACTR1;PPM1E;TMEFF2;RHOD;LCP1;TACSTD2;NEDD9;NOX4;PAK1;SHANK1;LIMA1;PLEK;SERPINF2;WNT4;FMN2;SPIRE1;S100A10;FSCN1;TACR1;TGFB3;EZR;SYNPO2L;ACTN1;PHLDB2;FRMD7
GO:0002673	regulation of acute inflammatory response	http://amigo.geneontology.org/amigo/term/GO:0002673	71	19	8.91758	2.13062	0.000933303	0.0153734	116;134;695;710;718;719;722;728;729;730;735;1378;2207;2867;3569;5627;9180;27202;55061	ADCYAP1;ADORA1;CR1;FCER1G;C5AR2;FFAR2;IL6;SUSD4;PROS1;BTK;SERPING1;C3;C3AR1;C4BPA;C5AR1;C6;C7;C9;OSMR
GO:0007215	glutamate receptor signaling pathway	http://amigo.geneontology.org/amigo/term/GO:0007215	71	19	8.91758	2.13062	0.000933303	0.0153734	1201;1612;2891;2892;2893;2894;2898;2905;2911;2915;2918;4988;27091;27092;50944;59283;81831;116443;729993	GRIN3A;CLN3;DAPK1;CACNG5;CACNG4;GRIA2;GRIA3;GRIA4;GRID1;GRIK2;GRIN2C;GRM1;GRM5;GRM8;OPRM1;SHANK1;CACNG8;SHISA9;NETO2
GO:0070304	positive regulation of stress-activated protein kinase signaling cascade	http://amigo.geneontology.org/amigo/term/GO:0070304	139	31	17.4584	1.77565	0.000937876	0.015419	177;650;1647;1857;1906;2324;4281;4616;4986;5058;5345;6366;6386;6504;6850;7042;7074;7164;7477;9064;10912;10913;29108;29969;51384;55504;60401;64127;79444;203447;221472	GADD45G;EDAR;GADD45A;AGER;DVL3;EDN1;NRK;FGD2;FLT4;PYCARD;MDFIC;MID1;GADD45B;OPRK1;PAK1;WNT16;SERPINF2;TNFRSF19;EDA2R;CCL21;SDCBP;NOD2;BMP2;SLAMF1;SYK;TGFB2;TIAM1;TPD52L1;WNT7B;BIRC7;MAP3K6
GO:0052548	regulation of endopeptidase activity	http://amigo.geneontology.org/amigo/term/GO:0052548	360	66	45.2159	1.45966	0.00094085	0.0154382	330;710;718;1293;1378;1469;1470;1471;1474;1512;1612;2149;2152;2810;3092;3569;3698;3699;3717;3827;3933;4504;4804;5023;5076;5104;5266;5268;5270;5271;5275;5345;5447;5627;5721;6622;7057;7078;7079;8626;8710;9314;9447;10406;25816;26998;27074;27151;27344;29108;5	WFDC2;WFDC12;COL6A3;ACVR1C;CD109;CR1;WFDC3;SERPINA12;CST1;CST2;CST3;CST6;WFDC5;CTSH;DAPK1;F2R;F3;TNFAIP8;FETUB;LAMP3;CPAMD8;PCSK1N;SFN;PYCARD;HIP1;BIRC3;COL28A1;NEK5;IL6;ITIH2;ITIH3;JAK2;KNG1;LCN1;MT3;NGFR;P2RX1;PAX2;SERPINA5;LEF1;CRIM1;PI3;SERPINB5;SERPI
GO:0060993	kidney morphogenesis	http://amigo.geneontology.org/amigo/term/GO:0060993	93	23	11.6808	1.96905	0.000952765	0.0156038	596;650;655;2246;2255;4070;5076;5228;6495;6659;6943;7475;7477;7484;54361;55083;79191;79192;130497;153572;170690;255743;342184	OSR1;IRX2;ADAMTS16;FGF1;FGF10;NPNT;FMN1;TACSTD2;PAX2;PGF;WNT4;KIF26B;BCL2;SIX1;BMP2;BMP7;SOX4;TCF21;WNT6;WNT7B;WNT9B;IRX3;IRX1
GO:0071495	cellular response to endogenous stimulus	http://amigo.geneontology.org/amigo/term/GO:0071495	1190	185	149.464	1.23776	0.000955538	0.0156193	94;113;116;185;199;338;366;383;406;434;534;610;641;650;655;688;860;999;1080;1149;1277;1281;1307;1508;1512;1520;1524;1535;1583;1601;1812;1869;1906;1956;1958;1978;2099;2200;2201;2207;2246;2250;2252;2255;2257;2264;2274;2322;2331;2350;2353;2354;2494;2562;2645	HCN4;NR1H3;BAIAP2;POSTN;CFTR;NPFFR2;STMN2;FSTL1;ADCY7;CIDEA;FBXO32;ADCYAP1;COL1A1;COL3A1;COL16A1;TRIM71;CD109;SERPINA12;DSG4;CTSB;CTSH;GDF7;CTSS;CX3CR1;KLB;CYBA;CYP11A1;DAB2;BMPER;DRD1;AGTR1;E2F1;EDN1;EGFR;EGR1;EIF4EBP1;AIF1;ESR1;FBN1;FBN2;FCER1G;FGF1;FGF
GO:0070482	response to oxygen levels	http://amigo.geneontology.org/amigo/term/GO:0070482	308	58	38.6847	1.4993	0.000965354	0.0157496	94;100;134;177;285;481;596;650;655;1139;1277;1535;1543;1803;1869;1906;1909;1958;1978;2277;3162;3163;3741;3776;3939;4504;4842;4878;4880;5058;5105;5179;5228;5244;5328;5740;6285;6532;7009;7042;7043;7049;7057;7097;7424;7852;10631;27063;50507;51129;51378;54541	ADA;POSTN;CHRNA7;WTIP;COL1A1;ADORA1;CYBA;CYP1A1;AGER;DPP4;E2F1;EDN1;EDNRA;EGR1;EIF4EBP1;VEGFD;ANKRD1;ANGPT2;HMOX1;HMOX2;KCNA5;KCNK2;LDHA;MT3;ATP1B1;NOS1;NPPA;NPPC;NOX4;PAK1;PCK1;ANGPTL4;ANGPT4;PENK;PGF;ABCB4;PLAU;DDIT4;FMN2;PTGIS;BCL2;S100B;BMP2;SLC6A4;BM
GO:0043299	leukocyte degranulation	http://amigo.geneontology.org/amigo/term/GO:0043299	66	18	8.28958	2.1714	0.000990426	0.0161279	136;306;695;2207;2268;2624;3055;3162;3815;5473;5724;6850;7535;8013;8673;8832;50487;84106	ADORA2B;FCER1G;FGR;GATA2;HCK;ANXA3;HMOX1;KIT;PLA2G3;PPBP;PTAFR;SYK;BTK;ZAP70;NR4A3;PRAM1;VAMP8;CD84
GO:0006402	mRNA catabolic process	http://amigo.geneontology.org/amigo/term/GO:0006402	219	44	27.5063	1.59963	0.00100204	0.0162551	3921;6130;6133;6134;6136;6142;6144;6152;6155;6159;6160;6161;6164;6167;6168;6170;6171;6175;6176;6189;6193;6201;6202;6206;6207;6208;6210;6222;6223;6224;6227;6229;6230;6232;6234;6235;9349;11224;23521;25819;79899;154197;197135;342977	RPL35;PNLDC1;PATL2;RPL13A;NOCT;NANOS3;RPSA;RPL7A;RPL9;RPL10;RPL12;RPL18A;RPL21;RPL24;RPL27;RPL29;RPL31;RPL32;RPL34;RPL37;RPL37A;RPL39;RPL41;RPLP0;RPLP1;RPS3A;RPS5;RPS7;RPS8;RPS12;RPS13;RPS14;RPS15A;RPS18;RPS19;RPS20;RPS21;RPS24;RPS25;RPS27;RPS28;RPS29;PRR
GO:0045216	cell-cell junction organization	http://amigo.geneontology.org/amigo/term/GO:0045216	219	44	27.5063	1.59963	0.00100204	0.0162551	87;94;596;999;1002;1004;1005;1007;1008;1015;1307;1436;1613;1636;1828;2042;2706;5818;6281;6591;6624;7042;7043;7057;7070;7082;9076;9971;11187;23136;29984;50855;51057;54361;57493;57863;80139;81607;84962;90102;129446;151306;153562;342184	CDH4;CDH6;CDH7;CDH9;CDH10;CDH17;PKP3;XIRP2;COL16A1;CSF1R;GPBAR1;MARVELD2;DAPK3;ACE;DSG1;EPHA3;EPB41L3;GJB2;RHOD;FMN1;PARD6A;WDPCP;WNT4;HEG1;CADM3;NECTIN1;BCL2;S100A10;SNAI2;FSCN1;TGFB2;TGFB3;THBS1;THY1;TJP1;ZNF703;NECTIN4;AJUBA;ACTN1;PHLDB2;CLDN1;ACVRL1;N
GO:0031589	cell-substrate adhesion	http://amigo.geneontology.org/amigo/term/GO:0031589	302	57	37.9311	1.50272	0.00100439	0.0162623	87;94;284;285;596;780;1277;1281;1307;1308;1613;1842;2042;2192;2335;3037;3683;3689;3717;4070;5212;5328;6281;6366;6614;7057;7070;7074;7424;9480;10085;10516;10562;10631;10855;10894;22801;25992;27076;29984;50509;51057;51330;54361;54749;64094;64098;80725;83706	EDIL3;FBLN5;OLFM4;POSTN;HPSE;LYVE1;COL1A1;COL3A1;COL16A1;COL17A1;COL26A1;DAPK3;ECM2;EPHA3;FBLN1;ITGA11;FN1;NPNT;SNED1;LYPD3;ANGPT1;ANGPT2;RELL2;RHOD;HAS2;VWA2;FMN1;ITGAL;ITGB2;JAK2;VWC2;TACSTD2;COL5A3;WDPCP;TNFRSF12A;VIT;PLAU;WNT4;EPDR1;BCL2;S100A10;CCL21
GO:0022409	positive regulation of cell-cell adhesion	http://amigo.geneontology.org/amigo/term/GO:0022409	238	47	29.8927	1.57229	0.00101232	0.0163598	100;177;199;655;919;920;923;942;1326;1803;1948;1949;1991;3037;3071;3109;3122;3559;3569;3586;4651;5058;5345;5724;5781;6366;6461;6504;6850;7070;7292;7494;7535;8013;8876;9308;9402;10148;29108;51744;55083;64127;79679;80380;84433;115650;146850	ADA;EBI3;TNFRSF13C;MAP3K8;PIK3R6;AGER;DPP4;EFNB2;EFNB3;AIF1;ELANE;PYCARD;HAS2;NCKAP1L;HLA-DMB;HLA-DRA;IL2RA;IL6;IL10;MYO10;PAK1;CD244;SERPINF2;KIF26B;PTAFR;PTPN11;CCL21;NOD2;SHB;SLAMF1;BMP7;SYK;THY1;TNFSF4;XBP1;ZAP70;VTCN1;NR4A3;PDCD1LG2;CARD11;VNN1;CD247
GO:0002043	blood vessel endothelial cell proliferation involved in sprouting angiogenesis	http://amigo.geneontology.org/amigo/term/GO:0002043	11	6	1.3816	4.3428	0.00102429	0.0164909	94;4804;26051;54567;168667;441478	BMPER;PPP1R16B;NRARP;NGFR;DLL4;ACVRL1
GO:0021554	optic nerve development	http://amigo.geneontology.org/amigo/term/GO:0021554	11	6	1.3816	4.3428	0.00102429	0.0164909	2048;3737;5076;6152;84233;89797	EPHB2;KCNA2;PAX2;RPL24;TMEM126A;NAV2
GO:0006909	phagocytosis	http://amigo.geneontology.org/amigo/term/GO:0006909	213	43	26.7527	1.60731	0.00102773	0.0165096	134;199;306;718;722;919;929;1535;1794;1991;2207;2212;2214;2220;2268;2624;3055;3071;3394;3683;3689;4035;4240;4651;5058;5336;5806;6504;6556;6850;7057;7454;8547;8685;9936;10062;10095;10458;10562;29108;54209;54734;64581	NR1H3;ARPC1B;BAIAP2;OLFM4;ADORA1;CYBA;DOCK2;AIF1;ELANE;FCER1G;FCGR2A;FCGR3A;FCN2;FGR;GATA2;PYCARD;HCK;ANXA3;NCKAP1L;IRF8;ITGAL;ITGB2;LRP1;MFGE8;MYO10;PAK1;PLCG2;TREM2;RAB39A;PTX3;CLEC7A;SLAMF1;SLC11A1;SYK;THBS1;C3;C4BPA;WAS;FCN3;MARCO;CD247;CD14;CD302
GO:0042493	response to drug	http://amigo.geneontology.org/amigo/term/GO:0042493	401	72	50.3655	1.42955	0.00102931	0.0165096	100;117;123;383;590;595;596;942;999;1277;1317;1535;1543;1580;1812;1857;1906;1956;2027;2203;2353;2354;2837;3071;3351;3569;3586;3726;3939;4015;4257;4502;4504;4837;4842;4880;4914;4982;5139;5142;5205;5228;5244;5447;5979;6142;6531;6532;6565;6622;6716;6720;6833	ADA;CCNO;ABCA8;SLC46A1;ADCYAP1R1;PLIN2;COL1A1;SLC31A1;CYBA;CYP1A1;CYP4B1;DRD1;DVL3;EDN1;EGFR;ENO3;FBP1;PPM1E;FOS;FOSB;ANKRD1;UTS2R;NCKAP1L;HTR1B;IL6;IL10;JUNB;ARG1;LDHA;LOX;MGST1;MT2A;MT3;NNMT;NOS1;NPPC;NTRK1;TNFRSF11B;GAL;PDE3A;PDE4B;ATP8B1;PGF;ABCB4;POR
GO:0061333	renal tubule morphogenesis	http://amigo.geneontology.org/amigo/term/GO:0061333	77	20	9.67118	2.068	0.00104203	0.0166472	596;650;2246;4070;5076;5228;6495;6943;7475;7484;8549;54361;55083;79191;79192;130497;153572;170690;255743;342184	OSR1;IRX2;ADAMTS16;FGF1;NPNT;FMN1;TACSTD2;PAX2;PGF;WNT4;KIF26B;BCL2;SIX1;BMP2;TCF21;WNT6;WNT9B;IRX3;IRX1;LGR5
GO:0072028	nephron morphogenesis	http://amigo.geneontology.org/amigo/term/GO:0072028	77	20	9.67118	2.068	0.00104203	0.0166472	596;650;655;2246;4070;5076;5228;6495;6943;7475;7484;54361;55083;79191;79192;130497;153572;170690;255743;342184	OSR1;IRX2;ADAMTS16;FGF1;NPNT;FMN1;TACSTD2;PAX2;PGF;WNT4;KIF26B;BCL2;SIX1;BMP2;BMP7;TCF21;WNT6;WNT9B;IRX3;IRX1
GO:0001656	metanephros development	http://amigo.geneontology.org/amigo/term/GO:0001656	88	22	11.0528	1.99045	0.00104374	0.0166472	596;655;1512;1958;2200;2255;5076;5156;5979;6495;6943;7477;7484;54361;55083;79191;79192;116039;130497;153572;157506;342184	OSR2;OSR1;CTSH;IRX2;RDH10;EGR1;FBN1;FGF10;FMN1;PAX2;PDGFRA;WNT4;KIF26B;BCL2;RET;SIX1;BMP7;TCF21;WNT7B;WNT9B;IRX3;IRX1
GO:0001504	neurotransmitter uptake	http://amigo.geneontology.org/amigo/term/GO:0001504	27	10	3.39119	2.94882	0.00105935	0.0168169	1812;1815;2670;2752;4842;6531;6532;6622;9899;9900	DRD1;DRD4;GFAP;GLUL;NOS1;SLC6A3;SLC6A4;SNCA;SV2B;SV2A
GO:0045987	positive regulation of smooth muscle contraction	http://amigo.geneontology.org/amigo/term/GO:0045987	27	10	3.39119	2.94882	0.00105935	0.0168169	100;1131;1906;1907;2149;5724;6869;60675;93649;255743	ADA;CHRM3;EDN1;EDN2;F2R;NPNT;PTAFR;PROK2;TACR1;MYOCD
GO:0042698	ovulation cycle	http://amigo.geneontology.org/amigo/term/GO:0042698	105	25	13.188	1.89567	0.00106028	0.0168169	116;596;1956;1958;2069;2099;2660;3036;3037;3625;3815;3955;4254;4327;4986;4988;5156;5798;7042;7043;7079;7226;11144;63951;346673	DMC1;ADCYAP1;EGFR;EGR1;EREG;ESR1;MSTN;HAS1;HAS2;STRA8;INHBB;KIT;LFNG;KITLG;MMP19;OPRK1;OPRM1;PDGFRA;PTPRN;BCL2;DMRTA1;TGFB2;TGFB3;TIMP4;TRPM2
GO:0031960	response to corticosteroid	http://amigo.geneontology.org/amigo/term/GO:0031960	158	34	19.8448	1.7133	0.00106637	0.0168823	116;199;306;374;383;590;595;596;1277;1515;1535;1906;1956;1978;2322;2353;2354;2660;3351;3569;3586;5106;5207;5244;5724;6285;6382;7477;9076;23205;54541;114907;121278;266743	FBXO32;ADCYAP1;TPH2;COL1A1;CTSV;CYBA;EDN1;EGFR;EIF4EBP1;AIF1;ACSBG1;FLT3;FOS;FOSB;MSTN;NPAS4;ANXA3;HTR1B;IL6;IL10;AREG;ARG1;PCK2;PFKFB1;ABCB4;DDIT4;PTAFR;BCHE;CCND1;BCL2;S100B;SDC1;WNT7B;CLDN1
GO:0002886	regulation of myeloid leukocyte mediated immunity	http://amigo.geneontology.org/amigo/term/GO:0002886	41	13	5.14959	2.52447	0.00108318	0.0170851	136;695;718;2207;2268;2624;3162;5724;6850;7535;8673;8832;84106	ADORA2B;FCER1G;FGR;GATA2;HMOX1;PTAFR;SYK;BTK;C3;ZAP70;PRAM1;VAMP8;CD84
GO:0032570	response to progesterone	http://amigo.geneontology.org/amigo/term/GO:0032570	41	13	5.14959	2.52447	0.00108318	0.0170851	1364;1828;2353;2354;2706;6720;6869;7042;7043;7057;7097;10062;79820	NR1H3;CLDN4;DSG1;FOS;FOSB;GJB2;SREBF1;TACR1;TGFB2;TGFB3;THBS1;TLR2;CATSPERB
GO:0038083	peptidyl-tyrosine autophosphorylation	http://amigo.geneontology.org/amigo/term/GO:0038083	46	14	5.77759	2.42316	0.00110919	0.0173878	695;780;1636;1956;2268;2444;3055;3480;3717;6098;6850;7294;7535;55359	ACE;EGFR;FGR;FRK;HCK;IGF1R;JAK2;STYK1;ROS1;SYK;BTK;TXK;ZAP70;DDR1
GO:0002580	regulation of antigen processing and presentation of peptide or polysaccharide antigen via MHC class II	http://amigo.geneontology.org/amigo/term/GO:0002580	5	4	0.627999	6.36944	0.00111661	0.0173878	3111;7057;29108;54209	PYCARD;HLA-DOA;TREM2;THBS1
GO:0045542	positive regulation of cholesterol biosynthetic process	http://amigo.geneontology.org/amigo/term/GO:0045542	5	4	0.627999	6.36944	0.00111661	0.0173878	2246;5447;6720;9619	FGF1;POR;SREBF1;ABCG1
GO:0072047	proximal/distal pattern formation involved in nephron development	http://amigo.geneontology.org/amigo/term/GO:0072047	5	4	0.627999	6.36944	0.00111661	0.0173878	79191;79192;130497;153572	OSR1;IRX2;IRX3;IRX1
GO:0072081	specification of nephron tubule identity	http://amigo.geneontology.org/amigo/term/GO:0072081	5	4	0.627999	6.36944	0.00111661	0.0173878	79191;79192;130497;153572	OSR1;IRX2;IRX3;IRX1
GO:0072162	metanephric mesenchymal cell differentiation	http://amigo.geneontology.org/amigo/term/GO:0072162	5	4	0.627999	6.36944	0.00111661	0.0173878	5076;6943;54361;130497	OSR1;PAX2;WNT4;TCF21
GO:0098703	calcium ion import across plasma membrane	http://amigo.geneontology.org/amigo/term/GO:0098703	5	4	0.627999	6.36944	0.00111661	0.0173878	781;7226;27112;728215	FAM155B;TRPM2;FAM155A;CACNA2D1
GO:0050807	regulation of synapse organization	http://amigo.geneontology.org/amigo/term/GO:0050807	117	27	14.6952	1.83734	0.00113499	0.0176419	40;627;869;2048;3586;3587;4914;5818;6495;6585;6622;8292;9148;9369;23284;23316;23768;23769;26050;54674;64084;64101;84189;84631;139065;158038;375790	SLITRK4;LINGO2;EPHB2;ADGRL3;CUX2;FLRT2;FLRT1;SLITRK5;IL10;IL10RA;AGRN;ASIC2;NTRK1;LRRN3;NECTIN1;BDNF;CLSTN2;LRRC4;SIX1;SLIT1;SNCA;COLQ;SLITRK6;SLITRK2;CBLN1;NEURL1;NRXN3
GO:0009187	cyclic nucleotide metabolic process	http://amigo.geneontology.org/amigo/term/GO:0009187	183	38	22.9847	1.65327	0.00114078	0.0176996	49;113;116;117;136;491;1812;1815;1906;1909;2535;2696;2774;2918;2986;3000;3351;4842;4878;4880;4883;4988;5139;5142;5144;5196;6014;7057;8654;9568;10886;10900;11163;50940;53836;56246;57211;283383	NPFFR2;RUNDC3A;NUDT4;ADCY7;ADCYAP1;ADCYAP1R1;ADORA2B;DRD1;DRD4;EDN1;EDNRA;FZD2;GIPR;GNAL;ADGRD1;GRM8;GUCY2F;GUCY2D;HTR1B;NOS1;NPPA;NPPC;NPR3;ACR;ATP2B2;OPRM1;PDE11A;PDE3A;PDE4B;PDE4D;PF4;GPR87;MRAP;ADGRG6;RIT2;THBS1;PDE5A;GABBR2
GO:0043086	negative regulation of catalytic activity	http://amigo.geneontology.org/amigo/term/GO:0043086	809	131	101.61	1.28924	0.00115178	0.017838	116;306;330;341;636;655;710;718;1050;1201;1293;1378;1469;1470;1471;1474;1634;1647;1815;1844;1893;2644;2660;2810;3071;3480;3569;3698;3699;3827;3933;4504;4616;4804;4842;4883;4988;5076;5104;5266;5268;5270;5271;5275;5345;5447;5502;5627;5721;5799;5806;5999;627	MRLN;FRY;FARP1;TRIB1;WFDC2;CEBPA;NES;IQGAP2;PKIG;IRAK3;DUSP10;PIK3IP1;ADCYAP1;PHACTR3;CLN3;HEXIM2;WFDC12;COL6A3;CD109;CR1;WFDC3;SERPINA12;PPP1R36;RTN4RL1;CST1;CST2;CST3;CST6;WFDC5;DCN;GADD45A;DRD4;DUSP2;ECM1;PI16;PHACTR1;PPM1E;RIMBP2;FLRT2;FLRT1;TNFAIP8;G
GO:0001945	lymph vessel development	http://amigo.geneontology.org/amigo/term/GO:0001945	23	9	2.88879	3.11549	0.00119349	0.0184506	94;1948;2324;6850;6899;7424;10630;22846;57493	PDPN;EFNB2;VASH1;FLT4;HEG1;SYK;TBX1;VEGFC;ACVRL1
GO:0015711	organic anion transport	http://amigo.geneontology.org/amigo/term/GO:0015711	430	76	54.0079	1.4072	0.00119855	0.0184571	123;134;341;366;383;761;763;765;771;1080;1201;1636;1815;1906;2172;2350;3039;3043;3933;4547;4923;5172;5205;5244;5320;5322;6005;6505;6510;6511;6512;6513;6529;6536;6542;6556;6579;6622;6850;7057;7439;8497;9056;9498;9619;9971;10560;10599;10630;10861;10991;1130	SLC19A2;SLCO1B1;PDPN;CFTR;SLC26A1;SLC38A3;SLCO2B1;SLC46A1;CLN3;PLIN2;OSR1;EMB;ADORA1;PQLC2L;SLC36A2;PRELID2;SLC7A13;ACE;DRD4;EDN1;SLC36A1;FABP6;SLC16A9;SLC7A8;FOLR2;CA14;SLC7A11;SLC17A8;ABCA12;SLCO4A1;HBA1;HBB;APOC1;AQP9;ARG1;SLC6A17;LCN1;MTTP;NTSR1;PLA2G
GO:0006820	anion transport	http://amigo.geneontology.org/amigo/term/GO:0006820	566	96	71.0894	1.35041	0.00119996	0.0184571	123;134;341;366;383;761;763;765;771;1080;1187;1201;1636;1815;1906;2172;2350;2556;2559;2562;2563;2564;2743;3039;3043;3933;4547;4923;5172;5205;5244;5320;5322;5724;6005;6098;6424;6505;6510;6511;6512;6513;6529;6536;6542;6556;6579;6622;6833;6850;7038;7057;7439	SLC19A2;SLCO1B1;PDPN;CFTR;SLC26A1;SLC38A3;SLCO2B1;SLC46A1;CLCNKA;CLN3;PLIN2;OSR1;EMB;ADORA1;PQLC2L;SLC36A2;PRELID2;SLC7A13;ACE;DRD4;EDN1;SLC36A1;FABP6;SLC37A2;SLC16A9;SLC7A8;FOLR2;CA14;SLC7A11;SLC17A8;GABRA3;GABRA6;GABRB3;GABRD;GABRE;ABCA12;GLRB;SLCO4A1;H
GO:0072073	kidney epithelium development	http://amigo.geneontology.org/amigo/term/GO:0072073	141	31	17.7096	1.75047	0.00120148	0.0184571	384;596;650;655;1948;2246;4070;4072;4643;5076;5228;5979;6382;6492;6495;6943;7475;7477;7484;8842;28999;54361;55083;79191;79192;130497;153572;168667;170690;255743;342184	OSR1;IRX2;BMPER;ADAMTS16;EFNB2;FGF1;NPNT;KLF15;FMN1;ARG2;TACSTD2;EPCAM;MYO1E;PAX2;PGF;WNT4;KIF26B;BCL2;RET;SDC1;SIM1;SIX1;BMP2;BMP7;TCF21;WNT6;WNT7B;WNT9B;IRX3;IRX1;PROM1
GO:0044703	multi-organism reproductive process	http://amigo.geneontology.org/amigo/term/GO:0044703	909	145	114.17	1.27003	0.00120255	0.0184571	49;100;113;116;117;285;330;338;383;406;480;596;638;639;780;1047;1080;1307;1364;1508;1515;1543;1636;1761;1812;1828;1869;1906;2069;2099;2192;2353;2354;2515;2593;2683;2706;2743;3024;3077;3236;3298;3306;3620;3625;3726;3815;4117;4240;4327;4486;4878;4880;5016;5	ADA;MEI4;WFDC2;CLGN;PRDX4;CORIN;TOB2;CFTR;ADAM28;SLC38A3;DMC1;ADCY7;AZIN2;ADCYAP1;ADCYAP1R1;TDRD9;ACVR1C;COL16A1;M1AP;CLDN4;CFAP54;ADIG;CTSB;CTSV;ROPN1B;CYP1A1;TDRP;ACE;FAM9B;DMRT1;DRD1;DSG1;E2F1;EDN1;PLD6;NRK;EREG;ESR1;FBLN1;FOS;FOSB;ADAM2;GAMT;CHD5;B4GA
GO:0045684	positive regulation of epidermis development	http://amigo.geneontology.org/amigo/term/GO:0045684	32	11	4.01919	2.73687	0.00123195	0.0188407	247;2810;3872;6424;7042;7480;8456;8643;10468;10855;51083	FST;HPSE;ALOX15B;SFN;KRT17;GAL;SFRP4;TGFB2;WNT10B;FOXN1;PTCH2
GO:1903053	regulation of extracellular matrix organization	http://amigo.geneontology.org/amigo/term/GO:1903053	32	11	4.01919	2.73687	0.00123195	0.0188407	780;1471;1803;2191;2264;4035;6624;6939;7042;90102;150356	CST3;CHADL;DPP4;FAP;FGFR4;LRP1;FSCN1;TCF15;TGFB2;DDR1;PHLDB2
GO:0043406	positive regulation of MAP kinase activity	http://amigo.geneontology.org/amigo/term/GO:0043406	215	43	27.0039	1.59236	0.0012482	0.0189636	136;177;650;728;1139;1815;1857;1906;1908;1956;1991;2246;2255;2322;2357;2911;3815;4254;4486;5058;5781;6850;7039;7043;7057;7074;7161;7164;7477;7852;8654;9064;23533;29969;50507;51196;60675;64127;79444;84962;146850;152110;221472	CHRNA7;ADORA2B;PIK3R6;NEK10;AGER;DRD4;DVL3;EDN1;EDN3;EGFR;ELANE;FGD2;FGF1;FGF10;FLT3;PIK3R5;FPR1;GRM1;MDFIC;KIT;KITLG;MST1R;NOX4;PAK1;PLCE1;PTPN11;PROK2;NOD2;BMP2;SYK;TGFA;TGFB3;THBS1;TIAM1;TP73;TPD52L1;C5AR1;WNT7B;CXCR4;BIRC7;AJUBA;PDE5A;MAP3K6
GO:0015802	basic amino acid transport	http://amigo.geneontology.org/amigo/term/GO:0015802	15	7	1.884	3.71551	0.00125119	0.0189636	383;1201;6542;6556;9056;10991;152078	SLC38A3;CLN3;PQLC2L;ARG1;SLC7A2;SLC11A1;SLC7A7
GO:0051797	regulation of hair follicle development	http://amigo.geneontology.org/amigo/term/GO:0051797	15	7	1.884	3.71551	0.00125119	0.0189636	3872;7042;7480;8456;10468;10855;51083	FST;HPSE;KRT17;GAL;TGFB2;WNT10B;FOXN1
GO:0060192	negative regulation of lipase activity	http://amigo.geneontology.org/amigo/term/GO:0060192	15	7	1.884	3.71551	0.00125119	0.0189636	341;636;5447;6272;51129;440503;653145	APOC1;PLIN5;ANGPTL4;POR;SORT1;BICD1;ANXA8
GO:0060137	maternal process involved in parturition	http://amigo.geneontology.org/amigo/term/GO:0060137	8	5	1.0048	4.97613	0.00125329	0.0189636	406;1543;1906;5724;8997	CYP1A1;EDN1;ARNTL;PTAFR;KALRN
GO:0070255	regulation of mucus secretion	http://amigo.geneontology.org/amigo/term/GO:0070255	8	5	1.0048	4.97613	0.00125329	0.0189636	100;134;242;1535;54843	ADA;ADORA1;CYBA;ALOX12B;SYTL2
GO:1901565	organonitrogen compound catabolic process	http://amigo.geneontology.org/amigo/term/GO:1901565	364	66	45.7183	1.44362	0.00126171	0.0190571	100;290;316;341;383;586;594;1117;1512;1621;1634;1636;1757;2262;2331;2752;2875;3034;3073;3094;3162;3163;3620;4842;5016;5139;5142;5144;5168;5625;6382;6470;6531;7263;8654;8692;8942;10082;10157;10840;10855;10894;10930;11081;11163;22978;23464;23475;23553;23576	ADA;GPC6;AASS;ALDH1L1;HPSE;LYVE1;APOBEC2;KERA;NUDT4;CHI3L2;PGLYRP3;ACER1;CTSH;UPP2;DBH;DCN;ACE;SARDH;LVRN;GPC5;NT5C2;FMOD;GCAT;QPRT;HYAL4;DDAH1;PLA2G15;SAMHD1;GLUL;GPT;ANPEP;TRHDE;HAL;HEXA;HINT1;AOX1;HMOX1;HMOX2;APOC1;IDO1;AGRN;ARG1;NOS1;CHAC2;OVGP1;PDE11
GO:0048660	regulation of smooth muscle cell proliferation	http://amigo.geneontology.org/amigo/term/GO:0048660	112	26	14.0672	1.84828	0.00126643	0.0190948	199;1535;1839;1906;1956;1991;2069;3162;3351;3486;3569;3570;3586;3717;4880;4883;5058;5345;5724;6869;7043;7057;8013;9314;9927;10221	TRIB1;CYBA;HBEGF;EDN1;EGFR;AIF1;ELANE;EREG;HMOX1;HTR1B;IGFBP3;IL6;IL6R;IL10;JAK2;NPPC;NPR3;PAK1;SERPINF2;PTAFR;TACR1;TGFB3;THBS1;NR4A3;KLF4;MFN2
GO:0006809	nitric oxide biosynthetic process	http://amigo.geneontology.org/amigo/term/GO:0006809	62	17	7.78718	2.18307	0.00126917	0.0191023	199;384;1906;1956;2644;3043;3569;3586;3689;3717;4842;5740;5806;6542;7100;9314;23576	EDN1;EGFR;AIF1;DDAH1;GCHFR;HBB;IL6;IL10;ITGB2;JAK2;ARG2;NOS1;PTGIS;PTX3;SLC7A2;TLR5;KLF4
GO:0032026	response to magnesium ion	http://amigo.geneontology.org/amigo/term/GO:0032026	19	8	2.38639	3.35234	0.0012777	0.0191298	595;929;2203;3747;4982;6263;6622;7057	FBP1;KCNC2;TNFRSF11B;CCND1;RYR3;SNCA;THBS1;CD14
GO:0043302	positive regulation of leukocyte degranulation	http://amigo.geneontology.org/amigo/term/GO:0043302	19	8	2.38639	3.35234	0.0012777	0.0191298	136;2207;2268;2624;5724;6850;7535;8673	ADORA2B;FCER1G;FGR;GATA2;PTAFR;SYK;ZAP70;VAMP8
GO:0072079	nephron tubule formation	http://amigo.geneontology.org/amigo/term/GO:0072079	19	8	2.38639	3.35234	0.0012777	0.0191298	5076;6495;7475;7484;79191;79192;130497;153572	OSR1;IRX2;PAX2;SIX1;WNT6;WNT9B;IRX3;IRX1
GO:1903039	positive regulation of leukocyte cell-cell adhesion	http://amigo.geneontology.org/amigo/term/GO:1903039	209	42	26.2503	1.59998	0.00128184	0.0191581	100;177;199;919;920;923;942;1326;1803;1948;1949;1991;3037;3071;3109;3122;3559;3569;5058;5724;5781;6366;6461;6504;6850;7070;7292;7494;7535;8013;8876;9308;9402;10148;29108;51744;64127;79679;80380;84433;115650;146850	ADA;EBI3;TNFRSF13C;MAP3K8;PIK3R6;AGER;DPP4;EFNB2;EFNB3;AIF1;ELANE;PYCARD;HAS2;NCKAP1L;HLA-DMB;HLA-DRA;IL2RA;IL6;PAK1;CD244;PTAFR;PTPN11;CCL21;NOD2;SHB;SLAMF1;SYK;THY1;TNFSF4;XBP1;ZAP70;VTCN1;NR4A3;PDCD1LG2;CARD11;VNN1;CD247;CD4;CD6;CD83;GRAP2;CD86
GO:0006401	RNA catabolic process	http://amigo.geneontology.org/amigo/term/GO:0006401	247	48	31.0231	1.54723	0.00128677	0.0191647	3921;6036;6039;6130;6133;6134;6136;6142;6144;6152;6155;6159;6160;6161;6164;6167;6168;6170;6171;6175;6176;6189;6193;6201;6202;6206;6207;6208;6210;6222;6223;6224;6227;6229;6230;6232;6234;6235;8635;9349;11224;23521;25819;79899;81892;154197;197135;342977	RPL35;PNLDC1;PATL2;RPL13A;NOCT;NANOS3;RPSA;RNASE2;RNASE6;RPL7A;RPL9;RPL10;RPL12;RPL18A;RPL21;RPL24;RPL27;RPL29;RPL31;RPL32;RPL34;RPL37;RPL37A;RPL39;RPL41;RPLP0;RPLP1;RPS3A;RPS5;RPS7;RPS8;RPS12;RPS13;RPS14;RPS15A;RPS18;RPS19;RPS20;RPS21;RPS24;RPS25;RPS27;R
GO:0034330	cell junction organization	http://amigo.geneontology.org/amigo/term/GO:0034330	247	48	31.0231	1.54723	0.00128677	0.0191647	87;94;596;999;1002;1004;1005;1007;1008;1015;1307;1308;1436;1613;1636;1828;2042;2335;2706;3852;3861;5818;6281;6591;6624;7042;7043;7057;7070;7082;9076;9971;11187;23136;29984;50855;51057;54361;57493;57863;80139;81607;84962;90102;129446;151306;153562;342184	CDH4;CDH6;CDH7;CDH9;CDH10;CDH17;PKP3;XIRP2;COL16A1;COL17A1;CSF1R;GPBAR1;MARVELD2;DAPK3;ACE;DSG1;EPHA3;EPB41L3;FN1;GJB2;RHOD;FMN1;KRT5;KRT14;PARD6A;WDPCP;WNT4;HEG1;CADM3;NECTIN1;BCL2;S100A10;SNAI2;FSCN1;TGFB2;TGFB3;THBS1;THY1;TJP1;ZNF703;NECTIN4;AJUBA;ACTN
GO:0046330	positive regulation of JNK cascade	http://amigo.geneontology.org/amigo/term/GO:0046330	118	27	14.8208	1.82177	0.00129906	0.0193142	177;1647;1857;1906;2324;4616;5058;5345;6366;6386;6504;6850;7074;7164;7477;9064;10912;10913;29108;29969;51384;55504;60401;64127;79444;203447;221472	GADD45G;EDAR;GADD45A;AGER;DVL3;EDN1;NRK;FGD2;FLT4;PYCARD;MDFIC;GADD45B;PAK1;WNT16;SERPINF2;TNFRSF19;EDA2R;CCL21;SDCBP;NOD2;SLAMF1;SYK;TIAM1;TPD52L1;WNT7B;BIRC7;MAP3K6
GO:0090066	regulation of anatomical structure size	http://amigo.geneontology.org/amigo/term/GO:0090066	472	82	59.2831	1.38319	0.00131983	0.019589	40;116;134;136;185;361;366;491;627;822;1002;1131;1621;1636;1812;1826;1906;1907;1908;1909;1956;2149;2335;2837;3043;3055;3059;3071;3162;3274;3351;3741;3764;3827;3897;4131;4504;4842;4878;4880;4897;5023;5058;5076;5341;5345;5724;5979;6356;6366;6369;6532;6696;6	CDH4;ARPC1B;OLFM1;BAIAP2;SEMA4B;IQGAP2;CHRM3;ADCYAP1;PLEKHH2;ADORA1;ADORA2B;DBH;ACE;DRD1;DSCAM;AGTR1;EDN1;EDN2;EDN3;EDNRA;EGFR;F2R;FSTL4;FN1;CDC42EP4;UTS2R;PYCARD;HBB;HCK;HCLS1;NCKAP1L;HMOX1;HRH2;HTR1B;FMN1;AQP4;AQP9;KCNA5;KCNJ8;KNG1;L1CAM;ASIC2;MAP1B;LMO
GO:0031099	regeneration	http://amigo.geneontology.org/amigo/term/GO:0031099	166	35	20.8496	1.67869	0.0013258	0.0196434	285;306;595;596;728;1956;2027;2255;2322;2660;2670;3077;3162;3371;3586;3717;3936;4792;4815;4837;5207;5228;6696;7049;7294;7480;8013;9076;9314;10631;10752;22876;83481;146760;346007	POSTN;CHL1;RTN4RL1;EGFR;ENO3;FGF10;INPP5F;FLT3;MSTN;GFAP;ANGPT2;ANXA3;HFE;HMOX1;TNC;EYS;IL10;JAK2;LCP1;NFKBIA;NINJ2;NNMT;PFKFB1;PGF;CCND1;BCL2;SPP1;TGFBR3;C5AR1;TXK;WNT10B;NR4A3;EPPK1;CLDN1;KLF4
GO:0019229	regulation of vasoconstriction	http://amigo.geneontology.org/amigo/term/GO:0019229	57	16	7.15918	2.23489	0.00133068	0.0196816	40;185;1131;1621;1636;1906;1907;1908;1956;2149;2837;3274;3741;5023;5724;6869	CHRM3;DBH;ACE;AGTR1;EDN1;EDN2;EDN3;EGFR;F2R;UTS2R;HRH2;KCNA5;ASIC2;P2RX1;PTAFR;TACR1
GO:0042310	vasoconstriction	http://amigo.geneontology.org/amigo/term/GO:0042310	73	19	9.16878	2.07225	0.0013401	0.0197319	40;185;1131;1621;1636;1906;1907;1908;1909;1956;2149;2837;3274;3351;3741;5023;5724;6532;6869	CHRM3;DBH;ACE;AGTR1;EDN1;EDN2;EDN3;EDNRA;EGFR;F2R;UTS2R;HRH2;HTR1B;KCNA5;ASIC2;P2RX1;PTAFR;SLC6A4;TACR1
GO:0072078	nephron tubule morphogenesis	http://amigo.geneontology.org/amigo/term/GO:0072078	73	19	9.16878	2.07225	0.0013401	0.0197319	596;650;2246;4070;5076;5228;6495;6943;7475;7484;54361;55083;79191;79192;130497;153572;170690;255743;342184	OSR1;IRX2;ADAMTS16;FGF1;NPNT;FMN1;TACSTD2;PAX2;PGF;WNT4;KIF26B;BCL2;SIX1;BMP2;TCF21;WNT6;WNT9B;IRX3;IRX1
GO:0030029	actin filament-based process	http://amigo.geneontology.org/amigo/term/GO:0030029	651	108	81.7654	1.32085	0.00134295	0.0197319	87;199;596;776;781;783;822;844;1436;1515;1613;1794;1809;1906;2042;2044;2252;2255;2257;2919;3055;3059;3071;3645;3717;3741;3762;3764;3781;3815;3936;4035;4070;4624;4632;4643;4739;5058;5142;5144;5156;5341;5345;6281;6323;6327;6356;6366;6369;6386;6624;6712;6869	ARPC1B;FRY;BAIAP2;IQGAP2;SYNPO;XIRP2;PLEKHH2;CSF1R;CTSV;DAPK3;DOCK2;DPYSL3;EDN1;AIF1;EPHA3;EPHA5;FGD2;PHACTR1;FGF7;FGF10;FGF12;PPM1E;EPB41L3;GPD1L;CDC42EP4;TMEFF2;ANKRD1;PYCARD;CXCL1;RHOD;HCK;HCLS1;NCKAP1L;FMN1;INSRR;JAK2;KCNA5;KCNJ5;KCNJ8;KCNN2;KIT;LCP1;
GO:0009991	response to extracellular stimulus	http://amigo.geneontology.org/amigo/term/GO:0009991	425	75	53.3799	1.40502	0.00134331	0.0197319	100;116;136;199;383;432;467;590;595;596;655;920;1277;1515;1535;1543;1956;1978;2153;2350;2353;2696;2752;3077;3162;3360;3371;3569;3625;3939;4504;4914;4982;4988;5076;5105;5166;5179;5207;5244;5287;5292;5308;5443;5447;6223;6513;6532;6591;6696;6716;6720;7299;74	ADA;POSTN;SLC38A3;FSTL1;RASGRP4;ADCYAP1;TPH2;COL1A1;ACVR1C;ADORA2B;CTSV;CYBA;CYP1A1;EGFR;EIF4EBP1;AIF1;F5;FOLR2;FOS;NOCT;KANK2;GIPR;PCSK1N;GLUL;HFE;HMOX1;HTR4;TNC;BMP8A;IL6;INHBB;ARG1;LDHA;ASGR1;MT3;ATF3;NTRK1;TNFRSF11B;OPRM1;PAX2;PCK1;PDK4;PENK;PFKFB1;AB
GO:0051384	response to glucocorticoid	http://amigo.geneontology.org/amigo/term/GO:0051384	142	31	17.8352	1.73814	0.00135591	0.0198828	116;199;306;374;383;590;595;596;1515;1906;1956;1978;2322;2353;2354;2660;3569;3586;5106;5207;5244;5724;6285;6382;7477;9076;23205;54541;114907;121278;266743	FBXO32;ADCYAP1;TPH2;CTSV;EDN1;EGFR;EIF4EBP1;AIF1;ACSBG1;FLT3;FOS;FOSB;MSTN;NPAS4;ANXA3;IL6;IL10;AREG;ARG1;PCK2;PFKFB1;ABCB4;DDIT4;PTAFR;BCHE;CCND1;BCL2;S100B;SDC1;WNT7B;CLDN1
GO:0070661	leukocyte proliferation	http://amigo.geneontology.org/amigo/term/GO:0070661	267	51	33.5351	1.52079	0.00137456	0.0201218	100;177;199;596;639;695;920;923;942;1636;1794;1880;2255;2322;2615;3071;3109;3559;3569;3586;3620;3815;3958;4064;4254;4883;6461;6504;6556;6850;6869;7292;7293;7535;8654;10148;11326;27242;29108;30835;51083;51176;51744;54361;64600;79679;80380;84433;115650;1637	ADA;EBI3;VSIG4;TNFRSF13C;ACE;LEXM;AGER;DOCK2;GPR183;AIF1;FGF10;FLT3;LRRC32;TNFRSF21;PYCARD;NCKAP1L;CD209;HLA-DMB;CLEC4G;IL2RA;IL6;IL10;IDO1;KIT;LGALS3;CD180;KITLG;NPR3;GAL;LEF1;CD244;WNT4;BCL2;PRDM1;PLA2G2F;SHB;SLAMF1;SLC11A1;SYK;TACR1;BTK;TNFSF4;TNFRSF4;
GO:0050670	regulation of lymphocyte proliferation	http://amigo.geneontology.org/amigo/term/GO:0050670	191	39	23.9895	1.62571	0.00137705	0.0201238	100;177;199;596;639;695;920;923;942;1880;2255;2615;3071;3109;3559;3569;3586;3620;3958;6504;6850;6869;7292;7293;7535;8654;10148;11326;27242;29108;30835;51083;51744;64600;79679;80380;84433;115650;339390	ADA;EBI3;VSIG4;TNFRSF13C;AGER;GPR183;AIF1;FGF10;LRRC32;TNFRSF21;PYCARD;NCKAP1L;CD209;HLA-DMB;CLEC4G;IL2RA;IL6;IL10;IDO1;LGALS3;GAL;CD244;BCL2;PRDM1;PLA2G2F;SLAMF1;SYK;TACR1;BTK;TNFSF4;TNFRSF4;ZAP70;VTCN1;PDCD1LG2;CARD11;PDE5A;CD4;CD6;CD86
GO:0050804	modulation of synaptic transmission	http://amigo.geneontology.org/amigo/term/GO:0050804	280	53	35.1679	1.50706	0.00138418	0.0201935	43;116;134;488;491;590;1524;1812;1815;1906;1956;1959;2048;2149;2670;2752;2898;2911;2915;2918;3274;3351;3749;3815;4914;4923;5270;6285;6529;6532;6622;6869;6900;8997;9148;9162;9211;9627;9699;10458;10769;22941;22986;23316;23349;27253;50944;64084;81832;91683;1	BAIAP2;PLK2;ADCYAP1;ADORA1;CNTN4;CX3CR1;DRD1;DRD4;EDN1;EGFR;EGR2;EPHB2;F2R;SHANK2;SORCS3;CUX2;PHF24;NPAS4;GFAP;PCDH17;GLUL;GRIK2;GRM1;GRM5;GRM8;HRH2;HTR1B;KCNC4;KIT;ACHE;ATP2A2;ATP2B2;NTRK1;NTSR1;SHANK1;SERPINE2;BCHE;S100B;CLSTN2;SLC6A1;SLC6A4;SNCA;TACR1;
GO:0006814	sodium ion transport	http://amigo.geneontology.org/amigo/term/GO:0006814	210	42	26.3759	1.59236	0.00141199	0.0205641	40;480;481;610;1272;1815;2257;3775;4842;5270;5652;6323;6326;6327;6328;6329;6332;6334;6335;6523;6527;7226;9498;10021;10991;23171;54997;55089;55515;55800;57282;65267;79570;81831;84679;130497;154215;246213;259232;285195;285335;348980	HCN4;SLC38A3;CNTN1;OSR1;NKAIN2;DRD4;FGF12;GPD1L;SLC17A8;NALCN;SLC9A9;SLC9C1;HCN1;KCNK1;ASIC2;ATP1A4;ATP1B1;NOS1;SERPINE2;TESC;SLC38A4;ASIC4;SCN3B;PRSS8;SLC4A10;HCN2;SCN1A;SCN2A;SCN2B;SCN3A;SCN4A;SCN7A;SCN8A;SCN9A;SLC5A1;WNK3;SLC5A4;TRPM2;NKAIN1;NETO2;SLC9
GO:0001667	ameboidal-type cell migration	http://amigo.geneontology.org/amigo/term/GO:0001667	326	60	40.9455	1.46536	0.0014202	0.0206485	94;284;285;306;1512;1634;1803;1839;1906;1908;1948;2191;2196;2246;2252;2255;2324;2637;3036;3037;3689;3815;3849;3868;4070;4254;5058;5168;5308;5646;5781;5801;5979;6273;6663;6869;6899;7042;7057;7424;7857;8692;9314;10509;22846;51057;51176;51378;54437;54566;545	SEMA4B;ACVR1C;CTSH;DCN;BMPER;DPP4;HBEGF;EDN1;EDN3;EFNB2;CENPV;FAP;FAT2;FGF1;FGF7;FGF10;VASH1;FLT4;GBX2;ANGPT1;ANGPT2;HAS1;HAS2;ANXA3;ITGB2;KIT;KRT2;KRT16;TACSTD2;KITLG;PAK1;WDPCP;LEF1;ANGPT4;ENPP2;PITX2;SEMA5B;EPB41L4B;DLL4;MESP1;PRSS3;RAB25;PLEKHG5;PTPN1
GO:0019226	transmission of nerve impulse	http://amigo.geneontology.org/amigo/term/GO:0019226	68	18	8.54078	2.10754	0.00144103	0.0209158	1812;2257;2898;3569;3737;4897;5023;6323;6326;6328;6329;6332;6334;6335;27091;27092;54112;59283	DRD1;FGF12;CACNG5;CACNG4;GRIK2;IL6;KCNA2;NRCAM;P2RX1;GPR88;CACNG8;SCN1A;SCN2A;SCN3A;SCN4A;SCN7A;SCN8A;SCN9A
GO:0042886	amide transport	http://amigo.geneontology.org/amigo/term/GO:0042886	287	54	36.0471	1.49804	0.00144367	0.0209186	116;134;366;406;776;1015;1080;1906;1908;1956;2044;2350;2645;2696;2752;2867;3077;3569;3625;3717;3741;3747;5106;5244;5781;5798;5799;5950;6513;6564;6565;6659;6720;6833;7074;7226;8997;9024;9699;9971;10560;10630;10991;26154;30835;51083;55107;55512;113235;13039	CDH17;SLC19A2;PDPN;CFTR;SLC38A3;SLC46A1;ADCYAP1;ACVR1C;ADORA1;EDN1;EDN3;EGFR;EPHA5;RFX6;FOLR2;ABCA12;GCK;GIPR;GLUL;FFAR2;HFE;CD209;BMP8A;IL6;INHBB;AQP9;JAK2;KCNA5;KCNC2;ILDR2;MAFA;ARNTL;PCK2;GAL;ABCB4;ANO1;SMPD3;PTPN11;PTPRN;PTPRN2;RBP4;SLC2A1;SLC15A1;SLC
GO:0036230	granulocyte activation	http://amigo.geneontology.org/amigo/term/GO:0036230	28	10	3.51679	2.8435	0.00146429	0.0211395	306;2207;3579;5473;5724;6850;7305;7535;8673;84106	FCER1G;ANXA3;CXCR2;PPBP;PTAFR;SYK;TYROBP;ZAP70;PRAM1;VAMP8
GO:0008344	adult locomotory behavior	http://amigo.geneontology.org/amigo/term/GO:0008344	79	20	9.92238	2.01565	0.00146634	0.0211395	1812;1815;1949;2019;2257;2743;3236;4923;6622;6900;7345;8997;10752;22876;23544;51286;53616;57626;80243;84189	CHL1;DRD1;DRD4;EFNB3;EN1;FGF12;INPP5F;SEZ6L;GLRB;HOXD10;NTSR1;CEND1;ADAM22;KLHL1;SNCA;CNTN2;UCHL1;PREX2;SLITRK6;KALRN
GO:0070098	chemokine-mediated signaling pathway	http://amigo.geneontology.org/amigo/term/GO:0070098	79	20	9.92238	2.01565	0.00146634	0.0211395	1230;1232;1238;1524;1906;2532;2919;3577;3579;5196;5473;6356;6357;6360;6362;6366;6369;7852;9034;54209	CCR1;CCR3;ACKR2;CX3CR1;EDN1;ACKR1;CXCL1;CXCR1;CXCR2;PF4;TREM2;PPBP;CCL11;CCL13;CCL16;CCL18;CCL21;CCL24;CXCR4;CCRL2
GO:0046486	glycerolipid metabolic process	http://amigo.geneontology.org/amigo/term/GO:0046486	393	70	49.3607	1.41813	0.00148935	0.0214351	43;338;341;718;942;1040;1436;1839;1956;2065;2069;2171;2172;2173;2246;2250;2252;2255;2264;2819;3815;4254;5105;5156;5168;5287;5288;5320;5322;5336;5341;5359;5781;6720;7941;8503;8821;9542;9651;9791;9971;10062;22876;22979;23171;23533;23659;50487;51196;51365;55	NR1H3;CDS1;MOGAT1;IP6K3;PLA2G4E;MBOAT2;CSF1R;SERPINA12;PIK3R6;KLB;PHOSPHO1;HBEGF;EGFR;PLD6;SLC44A5;ERBB3;EREG;FABP5;FABP6;FABP7;FGF1;FGF5;FGF7;FGF10;FGFR4;INPP5F;EFR3B;GPD1L;PIK3R5;PLA2G15;LPCAT4;GPD1;THEM5;APOB;APOC1;KIT;KITLG;ACHE;PLIN5;PLA2G3;PCK1;PLCE
GO:0006690	icosanoid metabolic process	http://amigo.geneontology.org/amigo/term/GO:0006690	96	23	12.0576	1.90752	0.00150858	0.021639	240;241;242;247;1543;1573;1906;1907;2687;4051;5322;5740;5742;6850;6916;7097;9536;10630;27306;50487;59344;124975;126410	PDPN;GGT6;CYP4F22;CYP1A1;CYP2J2;EDN1;EDN2;ALOX5;ALOX5AP;ALOX12B;ALOX15B;GGT5;HPGDS;CYP4F3;PLA2G3;PLA2G5;PTGIS;PTGS1;ALOXE3;SYK;TBXAS1;TLR2;PTGES
GO:1901568	fatty acid derivative metabolic process	http://amigo.geneontology.org/amigo/term/GO:1901568	96	23	12.0576	1.90752	0.00150858	0.021639	240;241;242;247;1543;1573;1906;1907;2687;4051;5322;5740;5742;6850;6916;7097;9536;10630;27306;50487;59344;124975;126410	PDPN;GGT6;CYP4F22;CYP1A1;CYP2J2;EDN1;EDN2;ALOX5;ALOX5AP;ALOX12B;ALOX15B;GGT5;HPGDS;CYP4F3;PLA2G3;PLA2G5;PTGIS;PTGS1;ALOXE3;SYK;TBXAS1;TLR2;PTGES
GO:0032944	regulation of mononuclear cell proliferation	http://amigo.geneontology.org/amigo/term/GO:0032944	192	39	24.1151	1.61724	0.00152322	0.0218124	100;177;199;596;639;695;920;923;942;1880;2255;2615;3071;3109;3559;3569;3586;3620;3958;6504;6850;6869;7292;7293;7535;8654;10148;11326;27242;29108;30835;51083;51744;64600;79679;80380;84433;115650;339390	ADA;EBI3;VSIG4;TNFRSF13C;AGER;GPR183;AIF1;FGF10;LRRC32;TNFRSF21;PYCARD;NCKAP1L;CD209;HLA-DMB;CLEC4G;IL2RA;IL6;IL10;IDO1;LGALS3;GAL;CD244;BCL2;PRDM1;PLA2G2F;SLAMF1;SYK;TACR1;BTK;TNFSF4;TNFRSF4;ZAP70;VTCN1;PDCD1LG2;CARD11;PDE5A;CD4;CD6;CD86
GO:0051249	regulation of lymphocyte activation	http://amigo.geneontology.org/amigo/term/GO:0051249	380	68	47.7279	1.42474	0.00152705	0.0218307	100;177;199;596;639;695;814;919;920;923;942;1326;1803;1840;1880;1948;1949;2255;2615;3071;3077;3109;3111;3122;3559;3569;3586;3620;3958;5058;5781;6366;6461;6504;6850;6869;7070;7292;7293;7494;7535;8456;8654;8876;9308;9402;10148;11326;27242;29108;30009;30835;	ADA;EBI3;VSIG4;PGLYRP3;TNFRSF13C;MAP3K8;PIK3R6;NFAM1;AGER;DPP4;DTX1;GPR183;EFNB2;EFNB3;AIF1;FGF10;ZNF683;LRRC32;TNFRSF21;PYCARD;TBX21;NCKAP1L;HFE;CD209;HLA-DMB;HLA-DOA;HLA-DRA;CLEC4G;IL2RA;IL6;IL10;IDO1;LGALS3;NRARP;PAK1;GAL;CD244;CYP26B1;PTPN11;BCL2;CCL2
GO:0032835	glomerulus development	http://amigo.geneontology.org/amigo/term/GO:0032835	63	17	7.91278	2.14842	0.00153818	0.021953	284;285;596;655;1958;4643;5076;5156;5979;6943;8710;8842;23213;28999;51196;84623;130497	OSR1;EGR1;SULF1;ANGPT1;ANGPT2;KLF15;MYO1E;PAX2;PLCE1;PDGFRA;BCL2;RET;BMP7;TCF21;KIRREL3;SERPINB7;PROM1
GO:0071560	cellular response to transforming growth factor beta stimulus	http://amigo.geneontology.org/amigo/term/GO:0071560	211	42	26.5015	1.58481	0.00155357	0.0221358	94;383;1149;1277;1281;1524;1601;1906;2200;2201;2331;2353;2660;2662;4052;4053;5139;5179;6386;7042;7043;7044;7049;7057;7472;8692;9076;9480;9518;10631;23089;25805;27063;50507;50855;54361;54829;57530;80139;93649;135228;255743	POSTN;CIDEA;COL1A1;COL3A1;CD109;CX3CR1;DAB2;EDN1;FBN1;FBN2;PEG10;FMOD;FOS;NPNT;BAMBI;MSTN;GDF10;ANKRD1;ARG1;LTBP1;LTBP2;NOX4;PARD6A;PDE3A;PENK;WNT4;ASPN;CGN;SDCBP;TGFB2;TGFB3;LEFTY2;TGFBR3;THBS1;WNT2;ZNF703;HYAL2;CLDN1;MYOCD;ACVRL1;ONECUT2;GDF15
GO:0070663	regulation of leukocyte proliferation	http://amigo.geneontology.org/amigo/term/GO:0070663	199	40	24.9943	1.60036	0.00164067	0.0232612	100;177;199;596;639;695;920;923;942;1880;2255;2615;3071;3109;3559;3569;3586;3620;3958;4254;6504;6850;6869;7292;7293;7535;8654;10148;11326;27242;29108;30835;51083;51744;64600;79679;80380;84433;115650;339390	ADA;EBI3;VSIG4;TNFRSF13C;AGER;GPR183;AIF1;FGF10;LRRC32;TNFRSF21;PYCARD;NCKAP1L;CD209;HLA-DMB;CLEC4G;IL2RA;IL6;IL10;IDO1;LGALS3;KITLG;GAL;CD244;BCL2;PRDM1;PLA2G2F;SLAMF1;SYK;TACR1;BTK;TNFSF4;TNFRSF4;ZAP70;VTCN1;PDCD1LG2;CARD11;PDE5A;CD4;CD6;CD86
GO:0010955	negative regulation of protein processing	http://amigo.geneontology.org/amigo/term/GO:0010955	33	11	4.14479	2.65393	0.00164072	0.0232612	330;710;722;1378;2619;5270;5345;7057;7850;79094;79444	CR1;GAS1;BIRC3;SERPINE2;SERPINF2;THBS1;SERPING1;C4BPA;IL1R2;CHAC1;BIRC7
GO:1903318	negative regulation of protein maturation	http://amigo.geneontology.org/amigo/term/GO:1903318	33	11	4.14479	2.65393	0.00164072	0.0232612	330;710;722;1378;2619;5270;5345;7057;7850;79094;79444	CR1;GAS1;BIRC3;SERPINE2;SERPINF2;THBS1;SERPING1;C4BPA;IL1R2;CHAC1;BIRC7
GO:0019932	second-messenger-mediated signaling	http://amigo.geneontology.org/amigo/term/GO:0019932	237	46	29.7671	1.54533	0.00164495	0.0232797	100;113;116;117;185;481;488;695;844;920;1906;1907;1908;1956;2044;2065;2357;3094;3747;4842;4883;4935;5139;5144;5196;5336;5341;6014;6850;7057;7226;7535;7852;9699;11163;23576;51083;51196;51655;54209;55273;55784;57211;63928;283455;389692	ADA;NUDT4;ADCY7;ADCYAP1;ADCYAP1R1;AGTR1;EDN1;EDN2;EDN3;EGFR;EPHA5;ERBB3;FPR1;DDAH1;KSR2;HINT1;KCNC2;MAFA;ATP1B1;NOS1;ATP2A2;NPR3;GPR143;GAL;PLCE1;PDE3A;PDE4D;RASD1;PF4;PLCG2;PLEK;TREM2;TMEM100;MCTP2;ADGRG6;RIT2;CHP2;SYK;BTK;THBS1;TRPM2;ZAP70;CXCR4;CASQ1;C
GO:0042098	T cell proliferation	http://amigo.geneontology.org/amigo/term/GO:0042098	168	35	21.1008	1.65871	0.00164747	0.0232797	177;199;920;923;942;1794;2615;3071;3109;3559;3569;3586;3620;3958;6504;6556;6850;7292;7293;7535;8654;10148;11326;27242;29108;30835;51744;54361;64600;79679;80380;84433;115650;163747;339390	EBI3;VSIG4;TNFRSF13C;LEXM;AGER;DOCK2;AIF1;LRRC32;TNFRSF21;PYCARD;NCKAP1L;CD209;HLA-DMB;CLEC4G;IL2RA;IL6;IL10;IDO1;LGALS3;CD244;WNT4;PLA2G2F;SLAMF1;SLC11A1;SYK;TNFSF4;TNFRSF4;ZAP70;VTCN1;PDCD1LG2;CARD11;PDE5A;CD4;CD6;CD86
GO:0007229	integrin-mediated signaling pathway	http://amigo.geneontology.org/amigo/term/GO:0007229	91	22	11.4296	1.92483	0.00166939	0.0235014	1015;1281;1307;1601;2192;2207;2268;3055;3683;3684;3689;4185;4739;5341;5354;5781;6850;7294;7305;22801;83706;84106	CDH17;COL3A1;COL16A1;DAB2;FBLN1;FCER1G;FGR;ITGA11;HCK;ITGAL;ITGAM;ITGB2;ADAM11;NEDD9;PLEK;PLP1;PTPN11;SYK;TXK;TYROBP;FERMT3;PRAM1
GO:0060537	muscle tissue development	http://amigo.geneontology.org/amigo/term/GO:0060537	348	63	43.7087	1.44136	0.00166957	0.0235014	406;467;596;650;655;688;844;1281;1301;1310;1634;1831;1906;1948;1958;1959;2065;2274;2353;2660;3236;3776;4624;4878;5058;5079;5156;5308;5950;6285;6495;6899;6943;7042;7049;7161;7472;7480;8626;8854;9148;23493;25976;26011;26287;27063;27101;50507;51176;54567;558	COL3A1;XIRP2;COL11A1;OSR1;COL19A1;SGCZ;DCN;TSC22D3;EDN1;EFNB2;EGR1;EGR2;ERBB3;FHL2;HEY2;FOS;VGLL2;STAC3;TIPARP;TENM4;ANKRD2;MSTN;ANKRD1;CACYBP;HOXD10;KCNK2;KLHL31;ARNTL;MYH6;ATF3;NPPA;NOX4;PAK1;PAX5;LEF1;PDGFRA;PITX2;DLL4;MESP1;CYP26B1;TBX20;HEG1;RBP4;BCL
GO:0030168	platelet activation	http://amigo.geneontology.org/amigo/term/GO:0030168	162	34	20.3472	1.671	0.0016714	0.0235014	87;1277;1281;2149;2151;2153;2157;2207;2769;3043;3569;5023;5156;5196;5270;5336;5341;5359;5781;6850;7294;7535;9002;9162;9630;10627;10630;23533;23657;83706;146850;160851;170692;340205	MYL12A;PDPN;COL1A1;COL3A1;PIK3R6;DGKH;ADAMTS18;F2R;F2RL2;F5;F8;FCER1G;PIK3R5;SLC7A11;GNA15;HBB;TREML1;IL6;P2RX1;PDGFRA;PF4;SERPINE2;PLCG2;PLEK;PLSCR1;PTPN11;SYK;TXK;ZAP70;FERMT3;ACTN1;F2RL3;DGKI;GNA14
GO:0006120	mitochondrial electron transport, NADH to ubiquinone	http://amigo.geneontology.org/amigo/term/GO:0006120	53	15	6.65678	2.25334	0.00170063	0.0238731	4694;4695;4697;4698;4706;4707;4708;4709;4710;4712;4715;4716;4725;6622;54539	NDUFA1;NDUFA2;NDUFA4;NDUFA5;NDUFAB1;NDUFB1;NDUFB2;NDUFB3;NDUFB4;NDUFB6;NDUFB9;NDUFB10;NDUFS5;NDUFB11;SNCA
GO:0035725	sodium ion transmembrane transport	http://amigo.geneontology.org/amigo/term/GO:0035725	138	30	17.3328	1.73083	0.00172127	0.0241232	40;480;481;610;1815;2257;3775;4842;6323;6326;6327;6328;6329;6332;6334;6335;7226;10021;23171;54997;55515;55800;65267;81831;84679;130497;259232;285195;285335;348980	HCN4;OSR1;DRD4;FGF12;GPD1L;NALCN;SLC9A9;SLC9C1;HCN1;KCNK1;ASIC2;ATP1A4;ATP1B1;NOS1;TESC;ASIC4;SCN3B;HCN2;SCN1A;SCN2A;SCN2B;SCN3A;SCN4A;SCN7A;SCN8A;SCN9A;WNK3;TRPM2;NETO2;SLC9A7
GO:0007431	salivary gland development	http://amigo.geneontology.org/amigo/term/GO:0007431	38	12	4.77279	2.51425	0.00173611	0.0242913	655;1956;2252;2255;3569;5080;6591;7042;7043;7494;10913;29842	EDAR;EGFR;FGF7;FGF10;TFCP2L1;IL6;PAX6;BMP7;SNAI2;TGFB2;TGFB3;XBP1
GO:0001657	ureteric bud development	http://amigo.geneontology.org/amigo/term/GO:0001657	97	23	12.1832	1.88785	0.00174698	0.0244035	384;596;650;655;2246;4070;4072;5076;5228;5979;6382;6492;6495;6943;7475;7484;54361;55083;130497;168667;170690;255743;342184	OSR1;BMPER;ADAMTS16;FGF1;NPNT;FMN1;ARG2;TACSTD2;EPCAM;PAX2;PGF;WNT4;KIF26B;BCL2;RET;SDC1;SIM1;SIX1;BMP2;BMP7;TCF21;WNT6;WNT9B
GO:0035904	aorta development	http://amigo.geneontology.org/amigo/term/GO:0035904	48	14	6.02879	2.32219	0.00175117	0.0244222	94;639;1281;1948;4015;4035;4052;6495;6659;6899;7042;23493;54567;144165	COL3A1;PRICKLE1;EFNB2;HEY2;LOX;LRP1;LTBP1;DLL4;PRDM1;SIX1;SOX4;TBX1;TGFB2;ACVRL1
GO:0043010	camera-type eye development	http://amigo.geneontology.org/amigo/term/GO:0043010	283	53	35.5447	1.49108	0.00176567	0.0245304	43;94;655;1415;1543;1826;1956;2048;2200;2201;2202;2255;4094;4810;5076;5080;5156;5308;5818;5950;5954;5979;6101;6152;7042;7070;7472;7475;7477;7484;8842;8854;9314;9927;10319;10763;11081;23657;24147;25806;25987;30813;51057;51384;54567;64919;81029;84189;116039	LAMC3;NES;KERA;OSR2;CRYBB2;CYP1A1;RDH10;DSCAM;EGFR;EPHB2;FBN1;FBN2;EFEMP1;FGF10;SLC7A11;FJX1;SLC17A8;VAX2;TSKU;VSX1;RD3;HCN1;MAF;ACHE;NHS;PAX2;PAX6;WDPCP;WNT16;PDGFRA;PITX2;DLL4;NECTIN1;RBP4;RCN1;RET;RP1;RPL24;BCL11B;BMP7;TGFB2;THY1;WNT2;WNT6;WNT7B;WNT9B;
GO:0046456	icosanoid biosynthetic process	http://amigo.geneontology.org/amigo/term/GO:0046456	43	13	5.40079	2.40706	0.00176755	0.0245304	240;241;1906;1907;2687;5322;5740;5742;6850;6916;9536;27306;124975	GGT6;EDN1;EDN2;ALOX5;ALOX5AP;GGT5;HPGDS;PLA2G5;PTGIS;PTGS1;SYK;TBXAS1;PTGES
GO:1901570	fatty acid derivative biosynthetic process	http://amigo.geneontology.org/amigo/term/GO:1901570	43	13	5.40079	2.40706	0.00176755	0.0245304	240;241;1906;1907;2687;5322;5740;5742;6850;6916;9536;27306;124975	GGT6;EDN1;EDN2;ALOX5;ALOX5AP;GGT5;HPGDS;PLA2G5;PTGIS;PTGS1;SYK;TBXAS1;PTGES
GO:0021681	cerebellar granular layer development	http://amigo.geneontology.org/amigo/term/GO:0021681	12	6	1.5072	3.9809	0.00183143	0.0252124	491;869;5270;23017;51286;85442	FAIM2;ATP2B2;CEND1;SERPINE2;KNDC1;CBLN1
GO:0043312	neutrophil degranulation	http://amigo.geneontology.org/amigo/term/GO:0043312	12	6	1.5072	3.9809	0.00183143	0.0252124	306;5473;5724;6850;8673;84106	ANXA3;PPBP;PTAFR;SYK;PRAM1;VAMP8
GO:0060732	positive regulation of inositol phosphate biosynthetic process	http://amigo.geneontology.org/amigo/term/GO:0060732	12	6	1.5072	3.9809	0.00183143	0.0252124	117;4923;5724;5745;6622;51744	ADCYAP1R1;NTSR1;CD244;PTAFR;PTH1R;SNCA
GO:0070254	mucus secretion	http://amigo.geneontology.org/amigo/term/GO:0070254	12	6	1.5072	3.9809	0.00183143	0.0252124	100;134;242;1535;8673;54843	ADA;ADORA1;CYBA;ALOX12B;SYTL2;VAMP8
GO:2000484	positive regulation of interleukin-8 secretion	http://amigo.geneontology.org/amigo/term/GO:2000484	12	6	1.5072	3.9809	0.00183143	0.0252124	2149;2867;8692;29108;51744;338322	F2R;FFAR2;PYCARD;NLRP10;CD244;HYAL2
GO:0071900	regulation of protein serine/threonine kinase activity	http://amigo.geneontology.org/amigo/term/GO:0071900	464	80	58.2783	1.37272	0.00186539	0.0256386	134;136;177;595;641;650;655;728;1033;1050;1139;1326;1436;1647;1815;1844;1857;1906;1908;1956;1991;2149;2246;2255;2322;2357;2810;2911;3306;3480;3717;3815;4254;4486;4616;4914;5058;5781;5999;6622;6850;7039;7043;7057;7074;7161;7164;7345;7477;7852;8654;8692;906	TRIB1;CDKN3;CEBPA;NPFFR2;GADD45G;PKIG;IRAK3;DUSP10;CHRNA7;HEXIM2;MAP3K8;ADORA1;ADORA2B;CSF1R;PIK3R6;NEK10;GADD45A;AGER;DRD4;DUSP2;DVL3;EDN1;EDN3;EGFR;ELANE;NRK;F2R;FGD2;FGF1;FGF10;FLT3;PIK3R5;FPR1;SFN;PYCARD;GRM1;CARD10;SERTAD1;MDFIC;HSPA2;IGF1R;JAK2;KIT;
GO:0071559	response to transforming growth factor beta	http://amigo.geneontology.org/amigo/term/GO:0071559	213	42	26.7527	1.56993	0.00187432	0.0257201	94;383;1149;1277;1281;1524;1601;1906;2200;2201;2331;2353;2660;2662;4052;4053;5139;5179;6386;7042;7043;7044;7049;7057;7472;8692;9076;9480;9518;10631;23089;25805;27063;50507;50855;54361;54829;57530;80139;93649;135228;255743	POSTN;CIDEA;COL1A1;COL3A1;CD109;CX3CR1;DAB2;EDN1;FBN1;FBN2;PEG10;FMOD;FOS;NPNT;BAMBI;MSTN;GDF10;ANKRD1;ARG1;LTBP1;LTBP2;NOX4;PARD6A;PDE3A;PENK;WNT4;ASPN;CGN;SDCBP;TGFB2;TGFB3;LEFTY2;TGFBR3;THBS1;WNT2;ZNF703;HYAL2;CLDN1;MYOCD;ACVRL1;ONECUT2;GDF15
GO:0072088	nephron epithelium morphogenesis	http://amigo.geneontology.org/amigo/term/GO:0072088	75	19	9.41998	2.01699	0.00188863	0.0258748	596;650;2246;4070;5076;5228;6495;6943;7475;7484;54361;55083;79191;79192;130497;153572;170690;255743;342184	OSR1;IRX2;ADAMTS16;FGF1;NPNT;FMN1;TACSTD2;PAX2;PGF;WNT4;KIF26B;BCL2;SIX1;BMP2;TCF21;WNT6;WNT9B;IRX3;IRX1
GO:0002438	acute inflammatory response to antigenic stimulus	http://amigo.geneontology.org/amigo/term/GO:0002438	20	8	2.51199	3.18472	0.00189694	0.0259471	116;695;718;923;1991;2207;4988;133396	ADCYAP1;IL31RA;ELANE;FCER1G;OPRM1;BTK;C3;CD6
GO:0050803	regulation of synapse structure or activity	http://amigo.geneontology.org/amigo/term/GO:0050803	121	27	15.1976	1.7766	0.00191984	0.0262184	40;627;869;2048;3586;3587;4914;5818;6495;6585;6622;8292;9148;9369;23284;23316;23768;23769;26050;54674;64084;64101;84189;84631;139065;158038;375790	SLITRK4;LINGO2;EPHB2;ADGRL3;CUX2;FLRT2;FLRT1;SLITRK5;IL10;IL10RA;AGRN;ASIC2;NTRK1;LRRN3;NECTIN1;BDNF;CLSTN2;LRRC4;SIX1;SLIT1;SNCA;COLQ;SLITRK6;SLITRK2;CBLN1;NEURL1;NRXN3
GO:0040008	regulation of growth	http://amigo.geneontology.org/amigo/term/GO:0040008	630	104	79.1278	1.31433	0.0019235	0.0262264	94;185;247;596;627;734;780;1002;1535;1826;1839;1906;1956;1991;2023;2203;2307;2335;2487;2593;2660;2786;2810;2837;3394;3486;3489;3586;3776;3872;3897;4009;4131;4493;4494;4499;4502;4504;4739;4878;4880;4886;4897;5058;5270;5447;5641;5781;5950;6386;6495;6531;653	CDH4;OLFM1;SEMA4B;FBLN5;NRG3;ESM1;FAM107A;CYBA;ARX;DSCAM;HBEGF;AGTR1;EDN1;EGFR;ELANE;ENO1;NRK;HEPACAM;FBP1;FOXS1;FSTL4;EPB41L3;FN1;HEY2;ALOX15B;FRZB;GAMT;MSTN;GNG4;SFN;UTS2R;TFCP2L1;IRF8;STRA8;IGFBP3;IGFBP6;IL10;AGRN;KCNK2;KRT17;L1CAM;LMX1A;MAP1B;MT1E;MT1
GO:0006633	fatty acid biosynthetic process	http://amigo.geneontology.org/amigo/term/GO:0006633	139	30	17.4584	1.71837	0.00193689	0.0263669	240;241;242;247;341;1906;1907;2687;3995;4706;5166;5322;5354;5740;5742;6319;6785;6850;6916;7494;9536;10062;27306;55825;58526;59344;79152;124975;142827;348158	NR1H3;GGT6;ACSM6;EDN1;EDN2;ALOX5;ALOX5AP;ALOX12B;ALOX15B;GGT5;HPGDS;APOC1;ACSM2B;FADS3;NDUFAB1;PDK4;PLA2G5;PLP1;PECR;PTGIS;PTGS1;MID1IP1;ALOXE3;SCD;ELOVL4;SYK;TBXAS1;XBP1;FA2H;PTGES
GO:0006837	serotonin transport	http://amigo.geneontology.org/amigo/term/GO:0006837	16	7	2.0096	3.48329	0.00198461	0.0269114	2207;3351;4842;5023;6532;6622;6850	FCER1G;HTR1B;NOS1;P2RX1;SLC6A4;SNCA;SYK
GO:0001773	myeloid dendritic cell activation	http://amigo.geneontology.org/amigo/term/GO:0001773	29	10	3.64239	2.74545	0.00198633	0.0269114	814;942;1794;3586;6504;6688;10538;29108;51744;116071	BATF;BATF2;DOCK2;PYCARD;IL10;CD244;SLAMF1;SPI1;CAMK4;CD86
GO:0035909	aorta morphogenesis	http://amigo.geneontology.org/amigo/term/GO:0035909	29	10	3.64239	2.74545	0.00198633	0.0269114	94;1281;1948;4035;6495;6659;6899;7042;23493;54567	COL3A1;EFNB2;HEY2;LRP1;DLL4;SIX1;SOX4;TBX1;TGFB2;ACVRL1
GO:0006575	cellular modified amino acid metabolic process	http://amigo.geneontology.org/amigo/term/GO:0006575	176	36	22.1055	1.62855	0.00199382	0.0269275	1152;1158;1734;2593;2628;2687;2947;3417;4257;5320;5322;5359;5625;6470;7038;7173;8836;8876;9022;9791;10549;10840;27284;50506;51365;54102;55349;55350;57571;64600;79094;113235;123745;124975;254531;494143	PRDX4;ALDH1L1;SLC46A1;CKB;CKM;PLA2G4E;GGT6;DIO2;LPCAT4;GAMT;GATM;GGT5;SULT1B1;GSTM3;IDH1;MGST1;CHAC2;DUOX2;PLA1A;PLA2G2A;PLA2G5;PLSCR1;CLIC6;CHDH;VNN3;PRODH;CARNS1;PLA2G2F;SHMT1;TG;TPO;CHAC1;GGH;VNN1;CLIC3;PTDSS1
GO:0030323	respiratory tube development	http://amigo.geneontology.org/amigo/term/GO:0030323	176	36	22.1055	1.62855	0.00199382	0.0269275	100;383;1050;1512;1907;1956;1978;2246;2252;2255;2324;3290;3371;4015;4613;5125;5156;5308;5950;6493;6720;6943;7043;7472;7477;8854;9509;10630;26154;29899;57493;64399;93649;157506;339829;340419	ADA;CEBPA;PDPN;CTSH;RDH10;EDN2;EGFR;EIF4EBP1;FGF1;FGF7;FGF10;FLT4;ABCA12;GPSM2;HSD11B1;TNC;CCDC39;RSPO2;ARG1;LOX;MYCN;PCSK5;PDGFRA;PITX2;HEG1;RBP4;HHIP;SIM2;SREBF1;TCF21;TGFB3;WNT2;WNT7B;ALDH1A2;MYOCD;ADAMTS2
GO:0002244	hematopoietic progenitor cell differentiation	http://amigo.geneontology.org/amigo/term/GO:0002244	98	23	12.3088	1.86859	0.0020168	0.0271094	596;1052;1636;2322;3213;3815;4291;5156;5341;6659;6688;8514;8692;10468;10538;54502;55512;79819;85439;89777;91298;168002;255631	FST;CEBPD;BATF;ACE;DACT2;FLT3;COL24A1;HOXB3;KIT;MLF1;PDGFRA;PLEK;RBM47;SMPD3;BCL2;SOX4;SPI1;WDR78;KCNAB2;STON2;HYAL2;SERPINB12;C12orf29
GO:0072163	mesonephric epithelium development	http://amigo.geneontology.org/amigo/term/GO:0072163	98	23	12.3088	1.86859	0.0020168	0.0271094	384;596;650;655;2246;4070;4072;5076;5228;5979;6382;6492;6495;6943;7475;7484;54361;55083;130497;168667;170690;255743;342184	OSR1;BMPER;ADAMTS16;FGF1;NPNT;FMN1;ARG2;TACSTD2;EPCAM;PAX2;PGF;WNT4;KIF26B;BCL2;RET;SDC1;SIM1;SIX1;BMP2;BMP7;TCF21;WNT6;WNT9B
GO:0072164	mesonephric tubule development	http://amigo.geneontology.org/amigo/term/GO:0072164	98	23	12.3088	1.86859	0.0020168	0.0271094	384;596;650;655;2246;4070;4072;5076;5228;5979;6382;6492;6495;6943;7475;7484;54361;55083;130497;168667;170690;255743;342184	OSR1;BMPER;ADAMTS16;FGF1;NPNT;FMN1;ARG2;TACSTD2;EPCAM;PAX2;PGF;WNT4;KIF26B;BCL2;RET;SDC1;SIM1;SIX1;BMP2;BMP7;TCF21;WNT6;WNT9B
GO:0001942	hair follicle development	http://amigo.geneontology.org/amigo/term/GO:0001942	81	20	10.1736	1.96588	0.00202941	0.0271509	596;1515;1956;2252;2255;3872;7042;7480;8456;8549;8626;10468;10855;10913;11166;51083;55504;135228;147409;147495	FST;HPSE;EDAR;SOX21;CD109;DSG4;APCDD1;CTSV;EGFR;FGF7;FGF10;KRT17;GAL;TNFRSF19;BCL2;TGFB2;WNT10B;FOXN1;LGR5;TP63
GO:0022404	molting cycle process	http://amigo.geneontology.org/amigo/term/GO:0022404	81	20	10.1736	1.96588	0.00202941	0.0271509	596;1515;1956;2252;2255;3872;7042;7480;8456;8549;8626;10468;10855;10913;11166;51083;55504;135228;147409;147495	FST;HPSE;EDAR;SOX21;CD109;DSG4;APCDD1;CTSV;EGFR;FGF7;FGF10;KRT17;GAL;TNFRSF19;BCL2;TGFB2;WNT10B;FOXN1;LGR5;TP63
GO:0022405	hair cycle process	http://amigo.geneontology.org/amigo/term/GO:0022405	81	20	10.1736	1.96588	0.00202941	0.0271509	596;1515;1956;2252;2255;3872;7042;7480;8456;8549;8626;10468;10855;10913;11166;51083;55504;135228;147409;147495	FST;HPSE;EDAR;SOX21;CD109;DSG4;APCDD1;CTSV;EGFR;FGF7;FGF10;KRT17;GAL;TNFRSF19;BCL2;TGFB2;WNT10B;FOXN1;LGR5;TP63
GO:0030104	water homeostasis	http://amigo.geneontology.org/amigo/term/GO:0030104	70	18	8.79198	2.04732	0.00205416	0.0274391	113;242;361;366;1364;2312;2810;3037;3848;3868;4645;8626;8692;9076;26154;56603;59344;388698	ADCY7;CLDN4;FLG;ALOX12B;ABCA12;SFN;HAS2;AQP4;AQP9;KRT1;KRT16;FLG2;MYO5B;CYP26B1;ALOXE3;TP63;HYAL2;CLDN1
GO:0090092	regulation of transmembrane receptor protein serine/threonine kinase signaling pathway	http://amigo.geneontology.org/amigo/term/GO:0090092	208	41	26.1247	1.56939	0.00212097	0.0282873	94;650;655;1149;1601;1761;2200;2201;2255;2660;2662;3077;3625;3626;4052;5046;6386;6424;7042;7043;7044;7049;7057;9480;9518;10468;11030;23089;23213;25805;54829;57057;80139;93649;135228;151449;168002;168667;255743;353500;375567	FST;RBPMS;CIDEA;CD109;GDF7;DAB2;DACT2;BMPER;DMRT1;FBN1;FBN2;FGF10;PEG10;SULF1;NPNT;BAMBI;MSTN;GDF10;HFE;BMP8A;INHBB;INHBC;VWC2;LTBP1;PCSK6;ASPN;TBX20;SDCBP;SFRP4;BMP2;BMP7;TGFB2;TGFB3;LEFTY2;TGFBR3;THBS1;ZNF703;MYOCD;ACVRL1;ONECUT2;GDF15
GO:0045823	positive regulation of heart contraction	http://amigo.geneontology.org/amigo/term/GO:0045823	34	11	4.27039	2.57588	0.0021538	0.028674	100;488;1906;1907;1908;4878;5144;6505;7042;23493;55800	ADA;EDN1;EDN2;EDN3;HEY2;NPPA;ATP2A2;PDE4D;SCN3B;SLC1A1;TGFB2
GO:0042476	odontogenesis	http://amigo.geneontology.org/amigo/term/GO:0042476	116	26	14.5696	1.78454	0.00215667	0.028674	650;655;860;1277;1747;1906;2255;3371;4982;5156;5308;5818;6382;6899;7042;7043;7475;8626;10913;11096;51176;54829;64919;116039;130497;340419	EDAR;ADAMTS5;OSR2;COL1A1;OSR1;DLX3;EDN1;FGF10;TNC;RSPO2;TNFRSF11B;LEF1;PDGFRA;PITX2;ASPN;NECTIN1;SDC1;BCL11B;BMP2;BMP7;TBX1;TGFB2;TGFB3;WNT6;RUNX2;TP63
GO:0010518	positive regulation of phospholipase activity	http://amigo.geneontology.org/amigo/term/GO:0010518	49	14	6.15439	2.2748	0.00217283	0.0288439	117;185;728;1909;1956;2099;2769;3815;5156;5322;5330;5724;7294;115727	RASGRP4;ADCYAP1R1;AGTR1;EDNRA;EGFR;ESR1;GNA15;KIT;PDGFRA;PLA2G5;PLCB2;PTAFR;C5AR1;TXK
GO:0031670	cellular response to nutrient	http://amigo.geneontology.org/amigo/term/GO:0031670	39	12	4.89839	2.44979	0.00222526	0.0294029	1277;2350;3162;3371;5179;5292;6591;7494;9971;10631;25959;83990	POSTN;COL1A1;FOLR2;KANK2;HMOX1;TNC;PENK;PIM1;SNAI2;XBP1;BRIP1;NR1H4
GO:0071548	response to dexamethasone	http://amigo.geneontology.org/amigo/term/GO:0071548	39	12	4.89839	2.44979	0.00222526	0.0294029	383;1906;1956;1978;2660;3569;5106;5244;5724;9076;54541;114907	FBXO32;EDN1;EGFR;EIF4EBP1;MSTN;IL6;ARG1;PCK2;ABCB4;DDIT4;PTAFR;CLDN1
GO:0071622	regulation of granulocyte chemotaxis	http://amigo.geneontology.org/amigo/term/GO:0071622	39	12	4.89839	2.44979	0.00222526	0.0294029	719;728;1906;2919;3071;5919;6278;6366;6504;7057;7060;27202	EDN1;C5AR2;CXCL1;NCKAP1L;RARRES2;S100A7;CCL21;SLAMF1;THBS1;THBS4;C3AR1;C5AR1
GO:0010721	negative regulation of cell development	http://amigo.geneontology.org/amigo/term/GO:0010721	280	52	35.1679	1.47862	0.0023332	0.0307817	116;596;655;1281;1620;1809;1840;1903;2048;2192;2200;2487;2670;3400;4009;4035;4070;4504;4613;4804;4880;5058;5080;5909;6014;6461;6532;6696;6900;6911;7070;7161;7473;9745;9856;10509;10631;10718;10769;11075;11221;22876;23105;51083;54328;54437;65078;79191;84894	SEMA4B;POSTN;NRG3;PLK2;STMN2;DUSP10;ADCYAP1;COL3A1;CNTN4;BRINP1;DPYSL3;DTX1;S1PR3;EPHB2;FBLN1;FBN1;INPP5F;FSTL4;FRZB;GFAP;FUOM;ID4;LMX1A;LRP1;TACSTD2;MT3;MYCN;NGFR;NPPC;PAK1;PAX6;GAL;GPR173;SEMA5B;RAP1GAP;BCL2;RIT2;SHB;RTN4R;SLC6A4;BMP7;SPP1;CNTN2;TBX6;TH
GO:0032943	mononuclear cell proliferation	http://amigo.geneontology.org/amigo/term/GO:0032943	254	48	31.9023	1.50459	0.00234131	0.030841	100;177;199;596;639;695;920;923;942;1636;1794;1880;2255;2322;2615;3071;3109;3559;3569;3586;3620;3958;4064;6461;6504;6556;6850;6869;7292;7293;7535;8654;10148;11326;27242;29108;30835;51083;51176;51744;54361;64600;79679;80380;84433;115650;163747;339390	ADA;EBI3;VSIG4;TNFRSF13C;ACE;LEXM;AGER;DOCK2;GPR183;AIF1;FGF10;FLT3;LRRC32;TNFRSF21;PYCARD;NCKAP1L;CD209;HLA-DMB;CLEC4G;IL2RA;IL6;IL10;IDO1;LGALS3;CD180;GAL;LEF1;CD244;WNT4;BCL2;PRDM1;PLA2G2F;SHB;SLAMF1;SLC11A1;SYK;TACR1;BTK;TNFSF4;TNFRSF4;ZAP70;VTCN1;PDC
GO:0003081	regulation of systemic arterial blood pressure by renin-angiotensin	http://amigo.geneontology.org/amigo/term/GO:0003081	25	9	3.13999	2.86625	0.00236176	0.0310626	185;1359;1535;1636;2149;4311;5125;5345;6869	CPA3;CYBA;ACE;AGTR1;F2R;MME;PCSK5;SERPINF2;TACR1
GO:0030278	regulation of ossification	http://amigo.geneontology.org/amigo/term/GO:0030278	178	36	22.3567	1.61025	0.00243976	0.0320392	374;596;650;655;860;1050;1052;1230;1893;1959;2201;2662;3400;3569;3570;4745;4880;6591;6869;7042;7043;7477;7480;8626;9249;10766;25819;54361;54857;64093;115908;116039;117581;130497;162466;255743	CEBPA;CEBPD;TOB2;CTHRC1;OSR2;TWIST2;CCR1;OSR1;PHOSPHO1;ECM1;EGR2;FBN2;NPNT;NOCT;GDF10;ID4;IL6;IL6R;AREG;NELL1;NPPC;WNT4;GDPD2;BCL2;SMOC1;BMP2;BMP7;SNAI2;TACR1;TGFB2;TGFB3;WNT7B;WNT10B;RUNX2;TP63;DHRS3
GO:0023061	signal release	http://amigo.geneontology.org/amigo/term/GO:0023061	421	73	52.8775	1.38055	0.00247613	0.0324669	116;134;185;406;488;695;774;776;1080;1906;1908;1956;2044;2645;2696;2752;2867;3077;3569;3589;3625;3717;3741;3747;3749;4986;4988;5106;5443;5781;5798;5799;5950;6513;6536;6622;6659;6720;6833;6854;6869;7074;7226;8497;8618;8673;8997;9024;9162;9369;9627;9699;997	CFTR;TRIM9;ADCYAP1;TC2N;ACVR1C;ADORA1;AGTR1;EDN1;EDN3;EGFR;EPHA5;RFX6;GCK;GIPR;GLUL;FFAR2;HFE;HCAR2;FFAR4;BMP8A;IL6;IL11;INHBB;JAK2;KCNA5;KCNC2;KCNC4;ILDR2;MAFA;ARNTL;ATP2A2;OPRK1;OPRM1;PCK2;GAL;SYT17;POMC;SYTL2;ANO1;SMPD3;SYT13;PTPN11;PTPRN;PTPRN2;RBP4;S
GO:0030324	lung development	http://amigo.geneontology.org/amigo/term/GO:0030324	172	35	21.6031	1.62013	0.00249839	0.0326586	100;383;1050;1512;1907;1956;1978;2246;2252;2255;2324;3290;3371;4015;4613;5156;5308;5950;6493;6720;6943;7043;7472;7477;8854;9509;10630;26154;29899;57493;64399;93649;157506;339829;340419	ADA;CEBPA;PDPN;CTSH;RDH10;EDN2;EGFR;EIF4EBP1;FGF1;FGF7;FGF10;FLT4;ABCA12;GPSM2;HSD11B1;TNC;CCDC39;RSPO2;ARG1;LOX;MYCN;PDGFRA;PITX2;HEG1;RBP4;HHIP;SIM2;SREBF1;TCF21;TGFB3;WNT2;WNT7B;ALDH1A2;MYOCD;ADAMTS2
GO:1901654	response to ketone	http://amigo.geneontology.org/amigo/term/GO:1901654	172	35	21.6031	1.62013	0.00249839	0.0326586	383;595;1364;1535;1828;1906;1956;1978;2153;2353;2354;2660;2706;3569;5106;5244;5724;6366;6716;6720;6869;7042;7043;7049;7057;7097;7292;9076;9314;10062;10631;54541;79820;114907;266743	NR1H3;POSTN;FBXO32;CLDN4;CYBA;DSG1;EDN1;EGFR;EIF4EBP1;F5;FOS;FOSB;MSTN;NPAS4;GJB2;IL6;ARG1;PCK2;ABCB4;DDIT4;PTAFR;CCND1;CCL21;SRD5A2;SREBF1;TACR1;TGFB2;TGFB3;TGFBR3;THBS1;TLR2;TNFSF4;CATSPERB;CLDN1;KLF4
GO:0015809	arginine transport	http://amigo.geneontology.org/amigo/term/GO:0015809	9	5	1.1304	4.42322	0.00252836	0.0326893	383;1201;6542;6556;152078	CLN3;PQLC2L;ARG1;SLC7A2;SLC11A1
GO:0015816	glycine transport	http://amigo.geneontology.org/amigo/term/GO:0015816	9	5	1.1304	4.42322	0.00252836	0.0326893	6536;92745;153201;206358;388662	SLC36A2;SLC36A1;SLC6A17;SLC6A9;SLC38A5
GO:0061004	pattern specification involved in kidney development	http://amigo.geneontology.org/amigo/term/GO:0061004	9	5	1.1304	4.42322	0.00252836	0.0326893	5076;79191;79192;130497;153572	OSR1;IRX2;PAX2;IRX3;IRX1
GO:0072048	renal system pattern specification	http://amigo.geneontology.org/amigo/term/GO:0072048	9	5	1.1304	4.42322	0.00252836	0.0326893	5076;79191;79192;130497;153572	OSR1;IRX2;PAX2;IRX3;IRX1
GO:0086015	SA node cell action potential	http://amigo.geneontology.org/amigo/term/GO:0086015	9	5	1.1304	4.42322	0.00252836	0.0326893	776;3741;8913;10021;55800	HCN4;KCNA5;SCN3B;CACNA1D;CACNA1G
GO:0086018	SA node cell to atrial cardiac muscle cell signalling	http://amigo.geneontology.org/amigo/term/GO:0086018	9	5	1.1304	4.42322	0.00252836	0.0326893	776;3741;8913;10021;55800	HCN4;KCNA5;SCN3B;CACNA1D;CACNA1G
GO:1990573	potassium ion import across plasma membrane	http://amigo.geneontology.org/amigo/term/GO:1990573	9	5	1.1304	4.42322	0.00252836	0.0326893	481;610;3762;3764;10021	HCN4;KCNJ5;KCNJ8;ATP1B1;HCN2
GO:0090596	sensory organ morphogenesis	http://amigo.geneontology.org/amigo/term/GO:0090596	242	46	30.3951	1.5134	0.00253133	0.0326893	491;596;639;655;1301;1826;1857;1906;2048;2200;2201;2202;2255;2487;2535;2624;2637;5076;5080;5308;5818;5950;6101;6495;6899;7070;7472;8013;8820;8842;9132;9927;9935;10804;24147;25806;25987;30813;51057;51384;56603;84189;115908;116039;130497;348980	GJB6;CTHRC1;OSR2;COL11A1;OSR1;DSCAM;DVL3;EDN1;EPHB2;FBN1;FBN2;EFEMP1;FGF10;FJX1;FRZB;FZD2;VAX2;TSKU;GATA2;GBX2;VSX1;HCN1;ATP2B2;PAX2;PAX6;WDPCP;WNT16;PITX2;CYP26B1;NECTIN1;RBP4;BCL2;RP1;PRDM1;SIX1;BMP7;TBX1;THY1;WNT2;NR4A3;SLITRK6;HESX1;PROM1;KCNQ4;MFN2;M
GO:1901699	cellular response to nitrogen compound	http://amigo.geneontology.org/amigo/term/GO:1901699	559	93	70.2102	1.32459	0.00257252	0.0331712	113;185;199;366;383;534;610;641;688;999;1080;1131;1277;1281;1307;1535;1583;1812;1906;1956;1958;1978;2099;2200;2350;2562;2645;2660;2769;2784;2786;2819;3351;3480;3569;3625;3717;3747;4314;4504;4613;4804;4914;4988;5058;5105;5139;5142;5144;5156;5166;5179;5244;	HCN4;BAIAP2;CFTR;ADCY7;CHRM3;LYPD1;COL1A1;COL3A1;COL16A1;SERPINA12;CYBA;CYP11A1;DRD1;AGTR1;EDN1;EGFR;EGR1;EIF4EBP1;AIF1;ESR1;FBN1;FOLR2;GABRB3;GCK;MSTN;GNA15;GNB3;GNG4;GPD1;KLF15;HTR1B;VWA2;IGF1R;HCN1;IL6;INHBB;AQP9;JAK2;KCNC2;AGRN;ARG1;MMP3;MT3;MYCN;NGFR
GO:0061326	renal tubule development	http://amigo.geneontology.org/amigo/term/GO:0061326	94	22	11.8064	1.8634	0.00258978	0.0332933	596;650;2246;4070;5076;5228;6495;6943;7475;7477;7484;8549;8842;54361;55083;79191;79192;130497;153572;170690;255743;342184	OSR1;IRX2;ADAMTS16;FGF1;NPNT;FMN1;TACSTD2;PAX2;PGF;WNT4;KIF26B;BCL2;SIX1;BMP2;TCF21;WNT6;WNT7B;WNT9B;IRX3;IRX1;LGR5;PROM1
GO:1904064	positive regulation of cation transmembrane transport	http://amigo.geneontology.org/amigo/term/GO:1904064	94	22	11.8064	1.8634	0.00258978	0.0332933	481;781;783;1520;1812;1815;1908;2149;3306;3747;4842;4878;4923;4986;5336;6622;7070;9002;51083;54997;65267;84766	CTSS;DRD1;DRD4;EDN3;F2R;HSPA2;KCNC2;ATP1B1;NOS1;NPPA;NTSR1;OPRK1;GAL;PLCG2;TESC;WNK3;SNCA;THY1;CACNA2D1;CACNB2;CRACR2A;F2RL3
GO:0009988	cell-cell recognition	http://amigo.geneontology.org/amigo/term/GO:0009988	66	17	8.28958	2.05077	0.00264893	0.0340026	49;923;1047;1794;2515;2525;2683;3958;5016;5551;6366;6677;26998;30835;53340;54760;79820	CLGN;DOCK2;ADAM2;FUT3;B4GALT1;FETUB;CD209;LGALS3;ACR;OVGP1;SPA17;PCSK4;PRF1;CCL21;SPAM1;CATSPERB;CD6
GO:0032675	regulation of interleukin-6 production	http://amigo.geneontology.org/amigo/term/GO:0032675	100	23	12.56	1.83121	0.00266377	0.0340298	116;136;1535;2069;2149;2207;3071;3569;3570;3586;5724;6504;7097;7292;7494;8692;9971;11213;26525;27202;29108;64127;338322	IRAK3;ADCYAP1;ADORA2B;CYBA;EREG;F2R;FCER1G;IL36RN;C5AR2;PYCARD;NCKAP1L;NLRP10;IL6;IL6R;IL10;PTAFR;NOD2;SLAMF1;TLR2;TNFSF4;XBP1;HYAL2;NR1H4
GO:1905039	carboxylic acid transmembrane transport	http://amigo.geneontology.org/amigo/term/GO:1905039	100	23	12.56	1.83121	0.00266377	0.0340298	366;6505;6510;6511;6512;6536;6542;7057;9056;10991;23428;23657;55089;57709;92745;130497;133418;152078;153201;157724;206358;246213;388662	SLC38A3;OSR1;EMB;PQLC2L;SLC36A2;SLC7A13;SLC36A1;SLC7A8;SLC7A11;SLC17A8;AQP9;SLC6A17;SLC38A4;SLC7A14;SLC1A1;SLC1A5;SLC1A6;SLC1A7;SLC6A9;SLC7A2;THBS1;SLC7A7;SLC38A5
GO:0007517	muscle organ development	http://amigo.geneontology.org/amigo/term/GO:0007517	348	62	43.7087	1.41848	0.00266608	0.0340298	43;165;406;467;596;650;688;844;1281;1293;1301;1310;1634;1831;1839;1906;1948;1958;1959;2065;2115;2353;2535;2660;3236;3569;3776;4624;5058;5079;5308;5950;6285;6495;6899;6939;6943;7042;7049;7161;7472;7480;7494;9148;22801;23493;26287;26548;27063;51176;54567;56	COL3A1;COL6A3;XIRP2;COL11A1;COL19A1;SGCZ;DCN;AEBP1;TSC22D3;HBEGF;EDN1;EFNB2;EGR1;EGR2;ERBB3;ETV1;ITGA11;HEY2;FOS;VGLL2;STAC3;FZD2;ANKRD2;ITGB1BP2;MSTN;ANKRD1;HOXD10;IL6;KCNK2;KLHL31;ARNTL;ACHE;MYH6;ATF3;PAK1;PAX5;LEF1;PITX2;DLL4;CYP26B1;TBX20;HEG1;RBP4;BC
GO:0002920	regulation of humoral immune response	http://amigo.geneontology.org/amigo/term/GO:0002920	50	14	6.27999	2.2293	0.00267493	0.0340298	710;718;719;722;728;729;730;735;1378;5627;5650;25818;27202;55061	CR1;KLK5;C5AR2;SUSD4;PROS1;KLK7;SERPING1;C3;C3AR1;C4BPA;C5AR1;C6;C7;C9
GO:0035272	exocrine system development	http://amigo.geneontology.org/amigo/term/GO:0035272	50	14	6.27999	2.2293	0.00267493	0.0340298	655;1956;2252;2255;3321;3569;5080;6591;6663;7042;7043;7494;10913;29842	EDAR;EGFR;FGF7;FGF10;TFCP2L1;IGSF3;IL6;PAX6;BMP7;SNAI2;SOX10;TGFB2;TGFB3;XBP1
GO:0050819	negative regulation of coagulation	http://amigo.geneontology.org/amigo/term/GO:0050819	50	14	6.27999	2.2293	0.00267493	0.0340298	710;1906;2191;3827;3848;5156;5270;5328;5345;5627;7057;7103;170692;222537	ADAMTS18;EDN1;FAP;HS3ST5;KNG1;KRT1;PDGFRA;SERPINE2;PLAU;SERPINF2;PROS1;THBS1;SERPING1;TSPAN8
GO:0007611	learning or memory	http://amigo.geneontology.org/amigo/term/GO:0007611	217	42	27.2551	1.54099	0.00269211	0.0341974	590;814;1139;1201;1524;1620;1621;1812;1956;1959;2019;2048;2334;2353;2515;2915;3274;3776;3815;4009;4885;4914;4923;4986;6285;6529;6532;6869;6900;8997;9162;9369;10769;22941;22986;23316;50944;54112;54207;57144;81832;266743	PLK2;CHRNA7;CLN3;CX3CR1;BRINP1;DBH;DRD1;EGFR;EGR2;EN1;EPHB2;SHANK2;SORCS3;CUX2;AFF2;FOS;ADAM2;NPAS4;GRM5;HRH2;KCNK2;KIT;LMX1A;NPTX2;NTRK1;NTSR1;OPRK1;SHANK1;GPR88;KCNK10;PAK5;BCHE;S100B;SLC6A1;SLC6A4;TACR1;CNTN2;CAMK4;NETO1;KALRN;DGKI;NRXN3
GO:0060541	respiratory system development	http://amigo.geneontology.org/amigo/term/GO:0060541	198	39	24.8687	1.56823	0.00271728	0.0343253	100;383;1050;1512;1907;1956;1978;2246;2252;2255;2324;3290;3371;4015;4613;5156;5308;5950;6493;6495;6720;6943;7043;7472;7477;8820;8854;9509;10630;26154;29899;51057;51176;57493;64399;93649;157506;339829;340419	ADA;CEBPA;PDPN;CTSH;RDH10;EDN2;EGFR;EIF4EBP1;FGF1;FGF7;FGF10;FLT4;ABCA12;GPSM2;HSD11B1;TNC;CCDC39;RSPO2;ARG1;LOX;MYCN;WDPCP;LEF1;PDGFRA;PITX2;HEG1;RBP4;HHIP;SIM2;SIX1;SREBF1;TCF21;TGFB3;WNT2;WNT7B;HESX1;ALDH1A2;MYOCD;ADAMTS2
GO:0032635	interleukin-6 production	http://amigo.geneontology.org/amigo/term/GO:0032635	106	24	13.3136	1.80267	0.00271768	0.0343253	116;136;1535;2069;2149;2207;3071;3569;3570;3586;5724;6504;7097;7292;7494;8692;9971;11213;26525;27202;29108;29949;64127;338322	IRAK3;ADCYAP1;ADORA2B;CYBA;EREG;F2R;FCER1G;IL36RN;C5AR2;PYCARD;IL19;NCKAP1L;NLRP10;IL6;IL6R;IL10;PTAFR;NOD2;SLAMF1;TLR2;TNFSF4;XBP1;HYAL2;NR1H4
GO:0006066	alcohol metabolic process	http://amigo.geneontology.org/amigo/term/GO:0006066	282	52	35.4191	1.46813	0.00272364	0.0343253	117;125;216;222;338;341;1050;1066;1080;1583;1621;2246;2584;4504;4923;5105;5330;5336;5341;5447;5724;5745;5950;6622;6720;7108;7276;7292;8821;8854;9227;9249;9619;9651;9971;10654;11163;23007;23541;27235;51196;51744;53630;55825;91734;116255;117283;125981;13036	CEBPA;PMVK;CES1;CFTR;NUDT4;MOGAT1;ADCYAP1R1;IP6K3;ADH1B;ACER1;SGPP2;RDH12;SERPINA12;RDH10;CYP11A1;DBH;ALDH1A1;ALDH3B2;FGF1;PLCH1;SEC14L2;GALK1;COQ2;APOB;APOC1;MT3;NTSR1;PCK1;PLCE1;CD244;PLCB2;PLCG2;PLEK;BCO1;POR;PECR;PTAFR;PTH1R;RBP4;SNCA;SREBF1;TM7SF2;TT
GO:0042129	regulation of T cell proliferation	http://amigo.geneontology.org/amigo/term/GO:0042129	142	30	17.8352	1.68207	0.00272853	0.0343253	177;199;920;923;942;2615;3071;3109;3559;3569;3586;3620;3958;6504;6850;7292;7535;8654;10148;11326;27242;29108;30835;51744;64600;79679;80380;84433;115650;339390	EBI3;VSIG4;TNFRSF13C;AGER;AIF1;LRRC32;TNFRSF21;PYCARD;NCKAP1L;CD209;HLA-DMB;CLEC4G;IL2RA;IL6;IL10;IDO1;LGALS3;CD244;PLA2G2F;SLAMF1;SYK;TNFSF4;ZAP70;VTCN1;PDCD1LG2;CARD11;PDE5A;CD4;CD6;CD86
GO:0001562	response to protozoan	http://amigo.geneontology.org/amigo/term/GO:0001562	21	8	2.63759	3.03307	0.00273028	0.0343253	3394;3569;3586;6556;10538;64581;79679;116071	BATF;BATF2;IRF8;IL6;IL10;CLEC7A;SLC11A1;VTCN1
GO:0002544	chronic inflammatory response	http://amigo.geneontology.org/amigo/term/GO:0002544	21	8	2.63759	3.03307	0.00273028	0.0343253	136;1524;3586;3620;6356;7057;8876;9536	ADORA2B;CX3CR1;IL10;IDO1;CCL11;THBS1;VNN1;PTGES
GO:0045117	azole transport	http://amigo.geneontology.org/amigo/term/GO:0045117	21	8	2.63759	3.03307	0.00273028	0.0343253	100;116;695;1906;8673;10560;10991;80704	ADA;SLC19A2;SLC38A3;ADCYAP1;EDN1;BTK;SLC19A3;VAMP8
GO:0031347	regulation of defense response	http://amigo.geneontology.org/amigo/term/GO:0031347	651	106	81.7654	1.29639	0.00274406	0.0344479	100;116;134;136;177;185;330;695;710;718;719;722;728;729;730;735;919;920;923;929;942;1378;1508;1520;1524;1535;1794;1956;1991;2069;2099;2207;2268;2867;3055;3559;3569;3586;3620;3684;3689;3717;3848;4064;4792;5058;5179;5320;5336;5359;5627;5641;5650;5721;5740;5	ADA;AP1M2;NR1H3;POLR3G;IRAK3;DUSP10;PGLYRP3;ADCYAP1;IL22RA2;ADORA1;ADORA2B;CR1;PIK3R6;CTSB;CTSS;CX3CR1;CYBA;AGER;DOCK2;AGTR1;EGFR;ELANE;EREG;ESR1;FCER1G;FGR;KLK5;SAMHD1;CLEC4E;C5AR2;FFAR2;PYCARD;HCK;CD209;BIRC3;FFAR4;IL2RA;IL6;IL10;IDO1;ITGAM;ITGB2;JAK2;K
GO:0050806	positive regulation of synaptic transmission	http://amigo.geneontology.org/amigo/term/GO:0050806	112	25	14.0672	1.77719	0.00275357	0.0344659	116;134;1524;1812;1815;1956;2670;2752;2898;4914;4923;5270;6285;6622;6869;8997;9211;9699;10769;22941;23316;50944;64084;81832;91683	PLK2;ADCYAP1;ADORA1;CX3CR1;DRD1;DRD4;EGFR;SHANK2;CUX2;GFAP;GLUL;GRIK2;NTRK1;NTSR1;SHANK1;SERPINE2;S100B;CLSTN2;SNCA;TACR1;NETO1;KALRN;SYT12;LGI1;RIMS2
GO:1903510	mucopolysaccharide metabolic process	http://amigo.geneontology.org/amigo/term/GO:1903510	112	25	14.0672	1.77719	0.00275357	0.0344659	284;1634;2331;2683;3036;3037;3038;3073;3698;3699;4166;5292;8692;9331;10894;11081;23553;27087;51363;56548;83539;93010;135152;166012;337876	LYVE1;KERA;B3GAT2;DCN;CHST13;FMOD;HYAL4;B4GALT1;B3GAT1;ANGPT1;HAS1;HAS2;HAS3;HEXA;CHSY3;ITIH2;ITIH3;CHST6;CHST15;PIM1;CHST7;CHST9;HYAL2;B3GNT7;B4GALT6
GO:0098773	skin epidermis development	http://amigo.geneontology.org/amigo/term/GO:0098773	83	20	10.4248	1.91851	0.00276509	0.0345596	596;1515;1956;2252;2255;3872;7042;7480;8456;8549;8626;10468;10855;10913;11166;51083;55504;135228;147409;147495	FST;HPSE;EDAR;SOX21;CD109;DSG4;APCDD1;CTSV;EGFR;FGF7;FGF10;KRT17;GAL;TNFRSF19;BCL2;TGFB2;WNT10B;FOXN1;LGR5;TP63
GO:0034332	adherens junction organization	http://amigo.geneontology.org/amigo/term/GO:0034332	118	26	14.8208	1.7543	0.00277344	0.0345791	87;94;596;999;1002;1004;1005;1007;1008;1015;1307;1613;2042;5818;6281;7057;7070;29984;51057;54361;57863;80139;81607;84962;90102;342184	CDH4;CDH6;CDH7;CDH9;CDH10;CDH17;COL16A1;DAPK3;EPHA3;RHOD;FMN1;WDPCP;WNT4;CADM3;NECTIN1;BCL2;S100A10;THBS1;THY1;ZNF703;NECTIN4;AJUBA;ACTN1;PHLDB2;ACVRL1;CDH1
GO:0009620	response to fungus	http://amigo.geneontology.org/amigo/term/GO:0009620	45	13	5.65199	2.30008	0.00277474	0.0345791	695;942;1991;3569;5806;6850;10578;23406;26525;64581;117159;338322;387695	GNLY;DCD;ELANE;COTL1;IL36RN;NLRP10;IL6;C10orf99;PTX3;CLEC7A;SYK;BTK;CD86
GO:0042596	fear response	http://amigo.geneontology.org/amigo/term/GO:0042596	35	11	4.39599	2.50228	0.00278967	0.0347145	116;596;1620;1621;1803;1812;1815;2898;5179;8997;116372	ADCYAP1;LYPD1;BRINP1;DBH;DPP4;DRD1;DRD4;GRIK2;PENK;BCL2;KALRN
GO:0001505	regulation of neurotransmitter levels	http://amigo.geneontology.org/amigo/term/GO:0001505	192	38	24.1151	1.57577	0.00280208	0.0347677	43;488;774;1201;1621;1812;1815;2644;2670;2752;3749;4842;5799;6531;6532;6536;6622;6854;8292;8497;8618;9162;9369;9627;9699;9899;9900;51760;54843;57586;83851;84446;84958;90019;91683;114088;123036;145270	TRIM9;CLN3;TC2N;PRIMA1;DBH;DRD1;DRD4;GCHFR;GFAP;GLUL;KCNC4;ACHE;NOS1;ATP2A2;SYT17;SYTL2;SYT13;PTPRN2;SLC6A3;SLC6A4;SLC6A9;SNCA;SYN2;CACNA1B;COLQ;SYT16;BRSK1;SYTL1;PPFIA4;CADPS;SYT8;DGKI;SYT12;NRXN3;SNCAIP;RIMS2;SV2B;SV2A
GO:0051224	negative regulation of protein transport	http://amigo.geneontology.org/amigo/term/GO:0051224	192	38	24.1151	1.57577	0.00280208	0.0347677	284;655;1149;1815;2149;2335;2615;3569;3586;3604;3625;4792;4988;5781;6425;6504;6591;6659;6720;6833;7009;7292;7430;7850;9478;9516;9971;10062;11142;26525;27202;27242;29969;80725;130399;283514;338557;353500	NR1H3;PKIG;CIDEA;ACVR1C;DRD4;F2R;FN1;LRRC32;IL36RN;C5AR2;TNFRSF21;SIAH3;ANGPT1;MDFIC;FFAR4;BMP8A;IL6;IL10;TNFRSF9;INHBB;NFKBIA;OPRM1;PTPN11;SFRP5;SLAMF1;BMP7;SNAI2;SOX4;SREBF1;ABCC8;TMBIM6;TNFSF4;EZR;IL1R2;SRCIN1;CABP1;LITAF;NR1H4
GO:0042743	hydrogen peroxide metabolic process	http://amigo.geneontology.org/amigo/term/GO:0042743	40	12	5.02399	2.38854	0.00282129	0.0349554	1535;1956;2878;3039;3043;4314;4504;6622;7173;9588;50506;137902	PXDNL;CYBA;EGFR;GPX3;HBA1;HBB;MMP3;MT3;DUOX2;SNCA;TPO;PRDX6
GO:0010631	epithelial cell migration	http://amigo.geneontology.org/amigo/term/GO:0010631	224	43	28.1343	1.52838	0.00283413	0.0350637	94;284;285;306;1512;1634;1803;1839;1906;1948;2191;2196;2246;2252;2255;2324;3037;3689;3815;3849;3868;4070;5168;5646;5781;5801;6273;6869;7042;7057;7424;7857;9314;22846;51057;51378;54566;54567;57111;57449;83442;83481;168667	CTSH;DCN;BMPER;DPP4;HBEGF;EDN1;EFNB2;FAP;FAT2;FGF1;FGF7;FGF10;VASH1;FLT4;ANGPT1;ANGPT2;HAS2;ANXA3;ITGB2;KIT;KRT2;KRT16;TACSTD2;WDPCP;ANGPT4;ENPP2;EPB41L4B;DLL4;PRSS3;RAB25;PLEKHG5;PTPN11;PTPRR;S100A2;TACR1;TGFB2;THBS1;VEGFC;SCG2;SH3BGRL3;EPPK1;KLF4;ACVRL1
GO:0060193	positive regulation of lipase activity	http://amigo.geneontology.org/amigo/term/GO:0060193	61	16	7.66158	2.08834	0.00286469	0.0353905	117;185;728;1909;1956;2099;2769;3815;5156;5322;5330;5724;7294;10062;115727;440503	NR1H3;RASGRP4;ADCYAP1R1;AGTR1;EDNRA;EGFR;ESR1;GNA15;KIT;PLIN5;PDGFRA;PLA2G5;PLCB2;PTAFR;C5AR1;TXK
GO:0048661	positive regulation of smooth muscle cell proliferation	http://amigo.geneontology.org/amigo/term/GO:0048661	72	18	9.04318	1.99045	0.00287276	0.0354389	199;1535;1839;1906;1956;1991;2069;3162;3351;3569;3570;3586;3717;5058;5345;5724;7057;8013	CYBA;HBEGF;EDN1;EGFR;AIF1;ELANE;EREG;HMOX1;HTR1B;IL6;IL6R;IL10;JAK2;PAK1;SERPINF2;PTAFR;THBS1;NR4A3
GO:0002027	regulation of heart rate	http://amigo.geneontology.org/amigo/term/GO:0002027	89	21	11.1784	1.87863	0.00288543	0.035544	100;488;776;781;783;1906;1907;1908;3741;3762;4624;4878;5144;6327;6505;6720;8913;10021;23171;23493;55800	ADA;HCN4;EDN1;EDN2;EDN3;GPD1L;HEY2;KCNA5;KCNJ5;MYH6;NPPA;ATP2A2;PDE4D;SCN3B;SCN2B;SLC1A1;SREBF1;CACNA1D;CACNA2D1;CACNB2;CACNA1G
GO:0050905	neuromuscular process	http://amigo.geneontology.org/amigo/term/GO:0050905	95	22	11.932	1.84379	0.00297891	0.0366427	491;1201;1812;2173;2257;2307;2743;2905;3236;5179;6531;6939;7345;8013;8514;50944;54112;57152;64072;65217;84189;116443	GRIN3A;CLN3;DRD1;FABP7;FGF12;FOXS1;GLRB;GRIN2C;HOXD10;ATP2B2;SHANK1;PENK;GPR88;SLURP1;CDH23;PCDH15;SLC6A3;TCF15;UCHL1;NR4A3;SLITRK6;KCNAB2
GO:2001014	regulation of skeletal muscle cell differentiation	http://amigo.geneontology.org/amigo/term/GO:2001014	17	7	2.13519	3.27839	0.00301105	0.0367737	406;2660;6285;6495;6899;56603;93649	MSTN;ARNTL;CYP26B1;S100B;SIX1;TBX1;MYOCD
GO:0021546	rhombomere development	http://amigo.geneontology.org/amigo/term/GO:0021546	6	4	0.753598	5.30787	0.00301536	0.0367737	1959;2637;3213;9935	EGR2;GBX2;HOXB3;MAFB
GO:0032534	regulation of microvillus assembly	http://amigo.geneontology.org/amigo/term/GO:0032534	6	4	0.753598	5.30787	0.00301536	0.0367737	688;5205;5909;6624	ATP8B1;RAP1GAP;FSCN1;KLF5
GO:0046958	nonassociative learning	http://amigo.geneontology.org/amigo/term/GO:0046958	6	4	0.753598	5.30787	0.00301536	0.0367737	1812;8997;9162;50944	DRD1;SHANK1;KALRN;DGKI
GO:0071321	cellular response to cGMP	http://amigo.geneontology.org/amigo/term/GO:0071321	6	4	0.753598	5.30787	0.00301536	0.0367737	610;5139;6532;10021	HCN4;PDE3A;HCN2;SLC6A4
GO:0090205	positive regulation of cholesterol metabolic process	http://amigo.geneontology.org/amigo/term/GO:0090205	6	4	0.753598	5.30787	0.00301536	0.0367737	2246;5447;6720;9619	FGF1;POR;SREBF1;ABCG1
GO:0071417	cellular response to organonitrogen compound	http://amigo.geneontology.org/amigo/term/GO:0071417	479	81	60.1623	1.34636	0.00302264	0.0367799	113;185;199;366;383;534;610;641;688;999;1080;1277;1281;1307;1535;1583;1812;1906;1956;1958;1978;2200;2350;2562;2645;2660;2784;2786;2819;3351;3480;3569;3625;3717;4804;4914;4988;5058;5105;5139;5142;5144;5156;5166;5179;5244;5447;5724;5781;5791;5919;6263;6470;	HCN4;BAIAP2;CFTR;ADCY7;COL1A1;COL3A1;COL16A1;SERPINA12;CYBA;CYP11A1;DRD1;AGTR1;EDN1;EGFR;EGR1;EIF4EBP1;AIF1;FBN1;FOLR2;GABRB3;GCK;MSTN;GNB3;GNG4;GPD1;KLF15;HTR1B;VWA2;IGF1R;HCN1;IL6;INHBB;AQP9;JAK2;ARG1;NGFR;NTRK1;OPRM1;NOX4;PAK1;PCK1;PDE3A;PDE4B;PDE4D;PD
GO:0019372	lipoxygenase pathway	http://amigo.geneontology.org/amigo/term/GO:0019372	13	6	1.6328	3.67468	0.00304169	0.0367799	240;241;242;247;50487;59344	ALOX5;ALOX5AP;ALOX12B;ALOX15B;PLA2G3;ALOXE3
GO:0022010	central nervous system myelination	http://amigo.geneontology.org/amigo/term/GO:0022010	13	6	1.6328	3.67468	0.00304169	0.0367799	3400;5354;6900;7097;26011;79152	TENM4;ID4;PLP1;CNTN2;TLR2;FA2H
GO:0032291	axon ensheathment in central nervous system	http://amigo.geneontology.org/amigo/term/GO:0032291	13	6	1.6328	3.67468	0.00304169	0.0367799	3400;5354;6900;7097;26011;79152	TENM4;ID4;PLP1;CNTN2;TLR2;FA2H
GO:0045540	regulation of cholesterol biosynthetic process	http://amigo.geneontology.org/amigo/term/GO:0045540	13	6	1.6328	3.67468	0.00304169	0.0367799	338;2246;5447;6720;9619;23541	FGF1;SEC14L2;APOB;POR;SREBF1;ABCG1
GO:0050930	induction of positive chemotaxis	http://amigo.geneontology.org/amigo/term/GO:0050930	13	6	1.6328	3.67468	0.00304169	0.0367799	177;2255;2277;5228;7424;7857	AGER;FGF10;VEGFD;PGF;VEGFC;SCG2
GO:0046165	alcohol biosynthetic process	http://amigo.geneontology.org/amigo/term/GO:0046165	101	23	12.6856	1.81308	0.00304804	0.0368046	117;338;1066;1080;1621;2246;4923;5105;5336;5341;5447;5724;5745;6622;6720;7108;9619;10654;23541;51744;91734;117283;125981	PMVK;CES1;CFTR;ADCYAP1R1;IP6K3;ACER1;DBH;FGF1;SEC14L2;APOB;NTSR1;PCK1;CD244;PLCG2;PLEK;POR;PTAFR;PTH1R;SNCA;SREBF1;TM7SF2;IDI2;ABCG1
GO:0006940	regulation of smooth muscle contraction	http://amigo.geneontology.org/amigo/term/GO:0006940	56	15	7.03358	2.13263	0.00307478	0.0369915	100;134;136;1131;1613;1906;1907;2149;5023;5724;6869;51196;60675;93649;255743	ADA;CHRM3;ADORA1;ADORA2B;DAPK3;EDN1;EDN2;F2R;NPNT;P2RX1;PLCE1;PTAFR;PROK2;TACR1;MYOCD
GO:0042116	macrophage activation	http://amigo.geneontology.org/amigo/term/GO:0042116	56	15	7.03358	2.13263	0.00307478	0.0369915	199;1524;1907;3586;6542;6556;6622;6850;7057;7097;7305;7535;10062;51311;133396	NR1H3;IL31RA;CX3CR1;EDN2;AIF1;IL10;TLR8;SLC7A2;SLC11A1;SNCA;SYK;THBS1;TLR2;TYROBP;ZAP70
GO:1901617	organic hydroxy compound biosynthetic process	http://amigo.geneontology.org/amigo/term/GO:1901617	193	38	24.2407	1.56761	0.0030765	0.0369915	117;338;434;650;1066;1080;1621;2246;2264;4923;5105;5336;5341;5360;5409;5447;5724;5745;6531;6591;6622;6716;6720;7042;7108;7299;9619;9971;10654;23541;51700;51744;54361;91734;117283;121278;125981;340895	PMVK;CES1;CFTR;ADCYAP1R1;IP6K3;TPH2;ACER1;DBH;FGF1;FGFR4;SEC14L2;APOB;MALRD1;ASIP;NTSR1;PCK1;CYB5R2;CD244;PLCG2;PLEK;PLTP;PNMT;WNT4;POR;PTAFR;PTH1R;BMP2;SLC6A3;SNAI2;SNCA;SRD5A2;SREBF1;TGFB2;TM7SF2;TYR;IDI2;ABCG1;NR1H4
GO:0045667	regulation of osteoblast differentiation	http://amigo.geneontology.org/amigo/term/GO:0045667	107	24	13.4392	1.78582	0.00309534	0.0371658	374;650;655;860;1050;1052;2201;2662;3400;3569;3570;4745;4880;6591;7477;7480;8626;25819;54361;54857;64093;115908;117581;255743	CEBPA;CEBPD;CTHRC1;TWIST2;FBN2;NPNT;NOCT;GDF10;ID4;IL6;IL6R;AREG;NELL1;NPPC;WNT4;GDPD2;SMOC1;BMP2;BMP7;SNAI2;WNT7B;WNT10B;RUNX2;TP63
GO:0008219	cell death	http://amigo.geneontology.org/amigo/term/GO:0008219	1916	279	240.649	1.15936	0.00312415	0.0373971	40;87;100;116;117;134;199;247;284;330;467;596;627;638;650;655;695;699;728;922;929;944;1075;1149;1201;1311;1326;1436;1508;1512;1515;1601;1612;1613;1620;1621;1647;1831;1869;1906;1956;1958;2014;2019;2065;2099;2149;2152;2191;2207;2255;2274;2322;2324;2355;2487	ADA;RNF103-CHMP3;OLFM4;CTSC;CHL1;NES;PLK2;GJB6;GADD45G;EDAR;CIDEA;ADCYAP1;ADCYAP1R1;TWIST2;CLN3;VSTM2L;ACVR1C;OSR1;COMP;MAP3K8;IL31RA;ADORA1;CSF1R;CTSB;CTSH;GDF7;CTSV;PRUNE2;DAB2;DAPK1;DAPK3;BRINP1;DBH;GADD45A;TSC22D3;E2F1;EDN1;EGFR;EGR1;AIF1;EMP3;EN1;ERB
GO:1902580	single-organism cellular localization	http://amigo.geneontology.org/amigo/term/GO:1902580	1112	170	139.667	1.21718	0.00312549	0.0373971	134;136;177;284;406;434;481;488;547;596;636;655;695;783;999;1058;1062;1066;1201;1601;1794;1804;1812;1869;1956;2149;2207;2255;2268;2624;2743;2810;2898;3002;3059;3162;3569;3586;3683;3689;3717;3797;3815;3838;3921;4131;4134;4504;4792;4935;5058;5080;6130;6133;	TSPAN5;NDC80;CENPA;CENPE;CES1;EDAR;RBPMS;PKIG;PKP3;RPL35;TRIM9;MAL2;LYPD1;CLN3;TC2N;TRAM1L1;ADORA1;ADORA2B;ABRA;PRICKLE1;KLC3;DAB2;BBS12;AGER;DOCK2;DPP6;DRD1;E2F1;EGFR;F2R;FCER1G;FGF10;FGR;EFR3B;EPB41L3;RPL13A;RAB38;BAMBI;ABCA12;GATA2;RANBP6;GLRB;SFN;ANGP
GO:0046700	heterocycle catabolic process	http://amigo.geneontology.org/amigo/term/GO:0046700	418	72	52.5007	1.37141	0.0031321	0.0373971	100;316;1149;1543;3034;3094;3162;3163;3620;3921;5139;5142;5144;5625;6036;6039;6130;6133;6134;6136;6142;6144;6152;6155;6159;6160;6161;6164;6167;6168;6170;6171;6175;6176;6189;6193;6201;6202;6206;6207;6208;6210;6222;6223;6224;6227;6229;6230;6232;6234;6235;86	ADA;ALDH1L1;APOBEC2;NUDT4;RPL35;CIDEA;UPP2;PNLDC1;CYP1A1;PATL2;NT5C2;QPRT;RPL13A;NOCT;SAMHD1;HAL;HINT1;AOX1;HMOX1;HMOX2;NANOS3;IDO1;RPSA;PDE11A;PDE3A;PDE4B;PDE4D;PRODH;CARNS1;RNASE2;RNASE6;RPL7A;RPL9;RPL10;RPL12;RPL18A;RPL21;RPL24;RPL27;RPL29;RPL31;RPL32;
GO:0048568	embryonic organ development	http://amigo.geneontology.org/amigo/term/GO:0048568	418	72	52.5007	1.37141	0.0031321	0.0373971	100;491;639;655;860;1050;1301;1857;1906;1956;2019;2048;2200;2201;2202;2255;2487;2535;2624;2637;2709;3200;3213;3236;3586;3726;3815;4254;4613;5076;5079;5080;5125;5156;5308;5919;5950;6495;6899;6943;7042;7043;7173;7472;7477;7484;8013;8820;8854;9021;9132;9935;	ADA;CEBPA;PLAC1;NES;GJB6;CTHRC1;OSR2;COL11A1;OSR1;E2F7;RDH10;DVL3;EDN1;EGFR;EN1;NRK;EPHB2;FBN1;FBN2;EFEMP1;FGF10;VASH1;HEY2;FRZB;FZD2;VAX2;GATA2;GBX2;GJB5;HOXA3;HOXB3;HOXD10;CCDC39;IL10;JUNB;KIT;KITLG;MYCN;ATP2B2;PAX2;PAX5;PAX6;WDPCP;LEF1;PCSK5;WNT16;PDGF
GO:0045860	positive regulation of protein kinase activity	http://amigo.geneontology.org/amigo/term/GO:0045860	466	79	58.5295	1.34975	0.00315509	0.037619	113;116;134;136;177;284;595;650;728;920;1062;1139;1326;1436;1636;1647;1815;1857;1906;1908;1956;1991;2065;2069;2149;2246;2255;2322;2357;2911;3071;3306;3717;3815;4254;4486;4504;4616;4914;5058;5781;6176;6366;6556;6622;6850;7039;7042;7043;7057;7074;7161;7164;	CENPE;NRG3;GADD45G;ADCY7;CHRNA7;ADCYAP1;MAP3K8;ADORA1;ADORA2B;CSF1R;PIK3R6;NEK10;ACE;GADD45A;AGER;DRD4;DVL3;EDN1;EDN3;EGFR;ELANE;NRK;ERBB3;EREG;F2R;FGD2;FGF1;FGF10;FLT3;PIK3R5;FPR1;ANGPT1;DOK7;GRM1;CARD10;MDFIC;NCKAP1L;HSPA2;JAK2;KIT;MAP3K15;KITLG;MST1R;M
GO:0001503	ossification	http://amigo.geneontology.org/amigo/term/GO:0001503	364	64	45.7183	1.39988	0.00316975	0.0377413	43;374;596;650;655;860;1050;1052;1230;1277;1300;1301;1893;1956;1959;2131;2201;2274;2662;3371;3400;3486;3569;3570;3726;4745;4880;5179;5745;6272;6591;6696;6869;7042;7043;7473;7477;7480;8626;9249;10234;10766;22800;22801;25819;25884;50506;50846;51176;54361;54	LRRC17;CEBPA;CEBPD;TOB2;CTHRC1;OSR2;TWIST2;CCR1;COL1A1;COL10A1;COL11A1;OSR1;PHOSPHO1;ECM1;EGFR;EGR2;EXT1;FBN2;FHL2;RRAS2;ITGA11;NPNT;NOCT;CHRDL2;GDF10;IGSF10;TNC;ID4;RSPO2;IGFBP3;BMP8A;IL6;IL6R;JUNB;AREG;ACHE;NELL1;NPPC;DUOX2;DHH;LEF1;PENK;WNT4;ASPN;GDPD2
GO:0015893	drug transport	http://amigo.geneontology.org/amigo/term/GO:0015893	26	9	3.26559	2.75601	0.00321465	0.0381695	1317;5205;5244;6565;9076;9429;10351;55244;113235	ABCA8;SLC46A1;SLC31A1;ATP8B1;ABCB4;SLC47A1;SLC15A2;CLDN1;ABCG2
GO:0033687	osteoblast proliferation	http://amigo.geneontology.org/amigo/term/GO:0033687	26	9	3.26559	2.75601	0.00321465	0.0381695	596;650;3726;4745;4883;10234;10855;115908;116039	LRRC17;HPSE;CTHRC1;OSR2;JUNB;NELL1;NPR3;BCL2;BMP2
GO:2000377	regulation of reactive oxygen species metabolic process	http://amigo.geneontology.org/amigo/term/GO:2000377	150	31	18.84	1.64544	0.00333911	0.0395923	185;199;596;655;1535;1647;1906;1956;3043;3099;3569;3586;3689;3717;4314;4504;4613;5076;5740;5806;6622;6850;7057;7100;9263;9314;10516;23576;50507;55022;440503	FBLN5;CYBA;GADD45A;AGTR1;EDN1;EGFR;AIF1;DDAH1;HBB;HK2;IL6;IL10;ITGB2;JAK2;MMP3;PLIN5;MT3;MYCN;NOX4;PAX2;PID1;PTGIS;PTX3;BCL2;BMP7;SNCA;SYK;THBS1;TLR5;STK17A;KLF4
GO:0046651	lymphocyte proliferation	http://amigo.geneontology.org/amigo/term/GO:0046651	252	47	31.6511	1.48494	0.00337034	0.0398912	100;177;199;596;639;695;920;923;942;1794;1880;2255;2322;2615;3071;3109;3559;3569;3586;3620;3958;4064;6461;6504;6556;6850;6869;7292;7293;7535;8654;10148;11326;27242;29108;30835;51083;51176;51744;54361;64600;79679;80380;84433;115650;163747;339390	ADA;EBI3;VSIG4;TNFRSF13C;LEXM;AGER;DOCK2;GPR183;AIF1;FGF10;FLT3;LRRC32;TNFRSF21;PYCARD;NCKAP1L;CD209;HLA-DMB;CLEC4G;IL2RA;IL6;IL10;IDO1;LGALS3;CD180;GAL;LEF1;CD244;WNT4;BCL2;PRDM1;PLA2G2F;SHB;SLAMF1;SLC11A1;SYK;TACR1;BTK;TNFSF4;TNFRSF4;ZAP70;VTCN1;PDCD1LG
GO:0051924	regulation of calcium ion transport	http://amigo.geneontology.org/amigo/term/GO:0051924	194	38	24.3663	1.55953	0.00337365	0.0398912	117;481;491;596;774;776;781;783;844;920;1230;1535;1812;1815;2149;3306;3958;4842;4878;4923;5023;5142;5144;5336;6622;7070;7439;8832;9002;55799;65267;84766;93589;117531;117532;162514;201140;100507027	MRLN;ADCYAP1R1;TMC1;TMC2;CCR1;CYBA;TRPV3;DRD1;DRD4;DHRS7C;F2R;HSPA2;LGALS3;ATP1B1;NOS1;NPPA;ATP2B2;NTSR1;P2RX1;PDE4B;PDE4D;PLCG2;CACNA2D3;BCL2;WNK3;SNCA;THY1;BEST1;CACNA1B;CACNA1D;CACNA2D1;CACNB2;CASQ1;CRACR2A;CD84;F2RL3;CD4;CACNA2D4
GO:0048771	tissue remodeling	http://amigo.geneontology.org/amigo/term/GO:0048771	144	30	18.0864	1.65871	0.00339754	0.0401182	94;177;383;1436;1471;1621;1636;1943;1956;2149;2255;2324;2683;3200;3351;3375;3569;4982;5166;5745;6696;6850;7042;7043;7060;50507;51384;53832;54567;115908	CTHRC1;CSF1R;CST3;DBH;ACE;AGER;EFNA2;EGFR;F2R;FGF10;FLT4;B4GALT1;HOXA3;HTR1B;IAPP;IL6;ARG1;TNFRSF11B;NOX4;WNT16;PDK4;IL20RA;DLL4;PTH1R;SPP1;SYK;TGFB2;TGFB3;THBS4;ACVRL1
GO:0007218	neuropeptide signaling pathway	http://amigo.geneontology.org/amigo/term/GO:0007218	96	22	12.0576	1.82458	0.00341603	0.0402809	116;2743;2837;3061;4878;4886;4923;4935;4986;4988;5179;5443;6272;10886;11247;11249;22986;27344;51083;60675;114815;441509	NPFFR2;NXPH4;NXPH2;SORCS1;ADCYAP1;SORCS3;PCSK1N;GLRB;UTS2R;HCRTR1;GLRA4;NPPA;NPY1R;NTSR1;GPR143;OPRK1;OPRM1;GAL;PENK;POMC;PROK2;SORT1
GO:0002532	production of molecular mediator involved in inflammatory response	http://amigo.geneontology.org/amigo/term/GO:0002532	46	13	5.77759	2.25007	0.00343087	0.0404002	240;695;923;2207;3620;5023;6223;6542;6850;7850;8673;11221;64127	DUSP10;FCER1G;ALOX5;IDO1;P2RX1;RPS19;NOD2;SLC7A2;SYK;BTK;IL1R2;VAMP8;CD6
GO:0031399	regulation of protein modification process	http://amigo.geneontology.org/amigo/term/GO:0031399	1629	240	204.602	1.17301	0.00343787	0.0404253	94;113;116;134;136;177;199;242;284;330;374;467;595;596;641;650;655;718;728;920;1033;1050;1062;1139;1230;1272;1326;1436;1601;1634;1636;1647;1815;1839;1844;1857;1880;1906;1908;1956;1958;1991;2065;2069;2149;2192;2246;2252;2255;2264;2268;2322;2324;2335;2357;2	FRY;TRIB1;CDKN3;CEBPA;CENPE;NRG3;NPFFR2;GADD45G;EDAR;RBPMS;PKIG;IRAK3;DUSP10;ADCY7;CHRNA7;ADCYAP1;IL22RA2;FAM129A;JDP2;CCR1;HEXIM2;CNTN1;MAP3K8;IL31RA;ADORA1;CD109;ADORA2B;CSF1R;PRICKLE1;IL34;RTN4RL1;PIK3R6;PROM2;GDF7;NEK10;KLB;CDCA2;DAB2;DCN;ACE;GADD45A;
GO:0030098	lymphocyte differentiation	http://amigo.geneontology.org/amigo/term/GO:0030098	305	55	38.3079	1.43573	0.00344719	0.0404253	100;596;639;695;814;860;920;942;944;1015;1794;1840;1880;1958;2207;2322;3071;3111;3559;3569;3586;3589;3815;3955;4914;5336;6461;6504;6659;6688;6850;7292;7494;7535;8456;8581;8809;8876;9308;9935;10538;26253;30009;51176;54361;54567;56603;64919;84433;114771;146	ADA;CDH17;BATF;PGLYRP3;PIK3R6;NFAM1;DOCK2;DTX1;GPR183;EGR1;FCER1G;FLT3;ZNF683;CLEC4E;TBX21;NCKAP1L;HLA-DOA;IL2RA;IL6;IL10;IL11;KIT;THEMIS;LFNG;NRARP;NTRK1;LEF1;PLCG2;WNT4;DLL4;CYP26B1;BCL2;PRDM1;SHB;BCL11B;SLAMF1;SOX4;SPI1;SYK;BTK;TNFSF4;XBP1;ZAP70;CAMK4;
GO:0046942	carboxylic acid transport	http://amigo.geneontology.org/amigo/term/GO:0046942	305	55	38.3079	1.43573	0.00344719	0.0404253	123;134;366;383;1201;1636;1815;1906;2172;2350;3933;4923;5172;5205;5244;5320;5322;6505;6510;6511;6512;6529;6536;6542;6556;6579;6622;6850;7057;8497;9056;9971;10560;10599;10630;10861;10991;11309;23428;23657;50487;55089;57709;64600;92745;113235;130497;133418;	SLC19A2;SLCO1B1;PDPN;SLC26A1;SLC38A3;SLCO2B1;SLC46A1;CLN3;PLIN2;OSR1;EMB;ADORA1;PQLC2L;SLC36A2;SLC7A13;ACE;DRD4;EDN1;SLC36A1;FABP6;SLC16A9;SLC7A8;FOLR2;SLC7A11;SLC17A8;AQP9;ARG1;SLC6A17;LCN1;NTSR1;PLA2G3;SLC26A4;ATP8B1;ABCB4;PLA2G2A;PLA2G5;SLC38A4;SLC7A14
GO:0003209	cardiac atrium morphogenesis	http://amigo.geneontology.org/amigo/term/GO:0003209	31	10	3.89359	2.56832	0.00347603	0.040652	4624;5308;6659;7042;7472;23493;54567;55897;57057;57493	HEY2;MYH6;PITX2;DLL4;MESP1;TBX20;HEG1;SOX4;TGFB2;WNT2
GO:0035587	purinergic receptor signaling pathway	http://amigo.geneontology.org/amigo/term/GO:0035587	31	10	3.89359	2.56832	0.00347603	0.040652	100;134;136;2857;5023;5724;6900;9127;29909;53836	ADA;ADORA1;ADORA2B;GPR34;GPR171;P2RX1;GPR87;PTAFR;CNTN2;P2RX6
GO:0033003	regulation of mast cell activation	http://amigo.geneontology.org/amigo/term/GO:0033003	41	12	5.14959	2.33028	0.00354051	0.0412361	136;2207;2268;2624;3162;5359;5791;6850;7535;8013;8673;8832	ADORA2B;FCER1G;FGR;GATA2;HMOX1;PLSCR1;PTPRE;SYK;ZAP70;NR4A3;VAMP8;CD84
GO:0072210	metanephric nephron development	http://amigo.geneontology.org/amigo/term/GO:0072210	41	12	5.14959	2.33028	0.00354051	0.0412361	1958;5076;5156;5979;6943;7484;54361;55083;79192;130497;153572;342184	OSR1;IRX2;EGR1;FMN1;PAX2;PDGFRA;WNT4;KIF26B;RET;TCF21;WNT9B;IRX1
GO:0046328	regulation of JNK cascade	http://amigo.geneontology.org/amigo/term/GO:0046328	163	33	20.4728	1.6119	0.00354374	0.0412361	177;1647;1857;1906;2324;2898;3480;4616;5058;5345;6366;6386;6504;6850;7049;7074;7161;7164;7477;9064;9448;10912;10913;11221;29108;29969;51384;55504;60401;64127;79444;203447;221472	GADD45G;EDAR;DUSP10;GADD45A;AGER;DVL3;EDN1;NRK;FGD2;FLT4;GRIK2;PYCARD;MDFIC;IGF1R;GADD45B;PAK1;WNT16;SERPINF2;TNFRSF19;EDA2R;CCL21;SDCBP;NOD2;SLAMF1;SYK;TGFBR3;TIAM1;TP73;TPD52L1;WNT7B;BIRC7;MAP3K6;MAP4K4
GO:0010941	regulation of cell death	http://amigo.geneontology.org/amigo/term/GO:0010941	1482	220	186.139	1.18191	0.00354528	0.0412361	40;87;100;116;117;134;199;284;330;467;596;627;638;650;655;695;728;1075;1149;1201;1311;1436;1508;1512;1601;1612;1613;1621;1647;1831;1869;1906;1956;1958;2019;2065;2099;2149;2152;2191;2207;2255;2274;2322;2324;2487;2562;2619;2660;2662;2683;2810;2869;2898;3002	ADA;OLFM4;CTSC;CHL1;NES;PLK2;GADD45G;CIDEA;ADCYAP1;ADCYAP1R1;TWIST2;CLN3;VSTM2L;ACVR1C;OSR1;COMP;IL31RA;ADORA1;CSF1R;CTSB;CTSH;GDF7;DAB2;DAPK1;DAPK3;DBH;GADD45A;TSC22D3;E2F1;EDN1;EGFR;EGR1;AIF1;EN1;ERBB3;ESR1;F2R;F3;FAP;UNC5B;FCER1G;FGD2;FGF10;FHL2;RRAS2;
GO:0071241	cellular response to inorganic substance	http://amigo.geneontology.org/amigo/term/GO:0071241	157	32	19.7192	1.62279	0.00362855	0.0421473	241;641;942;999;1050;1543;1906;2203;2353;2354;3077;3162;3726;3747;4314;4493;4494;4499;4502;4504;6263;6622;7226;7292;9076;26149;27101;63928;84557;121278;125981;353134	CEBPA;TPH2;ACER1;CYP1A1;EDN1;FBP1;FOS;FOSB;ALOX5AP;ZNF658;CACYBP;HFE;HMOX1;LCE1D;JUNB;KCNC2;MMP3;MT1E;MT1F;MT1M;MT2A;MT3;RYR3;CHP2;BLM;SNCA;TRPM2;TNFSF4;MAP1LC3A;CLDN1;CD86;CDH1
GO:0090132	epithelium migration	http://amigo.geneontology.org/amigo/term/GO:0090132	227	43	28.5111	1.50818	0.0036555	0.0424028	94;284;285;306;1512;1634;1803;1839;1906;1948;2191;2196;2246;2252;2255;2324;3037;3689;3815;3849;3868;4070;5168;5646;5781;5801;6273;6869;7042;7057;7424;7857;9314;22846;51057;51378;54566;54567;57111;57449;83442;83481;168667	CTSH;DCN;BMPER;DPP4;HBEGF;EDN1;EFNB2;FAP;FAT2;FGF1;FGF7;FGF10;VASH1;FLT4;ANGPT1;ANGPT2;HAS2;ANXA3;ITGB2;KIT;KRT2;KRT16;TACSTD2;WDPCP;ANGPT4;ENPP2;EPB41L4B;DLL4;PRSS3;RAB25;PLEKHG5;PTPN11;PTPRR;S100A2;TACR1;TGFB2;THBS1;VEGFC;SCG2;SH3BGRL3;EPPK1;KLF4;ACVRL1
GO:0032956	regulation of actin cytoskeleton organization	http://amigo.geneontology.org/amigo/term/GO:0032956	286	52	35.9215	1.4476	0.0036773	0.0425978	822;1436;1515;1613;1906;2042;2044;3055;3059;3071;4035;4070;5058;5156;5341;5345;6281;6356;6366;6369;6624;6712;6869;7042;7043;7226;7430;7454;10095;10458;10788;11346;22843;23580;23671;29108;29984;50507;50944;51474;54361;54551;56907;79933;83442;85458;85477;90	ARPC1B;BAIAP2;IQGAP2;SYNPO;PLEKHH2;CSF1R;CTSV;DAPK3;EDN1;EPHA3;EPHA5;PPM1E;CDC42EP4;TMEFF2;PYCARD;RHOD;HCK;HCLS1;NCKAP1L;FMN1;LRP1;TACSTD2;LMOD2;NOX4;PAK1;SHANK1;LIMA1;PDGFRA;PLEK;SERPINF2;WNT4;MAGEL2;SPIRE1;S100A10;CCL11;CCL21;CCL24;FSCN1;SPTBN2;TACR1;TG
GO:1903409	reactive oxygen species biosynthetic process	http://amigo.geneontology.org/amigo/term/GO:1903409	85	20	10.676	1.87337	0.00371224	0.0429278	199;384;1535;1906;1956;2644;3043;3569;3586;3689;3717;4842;5740;5806;6542;6622;7100;9314;23576;50506	CYBA;EDN1;EGFR;AIF1;DDAH1;GCHFR;HBB;IL6;IL10;ITGB2;JAK2;ARG2;NOS1;DUOX2;PTGIS;PTX3;SLC7A2;SNCA;TLR5;KLF4
GO:0061061	muscle structure development	http://amigo.geneontology.org/amigo/term/GO:0061061	566	93	71.0894	1.30821	0.00371582	0.0429278	43;165;406;467;488;596;627;650;688;844;963;1281;1293;1301;1310;1634;1831;1839;1906;1948;1958;1959;2065;2069;2115;2255;2274;2353;2535;2660;3236;3486;3569;3776;3815;4624;4842;4878;5058;5079;5156;5308;5950;6272;6285;6382;6495;6899;6939;6943;7042;7049;7161;73	COL3A1;COL6A3;XIRP2;COL11A1;COL19A1;SGCZ;PRICKLE1;DCN;AEBP1;TSC22D3;HBEGF;EDN1;EFNB2;EGR1;EGR2;ERBB3;EREG;ETV1;FGF10;FHL2;ITGA11;HEY2;FOS;VGLL2;STAC3;FZD2;NPNT;ANKRD2;ITGB1BP2;MSTN;ANKRD1;CACYBP;HOXD10;NEK5;IGFBP3;IL6;KCNK2;KIT;KLHL31;ARNTL;ACHE;LMOD2;MYH
GO:0044270	cellular nitrogen compound catabolic process	http://amigo.geneontology.org/amigo/term/GO:0044270	421	72	52.8775	1.36164	0.00375548	0.0433274	100;316;1149;3034;3094;3162;3163;3620;3921;5139;5142;5144;5447;6036;6039;6130;6133;6134;6136;6142;6144;6152;6155;6159;6160;6161;6164;6167;6168;6170;6171;6175;6176;6189;6193;6201;6202;6206;6207;6208;6210;6222;6223;6224;6227;6229;6230;6232;6234;6235;7263;86	ADA;ALDH1L1;APOBEC2;NUDT4;RPL35;CIDEA;UPP2;PNLDC1;PATL2;NT5C2;QPRT;RPL13A;NOCT;SAMHD1;HAL;HINT1;AOX1;HMOX1;HMOX2;NANOS3;IDO1;RPSA;PDE11A;PDE3A;PDE4B;PDE4D;POR;CARNS1;RNASE2;RNASE6;RPL7A;RPL9;RPL10;RPL12;RPL18A;RPL21;RPL24;RPL27;RPL29;RPL31;RPL32;RPL34;RPL
GO:1902105	regulation of leukocyte differentiation	http://amigo.geneontology.org/amigo/term/GO:1902105	234	44	29.3903	1.49709	0.00381405	0.0438928	100;177;639;695;714;814;942;1230;1840;2200;2353;2624;3059;3071;3111;3559;3569;3958;4254;5196;6461;6850;7292;7305;7494;7535;8456;8876;9308;9935;10221;10234;10766;11006;51176;54997;56603;84433;114771;146433;146850;150372;257101;441478	ADA;TRIB1;LRRC17;TOB2;LILRB4;PGLYRP3;CCR1;IL34;PIK3R6;NFAM1;AGER;DTX1;FBN1;FOS;ZNF683;GATA2;HCLS1;NCKAP1L;HLA-DOA;IL2RA;IL6;LGALS3;KITLG;NRARP;LEF1;PF4;TESC;CYP26B1;PRDM1;SHB;SYK;BTK;C1QC;TNFSF4;TYROBP;XBP1;ZAP70;CAMK4;CARD11;FOXN1;VNN1;CD83;CD86;MAFB
GO:0002719	negative regulation of cytokine production involved in immune response	http://amigo.geneontology.org/amigo/term/GO:0002719	22	8	2.76319	2.8952	0.00382371	0.0438928	284;3077;3162;3586;6504;7042;7043;11213	IRAK3;ANGPT1;HFE;HMOX1;IL10;SLAMF1;TGFB2;TGFB3
GO:0086012	membrane depolarization during cardiac muscle cell action potential	http://amigo.geneontology.org/amigo/term/GO:0086012	22	8	2.76319	2.8952	0.00382371	0.0438928	610;776;781;783;6327;8913;10021;55800	HCN4;SCN3B;HCN2;SCN2B;CACNA1D;CACNA2D1;CACNB2;CACNA1G
GO:0051051	negative regulation of transport	http://amigo.geneontology.org/amigo/term/GO:0051051	435	74	54.6359	1.35442	0.00382502	0.0438928	100;116;134;284;341;596;655;1149;1815;1906;2065;2149;2257;2335;2564;2615;2837;3162;3351;3569;3586;3589;3604;3625;3741;3958;4131;4792;4842;4923;4986;4988;5270;5781;6386;6424;6425;6504;6591;6622;6659;6720;6833;7009;7057;7292;7430;7850;8673;8832;8997;9478;95	ADA;MRLN;NR1H3;IL1RAPL1;PKIG;TRIM9;CIDEA;ADCYAP1;ACVR1C;OSR1;ADORA1;PROM2;DRD4;EDN1;ERBB3;F2R;FGF12;FN1;GABRE;LRRC32;IL36RN;C5AR2;TNFRSF21;SIAH3;UTS2R;ANGPT1;STXBP6;MDFIC;HMOX1;HTR1B;FFAR4;APOC1;BMP8A;IL6;IL10;IL11;TNFRSF9;INHBB;KCNA5;LGALS3;MAP1B;NFKBIA;
GO:0006865	amino acid transport	http://amigo.geneontology.org/amigo/term/GO:0006865	139	29	17.4584	1.6611	0.00384625	0.0440772	134;383;1201;4923;6505;6510;6511;6512;6529;6536;6542;6556;6622;8497;9056;10630;10991;23428;23657;55089;57709;92745;130497;152078;153201;157724;206358;246213;388662	PDPN;SLC38A3;CLN3;OSR1;ADORA1;PQLC2L;SLC36A2;SLC7A13;SLC36A1;SLC7A8;SLC7A11;SLC17A8;ARG1;SLC6A17;NTSR1;SLC38A4;SLC7A14;SLC1A1;SLC1A5;SLC1A6;SLC1A7;SLC6A1;SLC6A9;SLC7A2;SLC11A1;SNCA;PPFIA4;SLC7A7;SLC38A5
GO:0071396	cellular response to lipid	http://amigo.geneontology.org/amigo/term/GO:0071396	518	86	65.0606	1.32184	0.00386485	0.044231	116;338;383;406;639;655;923;929;942;1277;1524;1601;1620;1869;1906;1956;1978;2042;2099;2274;2322;2494;2660;2867;3015;3055;3371;3394;3569;3586;3717;4064;4360;4792;4986;5058;5076;5105;5142;5144;5166;5179;5244;5292;5724;5979;6532;6591;6720;6899;6943;7097;7100	NR1H3;TRIB1;FBXO32;ADCYAP1;COL1A1;OSR1;CX3CR1;DAB2;BRINP1;E2F1;EDN1;EGFR;EIF4EBP1;EPHA3;ESR1;FHL2;FLT3;NR5A2;KANK2;MSTN;NPAS4;ANKRD1;FFAR2;PYCARD;H2AFZ;HCK;TNC;APOB;IRF8;BRINP3;STRA8;IL6;IL10;JAK2;ARG1;ARNTL;CD180;MRC1;NFKBIA;OPRK1;PAK1;PAX2;PCK1;LEF1;PDE
GO:0006898	receptor-mediated endocytosis	http://amigo.geneontology.org/amigo/term/GO:0006898	267	49	33.5351	1.46115	0.00390296	0.0445592	43;284;338;341;432;636;922;923;929;1201;1238;1601;2207;2350;3039;3043;3077;3092;3250;3351;3512;3577;3579;3689;4035;4360;4481;5168;5336;6366;6386;6424;6622;6850;6900;7430;8218;8685;9332;22876;23166;58191;84171;85439;91683;143458;150696;283316;286133	CLN3;ACKR2;LDLRAD3;PROM2;DAB2;FCER1G;INPP5F;STAB1;FOLR2;CD163L1;ANGPT1;SCARA5;HBA1;HBB;HFE;HIP1;HPR;HTR1B;APOB;APOC1;JCHAIN;CXCR1;CXCR2;ITGB2;LRP1;ACHE;ASGR1;MRC1;MSR1;ENPP2;PLCG2;CXCL16;BICD1;CCL21;SDCBP;SFRP4;SNCA;SYK;CNTN2;EZR;CLTCL1;LOXL4;STON2;MARCO;
GO:0072521	purine-containing compound metabolic process	http://amigo.geneontology.org/amigo/term/GO:0072521	567	93	71.215	1.3059	0.0039109	0.0445592	49;100;113;116;117;136;262;270;316;481;491;1349;1812;1815;1906;1909;2023;2027;2203;2535;2584;2593;2645;2696;2774;2819;2918;2986;3000;3094;3099;3101;3351;3939;4356;4624;4694;4695;4697;4698;4706;4707;4708;4709;4710;4712;4715;4716;4725;4842;4878;4880;4883;49	ADA;SLC26A1;NPFFR2;RUNDC3A;NUDT4;ADCY7;ADCYAP1;ADCYAP1R1;COX7B;ADORA2B;LEXM;DRD1;DRD4;EDN1;EDNRA;ENO1;ENO3;FBP1;SLC16A9;NT5C2;FZD2;GALK1;GAMT;SAMHD1;AMD1;AK5;GCK;GIPR;AMPD1;SULT1B1;GNAL;GPD1;ADGRD1;GRM8;GUCY2F;GUCY2D;HINT1;HK2;HK3;AOX1;HTR1B;LDHA;MPP3;MYH
GO:1901361	organic cyclic compound catabolic process	http://amigo.geneontology.org/amigo/term/GO:1901361	456	77	57.2735	1.34443	0.00391341	0.0445592	100;316;1149;1543;1621;3034;3094;3162;3163;3620;3921;4504;5139;5142;5144;5625;6036;6039;6130;6133;6134;6136;6142;6144;6152;6155;6159;6160;6161;6164;6167;6168;6170;6171;6175;6176;6189;6193;6201;6202;6206;6207;6208;6210;6222;6223;6224;6227;6229;6230;6232;62	ADA;ALDH1L1;APOBEC2;NUDT4;RPL35;CIDEA;UPP2;PNLDC1;CYP1A1;DBH;PATL2;NT5C2;QPRT;RPL13A;NOCT;SAMHD1;HAL;HINT1;AOX1;HMOX1;HMOX2;NANOS3;IDO1;RPSA;MT3;PDE11A;HSD17B14;PDE3A;PDE4B;PDE4D;PRODH;CARNS1;RNASE2;RNASE6;RPL7A;RPL9;RPL10;RPL12;RPL18A;RPL21;RPL24;RPL27;R
GO:0050731	positive regulation of peptidyl-tyrosine phosphorylation	http://amigo.geneontology.org/amigo/term/GO:0050731	164	33	20.5984	1.60207	0.00391437	0.0445592	134;284;374;920;1272;1436;1636;1839;2065;2069;2252;2255;2322;3059;3569;3570;3589;3717;3815;4254;5168;6850;7039;7060;7424;8784;9021;9148;51378;54209;80725;133396;285489	CNTN1;IL31RA;ADORA1;CSF1R;ACE;HBEGF;ERBB3;EREG;FGF7;FGF10;FLT3;ANGPT1;DOK7;HCLS1;IL6;IL6R;IL11;JAK2;AREG;KIT;KITLG;ANGPT4;ENPP2;TREM2;SYK;TGFA;THBS4;VEGFC;SRCIN1;TNFRSF18;SOCS3;NEURL1;CD4
GO:0002700	regulation of production of molecular mediator of immune response	http://amigo.geneontology.org/amigo/term/GO:0002700	103	23	12.9368	1.77788	0.00395753	0.0449029	284;695;2207;2867;3077;3162;3569;3586;5650;5950;6504;7009;7042;7043;7292;7293;7494;8013;11213;25818;30009;51744;64127	IRAK3;FCER1G;KLK5;ANGPT1;FFAR2;TBX21;HFE;HMOX1;IL6;IL10;CD244;KLK7;RBP4;NOD2;SLAMF1;BTK;TMBIM6;TGFB2;TGFB3;TNFSF4;TNFRSF4;XBP1;NR4A3
GO:1903825	organic acid transmembrane transport	http://amigo.geneontology.org/amigo/term/GO:1903825	103	23	12.9368	1.77788	0.00395753	0.0449029	366;6505;6510;6511;6512;6536;6542;7057;9056;10991;23428;23657;55089;57709;92745;130497;133418;152078;153201;157724;206358;246213;388662	SLC38A3;OSR1;EMB;PQLC2L;SLC36A2;SLC7A13;SLC36A1;SLC7A8;SLC7A11;SLC17A8;AQP9;SLC6A17;SLC38A4;SLC7A14;SLC1A1;SLC1A5;SLC1A6;SLC1A7;SLC6A9;SLC7A2;THBS1;SLC7A7;SLC38A5
GO:0050810	regulation of steroid biosynthetic process	http://amigo.geneontology.org/amigo/term/GO:0050810	52	14	6.53118	2.14356	0.00396558	0.0449029	338;650;1958;2246;2264;5447;6591;6720;9619;9971;23541;50846;54361;340895	EGR1;FGF1;FGFR4;SEC14L2;APOB;MALRD1;DHH;WNT4;POR;BMP2;SNAI2;SREBF1;ABCG1;NR1H4
[truncated: 35 more rows]
