# Supplementary material for: Genetic Dissection of Hypertrophic Cardiomyopathy with Myocardial RNA-Seq
Source: Int J Mol Sci. 2020 Apr 25;21(9):3040. doi: 10.3390/ijms21093040 (PMC7246737; doi:10.3390/ijms21093040)
Supplement: Supplementary file 1 [file ijms-21-03040-s001.zip › Supplementary Data/Supplementary Data 5.xlsx]

## Sheet: S Data 5
Gene 1	Gene 2	cor	p	padj
COL1A1	COL3A1	0.991223	0	0
CORIN	FGF12	0.934574	0	0
COL1A1	FN1	0.991411	0	0
COL3A1	FN1	0.981959	0	0
DLX3	KRT1	0.936566	0	0
CCL24	LOX	0.948878	0	0
COL1A1	LOX	0.95429	0	0
COL3A1	LOX	0.950826	0	0
FN1	LOX	0.971688	0	0
LOX	MMP19	0.936421	0	0
COL3A1	SCG2	0.940092	0	0
KRT1	SERPINB7	0.964349	0	0
COL1A1	SCG2	0.925505	2.22045e-16	3.13185e-13
ANGPT2	ESM1	0.922613	4.44089e-16	5.08926e-13
DLX3	SERPINB7	0.92349	4.44089e-16	5.08926e-13
SPI1	SYK	0.923213	4.44089e-16	5.08926e-13
EDN1	LOX	0.920761	6.66134e-16	6.78568e-13
CCL24	MMP19	0.921043	6.66134e-16	6.78568e-13
C3AR1	HMOX1	0.917308	1.33227e-15	1.28571e-12
CCL24	FN1	0.912764	3.55271e-15	3.25713e-12
ANGPT2	ENPP2	0.912225	3.9968e-15	3.33115e-12
ITGB2	SPI1	0.91228	3.9968e-15	3.33115e-12
ITGB2	SYK	0.910126	5.77316e-15	4.58034e-12
ENPP2	THSD7A	0.910105	5.9952e-15	4.58034e-12
DLL4	EFNB2	0.909155	7.10543e-15	5.2114e-12
HMOX1	SYK	0.90637	1.17684e-14	8.29941e-12
C3AR1	SYK	0.90591	1.28786e-14	8.74599e-12
EFNB2	MYO1E	0.901173	2.88658e-14	1.8903e-11
DCN	LRP1	0.89981	3.64153e-14	2.30245e-11
LOX	NRCAM	0.898394	4.61853e-14	2.82284e-11
FN1	SCG2	0.897579	5.26246e-14	3.11266e-11
EDN1	FN1	0.895703	7.10543e-14	4.07141e-11
EFNB2	ENPP2	0.893673	9.81437e-14	5.45322e-11
CORIN	SCN1A	0.893271	1.04361e-13	5.49059e-11
DDAH1	TGFB3	0.893252	1.04805e-13	5.49059e-11
KRT1	WNT7B	0.892932	1.10134e-13	5.6095e-11
EDN1	MMP19	0.891616	1.35003e-13	6.53568e-11
DDAH1	TGFB2	0.891594	1.35447e-13	6.53568e-11
CCL24	COL1A1	0.891045	1.47216e-13	6.9214e-11
FN1	NRCAM	0.890176	1.67866e-13	7.50728e-11
LRP1	SREBF1	0.890186	1.67866e-13	7.50728e-11
FMNL3	UNC5B	0.889764	1.78746e-13	7.80354e-11
HOXA3	HOXB3	0.889547	1.84741e-13	7.8777e-11
C3AR1	ITGB2	0.887998	2.32703e-13	9.69736e-11
FN1	MMP19	0.887657	2.44693e-13	9.84219e-11
LEF1	THBS4	0.887601	2.46914e-13	9.84219e-11
KIT	PIK3R6	0.887235	2.60458e-13	1.01612e-10
C3	LRP1	0.884313	3.97904e-13	1.51999e-10
DLL4	NOTCH4	0.882462	5.17142e-13	1.89646e-10
PDGFRA	TCF21	0.88258	5.08704e-13	1.89646e-10
KCNIP1	LEF1	0.881418	5.98632e-13	2.15226e-10
KRT1	WNT16	0.878941	8.41993e-13	2.969e-10
COL1A1	EDN1	0.878456	8.99503e-13	2.99878e-10
ESM1	PRDM1	0.878482	8.96394e-13	2.99878e-10
PRICKLE1	TGFB2	0.878697	8.70637e-13	2.99878e-10
KIT	PRDM1	0.877134	1.07514e-12	3.47498e-10
FGF12	SCN1A	0.877099	1.08025e-12	3.47498e-10
COL3A1	NRCAM	0.875255	1.38067e-12	4.36483e-10
MMP19	NRCAM	0.874222	1.5814e-12	4.91467e-10
ANGPT2	PRDM1	0.87374	1.68421e-12	5.14694e-10
CCL24	COL3A1	0.873092	1.83231e-12	5.50775e-10
FMNL3	VASH1	0.872116	2.07834e-12	6.14652e-10
C3AR1	PDGFRA	0.871983	2.11409e-12	6.153e-10
EFNB2	PRDM1	0.871506	2.24731e-12	6.43855e-10
SERPINB7	WNT7B	0.870969	2.40674e-12	6.78923e-10
ANGPT2	PGF	0.870092	2.69007e-12	7.4735e-10
CACNA2D4	LOX	0.869102	3.04734e-12	7.98229e-10
EFNB2	NOTCH4	0.869221	3.00227e-12	7.98229e-10
DLL4	NRARP	0.869403	2.93432e-12	7.98229e-10
DCN	PTGIS	0.869176	3.01914e-12	7.98229e-10
CCL24	EDN1	0.868538	3.27005e-12	8.21365e-10
COL3A1	EDN1	0.868745	3.18678e-12	8.21365e-10
EFNB2	VASH1	0.86858	3.25295e-12	8.21365e-10
GPD1L	STAB1	0.866599	4.15756e-12	1.03018e-09
LRP1	PDGFRA	0.866358	4.2828e-12	1.04706e-09
COL1A1	NRCAM	0.865446	4.78728e-12	1.15499e-09
TIPARP	TMEM100	0.862667	6.6902e-12	1.59314e-09
NRARP	VASH1	0.86239	6.91469e-12	1.62548e-09
PDE5A	THBS4	0.861667	7.53309e-12	1.74844e-09
LOX	SCG2	0.859551	9.65406e-12	2.21271e-09
ATP1B1	GPD1L	0.859319	9.91718e-12	2.23103e-09
CACNA2D4	SYK	0.859162	1.0099e-11	2.23103e-09
B4GALT1	TIPARP	0.859188	1.00688e-11	2.23103e-09
LEF1	PDE5A	0.858422	1.10014e-11	2.3732e-09
C3	STAB1	0.858452	1.09637e-11	2.3732e-09
COL1A1	MMP19	0.857	1.29494e-11	2.76094e-09
DLX3	WNT7B	0.856009	1.44924e-11	3.0544e-09
HMOX1	MMP19	0.855594	1.51892e-11	3.12931e-09
SCN1A	VEGFD	0.855631	1.51252e-11	3.12931e-09
FOXN1	KRT1	0.855056	1.61378e-11	3.21633e-09
ACE	MYO1E	0.855115	1.60303e-11	3.21633e-09
DLL4	VASH1	0.85507	1.6112e-11	3.21633e-09
HAS2	OLFM1	0.854899	1.64242e-11	3.23822e-09
HBEGF	TGFB2	0.854145	1.78708e-11	3.48595e-09
DLL4	MYO1E	0.853989	1.81852e-11	3.50994e-09
EFNB2	NRARP	0.853392	1.94342e-11	3.71194e-09
ACVRL1	HMOX1	0.853178	1.9901e-11	3.7619e-09
ITGB2	PDGFRA	0.852682	2.10227e-11	3.9334e-09
CCL11	PDGFRA	0.852503	2.1444e-11	3.97168e-09
ACE	EFNB2	0.851027	2.52121e-11	4.62288e-09
COL3A1	MMP19	0.849414	3.00313e-11	5.45202e-09
ESM1	PGF	0.849048	3.12412e-11	5.61607e-09
EFNB2	THSD7A	0.847946	3.5155e-11	6.21023e-09
NOTCH4	VASH1	0.847928	3.52238e-11	6.21023e-09
PIK3R6	PRDM1	0.847655	3.62617e-11	6.33232e-09
EFNB2	FMNL3	0.847462	3.70142e-11	6.38216e-09
FMNL3	MYO1E	0.847381	3.73335e-11	6.38216e-09
EFNB2	UNC5B	0.847317	3.75913e-11	6.38216e-09
SERPINB7	WNT16	0.84721	3.802e-11	6.39574e-09
LEF1	TGFB3	0.846389	4.1471e-11	6.91285e-09
HMOX1	SPI1	0.846241	4.21219e-11	6.95808e-09
CACNA2D1	CYP2J2	0.84491	4.84373e-11	7.88153e-09
CACNB2	FGF12	0.844884	4.85718e-11	7.88153e-09
CYP2J2	HBEGF	0.844765	4.91753e-11	7.90946e-09
WNT16	WNT7B	0.844428	5.09361e-11	8.12144e-09
CACNA2D4	HMOX1	0.844042	5.30178e-11	8.38047e-09
ANGPT2	EFNB2	0.842521	6.20406e-11	9.72287e-09
ATP2A2	DDAH1	-0.842209	6.4057e-11	9.95094e-09
FGF12	VASH2	0.842129	6.45812e-11	9.95094e-09
C3AR1	SPI1	0.841711	6.7403e-11	1.02992e-08
C3	SREBF1	0.840817	7.38312e-11	1.11882e-08
CCL11	ITGB2	0.840524	7.60598e-11	1.13405e-08
TGFBR3	VEGFD	0.840522	7.60734e-11	1.13405e-08
ANGPT2	THSD7A	0.84042	7.68652e-11	1.13661e-08
FGF12	TIPARP	0.840213	7.84908e-11	1.15137e-08
ACVRL1	GPD1L	0.839605	8.34588e-11	1.21452e-08
C3AR1	CCL11	0.839256	8.64411e-11	1.24802e-08
TGFBR3	TMEM100	0.838787	9.06053e-11	1.29792e-08
TGFB2	TGFB3	0.838702	9.13793e-11	1.29886e-08
C3AR1	HPSE	0.838183	9.62381e-11	1.3574e-08
CORIN	VEGFD	0.837965	9.83491e-11	1.37659e-08
PDGFRA	SYK	0.83709	1.07276e-10	1.49016e-08
C3	PDGFRA	0.836868	1.09659e-10	1.51181e-08
CCL24	NRCAM	0.836525	1.13434e-10	1.55218e-08
CACNB2	VASH2	0.835902	1.20616e-10	1.63823e-08
CORIN	MFGE8	-0.835601	1.24223e-10	1.67482e-08
CACNA2D4	CCL24	0.835481	1.25702e-10	1.68238e-08
KCNIP1	PDE5A	0.834798	1.34369e-10	1.78536e-08
ACE	PPP1R16B	0.834659	1.3621e-10	1.7968e-08
TGFBR3	TIPARP	0.834487	1.38504e-10	1.814e-08
HAS2	SERPINF2	0.832836	1.62503e-10	2.11323e-08
PGF	VASH1	0.832429	1.68989e-10	2.1821e-08
CACNA2D4	MMP19	0.831973	1.76539e-10	2.26366e-08
CACNA2D3	CACNB2	0.830974	1.94186e-10	2.47264e-08
CACNA2D1	FGF1	0.830077	2.11417e-10	2.66229e-08
CCL11	TCF21	0.830002	2.12932e-10	2.66229e-08
ACE	UNC5B	0.829977	2.13436e-10	2.66229e-08
DLL4	ENPP2	0.829491	2.23442e-10	2.76827e-08
C3	GPD1L	0.828978	2.34484e-10	2.86634e-08
LRP1	PTGIS	0.828984	2.34361e-10	2.86634e-08
ECM1	PTGIS	0.828633	2.42197e-10	2.94101e-08
DCN	ECM1	0.828349	2.48711e-10	3.00024e-08
DDAH1	PRICKLE1	0.828004	2.56856e-10	3.07825e-08
CACNA2D4	SPI1	0.827906	2.59214e-10	3.08633e-08
MYO1E	NOTCH4	0.827776	2.62378e-10	3.10384e-08
PDGFRA	PTGIS	0.826974	2.82691e-10	3.3227e-08
DLL4	FMNL3	0.826379	2.98694e-10	3.46636e-08
EFNB2	KIT	0.826399	2.98141e-10	3.46636e-08
ATP2A2	TIPARP	0.825836	3.14001e-10	3.62108e-08
DCN	PDGFRA	0.825108	3.35706e-10	3.84719e-08
ATP2A2	VEGFD	0.825008	3.38801e-10	3.85854e-08
EGR1	JUNB	0.82443	3.57167e-10	4.0426e-08
ENPP2	PGF	0.824072	3.69019e-10	4.15112e-08
ATP2A2	KCNJ8	0.823944	3.73348e-10	4.17422e-08
C3AR1	ECM1	0.823244	3.97808e-10	4.42073e-08
PDGFRA	SREBF1	0.822389	4.29729e-10	4.68938e-08
CCL11	SYK	0.822391	4.29681e-10	4.68938e-08
DDAH1	TGFBR3	-0.822482	4.26146e-10	4.68938e-08
VEGFD	WNT2	0.822325	4.32212e-10	4.68938e-08
KIT	NOTCH4	0.821636	4.59823e-10	4.9596e-08
MYO1E	PRDM1	0.821321	4.72971e-10	5.07158e-08
TGFB3	THBS4	0.820719	4.99091e-10	5.32055e-08
BMPER	CHRNA7	0.820307	5.17751e-10	5.45602e-08
ECM1	PDGFRA	0.820324	5.16941e-10	5.45602e-08
DCN	SREBF1	0.820074	5.28551e-10	5.53801e-08
CACNA2D4	EDN1	0.820002	5.31981e-10	5.54228e-08
MFGE8	TGFB3	0.819866	5.38434e-10	5.57782e-08
ECM1	MYH6	0.819409	5.60668e-10	5.77551e-08
EDN1	NRCAM	0.818971	5.82771e-10	5.96966e-08
ATP1B1	HAS2	0.818748	5.94325e-10	6.05419e-08
C6	TMEM100	0.818541	6.05255e-10	6.13147e-08
KCNA5	KIT	0.817897	6.40464e-10	6.4525e-08
CYP2J2	JAK2	0.817733	6.49711e-10	6.50989e-08
ECM1	ITGB2	0.817263	6.76949e-10	6.6734e-08
ENPP2	PCSK5	0.817324	6.73344e-10	6.6734e-08
ECM1	SYK	0.817304	6.7454e-10	6.6734e-08
PRDM1	THY1	0.816778	7.0616e-10	6.92415e-08
CCL11	SPI1	0.816686	7.1182e-10	6.94252e-08
CACNA2D1	WDPCP	0.816577	7.18627e-10	6.97183e-08
DDAH1	LEF1	0.816215	7.41533e-10	7.15618e-08
FGF12	MFGE8	-0.815738	7.7282e-10	7.41907e-08
ATP2A2	PRICKLE1	-0.81566	7.78045e-10	7.43033e-08
C3AR1	TCF21	0.814916	8.29639e-10	7.882e-08
MYO1E	UNC5B	0.81477	8.40114e-10	7.94037e-08
ECM1	LRP1	0.814496	8.60102e-10	8.0876e-08
GPD1L	HMOX1	0.814428	8.65119e-10	8.09328e-08
ATP2A2	HEY2	0.814186	8.83288e-10	8.2213e-08
ECM1	HMOX1	0.813434	9.41892e-10	8.72249e-08
HMOX1	ITGB2	0.813146	9.65308e-10	8.89441e-08
DDAH1	UNC5B	0.813084	9.70448e-10	8.89706e-08
CCL11	IL6	0.812989	9.78341e-10	8.92481e-08
GBX2	PRICKLE1	0.812629	1.00871e-09	9.15633e-08
PTGIS	TCF21	0.812053	1.05918e-09	9.56702e-08
ACE	NRARP	0.811876	1.0751e-09	9.66327e-08
C6	TGFBR3	0.811774	1.08439e-09	9.69916e-08
DDAH1	KCNIP1	0.811692	1.09193e-09	9.71928e-08
FAP	LEF1	0.811471	1.11245e-09	9.85408e-08
HPSE	SYK	0.811282	1.13036e-09	9.96456e-08
HEY2	KCNIP2	0.811132	1.14473e-09	9.98823e-08
PGF	PRDM1	0.811131	1.14484e-09	9.98823e-08
MFGE8	VEGFD	-0.811084	1.14939e-09	9.98823e-08
CACNB2	PDE4D	0.810693	1.18777e-09	1.02731e-07
MYO1E	VASH1	0.810636	1.1934e-09	1.02733e-07
HMOX1	PDGFRA	0.810514	1.2057e-09	1.03307e-07
ECM1	TCF21	0.810309	1.22658e-09	1.04607e-07
KCNIP1	TGFB3	0.810151	1.24295e-09	1.05512e-07
ACE	FMNL3	0.810033	1.25528e-09	1.06068e-07
ATP2A2	FMNL3	-0.809698	1.29079e-09	1.08569e-07
NPPC	VEGFD	0.80956	1.30582e-09	1.09331e-07
PRDM1	VASH1	0.809182	1.34751e-09	1.12309e-07
CACNA2D3	CORIN	0.808381	1.44014e-09	1.19486e-07
ACE	DLL4	0.807878	1.50134e-09	1.23819e-07
C3AR1	STAB1	0.807841	1.50586e-09	1.23819e-07
CHRNA7	EPHB2	0.807671	1.52716e-09	1.25009e-07
FOXN1	S100A7	0.806995	1.61451e-09	1.31571e-07
PRDM1	UNC5B	0.806684	1.65625e-09	1.34376e-07
EPHB2	WNT2	0.806523	1.67823e-09	1.3556e-07
NOTCH4	NRARP	0.806401	1.69511e-09	1.36322e-07
EDN1	HMOX1	0.806161	1.72876e-09	1.38422e-07
ATP2A2	UNC5B	-0.805829	1.77614e-09	1.41597e-07
C3	FGF10	0.805594	1.81059e-09	1.43718e-07
ATP2A2	FGF12	0.805497	1.8249e-09	1.44007e-07
DDAH1	FMNL3	0.805463	1.82993e-09	1.44007e-07
ENPP2	ESM1	0.804898	1.91597e-09	1.50133e-07
CCL11	HMOX1	0.804679	1.95024e-09	1.52168e-07
OLFM1	SERPINF2	0.803891	2.0786e-09	1.61496e-07
EFNB2	PIK3R6	0.803487	2.14739e-09	1.66137e-07
DLX3	WNT16	0.803338	2.17325e-09	1.67431e-07
DLX3	FOXN1	0.802711	2.28559e-09	1.74948e-07
FMNL3	PCSK5	0.802687	2.2899e-09	1.74948e-07
HMOX1	TCF21	0.802457	2.33256e-09	1.77468e-07
HPSE	PDGFRA	0.802354	2.35177e-09	1.7819e-07
LRP1	STAB1	0.802186	2.38363e-09	1.79861e-07
HMOX1	LOX	0.801947	2.42957e-09	1.82576e-07
NRCAM	SCG2	0.801581	2.50136e-09	1.87204e-07
HEY2	TIPARP	0.801201	2.57819e-09	1.9217e-07
FGF12	VEGFD	0.801072	2.60477e-09	1.93364e-07
FMNL3	NOTCH4	0.800407	2.74582e-09	2.03014e-07
FOXN1	SERPINB7	0.800082	2.81708e-09	2.07446e-07
ANGPT2	KIT	0.79975	2.89205e-09	2.11857e-07
PDE5A	TGFB3	0.799684	2.90693e-09	2.11857e-07
ENPP2	VASH1	0.799664	2.91164e-09	2.11857e-07
KCNIP1	THBS4	0.799342	2.98633e-09	2.16432e-07
FMNL3	NRARP	0.798969	3.07526e-09	2.22e-07
ANGPT2	VASH1	0.798848	3.10438e-09	2.23223e-07
THSD7A	UNC5B	0.798563	3.1746e-09	2.27381e-07
MFGE8	SHB	0.798172	3.27327e-09	2.33536e-07
ACE	NOTCH4	0.796017	3.86943e-09	2.72884e-07
B4GALT1	PDE4D	0.79606	3.85656e-09	2.72884e-07
FOXS1	PGF	0.796021	3.8684e-09	2.72884e-07
HPSE	OLFM1	0.795852	3.91911e-09	2.75329e-07
SGCZ	SIX1	0.795744	3.95191e-09	2.76574e-07
FLT4	NOTCH4	0.795235	4.10965e-09	2.86519e-07
THY1	UNC5B	0.795107	4.15041e-09	2.88265e-07
ATP2A2	PPP1R16B	-0.795049	4.16897e-09	2.88461e-07
POGLUT1	TIPARP	0.794588	4.31897e-09	2.97717e-07
NOTCH4	PRDM1	0.794363	4.39414e-09	3.00707e-07
HAS2	TMEM100	0.79436	4.39515e-09	3.00707e-07
HPSE	SREBF1	0.79393	4.54185e-09	3.09588e-07
CYP2J2	KCNJ4	0.793805	4.58529e-09	3.11392e-07
CACNA2D4	FN1	0.793718	4.61593e-09	3.12316e-07
ANGPT2	DLL4	0.793215	4.79626e-09	3.20964e-07
NPPC	WNT2	0.793276	4.77407e-09	3.20964e-07
HMOX1	XBP1	0.793259	4.78023e-09	3.20964e-07
ACVRL1	C3AR1	0.792824	4.94067e-09	3.29426e-07
ACE	PIK3R6	0.79274	4.97227e-09	3.30332e-07
EFNB2	VEGFC	0.792461	5.07834e-09	3.3616e-07
ESM1	FOXS1	0.78995	6.13384e-09	4.03119e-07
ATP2A2	KCNIP2	0.789986	6.11747e-09	4.03119e-07
ESM1	THY1	0.789716	6.24192e-09	4.08757e-07
UNC5B	VASH1	0.789359	6.4104e-09	4.16812e-07
DDAH1	VEGFD	-0.78938	6.40033e-09	4.16812e-07
GPD1L	HAS2	0.78875	6.70732e-09	4.34578e-07
CCL24	IL6	0.78733	7.45e-09	4.80997e-07
FGF1	GPD1L	-0.786914	7.68162e-09	4.92483e-07
GPD1L	OLFM1	0.786933	7.67092e-09	4.92483e-07
CACNA2D4	ITGB2	0.786768	7.7642e-09	4.94759e-07
ATP2A2	TGFBR3	0.786756	7.77109e-09	4.94759e-07
ATP2A2	TMEM100	0.786327	8.0198e-09	5.08827e-07
EFNB2	PGF	0.786033	8.19436e-09	5.1811e-07
ECM1	SREBF1	0.785943	8.24809e-09	5.19715e-07
C3AR1	GPD1L	0.785881	8.2855e-09	5.20284e-07
FMNL3	PPP1R16B	0.785609	8.45188e-09	5.27121e-07
KCNIP1	TGFB2	0.785632	8.43782e-09	5.27121e-07
EDN1	SCG2	0.78524	8.68268e-09	5.3968e-07
ENPP2	PRDM1	0.785029	8.81695e-09	5.46174e-07
KCNJ8	TIPARP	0.784812	8.95707e-09	5.52986e-07
HPSE	SPI1	0.784306	9.29253e-09	5.71772e-07
TMEM100	VEGFD	0.784144	9.40208e-09	5.76577e-07
ACVRL1	SYK	0.784067	9.45479e-09	5.77877e-07
C3	DCN	0.78323	1.00437e-08	6.11832e-07
DDAH1	PDE5A	0.782858	1.0317e-08	6.26402e-07
PDGFRA	STAB1	0.782322	1.07215e-08	6.4881e-07
CORIN	WNT2	0.782129	1.0871e-08	6.55692e-07
HPSE	ITGB2	0.782071	1.09167e-08	6.56288e-07
ATP2A2	CYP2J2	-0.781878	1.10689e-08	6.63263e-07
CACNA2D3	FGF12	0.781759	1.11634e-08	6.66751e-07
PDGFRA	SPI1	0.781522	1.13543e-08	6.75948e-07
PIK3R6	UNC5B	0.781256	1.1572e-08	6.8668e-07
APOB	C3	0.781157	1.16539e-08	6.89311e-07
PDGFRA	SNAI2	0.780562	1.21581e-08	7.16819e-07
FAP	TGFB3	0.780444	1.22606e-08	7.20544e-07
HPSE	LRP1	0.780196	1.24781e-08	7.30987e-07
APOLD1	KLF4	0.779942	1.27047e-08	7.4189e-07
HMOX1	MYH6	0.779514	1.30959e-08	7.62304e-07
PGF	THSD7A	0.779449	1.31563e-08	7.63398e-07
FGF12	KCNJ8	0.778855	1.37196e-08	7.91077e-07
NOTCH4	UNC5B	0.778863	1.37113e-08	7.91077e-07
SOX4	UNC5B	0.778784	1.37885e-08	7.92555e-07
CCL24	HMOX1	0.778637	1.39317e-08	7.95799e-07
TGFB2	UNC5B	0.77864	1.39286e-08	7.95799e-07
ESM1	THSD7A	0.778575	1.39927e-08	7.96802e-07
PDE5A	RYR3	0.778281	1.42848e-08	8.10915e-07
ENPP2	MYO1E	0.778124	1.44433e-08	8.15048e-07
ATP2A2	TGFB2	-0.77809	1.44775e-08	8.15048e-07
KIT	THY1	0.778077	1.44909e-08	8.15048e-07
OLFM1	TBX1	0.777932	1.46398e-08	8.20901e-07
PRDM1	THSD7A	0.777604	1.49792e-08	8.37376e-07
CACNA2D4	CCL11	0.777272	1.53315e-08	8.54462e-07
CYP2J2	PRICKLE1	0.777122	1.54934e-08	8.6087e-07
ACE	PCSK5	0.777022	1.56013e-08	8.64246e-07
CYP2J2	TMEM100	-0.776511	1.6168e-08	8.92939e-07
SLITRK5	THY1	0.77634	1.63617e-08	9.00925e-07
CACNA2D3	KCNN2	0.77568	1.71282e-08	9.39817e-07
KCNJ8	STAB1	0.775645	1.71705e-08	9.39817e-07
ATP2A2	C6	0.775587	1.72395e-08	9.40785e-07
EFNB2	KCNA5	0.775224	1.76787e-08	9.61888e-07
CYP2J2	TGFB2	0.774788	1.82195e-08	9.8838e-07
SREBF1	STAB1	0.774558	1.851e-08	1.00118e-06
GPD1L	PDGFRA	0.773717	1.96132e-08	1.05773e-06
DDAH1	THBS4	0.7735	1.99081e-08	1.07048e-06
MYO1E	PIK3R6	0.773326	2.01468e-08	1.08015e-06
ACE	PRDM1	0.772983	2.06245e-08	1.09615e-06
FAP	SULF1	0.773046	2.05364e-08	1.09615e-06
MMP19	SYK	0.77301	2.05866e-08	1.09615e-06
ACVRL1	MMP19	0.772845	2.08207e-08	1.10338e-06
C3AR1	CACNA2D4	0.772637	2.11188e-08	1.11595e-06
B4GALT1	C6	0.772054	2.19744e-08	1.15782e-06
HMOX1	STAB1	0.771836	2.23036e-08	1.1718e-06
PRICKLE1	UNC5B	0.77179	2.23728e-08	1.17208e-06
FMNL3	PDE5A	0.771708	2.24985e-08	1.17531e-06
PCSK5	PPP1R16B	0.771572	2.27068e-08	1.18282e-06
KCNIP1	PRICKLE1	0.771312	2.31114e-08	1.19709e-06
C6	TIPARP	0.771337	2.30719e-08	1.19709e-06
ENPP2	NOTCH4	0.771177	2.33241e-08	1.20232e-06
FGF12	TBX20	0.771158	2.33546e-08	1.20232e-06
STAB1	XBP1	0.771123	2.34091e-08	1.20232e-06
DLL4	KCNA5	0.77048	2.44499e-08	1.24878e-06
GATA2	MMP19	0.770501	2.44148e-08	1.24878e-06
FMNL3	PGF	0.770359	2.46516e-08	1.25559e-06
FMNL3	TGFBR3	-0.770196	2.49238e-08	1.26594e-06
CACNA2D1	DDAH1	0.769761	2.56646e-08	1.29996e-06
ENPP2	VEGFC	0.769469	2.61745e-08	1.32214e-06
NRARP	UNC5B	0.769343	2.63969e-08	1.32971e-06
DDAH1	FGF12	-0.768953	2.70961e-08	1.35747e-06
PGF	UNC5B	0.768983	2.70423e-08	1.35747e-06
HEG1	KCNJ4	0.768206	2.84849e-08	1.42316e-06
ACVRL1	GATA2	0.76804	2.8803e-08	1.43514e-06
HEG1	JAK2	0.767874	2.91233e-08	1.44717e-06
ITGB2	LRP1	0.767755	2.93546e-08	1.45472e-06
KCNA5	NOTCH4	0.767585	2.96894e-08	1.46734e-06
DDAH1	FAP	0.767445	2.99673e-08	1.4752e-06
EDN1	SPI1	0.767424	3.00092e-08	1.4752e-06
CYP2J2	FGF1	0.767372	3.0113e-08	1.47634e-06
DCN	HPSE	0.767316	3.02265e-08	1.47796e-06
KIT	UNC5B	0.767186	3.04886e-08	1.48681e-06
ACVRL1	CACNA2D4	0.766823	3.12321e-08	1.51681e-06
CYP2J2	SHB	0.766805	3.12694e-08	1.51681e-06
MFGE8	SCN1A	-0.766502	3.19044e-08	1.54353e-06
CACNA2D1	HBEGF	0.766199	3.25509e-08	1.57067e-06
B4GALT1	HEY2	0.7661	3.2763e-08	1.57675e-06
GPD1L	HPSE	0.765913	3.31717e-08	1.58808e-06
B4GALT1	TMEM100	0.765942	3.31075e-08	1.58808e-06
EFNB2	PCSK5	0.765827	3.33608e-08	1.59298e-06
EGR1	TGFB2	0.765364	3.43946e-08	1.63808e-06
VASH2	VEGFD	0.765292	3.45574e-08	1.64157e-06
CACNB2	CORIN	0.765162	3.48536e-08	1.64287e-06
GATA2	HMOX1	0.765182	3.48084e-08	1.64287e-06
ENPP2	NRARP	0.765185	3.48022e-08	1.64287e-06
PCSK5	THSD7A	0.765117	3.49571e-08	1.64352e-06
EFNB2	ESM1	0.764962	3.53166e-08	1.65573e-06
ITGB2	SREBF1	0.764927	3.53973e-08	1.65573e-06
HMOX1	HPSE	0.76473	3.58598e-08	1.67309e-06
HPSE	PTGIS	0.764598	3.61714e-08	1.68335e-06
IL6	MMP19	0.764537	3.6316e-08	1.6858e-06
DLL4	PRDM1	0.764419	3.65979e-08	1.69459e-06
JAK2	KCNJ4	0.76426	3.69805e-08	1.708e-06
GPD1L	XBP1	0.764064	3.7459e-08	1.72575e-06
THSD7A	VASH1	0.763945	3.77528e-08	1.73493e-06
FAP	PDE5A	0.763642	3.85064e-08	1.76514e-06
MYO1E	NRARP	0.763504	3.88548e-08	1.77666e-06
LOX	SYK	0.763064	3.9985e-08	1.82379e-06
C3	PPP1R16B	-0.762768	4.07631e-08	1.85467e-06
CORIN	VASH2	0.762697	4.09525e-08	1.85867e-06
KCNJ4	STAB1	-0.7626	4.12107e-08	1.86442e-06
SIX1	THBS4	0.762574	4.12823e-08	1.86442e-06
ATP1B1	TMEM100	0.762473	4.1554e-08	1.87207e-06
TIPARP	VASH2	0.762113	4.25361e-08	1.91162e-06
ATP2A2	GPD1L	0.761812	4.33725e-08	1.94445e-06
C3	OSR1	0.761158	4.52469e-08	2.02353e-06
LOX	SPI1	0.761029	4.56227e-08	2.03537e-06
ATP1B1	PDE5A	-0.760602	4.68955e-08	2.08708e-06
NRARP	PGF	0.76052	4.71431e-08	2.09302e-06
DDAH1	MFGE8	0.760363	4.76234e-08	2.09406e-06
FMNL3	PRDM1	0.760473	4.7287e-08	2.09406e-06
ATP2A2	SCN1A	0.76039	4.75406e-08	2.09406e-06
ACVRL1	STAB1	0.760368	4.76088e-08	2.09406e-06
CACNA2D1	JAK2	0.759591	5.00424e-08	2.19324e-06
CACNB2	TIPARP	0.759567	5.01182e-08	2.19324e-06
NOTCH4	PIK3R6	0.75948	5.03982e-08	2.20024e-06
ACVRL1	TCF21	0.758971	5.20672e-08	2.2677e-06
POGLUT1	TMEM100	0.758636	5.31917e-08	2.30573e-06
THY1	VASH1	0.758639	5.31801e-08	2.30573e-06
DLL4	KIT	0.758408	5.39695e-08	2.33393e-06
MMP19	SPI1	0.758212	5.46473e-08	2.35768e-06
ANGPT2	PIK3R6	0.757849	5.59221e-08	2.40701e-06
HPSE	STAB1	0.757355	5.77019e-08	2.47201e-06
PCSK5	VEGFC	0.757361	5.7681e-08	2.47201e-06
PDE4D	TIPARP	0.756855	5.95565e-08	2.54552e-06
HBEGF	KCNJ4	0.756634	6.03962e-08	2.57541e-06
KIT	MYO1E	0.756459	6.10665e-08	2.59795e-06
ACVRL1	SPI1	0.756194	6.2096e-08	2.63563e-06
C3	HPSE	0.756126	6.23642e-08	2.6409e-06
MYH6	SYK	0.756088	6.2511e-08	2.64102e-06
ACE	VASH1	0.755828	6.3544e-08	2.67849e-06
CACNB2	HEY2	0.754995	6.69555e-08	2.81371e-06
LEF1	SIX1	0.75497	6.70589e-08	2.81371e-06
FOXS1	THY1	0.754897	6.73658e-08	2.81371e-06
KCNJ8	TMEM100	0.75491	6.73148e-08	2.81371e-06
ATP2A2	CORIN	0.754631	6.85003e-08	2.84812e-06
S100A7	WNT7B	0.754633	6.8491e-08	2.84812e-06
THSD7A	VEGFC	0.754588	6.86852e-08	2.84935e-06
B4GALT1	CACNB2	0.753737	7.24319e-08	2.99427e-06
E2F7	ESM1	0.75372	7.25053e-08	2.99427e-06
CACNA2D1	GPD1L	-0.753577	7.31536e-08	3.01426e-06
MMP19	TCF21	0.753513	7.34454e-08	3.01949e-06
FOXN1	WNT7B	0.753316	7.43531e-08	3.04997e-06
PCSK5	UNC5B	0.753146	7.5141e-08	3.07541e-06
ECM1	STAB1	0.753057	7.55599e-08	3.08567e-06
FMNL3	PRICKLE1	0.752951	7.60565e-08	3.09905e-06
FGF12	TMEM100	0.752865	7.64641e-08	3.10875e-06
B4GALT1	POGLUT1	0.752611	7.7681e-08	3.15124e-06
CACNA2D4	NRCAM	0.752497	7.82276e-08	3.1664e-06
CORIN	NPPC	0.752341	7.89895e-08	3.1902e-06
BMP2	TNFAIP2	0.752119	8.00826e-08	3.22666e-06
CYP2J2	WDPCP	0.752086	8.02442e-08	3.22666e-06
CACNA2D3	MFGE8	-0.752019	8.05793e-08	3.23305e-06
FGF1	KCNJ4	0.751912	8.11116e-08	3.24022e-06
GPD1L	KCNJ8	0.751929	8.10266e-08	3.24022e-06
CACNA1G	CORIN	0.75165	8.24348e-08	3.28592e-06
KCNJ8	SCN1A	0.751466	8.33769e-08	3.31627e-06
CORIN	TIPARP	0.751181	8.48532e-08	3.36768e-06
ATP2A2	CACNA2D1	-0.750735	8.72082e-08	3.44623e-06
HPSE	TBX1	0.750765	8.70505e-08	3.44623e-06
ATP1A4	JAK2	0.750639	8.77267e-08	3.45926e-06
ACVRL1	ECM1	0.750413	8.89522e-08	3.47172e-06
CORIN	KCNN2	0.750457	8.87139e-08	3.47172e-06
C5AR1	LEF1	0.750407	8.89832e-08	3.47172e-06
KLF4	NPPC	0.750371	8.91787e-08	3.47172e-06
STAB1	TCF21	0.750389	8.90818e-08	3.47172e-06
SYK	TCF21	0.750544	8.82399e-08	3.47172e-06
KCNJ8	TGFBR3	0.750307	8.95323e-08	3.4781e-06
HEY2	TGFBR3	0.750232	8.99458e-08	3.48678e-06
NPPC	SCN1A	0.750163	9.03276e-08	3.49419e-06
FOXS1	PRDM1	0.749984	9.13203e-08	3.52516e-06
MYO1E	PCSK5	0.749726	9.27756e-08	3.57381e-06
FOXS1	UNC5B	0.749651	9.31975e-08	3.58254e-06
ENPP2	UNC5B	0.749535	9.38651e-08	3.60065e-06
CCL24	SCG2	0.749464	9.4273e-08	3.60875e-06
JAK2	MYOCD	0.749098	9.63976e-08	3.68239e-06
PDE5A	UNC5B	0.748936	9.73571e-08	3.71131e-06
DLL4	UNC5B	0.748814	9.80786e-08	3.73106e-06
LEF1	RYR3	0.748759	9.84091e-08	3.73588e-06
DDAH1	HEY2	-0.748388	1.00657e-07	3.81324e-06
NGFR	SH2D2A	0.748354	1.00863e-07	3.81324e-06
FMNL3	TGFB2	0.748122	1.02295e-07	3.85149e-06
C3	VEGFD	0.748154	1.02094e-07	3.85149e-06
IL6	LOX	0.747931	1.03488e-07	3.88845e-06
FGF12	TGFBR3	0.747816	1.04214e-07	3.9077e-06
C3AR1	PTGIS	0.747696	1.0497e-07	3.92803e-06
EDN1	SYK	0.747615	1.05486e-07	3.93931e-06
CORIN	DDAH1	-0.747398	1.06885e-07	3.98341e-06
ANGPT2	NOTCH4	0.747109	1.08764e-07	4.04521e-06
ATP2A2	PCSK5	-0.746994	1.09523e-07	4.06523e-06
C3AR1	XBP1	0.746686	1.11579e-07	4.13316e-06
C6	FMNL3	-0.746605	1.12124e-07	4.14498e-06
FGF1	HBEGF	0.746452	1.13161e-07	4.1749e-06
ATP1B1	FGF1	-0.74633	1.13996e-07	4.19726e-06
C3AR1	MYH6	0.746198	1.14904e-07	4.20581e-06
STAB1	SYK	0.746196	1.14917e-07	4.20581e-06
TIPARP	VEGFD	0.746255	1.14511e-07	4.20581e-06
CACNA2D4	COL1A1	0.746005	1.16249e-07	4.24611e-06
GPD1L	TCF21	0.745967	1.16511e-07	4.24721e-06
CCL11	CCL24	0.745739	1.1812e-07	4.28881e-06
GPD1L	HEG1	-0.745759	1.17979e-07	4.28881e-06
C3	HOXA3	0.745623	1.18944e-07	4.31019e-06
CACNA2D1	TGFB2	0.745584	1.19224e-07	4.31182e-06
ATP2A2	GBX2	-0.745469	1.20049e-07	4.33175e-06
PRICKLE1	TGFB3	0.745408	1.20484e-07	4.33175e-06
JAK2	WDPCP	0.745434	1.20302e-07	4.33175e-06
CACNA2D3	VEGFD	0.7453	1.21268e-07	4.35142e-06
TMEM100	VASH2	0.745265	1.21527e-07	4.35218e-06
KCNIP2	TGFBR3	0.745053	1.23073e-07	4.39896e-06
MYO1E	THSD7A	0.744969	1.23698e-07	4.41268e-06
ESM1	UNC5B	0.744647	1.26102e-07	4.48974e-06
EFNB2	THY1	0.744576	1.26636e-07	4.49999e-06
PPP1R16B	UNC5B	0.744196	1.29542e-07	4.59435e-06
KCNA5	PIK3R6	0.744048	1.30684e-07	4.62591e-06
C3AR1	LRP1	0.743913	1.31737e-07	4.64683e-06
FAP	THBS4	0.74388	1.31996e-07	4.64683e-06
ATP2A2	VASH2	0.743875	1.32035e-07	4.64683e-06
CACNA2D1	KCNJ4	0.743145	1.37889e-07	4.84354e-06
C6	HEY2	0.742957	1.39437e-07	4.87923e-06
ATP2A2	MFGE8	-0.742969	1.3934e-07	4.87923e-06
ACE	ATP1B1	-0.742476	1.43468e-07	5.01071e-06
GPD1L	KCNJ4	-0.742271	1.45214e-07	5.06206e-06
ANXA3	ATP1B1	0.742171	1.46072e-07	5.06865e-06
ACE	FLT4	0.742189	1.45916e-07	5.06865e-06
PPP1R16B	TMEM100	-0.742153	1.46232e-07	5.06865e-06
MMP19	SCG2	0.742057	1.47061e-07	5.07817e-06
OSR1	SNAI2	0.742059	1.47042e-07	5.07817e-06
EPHB2	HCN4	0.741754	1.49713e-07	5.15805e-06
PCSK5	PDE5A	0.741729	1.49937e-07	5.15805e-06
APOB	LRP1	0.741489	1.5207e-07	5.22163e-06
GPD1L	PDE5A	-0.741439	1.52519e-07	5.22726e-06
DDAH1	HBEGF	0.741207	1.54613e-07	5.25951e-06
ECM1	HPSE	0.741206	1.54621e-07	5.25951e-06
ANGPT2	PCSK5	0.741176	1.54894e-07	5.25951e-06
ATP2A2	PDE5A	-0.741206	1.54626e-07	5.25951e-06
DDAH1	TIPARP	-0.741266	1.54079e-07	5.25951e-06
ECM1	SPI1	0.740962	1.56855e-07	5.31627e-06
ENPP2	FMNL3	0.740782	1.58526e-07	5.36297e-06
FOXN1	WNT16	0.740655	1.59707e-07	5.39298e-06
DLL4	PGF	0.740263	1.63415e-07	5.49795e-06
KIT	VASH1	0.740281	1.63246e-07	5.49795e-06
ATP1B1	ATP2A2	0.740131	1.64688e-07	5.53063e-06
ACE	ENPP2	0.74005	1.65464e-07	5.54651e-06
ANGPT2	E2F7	0.739841	1.67504e-07	5.60467e-06
CACNB2	MFGE8	-0.739676	1.6913e-07	5.63848e-06
KCNIP2	TIPARP	0.739687	1.69016e-07	5.63848e-06
ANGPT2	MYO1E	0.739603	1.6985e-07	5.65223e-06
CYP2J2	GBX2	0.739379	1.72085e-07	5.71623e-06
ACE	ATP2A2	-0.738953	1.76408e-07	5.83864e-06
CORIN	TBX20	0.738983	1.76094e-07	5.83864e-06
ESM1	KIT	0.738296	1.83276e-07	6.05504e-06
GPD1L	PPP1R16B	-0.738045	1.85956e-07	6.12154e-06
FMNL3	VEGFD	-0.738066	1.85739e-07	6.12154e-06
FMNL3	FOXS1	0.737883	1.87716e-07	6.15569e-06
ACE	KIT	0.737857	1.88001e-07	6.15569e-06
ADA	WDPCP	-0.737871	1.8784e-07	6.15569e-06
ATP2A2	TGFB3	-0.737788	1.88747e-07	6.1691e-06
CACNA2D4	COL3A1	0.737355	1.93538e-07	6.31445e-06
KCNIP1	SOX4	0.737292	1.94245e-07	6.32625e-06
FGF1	KCNJ8	-0.737063	1.96834e-07	6.39919e-06
CYP2J2	DDAH1	0.737023	1.97286e-07	6.40255e-06
GPD1L	SYK	0.736967	1.97918e-07	6.4117e-06
FGF12	SHB	-0.736891	1.98793e-07	6.42869e-06
IL6	TCF21	0.736783	2.00037e-07	6.45754e-06
ACVRL1	ANXA3	0.736737	2.00562e-07	6.46309e-06
PTGIS	SREBF1	0.736598	2.0218e-07	6.50383e-06
BMPER	EPHB2	0.736415	2.04322e-07	6.55621e-06
CACNA2D3	VASH2	0.736398	2.04524e-07	6.55621e-06
ANGPT2	NRARP	0.735956	2.09787e-07	6.68983e-06
ACVRL1	XBP1	0.736	2.09256e-07	6.68983e-06
MYH6	XBP1	0.735983	2.09456e-07	6.68983e-06
SCN1A	TMEM100	0.735821	2.11409e-07	6.72984e-06
BMPER	CACNA1G	0.735535	2.14913e-07	6.82954e-06
ANXA3	RYR3	-0.735397	2.1662e-07	6.87188e-06
SOX4	TMEM100	-0.735355	2.17134e-07	6.8763e-06
CCL24	SYK	0.735259	2.1834e-07	6.90255e-06
DLL4	FLT4	0.734873	2.23213e-07	7.03236e-06
ACE	THSD7A	0.734896	2.22916e-07	7.03236e-06
CORIN	TGFBR3	0.734805	2.24076e-07	7.04743e-06
ATP1B1	SOX4	-0.734596	2.26776e-07	7.12013e-06
LEF1	VEGFD	-0.73438	2.29587e-07	7.19607e-06
FAP	VEGFD	-0.734299	2.3064e-07	7.21673e-06
CORIN	TMEM100	0.734102	2.33255e-07	7.28613e-06
HBEGF	SHB	0.734011	2.34466e-07	7.31151e-06
SYK	XBP1	0.733861	2.36473e-07	7.36159e-06
DDAH1	SOX4	0.733367	2.432e-07	7.55817e-06
C3AR1	MMP19	0.733201	2.45501e-07	7.56192e-06
ACVRL1	PDGFRA	0.73323	2.45105e-07	7.56192e-06
CACNA2D1	TIPARP	-0.733291	2.44262e-07	7.56192e-06
MFGE8	TNFRSF12A	0.73318	2.45796e-07	7.56192e-06
PPP1R16B	VEGFD	-0.733186	2.45722e-07	7.56192e-06
CCL11	XBP1	0.733242	2.4494e-07	7.56192e-06
ADORA1	FMNL3	-0.732687	2.52771e-07	7.76349e-06
CHRNA7	HCN4	0.732482	2.55709e-07	7.81872e-06
DCN	STAB1	0.732528	2.55052e-07	7.81872e-06
SCN1A	TGFBR3	0.732454	2.56121e-07	7.81872e-06
SCN1A	VASH2	0.732443	2.56275e-07	7.81872e-06
ATP2A2	SOX4	-0.732184	2.60061e-07	7.92107e-06
MYL1	SIX1	0.732067	2.61783e-07	7.9603e-06
ATP2B2	MYL1	0.731995	2.62847e-07	7.9794e-06
ANXA3	PDE5A	-0.731884	2.64503e-07	8.01642e-06
CACNA2D4	ECM1	0.73181	2.65602e-07	8.03642e-06
NOTCH4	THSD7A	0.731613	2.68571e-07	8.11287e-06
ANXA3	KCNIP1	-0.731503	2.7024e-07	8.1365e-06
DLL4	PCSK5	0.73153	2.69827e-07	8.1365e-06
CACNA2D1	PRICKLE1	0.73145	2.7104e-07	8.1472e-06
FMNL3	SOX4	0.731396	2.71874e-07	8.15888e-06
C3	KCNJ8	0.731166	2.75409e-07	8.24368e-06
TIPARP	UNC5B	-0.731154	2.75599e-07	8.24368e-06
B4GALT1	TGFBR3	0.731114	2.76214e-07	8.24863e-06
FGF10	SREBF1	0.73097	2.78468e-07	8.30243e-06
FMNL3	TIPARP	-0.730639	2.83691e-07	8.44442e-06
SOX4	TGFB2	0.730567	2.8483e-07	8.46458e-06
KCNJ8	VEGFD	0.730432	2.8699e-07	8.51498e-06
FOXS1	VASH1	0.730397	2.87561e-07	8.51812e-06
PGF	THY1	0.730354	2.88258e-07	8.525e-06
DLL4	PIK3R6	0.730232	2.90225e-07	8.56935e-06
KRT1	S100A7	0.730199	2.90768e-07	8.57157e-06
CCL24	SPI1	0.730068	2.92901e-07	8.62061e-06
ACE	VEGFC	0.729912	2.95469e-07	8.68224e-06
CYP2J2	TIPARP	-0.729606	3.00579e-07	8.81828e-06
ADA	LEF1	-0.729236	3.06846e-07	8.98773e-06
THBS1	VEGFD	-0.729181	3.07791e-07	9.00104e-06
KCNJ8	WDPCP	-0.729124	3.08768e-07	9.01525e-06
ANGPT2	FOXS1	0.72906	3.09868e-07	9.03297e-06
ATP1B1	POGLUT1	0.728894	3.12746e-07	9.08797e-06
TBX20	TIPARP	0.728914	3.12402e-07	9.08797e-06
FMNL3	TMEM100	-0.728811	3.14202e-07	9.11585e-06
ESM1	VASH1	0.728721	3.1577e-07	9.14687e-06
ATP2A2	SHB	-0.728402	3.2143e-07	9.29612e-06
FMNL3	THSD7A	0.728333	3.22648e-07	9.31666e-06
DDAH1	TBX20	-0.728256	3.24046e-07	9.34232e-06
CACNA1G	HCN4	0.728161	3.25753e-07	9.36208e-06
PCSK5	PGF	0.728166	3.2567e-07	9.36208e-06
ADORA1	VASH1	-0.728072	3.27363e-07	9.39363e-06
HEY2	KCNJ8	0.727821	3.31957e-07	9.51057e-06
CACNB2	KCNN2	0.727654	3.35037e-07	9.58382e-06
C3	SNAI2	0.727299	3.41691e-07	9.75896e-06
EDN1	GATA2	0.727061	3.4621e-07	9.87264e-06
FLT4	KCNA5	0.727029	3.46814e-07	9.8745e-06
MYO1E	VEGFC	0.726897	3.49347e-07	9.9312e-06
ANGPT1	PDGFRA	0.726739	3.52408e-07	9.98726e-06
SOX4	TIPARP	-0.726743	3.52341e-07	9.98726e-06
NOTCH4	THY1	0.726623	3.5467e-07	1.00358e-05
FLT4	PIK3R6	0.726576	3.55589e-07	1.00463e-05
FGF10	LRP1	0.726444	3.58196e-07	1.01044e-05
LEF1	TGFB2	0.726392	3.5921e-07	1.01066e-05
UNC5B	VEGFC	0.726384	3.59375e-07	1.01066e-05
ARHGAP24	BMP7	-0.726227	3.62496e-07	1.01788e-05
ATP2B2	PAX6	0.726145	3.64139e-07	1.02093e-05
PPP1R16B	TBX20	-0.725955	3.67956e-07	1.03005e-05
GPD1L	WDPCP	-0.725879	3.69505e-07	1.03281e-05
C3	EREG	0.725826	3.70582e-07	1.03358e-05
C3AR1	SREBF1	0.72581	3.70908e-07	1.03358e-05
FLT4	NRARP	0.725772	3.71687e-07	1.03418e-05
KCNJ4	MFGE8	0.725417	3.78984e-07	1.05289e-05
FGF1	STAB1	-0.72534	3.8059e-07	1.05434e-05
TGFBR3	UNC5B	-0.725322	3.80981e-07	1.05434e-05
ATP2A2	XBP1	0.725309	3.81233e-07	1.05434e-05
ADA	FGF1	-0.724982	3.88139e-07	1.07183e-05
PPP1R16B	TIPARP	-0.724749	3.93123e-07	1.08395e-05
FGF1	PPP1R16B	0.724678	3.94641e-07	1.08651e-05
CORIN	HCN4	0.7246	3.96323e-07	1.0895e-05
C3AR1	DCN	0.724568	3.97023e-07	1.08979e-05
FGF12	HEY2	0.724436	3.99887e-07	1.09326e-05
C3AR1	IL6	0.724429	4.00056e-07	1.09326e-05
KCNA5	MYO1E	0.724428	4.00075e-07	1.09326e-05
CYP2J2	GPD1L	-0.724331	4.02185e-07	1.09576e-05
DDAH1	TMEM100	-0.724352	4.01734e-07	1.09576e-05
DDAH1	PPP1R16B	0.724273	4.0347e-07	1.09763e-05
FGF10	KCNJ8	0.724059	4.08211e-07	1.10888e-05
NRARP	PRDM1	0.72394	4.10853e-07	1.11441e-05
JAK2	PRICKLE1	0.723633	4.17783e-07	1.13153e-05
ITGB2	TCF21	0.723605	4.18418e-07	1.13158e-05
C3	C3AR1	0.723225	4.27155e-07	1.15351e-05
CCL11	LOX	0.722991	4.32615e-07	1.16653e-05
GPD1L	KCNIP1	-0.722841	4.36157e-07	1.17436e-05
FMNL3	THY1	0.722737	4.38617e-07	1.17925e-05
CACNA2D4	XBP1	0.722677	4.40062e-07	1.1814e-05
CACNA2D3	DDAH1	-0.722585	4.4225e-07	1.18554e-05
PPP1R16B	PRICKLE1	0.722495	4.44413e-07	1.1896e-05
EDN1	IL6	0.722282	4.49563e-07	1.20163e-05
B4GALT1	KCNIP2	0.72218	4.52054e-07	1.20653e-05
CHRNA7	WNT2	0.722102	4.53976e-07	1.2099e-05
MYO1E	PPP1R16B	0.722051	4.55218e-07	1.21145e-05
HMOX1	IL6	0.721923	4.58389e-07	1.21812e-05
FMNL3	MFGE8	0.721824	4.60831e-07	1.22284e-05
CCL24	F3	0.721699	4.63965e-07	1.22937e-05
ATP2A2	STAB1	0.721577	4.6703e-07	1.23571e-05
ADA	KCNIP1	-0.721466	4.69825e-07	1.23871e-05
EREG	PDGFRA	0.721474	4.6962e-07	1.23871e-05
DLL4	THSD7A	0.721452	4.70191e-07	1.23871e-05
FGF12	FMNL3	-0.721397	4.71587e-07	1.24061e-05
DLL4	WNT4	0.721359	4.72546e-07	1.24135e-05
CORIN	SHB	-0.721287	4.74384e-07	1.24235e-05
HAS2	TBX1	0.721264	4.74962e-07	1.24235e-05
ANGPT2	UNC5B	0.721303	4.73985e-07	1.24235e-05
HEY2	SHB	-0.720952	4.83017e-07	1.26162e-05
FGF12	LEF1	-0.720604	4.92134e-07	1.28361e-05
EREG	LRP1	0.720518	4.94408e-07	1.28588e-05
CCL11	MMP19	0.720542	4.9377e-07	1.28588e-05
FMNL3	TGFB3	0.719836	5.12842e-07	1.33194e-05
PIK3R6	VASH1	0.719711	5.16279e-07	1.33897e-05
DLL4	VEGFC	0.719539	5.21061e-07	1.34946e-05
C3	TGFBR3	0.719432	5.24047e-07	1.35528e-05
ACE	PGF	0.719178	5.31199e-07	1.37048e-05
FAP	THBS1	0.71917	5.31422e-07	1.37048e-05
ANXA3	GPD1L	0.718745	5.43613e-07	1.39799e-05
KCNIP2	VEGFD	0.718753	5.43392e-07	1.39799e-05
ACE	SOX4	0.718287	5.57023e-07	1.43047e-05
ATP1B1	KCNIP1	-0.71808	5.63186e-07	1.44424e-05
EREG	OSR1	0.718055	5.63959e-07	1.44424e-05
MFGE8	TGFB2	0.717462	5.81994e-07	1.48835e-05
FGF12	KCNN2	0.717141	5.9197e-07	1.51175e-05
KCNJ8	NPPC	0.717021	5.95745e-07	1.51927e-05
ATP2A2	FGF1	-0.716971	5.97299e-07	1.52112e-05
EFNB2	PPP1R16B	0.716732	6.04898e-07	1.53834e-05
MYL1	PITX2	0.716667	6.06988e-07	1.54151e-05
ATP1B1	PPP1R16B	-0.715992	6.29009e-07	1.59523e-05
CYP2J2	KCNJ8	-0.715575	6.42949e-07	1.62833e-05
ANXA3	SLC1A1	0.715301	6.52295e-07	1.64972e-05
ATP2A2	C3	0.714921	6.65408e-07	1.67595e-05
ACE	KCNA5	0.714959	6.64111e-07	1.67595e-05
HBEGF	TMEM100	-0.714932	6.65025e-07	1.67595e-05
HBEGF	MFGE8	0.714786	6.70132e-07	1.68553e-05
HEG1	TCF21	-0.714582	6.77361e-07	1.70138e-05
GPD1L	LTBP1	-0.714463	6.81575e-07	1.70963e-05
FGF12	KCNIP2	0.714424	6.82969e-07	1.71078e-05
ACVRL1	CCL11	0.714381	6.84519e-07	1.71232e-05
ATP2A2	B4GALT1	0.714253	6.89115e-07	1.71913e-05
PITX2	SGCZ	0.714265	6.88685e-07	1.71913e-05
FOXS1	THSD7A	0.714219	6.90327e-07	1.71981e-05
KLF5	VEGFD	-0.714005	6.98099e-07	1.73682e-05
GATA2	GPD1L	0.713898	7.02006e-07	1.74417e-05
ACE	ANGPT2	0.713738	7.07893e-07	1.75642e-05
KCNA5	VASH1	0.713515	7.16201e-07	1.77463e-05
FLT4	FMNL3	0.713472	7.17809e-07	1.77621e-05
HCN4	WNT2	0.713365	7.21826e-07	1.78375e-05
HPSE	TCF21	0.712825	7.42375e-07	1.83206e-05
JAK2	SHB	0.712794	7.4357e-07	1.83254e-05
ANPEP	SERPINF2	0.71275	7.45295e-07	1.83433e-05
ESM1	NRARP	0.712697	7.47351e-07	1.83692e-05
APOB	FGF10	0.712592	7.51449e-07	1.84452e-05
CACNA2D3	SCN1A	0.712211	7.66453e-07	1.87883e-05
HBEGF	JAK2	0.711868	7.80173e-07	1.90737e-05
HEY2	PRICKLE1	-0.711877	7.79838e-07	1.90737e-05
ESM1	PIK3R6	0.711731	7.85742e-07	1.91842e-05
ADA	CACNA2D1	-0.711167	8.08989e-07	1.97256e-05
KCNIP2	MESP1	0.711112	8.11288e-07	1.97553e-05
KIT	PGF	0.710777	8.25431e-07	2.00731e-05
PDE5A	TGFBR3	-0.710632	8.31616e-07	2.01967e-05
ACVRL1	ITGB2	0.710567	8.34418e-07	2.02379e-05
FGF10	STAB1	0.709975	8.60199e-07	2.08357e-05
ACVRL1	EDN1	0.709926	8.62383e-07	2.0861e-05
KCNIP1	RYR3	0.709659	8.74273e-07	2.1093e-05
SREBF1	TCF21	0.709661	8.74195e-07	2.1093e-05
FGF10	SCN1A	0.709608	8.76549e-07	2.11201e-05
DDAH1	SCN1A	-0.709454	8.83514e-07	2.126e-05
GPD1L	LRP1	0.709409	8.85549e-07	2.12691e-05
NPPA	TGFB2	0.709395	8.86211e-07	2.12691e-05
MYH6	MYLK2	0.709219	8.94215e-07	2.14331e-05
CORIN	FMNL3	-0.709045	9.02241e-07	2.15972e-05
EGR1	HBEGF	0.708903	9.08792e-07	2.16974e-05
ESM1	MYO1E	0.708907	9.08623e-07	2.16974e-05
CACNA1B	PITX2	0.708853	9.11114e-07	2.17246e-05
TGFBR3	WDPCP	-0.708737	9.16568e-07	2.18262e-05
THBS4	VEGFD	-0.708569	9.2447e-07	2.19859e-05
EFNB2	FOXS1	0.708505	9.27489e-07	2.20011e-05
DCN	OLFM1	0.708504	9.2751e-07	2.20011e-05
ADA	GPD1L	0.708373	9.33743e-07	2.20918e-05
ATP2A2	MESP1	0.708394	9.32763e-07	2.20918e-05
KCNJ8	VASH2	0.708063	9.4864e-07	2.24153e-05
FGF12	TGFB3	-0.707933	9.54951e-07	2.25354e-05
BMP2	GPD1L	0.707842	9.59351e-07	2.26101e-05
PPP1R16B	STAB1	-0.707217	9.90346e-07	2.33106e-05
CACNA2D1	STAB1	-0.707137	9.94416e-07	2.33465e-05
CACNB2	TMEM100	0.707145	9.93966e-07	2.33465e-05
KCNJ4	SHB	0.707043	9.99153e-07	2.34277e-05
CACNA2D1	KCNJ8	-0.706924	1.00522e-06	2.35398e-05
ENPP2	KIT	0.706669	1.01831e-06	2.38159e-05
DDAH1	KCNIP2	-0.706571	1.02337e-06	2.39038e-05
EREG	SREBF1	0.706449	1.02972e-06	2.40215e-05
KCNJ4	SCN2B	0.706399	1.0323e-06	2.40512e-05
CACNB2	POGLUT1	0.70633	1.03594e-06	2.40748e-05
TMEM100	WNT2	0.706346	1.03508e-06	2.40748e-05
HCN4	KCNN2	0.706271	1.039e-06	2.41154e-05
CACNA2D4	TCF21	0.705805	1.06376e-06	2.46449e-05
HBEGF	TNFRSF12A	0.705792	1.06451e-06	2.46449e-05
HAS2	VEGFD	0.70542	1.08464e-06	2.50794e-05
C6	SLC1A1	0.705388	1.08639e-06	2.50882e-05
KLF5	LEF1	0.704625	1.12892e-06	2.60376e-05
FGF1	WDPCP	0.704478	1.1373e-06	2.61979e-05
FOXS1	NRARP	0.70438	1.14294e-06	2.62948e-05
KCNJ4	KCNJ8	-0.704239	1.15107e-06	2.64156e-05
FMNL3	KIT	0.704247	1.15056e-06	2.64156e-05
C6	DDAH1	-0.70417	1.15503e-06	2.64403e-05
NRARP	PIK3R6	0.704172	1.15493e-06	2.64403e-05
ARHGAP24	ATP1A4	0.703744	1.17995e-06	2.69255e-05
CYP2J2	FGF12	-0.703754	1.17939e-06	2.69255e-05
HEY2	PDE4D	0.703733	1.18063e-06	2.69255e-05
GPD1L	SOX4	-0.703546	1.19172e-06	2.71447e-05
C3AR1	EDN1	0.703409	1.19991e-06	2.72971e-05
LEF1	MFGE8	0.703279	1.20776e-06	2.74392e-05
LRP1	TCF21	0.703256	1.20915e-06	2.74392e-05
MFGE8	TMEM100	-0.703215	1.21162e-06	2.74614e-05
ADORA1	VEGFD	0.70316	1.21495e-06	2.7503e-05
PTGIS	STAB1	0.703017	1.22366e-06	2.76659e-05
JAK2	MFGE8	0.702917	1.22978e-06	2.77419e-05
ATP2A2	WDPCP	-0.702913	1.23005e-06	2.77419e-05
DCN	ITGB2	0.702825	1.23542e-06	2.78288e-05
SREBF1	SYK	0.702789	1.23768e-06	2.78455e-05
C3	OLFM1	0.702654	1.24605e-06	2.79856e-05
IL6	PDGFRA	0.702639	1.24696e-06	2.79856e-05
TBX20	UNC5B	-0.702507	1.25521e-06	2.81362e-05
C3AR1	LOX	0.702414	1.26104e-06	2.82324e-05
ITGB2	PTGIS	0.702314	1.26733e-06	2.83386e-05
KCNIP1	PPP1R16B	0.701973	1.28898e-06	2.87878e-05
DCN	FGF10	0.701769	1.30212e-06	2.90459e-05
FMNL3	SCN1A	-0.701648	1.30995e-06	2.91497e-05
ANGPT2	THY1	0.701672	1.30843e-06	2.91497e-05
PRDM1	VEGFC	0.701585	1.31409e-06	2.92062e-05
PPP1R16B	SOX4	0.70139	1.32686e-06	2.94543e-05
TIPARP	WDPCP	-0.701346	1.32974e-06	2.94826e-05
ACE	TBX20	-0.701168	1.34153e-06	2.97082e-05
KCNA5	PRDM1	0.701078	1.34758e-06	2.9806e-05
TGFBR3	WNT2	0.701006	1.35234e-06	2.98754e-05
PDE4D	TMEM100	0.700974	1.35451e-06	2.98872e-05
CACNA1G	EPHB2	0.700893	1.35996e-06	2.99713e-05
ATP2A2	KCNIP1	-0.700655	1.37606e-06	3.02536e-05
PDE5A	WDPCP	0.700663	1.37553e-06	3.02536e-05
DCN	TCF21	0.700612	1.37897e-06	3.02812e-05
PRICKLE1	SOX4	0.700492	1.38721e-06	3.04256e-05
C3	HOXB3	0.700054	1.41751e-06	3.10531e-05
ECM1	GPD1L	0.700008	1.42072e-06	3.10863e-05
APOLD1	VASH2	0.699924	1.42664e-06	3.11787e-05
ANGPT2	VEGFC	0.699876	1.43e-06	3.12148e-05
FGF12	POGLUT1	0.699709	1.44187e-06	3.14365e-05
COL1A1	IL6	0.699605	1.44925e-06	3.15599e-05
FLT4	VASH1	0.6995	1.45678e-06	3.16863e-05
SCN1A	THBS1	-0.699373	1.4659e-06	3.18468e-05
CORIN	KCNIP2	0.699284	1.4723e-06	3.19481e-05
GPD1L	TBX1	0.699108	1.48516e-06	3.2189e-05
SPI1	TCF21	0.698888	1.50125e-06	3.24992e-05
FGF1	TMEM100	-0.698699	1.51522e-06	3.27631e-05
ATP1B1	HMOX1	0.698614	1.52157e-06	3.28616e-05
PTGIS	SYK	0.6985	1.53011e-06	3.29684e-05
ATP2A2	WNT2	0.698523	1.52841e-06	3.29684e-05
PDE5A	SOX4	0.698043	1.56477e-06	3.36754e-05
ANXA3	WDPCP	-0.698019	1.5666e-06	3.36754e-05
ANGPT2	FMNL3	0.697738	1.5883e-06	3.40621e-05
CACNA2D1	PPP1R16B	0.697742	1.58795e-06	3.40621e-05
KCNJ8	XBP1	0.697597	1.59926e-06	3.4257e-05
NRARP	THSD7A	0.697417	1.61336e-06	3.45187e-05
OLFM1	STAB1	0.697389	1.61556e-06	3.45256e-05
ATP1B1	CYP2J2	-0.697332	1.62009e-06	3.45419e-05
FGF12	TGFB2	-0.697338	1.61958e-06	3.45419e-05
ATP1B1	LEF1	-0.697265	1.62537e-06	3.4574e-05
ATP2A2	LEF1	-0.697276	1.62452e-06	3.4574e-05
CYP2J2	SCN2B	0.697233	1.6279e-06	3.45877e-05
ECM1	XBP1	0.697129	1.63622e-06	3.47242e-05
MFGE8	TIPARP	-0.696866	1.65734e-06	3.51318e-05
DDAH1	WNT2	-0.696789	1.66354e-06	3.52224e-05
PDE5A	PRICKLE1	0.696584	1.68023e-06	3.55347e-05
FGF1	HMOX1	-0.696443	1.69179e-06	3.5738e-05
ITGB2	STAB1	0.696119	1.71867e-06	3.62641e-05
MFGE8	TGFBR3	-0.696012	1.72755e-06	3.64097e-05
ACE	TMEM100	-0.695963	1.73172e-06	3.64556e-05
PITX2	SIX1	0.695929	1.7346e-06	3.64744e-05
PDGFRA	XBP1	0.695692	1.75461e-06	3.68527e-05
PAX6	PITX2	0.695628	1.76007e-06	3.69252e-05
CORIN	EPHB2	0.695535	1.76801e-06	3.70495e-05
DDAH1	MESP1	-0.695438	1.77634e-06	3.7139e-05
GPD1L	SREBF1	0.695451	1.77522e-06	3.7139e-05
PDE4D	VASH2	0.695308	1.78758e-06	3.73314e-05
CTSH	MYO1E	-0.695221	1.79507e-06	3.74452e-05
KCNIP2	MFGE8	-0.695014	1.81322e-06	3.77808e-05
TGFB3	VEGFD	-0.694945	1.81923e-06	3.78632e-05
TIPARP	WNT2	0.694891	1.82399e-06	3.79191e-05
BMP2	STAB1	0.694735	1.83781e-06	3.81631e-05
PGF	PIK3R6	0.6947	1.84091e-06	3.81843e-05
OSR1	PPP1R16B	-0.694474	1.86107e-06	3.85588e-05
KLF5	WNT2	-0.694215	1.88451e-06	3.90005e-05
HBEGF	PRICKLE1	0.694085	1.89632e-06	3.92006e-05
HOXB3	SNAI2	0.694037	1.90075e-06	3.9248e-05
S100A7	WNT16	0.693999	1.90418e-06	3.92745e-05
C6	POGLUT1	0.6939	1.91333e-06	3.94189e-05
ACE	PDE5A	0.693751	1.92705e-06	3.96571e-05
CACNA1D	CORIN	0.693267	1.97238e-06	4.05443e-05
HEY2	VASH2	0.692934	2.00416e-06	4.11516e-05
PRICKLE1	TIPARP	-0.692738	2.02308e-06	4.14935e-05
MESP1	VEGFD	0.692591	2.03743e-06	4.17412e-05
KCNJ8	PPP1R16B	-0.692471	2.0491e-06	4.19334e-05
HMOX1	NRCAM	0.692407	2.05541e-06	4.20156e-05
PDE5A	TIPARP	-0.692273	2.06869e-06	4.22399e-05
ATP1B1	TIPARP	0.692001	2.09571e-06	4.2744e-05
CACNA1D	CACNA1G	0.691567	2.1396e-06	4.35621e-05
GPD1L	VEGFD	0.691557	2.14057e-06	4.35621e-05
GPD1L	LEF1	-0.691476	2.14885e-06	4.36822e-05
ANPEP	ATP1B1	0.691353	2.16151e-06	4.38908e-05
ATP1B1	SCN1A	0.691298	2.16716e-06	4.39367e-05
ATP1B1	WDPCP	-0.691285	2.16856e-06	4.39367e-05
CACNA2D3	FAP	-0.691214	2.17587e-06	4.40362e-05
ATP1B1	KCNJ8	0.691066	2.19126e-06	4.42499e-05
PDE5A	VEGFD	-0.691079	2.18996e-06	4.42499e-05
KLF4	TIPARP	0.690971	2.20123e-06	4.44024e-05
FGF12	WNT2	0.690864	2.21245e-06	4.45796e-05
KLF5	NPPC	-0.690691	2.23068e-06	4.48977e-05
ADORA1	UNC5B	-0.690574	2.24309e-06	4.5098e-05
HAS2	TGFBR3	0.690506	2.25042e-06	4.51956e-05
CHRNA7	CORIN	0.689944	2.31116e-06	4.63141e-05
FN1	IL6	0.689965	2.30895e-06	4.63141e-05
CX3CR1	TIPARP	-0.689912	2.31476e-06	4.63356e-05
RYR3	SLC1A1	-0.689884	2.31783e-06	4.63465e-05
HOXA3	LRP1	0.689808	2.32612e-06	4.64617e-05
C6	PDE5A	-0.689766	2.33078e-06	4.6504e-05
EPHB2	STAB1	0.689219	2.39185e-06	4.76706e-05
C6	WDPCP	-0.689177	2.3966e-06	4.77135e-05
SOX4	WNT2	-0.688966	2.42069e-06	4.81407e-05
CACNB2	KCNIP2	0.688897	2.42851e-06	4.82438e-05
E2F7	PRDM1	0.688757	2.44458e-06	4.85106e-05
C3	SCN1A	0.688714	2.44957e-06	4.85571e-05
ADA	VEGFD	0.688628	2.45955e-06	4.87023e-05
LRP1	SYK	0.688589	2.46407e-06	4.87061e-05
HBEGF	TGFB3	0.688581	2.46505e-06	4.87061e-05
EDN1	TCF21	0.688524	2.47165e-06	4.87837e-05
CYP2J2	TGFBR3	-0.688372	2.48934e-06	4.90802e-05
CACNA2D4	PDGFRA	0.688274	2.50086e-06	4.92542e-05
ADORA1	NRARP	-0.688076	2.5243e-06	4.96625e-05
C6	UNC5B	-0.687998	2.53359e-06	4.97919e-05
RYR3	UNC5B	0.68783	2.55375e-06	5.01343e-05
GBX2	TGFB2	0.687745	2.56391e-06	5.02801e-05
HMOX1	PTGIS	0.687674	2.57249e-06	5.03945e-05
OSR1	PDGFRA	0.687579	2.58398e-06	5.05655e-05
CCL11	HPSE	0.687526	2.59044e-06	5.06378e-05
BMP7	MESP1	0.687371	2.60938e-06	5.09538e-05
SCN1A	WNT2	0.687335	2.6137e-06	5.09838e-05
E2F7	FOXS1	0.687258	2.62324e-06	5.11156e-05
ARHGAP24	PRICKLE1	0.687111	2.64136e-06	5.14139e-05
CORIN	CYP2J2	-0.687012	2.65358e-06	5.15971e-05
FLT4	UNC5B	0.686962	2.65985e-06	5.16641e-05
FGF10	VEGFD	0.686726	2.68943e-06	5.21836e-05
C3AR1	CCL24	0.686593	2.70617e-06	5.23973e-05
C6	PRICKLE1	-0.686596	2.70574e-06	5.23973e-05
ATP1B1	OLFM1	0.686566	2.70961e-06	5.24087e-05
ADA	CYP2J2	-0.686501	2.71778e-06	5.25113e-05
ACE	PRICKLE1	0.68633	2.73965e-06	5.28781e-05
NPPA	PRICKLE1	0.686307	2.74255e-06	5.28785e-05
CACNA2D4	MYH6	0.68617	2.76016e-06	5.31062e-05
CORIN	TGFB3	-0.686176	2.75949e-06	5.31062e-05
TCF21	XBP1	0.686081	2.77168e-06	5.3272e-05
DDAH1	NPPA	0.685711	2.81989e-06	5.41418e-05
SHB	TMEM100	-0.68539	2.86237e-06	5.49e-05
GATA2	SPI1	0.685364	2.86594e-06	5.4911e-05
PGF	VEGFC	0.685315	2.87238e-06	5.4977e-05
ADA	DDAH1	-0.685172	2.89166e-06	5.52306e-05
PDPN	VASH2	0.685185	2.8898e-06	5.52306e-05
FMNL3	TBX20	-0.684946	2.92212e-06	5.56964e-05
TGFB2	TGFBR3	-0.684958	2.92057e-06	5.56964e-05
EFNB2	FLT4	0.684601	2.96941e-06	5.65391e-05
ATP1B1	CX3CR1	-0.684253	3.01762e-06	5.73973e-05
MFGE8	THBS4	0.684227	3.02133e-06	5.74084e-05
ADORA1	HCN4	0.684127	3.03535e-06	5.7615e-05
ENPP2	WNT4	0.683845	3.07519e-06	5.83109e-05
ESM1	FMNL3	0.683762	3.08707e-06	5.84757e-05
ANGPT1	OSR1	0.683688	3.0977e-06	5.86166e-05
KIT	VEGFC	0.68352	3.12182e-06	5.90121e-05
MYO1E	THY1	0.683252	3.16065e-06	5.96845e-05
ACE	C6	-0.683187	3.1702e-06	5.97628e-05
LRP1	SNAI2	0.683179	3.17131e-06	5.97628e-05
CACNA2D1	MYOCD	0.683126	3.17905e-06	5.97857e-05
ADORA1	PDE5A	-0.683133	3.17802e-06	5.97857e-05
C6	HAS2	0.683028	3.19351e-06	5.99594e-05
C3	TBX1	0.683019	3.19483e-06	5.99594e-05
ACE	TIPARP	-0.682977	3.2011e-06	6.00157e-05
ATP1B1	FMNL3	-0.682918	3.20972e-06	6.01158e-05
FMNL3	VEGFC	0.682877	3.2158e-06	6.01683e-05
FMNL3	PIK3R6	0.682823	3.2238e-06	6.02565e-05
HOXB3	OSR1	0.682669	3.24676e-06	6.05621e-05
CX3CR1	POGLUT1	-0.682688	3.24394e-06	6.05621e-05
CACNA1G	CHRNA7	0.682647	3.25013e-06	6.05634e-05
C3	KCNJ4	-0.682608	3.25586e-06	6.06087e-05
FGF1	TIPARP	-0.682564	3.26249e-06	6.06704e-05
DDAH1	GBX2	0.682493	3.27319e-06	6.08077e-05
CYP2J2	MFGE8	0.68237	3.29187e-06	6.10929e-05
KCNJ8	KLF4	0.681924	3.36e-06	6.22941e-05
TGFB2	THY1	0.681891	3.36501e-06	6.23242e-05
LRP1	TBX1	0.681858	3.37026e-06	6.23584e-05
DLL4	ESM1	0.681593	3.4115e-06	6.30576e-05
FGF12	PPP1R16B	-0.681554	3.41759e-06	6.31067e-05
C6	CYP2J2	-0.681503	3.42559e-06	6.31908e-05
FMNL3	HEY2	-0.681424	3.43799e-06	6.33557e-05
MYL1	PAX6	0.681234	3.46802e-06	6.3845e-05
ATP1B1	C6	0.68119	3.47501e-06	6.38454e-05
SNAI2	SREBF1	0.681208	3.47222e-06	6.38454e-05
ACE	KCNIP1	0.681114	3.48708e-06	6.40002e-05
CYP2J2	SOX4	0.681094	3.49041e-06	6.40002e-05
ATP2A2	CACNB2	0.680988	3.50734e-06	6.42464e-05
ANPEP	HAS2	0.680682	3.55678e-06	6.50869e-05
EDN3	KLF5	0.680548	3.57857e-06	6.53552e-05
FGF12	NPPC	0.680568	3.57539e-06	6.53552e-05
SCN1A	SHB	-0.68032	3.61612e-06	6.59752e-05
SHB	TGFBR3	-0.680149	3.64431e-06	6.64234e-05
PDE5A	TGFB2	0.680067	3.658e-06	6.66068e-05
ATP2A2	KLF4	0.679821	3.69925e-06	6.72912e-05
CCL11	ECM1	0.679683	3.72267e-06	6.75342e-05
ATP2B2	SIX1	0.679677	3.72367e-06	6.75342e-05
NPPC	TGFBR3	0.679705	3.71893e-06	6.75342e-05
CORIN	MESP1	0.679525	3.74951e-06	6.79358e-05
ENPP2	FOXS1	0.679501	3.75365e-06	6.79437e-05
PCSK5	RYR3	0.67946	3.76063e-06	6.80028e-05
ATP2A3	SULF1	0.679333	3.78243e-06	6.83297e-05
PPP1R16B	TGFB2	0.67925	3.79664e-06	6.85188e-05
CORIN	KCNJ8	0.679218	3.80216e-06	6.85511e-05
MYLK2	XBP1	0.679045	3.83224e-06	6.90255e-05
OSR1	STAB1	0.67887	3.8627e-06	6.95059e-05
ADORA1	CHRNA7	0.67877	3.88034e-06	6.96424e-05
FN1	HMOX1	0.678762	3.88168e-06	6.96424e-05
CACNA2D1	TGFBR3	-0.678781	3.8785e-06	6.96424e-05
C5AR1	FGF1	0.678707	3.8914e-06	6.97485e-05
PCSK5	VASH1	0.67861	3.90869e-06	6.999e-05
ACVRL1	ATP1B1	0.678502	3.92771e-06	7.02266e-05
MYL1	SGCZ	0.678492	3.92956e-06	7.02266e-05
KIT	NRARP	0.678426	3.9413e-06	7.03678e-05
ACVRL1	IL6	0.678319	3.96046e-06	7.0641e-05
CACNA2D1	TBX20	-0.678266	3.96999e-06	7.07422e-05
C3	ITGB2	0.67795	4.0272e-06	7.16232e-05
CACNA2D1	TMEM100	-0.67795	4.02724e-06	7.16232e-05
GPD1L	SCN1A	0.677781	4.05819e-06	7.21036e-05
ACVRL1	LOX	0.67762	4.0878e-06	7.24192e-05
NPPC	VASH2	0.677643	4.08355e-06	7.24192e-05
EFNB2	WNT4	0.677624	4.087e-06	7.24192e-05
CACNA2D3	MESP1	0.677571	4.09683e-06	7.25092e-05
ADORA1	EFNB2	-0.677353	4.13739e-06	7.31564e-05
PDE4D	TGFBR3	0.677309	4.14549e-06	7.32289e-05
ADA	KCNJ4	-0.677133	4.17863e-06	7.36724e-05
TGFB2	TNFRSF12A	0.677135	4.17816e-06	7.36724e-05
DLL4	JUNB	0.677036	4.19699e-06	7.38541e-05
CACNA2D1	TGFB3	0.677048	4.19459e-06	7.38541e-05
ATP1B1	UNC5B	-0.676907	4.22131e-06	7.42108e-05
FGF12	KCNJ4	-0.67684	4.23409e-06	7.42992e-05
PRICKLE1	WDPCP	0.676838	4.23444e-06	7.42992e-05
CORIN	KCNJ4	-0.676804	4.24105e-06	7.4344e-05
PPP1R16B	TGFBR3	-0.676717	4.25762e-06	7.45633e-05
COL3A1	IL6	0.676647	4.27099e-06	7.47261e-05
ACVRL1	MYH6	0.676541	4.29143e-06	7.50121e-05
KCNJ8	LTBP1	-0.67638	4.32271e-06	7.54869e-05
ATP2A3	FAP	0.676152	4.36716e-06	7.59616e-05
NOTCH4	PGF	0.676174	4.36291e-06	7.59616e-05
CCL11	STAB1	0.676196	4.35861e-06	7.59616e-05
ENPP2	THY1	0.676193	4.3591e-06	7.59616e-05
E2F7	VASH1	0.676131	4.37133e-06	7.59616e-05
VASH1	WNT4	0.676114	4.37475e-06	7.59616e-05
JAK2	TGFB2	0.676074	4.38248e-06	7.60238e-05
ACVRL1	BMP2	0.675721	4.45242e-06	7.67994e-05
FAP	FMNL3	0.675774	4.44198e-06	7.67994e-05
DDAH1	FOXS1	0.675669	4.46292e-06	7.67994e-05
CACNA2D4	GATA2	0.675659	4.46488e-06	7.67994e-05
DDAH1	GPD1L	-0.675758	4.44508e-06	7.67994e-05
GATA2	OLFM1	0.675687	4.45926e-06	7.67994e-05
CYP2J2	POGLUT1	-0.67578	4.44081e-06	7.67994e-05
SHB	TIPARP	-0.675712	4.45425e-06	7.67994e-05
KCNIP1	UNC5B	0.675714	4.45382e-06	7.67994e-05
FMNL3	KCNIP1	0.675628	4.47112e-06	7.68345e-05
TGFB2	TIPARP	-0.675457	4.50559e-06	7.73543e-05
BMP2	SCN2B	-0.675393	4.51839e-06	7.75016e-05
ADA	NPPC	0.675312	4.53494e-06	7.77128e-05
ACVRL1	HPSE	0.675221	4.55334e-06	7.79553e-05
IL6	SYK	0.675188	4.56021e-06	7.80001e-05
MFGE8	VASH2	-0.675145	4.56883e-06	7.80746e-05
MYO1E	PGF	0.675041	4.59022e-06	7.83672e-05
PRICKLE1	TGFBR3	-0.674728	4.65481e-06	7.9396e-05
ESM1	PCSK5	0.674594	4.68294e-06	7.98015e-05
DCN	GPD1L	0.674516	4.69915e-06	8.00034e-05
LEF1	PDPN	-0.674361	4.73172e-06	8.04315e-05
KCNJ8	SHB	-0.674355	4.73307e-06	8.04315e-05
KCNIP2	PRICKLE1	-0.67396	4.81727e-06	8.17865e-05
B4GALT1	KLF4	0.673665	4.88089e-06	8.27134e-05
ATP1B1	SERPINF2	0.673682	4.87712e-06	8.27134e-05
GPD1L	TMEM100	0.673423	4.93367e-06	8.35308e-05
PIK3R6	THY1	0.673354	4.94893e-06	8.36346e-05
HEY2	TMEM100	0.673362	4.94701e-06	8.36346e-05
FGF1	KCNIP1	0.673304	4.95983e-06	8.37416e-05
CACNA2D3	PDPN	0.673185	4.98622e-06	8.41097e-05
FGF1	TBX20	-0.673151	4.99378e-06	8.41598e-05
CORIN	JAK2	-0.673016	5.02368e-06	8.45085e-05
LEF1	TGFBR3	-0.673033	5.01989e-06	8.45085e-05
PCSK5	PRICKLE1	0.672896	5.05054e-06	8.48047e-05
SCN2B	SYK	-0.672896	5.05046e-06	8.48047e-05
CYP2J2	STAB1	-0.672811	5.06959e-06	8.50467e-05
MYO1E	PRICKLE1	0.672665	5.10254e-06	8.55212e-05
GATA2	TCF21	0.672446	5.15234e-06	8.62771e-05
CORIN	LEF1	-0.672332	5.17843e-06	8.66348e-05
FGF1	SCN2B	0.67223	5.20176e-06	8.69457e-05
HEG1	LTBP1	0.672086	5.23496e-06	8.73001e-05
PCSK5	PRDM1	0.672056	5.24191e-06	8.73001e-05
PPP1R16B	SCN1A	-0.672067	5.23935e-06	8.73001e-05
DCN	SYK	0.672056	5.242e-06	8.73001e-05
CACNA2D4	IL6	0.671887	5.2813e-06	8.78747e-05
THSD7A	THY1	0.671846	5.29091e-06	8.79548e-05
KLF4	VEGFD	0.671763	5.31022e-06	8.81958e-05
C3AR1	GATA2	0.671738	5.31614e-06	8.82142e-05
DDAH1	KCNJ8	-0.671415	5.39248e-06	8.94001e-05
BMP7	CHRNA7	0.671193	5.44569e-06	9.0038e-05
FGF12	GBX2	-0.671194	5.44531e-06	9.0038e-05
KLF5	TGFBR3	-0.671205	5.44268e-06	9.0038e-05
ADORA1	CACNA2D3	0.671108	5.46601e-06	9.02927e-05
HEY2	UNC5B	-0.67101	5.48961e-06	9.06008e-05
PRDM1	SOX4	0.670844	5.52992e-06	9.11841e-05
CORIN	PPP1R16B	-0.670796	5.54177e-06	9.12974e-05
C3AR1	MYLK2	0.670762	5.55008e-06	9.13521e-05
ATP1B1	CACNA2D1	-0.670597	5.59054e-06	9.18683e-05
NRARP	PCSK5	0.670593	5.59146e-06	9.18683e-05
ACE	FOXS1	0.670566	5.59797e-06	9.18929e-05
FMNL3	KCNA5	0.670427	5.63247e-06	9.23707e-05
LRP1	OLFM1	0.670408	5.63715e-06	9.23707e-05
PDE5A	SULF1	0.67032	5.65899e-06	9.26458e-05
KCNIP1	WDPCP	0.670237	5.67961e-06	9.29004e-05
HEY2	VEGFD	0.670193	5.69046e-06	9.29949e-05
ANXA3	CACNA2D1	-0.670014	5.73546e-06	9.35417e-05
FGF12	KCNIP1	-0.67003	5.73133e-06	9.35417e-05
KCNA5	NRARP	0.669999	5.73923e-06	9.35417e-05
C6	PDE4D	0.669929	5.75683e-06	9.37454e-05
PDE4B	TGFBR3	0.669687	5.81831e-06	9.46623e-05
FGF1	LTBP1	0.669604	5.83954e-06	9.49236e-05
HBEGF	KCNIP1	0.669505	5.8649e-06	9.52514e-05
LOX	TCF21	0.669467	5.87479e-06	9.53276e-05
CACNA2D1	HMOX1	-0.669265	5.92679e-06	9.60014e-05
TGFB2	THBS4	0.669267	5.92648e-06	9.60014e-05
MYO1E	TGFB2	0.669245	5.93219e-06	9.60041e-05
KLF5	PDE5A	0.669202	5.94312e-06	9.60961e-05
PIK3R6	PPP1R16B	0.669141	5.95912e-06	9.627e-05
FMNL3	LEF1	0.668778	6.05437e-06	9.77226e-05
ACE	DDAH1	0.668742	6.0641e-06	9.77936e-05
MESP1	THBS1	-0.668707	6.07334e-06	9.78566e-05
C3	HAS2	0.6686	6.10159e-06	9.82255e-05
C3	PTGIS	0.668423	6.14903e-06	9.89023e-05
CORIN	THBS1	-0.66837	6.16321e-06	9.90435e-05
FAP	FOXS1	0.668219	6.20386e-06	9.95295e-05
VEGFC	WNT4	0.668218	6.20431e-06	9.95295e-05
FGF12	UNC5B	-0.668016	6.2591e-06	0.000100233
B4GALT1	VASH2	0.668017	6.25876e-06	0.000100233
HEG1	STAB1	-0.667968	6.27229e-06	0.000100357
GPD1L	SPI1	0.667942	6.27934e-06	0.000100382
SERPINF2	TBX1	0.667695	6.34724e-06	0.000101379
PDE5A	PPP1R16B	0.667617	6.36874e-06	0.000101634
FLT4	MYO1E	0.667425	6.42225e-06	0.000102399
TGFB3	TGFBR3	-0.667143	6.50137e-06	0.00010357
PIK3R6	VEGFC	0.667034	6.53211e-06	0.0001039
SHB	WDPCP	0.667029	6.53344e-06	0.0001039
DDAH1	HCN4	-0.666952	6.55551e-06	0.000104039
KLF5	SCN1A	-0.666976	6.5487e-06	0.000104039
FGF12	THBS1	-0.666939	6.55916e-06	0.000104039
SHB	VEGFD	-0.666509	6.68246e-06	0.000105903
CCL11	EDN1	0.666415	6.70969e-06	0.000106243
TBX20	VEGFD	0.666367	6.72387e-06	0.000106375
NGFR	TCF21	0.666165	6.78287e-06	0.000107216
KCNJ4	TIPARP	-0.666003	6.83052e-06	0.000107876
ADORA1	WNT2	0.665918	6.85568e-06	0.000108181
HAS2	HOXA3	0.665846	6.87684e-06	0.000108421
FGF12	PRICKLE1	-0.665689	6.92383e-06	0.000109068
C6	SHB	-0.665669	6.92979e-06	0.000109068
HEG1	OLFM1	-0.665607	6.94831e-06	0.000109172
ITGB2	XBP1	0.665612	6.94688e-06	0.000109172
FLT4	KIT	0.665586	6.95474e-06	0.00010918
CACNA2D4	SCN2B	-0.665393	7.01286e-06	0.000109998
E2F7	EFNB2	0.665303	7.03997e-06	0.000110235
SREBF1	TBX1	0.665311	7.03748e-06	0.000110235
HMOX1	SCN2B	-0.665255	7.05474e-06	0.000110372
KCNJ4	MYOCD	0.66506	7.11408e-06	0.000111205
KCNN2	MFGE8	-0.664906	7.16165e-06	0.000111853
ATP2A2	JAK2	-0.664876	7.17084e-06	0.000111902
C6	CACNA2D1	-0.664772	7.20284e-06	0.00011202
KCNJ4	OSR1	-0.664783	7.19967e-06	0.00011202
JAK2	STAB1	-0.664775	7.20187e-06	0.00011202
CACNA2D3	THBS1	-0.664818	7.18878e-06	0.00011202
ADORA1	TMEM100	0.664691	7.22799e-06	0.000112316
ADA	JAK2	-0.664525	7.27999e-06	0.000112987
KLF5	THBS4	0.664513	7.28352e-06	0.000112987
B4GALT1	DDAH1	-0.664488	7.29149e-06	0.000113015
EFNB2	SOX4	0.664372	7.32796e-06	0.000113469
ATP2A2	TBX20	0.664355	7.33315e-06	0.000113469
ECM1	EDN1	0.664319	7.34452e-06	0.000113549
HCN4	TGFB3	-0.66428	7.35684e-06	0.000113644
C3AR1	FGF1	-0.664237	7.3704e-06	0.000113757
TMEM100	WDPCP	-0.664169	7.39218e-06	0.000113997
KCNJ4	TGFB3	0.664031	7.43617e-06	0.000114483
NRARP	THY1	0.664034	7.43498e-06	0.000114483
CACNB2	SCN1A	0.663959	7.45889e-06	0.000114702
CACNA2D1	SHB	0.663947	7.4629e-06	0.000114702
ADORA1	ATP1B1	0.663837	7.49823e-06	0.000115066
BMP7	CORIN	0.663833	7.49939e-06	0.000115066
GPD1L	JAK2	-0.663814	7.50543e-06	0.000115066
DDAH1	WDPCP	0.66378	7.51649e-06	0.00011514
CCL24	TCF21	0.663755	7.52444e-06	0.000115165
HEG1	SCN1A	-0.663666	7.55326e-06	0.00011551
C3	FGF1	-0.66349	7.61063e-06	0.00011629
KCNA5	UNC5B	0.66343	7.62995e-06	0.000116489
ATP2A2	NPPC	0.663327	7.66393e-06	0.00011691
MESP1	WNT2	0.663252	7.68852e-06	0.000117188
ADORA1	PPP1R16B	-0.663161	7.71857e-06	0.000117548
FMNL3	KCNIP2	-0.663139	7.72559e-06	0.000117557
ATP1B1	THBS4	-0.663064	7.75067e-06	0.000117841
F3	KCNJ5	0.662972	7.78113e-06	0.000118206
NPPC	STAB1	0.662879	7.81212e-06	0.000118579
APOB	HOXA3	0.662665	7.88395e-06	0.000119471
EPHB2	OSR1	0.662666	7.88332e-06	0.000119471
ACE	POGLUT1	-0.662609	7.90261e-06	0.000119655
NRARP	VEGFC	0.66241	7.97025e-06	0.00012058
KCNIP2	KCNJ8	0.662223	8.03376e-06	0.00012144
LEF1	SGCZ	0.662158	8.05633e-06	0.000121681
ACE	FGF1	0.662015	8.10533e-06	0.00012232
KCNIP2	PDE4D	0.661843	8.16512e-06	0.000123121
TGFB3	UNC5B	0.661749	8.1978e-06	0.000123431
TBX20	VASH2	0.661745	8.19913e-06	0.000123431
MYO1E	SOX4	0.661647	8.23335e-06	0.000123845
HBEGF	TGFBR3	-0.661449	8.30316e-06	0.000124792
KLF5	MFGE8	0.661369	8.33146e-06	0.000125115
KCNN2	SCN1A	0.661178	8.39919e-06	0.000126029
CACNA2D1	PDE5A	0.660959	8.47757e-06	0.000127101
FAP	KCNIP1	0.660905	8.49706e-06	0.000127289
ECM1	MMP19	0.660837	8.52163e-06	0.000127553
DCN	HMOX1	0.660773	8.54489e-06	0.000127797
HBEGF	WDPCP	0.660633	8.59555e-06	0.00012845
KCNJ4	LTBP1	0.66029	8.72126e-06	0.000130011
LEF1	PCSK5	0.660304	8.71639e-06	0.000130011
GPD1L	TGFBR3	0.660321	8.71007e-06	0.000130011
ATP2A2	NPPA	-0.660245	8.73788e-06	0.000130153
E2F7	PGF	0.660183	8.76116e-06	0.000130393
ADA	STAB1	0.660141	8.77648e-06	0.000130516
JAK2	KCNJ8	-0.660098	8.79258e-06	0.000130649
LEF1	SCN1A	-0.660066	8.80447e-06	0.00013072
HAS2	PPP1R16B	-0.659976	8.83809e-06	0.000131113
ATP1B1	XBP1	0.659866	8.87919e-06	0.000131616
HEG1	PDGFRA	-0.659699	8.94211e-06	0.000132442
KCNJ4	TMEM100	-0.659659	8.95731e-06	0.00013256
ATP2B2	PITX2	0.659615	8.97395e-06	0.000132699
CACNA2D1	UNC5B	0.659562	8.9938e-06	0.000132885
GPD1L	THBS4	-0.65936	9.07112e-06	0.00013392
CYP2J2	SCN1A	-0.65922	9.12475e-06	0.000134603
KCNJ8	MYLK2	0.659168	9.14467e-06	0.000134788
ITGB2	MYH6	0.659014	9.20416e-06	0.000135339
LEF1	PRICKLE1	0.659021	9.20146e-06	0.000135339
ADA	TGFB3	-0.659033	9.1968e-06	0.000135339
ACE	ADORA1	-0.658969	9.22185e-06	0.00013549
FN1	SPI1	0.6588	9.2877e-06	0.000136349
CCL11	PTGIS	0.658702	9.32599e-06	0.000136801
PRICKLE1	SHB	0.658654	9.34479e-06	0.00013696
MYOCD	WDPCP	0.658636	9.35173e-06	0.00013696
FGF12	PDE4D	0.65861	9.36221e-06	0.000137004
CACNA2D3	FMNL3	-0.658541	9.38919e-06	0.000137289
HCN4	MESP1	0.65851	9.40149e-06	0.000137359
FGF1	HPSE	-0.658272	9.49599e-06	0.000138629
ATP1B1	PCSK5	-0.658135	9.55082e-06	0.000139319
B4GALT1	FGF12	0.658086	9.57072e-06	0.000139496
FGF1	TGFB2	0.658067	9.57815e-06	0.000139496
CX3CR1	TMEM100	-0.657977	9.61442e-06	0.000139913
CACNA2D3	HCN4	0.657877	9.65484e-06	0.000140278
MFGE8	PDE5A	0.657888	9.6504e-06	0.000140278
KCNJ4	SCN1A	-0.657845	9.66767e-06	0.000140353
SNAI2	TCF21	0.657668	9.73986e-06	0.00014129
C6	VEGFD	0.657544	9.79049e-06	0.000141912
HEG1	HMOX1	-0.657386	9.85575e-06	0.000142745
ATP1B1	EFNB2	-0.657158	9.95018e-06	0.000143772
ATP1B1	MYO1E	-0.657176	9.94272e-06	0.000143772
C3	SYK	0.657194	9.93502e-06	0.000143772
F3	MMP19	0.657048	9.99581e-06	0.000144317
EGR1	THY1	0.656742	1.01247e-05	0.000146063
CYP2J2	PPP1R16B	0.656661	1.01589e-05	0.000146441
ANPEP	ANXA3	0.656466	1.0242e-05	0.000147524
C3	EDN2	0.656293	1.03162e-05	0.000148475
KCNJ4	PPP1R16B	0.656221	1.03475e-05	0.000148809
B4GALT1	FOXS1	-0.656198	1.03573e-05	0.000148833
HAS2	SCN1A	0.656152	1.03772e-05	0.000149002
PDPN	TBX20	0.656017	1.04357e-05	0.000149726
DDAH1	FGF1	0.655921	1.04775e-05	0.000150207
ATP1A4	HEG1	0.655847	1.051e-05	0.000150556
CACNA2D3	TGFBR3	0.655785	1.05369e-05	0.000150823
TMEM100	UNC5B	-0.65568	1.0583e-05	0.000151364
ACE	TGFB2	0.655628	1.06059e-05	0.000151555
CACNB2	VEGFD	0.655613	1.06128e-05	0.000151555
C3	DDAH1	-0.655489	1.06674e-05	0.000152098
HBEGF	SOX4	0.655502	1.06618e-05	0.000152098
HOXA3	SREBF1	0.65542	1.06981e-05	0.000152417
ATP2A2	EFNB2	-0.655275	1.0763e-05	0.000153104
ATP2A2	HBEGF	-0.65529	1.07559e-05	0.000153104
NPPA	SCN3B	0.655148	1.08199e-05	0.000153686
MFGE8	WNT2	-0.655146	1.08207e-05	0.000153686
GBX2	SOX4	0.655102	1.08403e-05	0.000153844
ACE	GBX2	0.655008	1.08828e-05	0.000154328
ANGPT1	TCF21	0.654973	1.08987e-05	0.000154434
SCN1A	TIPARP	0.654938	1.09143e-05	0.000154537
ACVRL1	CACNA2D1	-0.654839	1.09596e-05	0.000154938
FMNL3	THBS4	0.654843	1.09576e-05	0.000154938
C3	ECM1	0.654812	1.09718e-05	0.000154988
ITGB2	LOX	0.654794	1.098e-05	0.000154988
ATP1A4	KCNJ4	0.654744	1.10026e-05	0.000155079
LOX	MYH6	0.654743	1.10034e-05	0.000155079
SNAI2	STAB1	0.654705	1.10206e-05	0.000155203
CORIN	TGFB2	-0.654571	1.10821e-05	0.000155949
HEG1	MYOCD	0.654536	1.10982e-05	0.000156055
ATP2A2	PDPN	0.654506	1.11119e-05	0.000156128
PPP1R16B	TGFB3	0.654082	1.13085e-05	0.000158769
ECM1	MYLK2	0.653985	1.1354e-05	0.000158922
ESM1	NOTCH4	0.654018	1.13385e-05	0.000158922
C3AR1	PPP1R16B	-0.654003	1.13457e-05	0.000158922
GPD1L	PRICKLE1	-0.653999	1.13476e-05	0.000158922
HOXB3	PPP1R16B	-0.653736	1.14717e-05	0.000160446
PPP1R16B	WNT2	-0.653532	1.15688e-05	0.000161682
C3	TCF21	0.653219	1.17188e-05	0.000163653
KIT	TGFB2	0.65301	1.18203e-05	0.000164945
KCNIP2	TNFRSF12A	-0.652878	1.18851e-05	0.000165722
CHRNA7	NOS1	0.652726	1.19596e-05	0.000166634
ATP2A2	BMP7	0.652589	1.2027e-05	0.000167446
CCL24	GATA2	0.652473	1.20844e-05	0.000168118
STAB1	VEGFD	0.652389	1.21266e-05	0.000168577
ADORA1	KCNN2	0.652248	1.21971e-05	0.000169429
KCNIP1	PCSK5	0.652168	1.22369e-05	0.000169854
ATP2A2	KCNJ4	-0.652067	1.22882e-05	0.000170435
ADORA1	FLT4	-0.651949	1.23475e-05	0.00017113
ACE	ESM1	0.651666	1.24921e-05	0.000173003
CACNA2D3	TGFB3	-0.651556	1.25486e-05	0.000173654
FAP	MFGE8	0.651508	1.2573e-05	0.00017386
CACNB2	SHB	-0.651429	1.26139e-05	0.000174295
MMP19	PDGFRA	0.651206	1.27298e-05	0.000175631
APOLD1	TIPARP	0.651214	1.27257e-05	0.000175631
NOTCH4	PPP1R16B	0.651129	1.27697e-05	0.00017605
HAS2	HPSE	0.650808	1.29383e-05	0.000178106
ADORA1	MYO1E	-0.650813	1.29359e-05	0.000178106
ATP1B1	DDAH1	-0.650745	1.29718e-05	0.000178432
CYP2J2	KCNIP1	0.650675	1.30089e-05	0.000178503
MYO1E	PDE5A	0.650708	1.29916e-05	0.000178503
JAK2	SCN1A	-0.650677	1.30082e-05	0.000178503
PCSK5	XBP1	-0.650662	1.30159e-05	0.000178503
DDAH1	SHB	0.650638	1.30288e-05	0.000178547
APOB	GPD1L	0.650449	1.31295e-05	0.000179793
NPPA	TGFB3	0.650255	1.32339e-05	0.000181087
KCNIP2	TGFB3	-0.650193	1.32674e-05	0.000181411
OLFM1	SREBF1	0.650089	1.33242e-05	0.000182052
CORIN	SOX4	-0.650009	1.33676e-05	0.000182508
GATA2	LOX	0.649956	1.33964e-05	0.000182765
CACNA2D4	SCG2	0.649812	1.34753e-05	0.000183706
FGF12	SOX4	-0.649769	1.34991e-05	0.000183893
ACVRL1	CCL24	0.649701	1.35364e-05	0.000184128
SCN2B	SHB	0.649714	1.3529e-05	0.000184128
CCL11	NGFR	0.649591	1.35971e-05	0.000184816
MFGE8	PPP1R16B	0.649499	1.36481e-05	0.000185372
HMOX1	MYLK2	0.649475	1.36613e-05	0.000185414
EREG	SNAI2	0.649394	1.37064e-05	0.000185888
HEY2	NPPA	-0.649283	1.37687e-05	0.000186578
MFGE8	PRICKLE1	0.649267	1.37777e-05	0.000186578
ACE	GPD1L	-0.64921	1.38093e-05	0.000186628
HMOX1	OLFM1	0.649235	1.37955e-05	0.000186628
NGFR	SOCS3	0.649206	1.38119e-05	0.000186628
SPI1	SREBF1	0.649144	1.38464e-05	0.000186957
C6	MYO1E	-0.648998	1.39291e-05	0.000187843
LEF1	WDPCP	0.648992	1.39325e-05	0.000187843
NPPC	SH2D2A	0.648927	1.39693e-05	0.000188201
DDAH1	MYO1E	0.648777	1.40544e-05	0.000189208
RYR3	THBS4	0.648657	1.41228e-05	0.00018999
GATA2	SYK	0.648544	1.41878e-05	0.000190724
MYLK2	STAB1	0.648417	1.4261e-05	0.000191427
OSR1	TGFBR3	0.648426	1.42562e-05	0.000191427
ACVRL1	KCNJ8	0.648335	1.43089e-05	0.000191789
BMP7	WNT2	0.648338	1.43068e-05	0.000191789
HEY2	TGFB2	-0.648226	1.43719e-05	0.000192353
SOX4	VEGFD	-0.648238	1.43652e-05	0.000192353
LTBP1	SREBF1	-0.647946	1.45359e-05	0.000194406
CACNB2	FMNL3	-0.64783	1.46044e-05	0.000195179
ATP2A2	CACNA2D3	0.647807	1.4618e-05	0.000195218
E2F7	UNC5B	0.647686	1.46893e-05	0.000196029
ATP1B1	VEGFC	-0.64762	1.47287e-05	0.000196411
OSR1	WNT2	0.647163	1.50029e-05	0.000199922
FOXS1	PDE5A	0.647034	1.50811e-05	0.000200753
IL6	SPI1	0.647024	1.50871e-05	0.000200753
KIT	THSD7A	0.647	1.51018e-05	0.000200803
ADA	CORIN	0.646906	1.51596e-05	0.000201425
CX3CR1	GPD1L	-0.646825	1.52088e-05	0.000201932
LTBP1	WDPCP	0.646769	1.52431e-05	0.000202241
BMP2	FGF1	-0.646559	1.5373e-05	0.000203697
HEG1	HPSE	-0.646555	1.53751e-05	0.000203697
CACNA2D3	TMEM100	0.646405	1.54683e-05	0.000204784
PPP1R16B	XBP1	-0.646368	1.54912e-05	0.00020494
JUNB	TGFB2	0.646325	1.55184e-05	0.000205134
VASH2	WNT2	0.646309	1.55282e-05	0.000205134
STAB1	WDPCP	-0.646231	1.55769e-05	0.000205628
GPD1L	KLF4	0.646194	1.56002e-05	0.000205788
SOX4	THY1	0.646137	1.56361e-05	0.000206114
ATP2A2	THBS4	-0.646108	1.56541e-05	0.000206202
C3	FMNL3	-0.64571	1.59063e-05	0.000209373
FGF1	OLFM1	-0.645534	1.6019e-05	0.000210706
ANXA3	LEF1	-0.64541	1.60991e-05	0.000211608
KCNIP2	SHB	-0.645227	1.62178e-05	0.000213016
GPD1L	ITGB2	0.645154	1.62653e-05	0.000213357
FGF1	JAK2	0.645151	1.62671e-05	0.000213357
BMPER	HCN4	0.644945	1.64014e-05	0.000214966
LEF1	TBX20	-0.644909	1.64251e-05	0.000214968
EFNB2	TGFB2	0.644914	1.6422e-05	0.000214968
C6	KCNJ8	0.644858	1.64587e-05	0.000215255
ADORA1	CORIN	0.644764	1.65209e-05	0.00021576
CACNA2D1	MFGE8	0.644778	1.65115e-05	0.00021576
PDE4B	TIPARP	0.644734	1.65411e-05	0.000215871
ADA	VASH2	0.644682	1.65753e-05	0.000216163
ARHGAP24	GBX2	0.644657	1.65921e-05	0.000216196
GPD1L	TGFB2	-0.644642	1.66015e-05	0.000216196
DDAH1	PDPN	-0.64461	1.6623e-05	0.000216323
TGFB2	TMEM100	-0.644491	1.67023e-05	0.000217201
PPP1R16B	VASH1	0.644464	1.67203e-05	0.000217281
KLF4	TMEM100	0.644215	1.68875e-05	0.000219298
HMOX1	LRP1	0.644082	1.69772e-05	0.000220308
CCL11	GPD1L	0.643865	1.71249e-05	0.000222067
CORIN	KLF5	-0.643829	1.71492e-05	0.000222224
CORIN	GBX2	-0.643566	1.73304e-05	0.000224414
ATP1B1	FGF12	0.643413	1.74364e-05	0.000225627
ADORA1	SOX4	-0.643389	1.74529e-05	0.000225682
FAP	TGFBR3	-0.643186	1.75946e-05	0.000227353
ACVRL1	MYLK2	0.643084	1.76661e-05	0.000228117
TBX20	TGFB2	-0.643004	1.77217e-05	0.000228674
FGF12	JAK2	-0.642641	1.79793e-05	0.000231835
ADA	ATP2A2	0.64242	1.81377e-05	0.000233221
PDGFRA	PPP1R16B	-0.642467	1.81038e-05	0.000233221
GPD1L	SERPINF2	0.64242	1.81375e-05	0.000233221
ANGPT1	SREBF1	0.642444	1.81203e-05	0.000233221
EDN1	ITGB2	0.642348	1.81897e-05	0.000233398
CACNA2D1	KCNIP1	0.642355	1.81847e-05	0.000233398
MESP1	TGFB3	-0.64236	1.81813e-05	0.000233398
ATP1B1	STAB1	0.642161	1.83254e-05	0.000234975
DDAH1	THBS1	0.642069	1.83923e-05	0.000235668
KCNIP2	TMEM100	0.641889	1.85232e-05	0.00023718
ADA	MFGE8	-0.641848	1.85534e-05	0.0002374
IL6	ITGB2	0.641774	1.86084e-05	0.000237938
ANXA3	FGF1	-0.641743	1.86312e-05	0.000238064
ANGPT1	EREG	0.641675	1.86812e-05	0.000238536
CACNA2D3	FOXS1	-0.641551	1.87728e-05	0.000239372
ECM1	LOX	0.641562	1.87645e-05	0.000239372
ANXA3	SOX4	-0.641532	1.8787e-05	0.000239388
CACNA2D1	SCN2B	0.641495	1.88142e-05	0.000239568
THSD7A	WNT4	0.641471	1.88327e-05	0.000239637
HMOX1	KCNJ4	-0.641368	1.89095e-05	0.000239963
LEF1	UNC5B	0.641366	1.89107e-05	0.000239963
PPP1R16B	VEGFC	0.641372	1.89062e-05	0.000239963
FGF1	XBP1	-0.641373	1.89054e-05	0.000239963
FGF12	THBS4	-0.641315	1.89492e-05	0.000240285
NPPA	UNC5B	0.641192	1.90414e-05	0.000241287
SOX4	TGFBR3	-0.641139	1.90809e-05	0.000241621
ATP1B1	GATA2	0.641044	1.91532e-05	0.000242369
E2F7	ENPP2	0.640974	1.92056e-05	0.000242864
FGF1	FGF12	-0.640832	1.93137e-05	0.000244063
KLF4	VASH2	0.640805	1.93341e-05	0.000244153
BMP2	KCNJ5	0.640721	1.93983e-05	0.000244795
ATP2A2	FAP	-0.640523	1.95503e-05	0.000246543
FOXS1	KIT	0.640484	1.95803e-05	0.000246752
FOXS1	MYO1E	0.640421	1.96291e-05	0.000247197
SOCS3	STAB1	0.640397	1.96475e-05	0.000247259
PRICKLE1	TMEM100	-0.640322	1.97059e-05	0.000247824
C5AR1	PDE5A	0.640294	1.97274e-05	0.000247925
HEG1	TBX1	-0.640252	1.97602e-05	0.000248166
HBEGF	TIPARP	-0.6402	1.98006e-05	0.000248334
GBX2	UNC5B	0.640215	1.97886e-05	0.000248334
DCN	TBX1	0.639779	2.01311e-05	0.000252307
HEY2	MFGE8	-0.639725	2.0174e-05	0.000252671
PDE5A	VEGFC	0.639642	2.02396e-05	0.00025332
GBX2	SHB	0.639565	2.0301e-05	0.000253914
UNC5B	VEGFD	-0.639527	2.03314e-05	0.000254121
GBX2	PPP1R16B	0.639501	2.03526e-05	0.000254213
OSR1	TBX20	0.639385	2.0445e-05	0.000255193
LTBP1	OLFM1	-0.639323	2.04946e-05	0.000255639
C3	NPPC	0.639087	2.06857e-05	0.000257847
ANXA3	DDAH1	-0.638956	2.07922e-05	0.000258999
LTBP1	NPPC	-0.638931	2.08124e-05	0.000259074
KIT	SOX4	0.638834	2.08914e-05	0.000259881
BMP7	EPHB2	0.638677	2.102e-05	0.00026095
KCNIP2	NPPC	0.638686	2.1013e-05	0.00026095
ADA	PRICKLE1	-0.638685	2.10139e-05	0.00026095
ACVRL1	FGF1	-0.638545	2.11289e-05	0.000262125
ACE	HBEGF	0.638465	2.11958e-05	0.000262776
HOXA3	SNAI2	0.638384	2.12627e-05	0.000263428
DLL4	FOXS1	0.638293	2.13387e-05	0.00026419
GPD1L	UNC5B	-0.638227	2.1394e-05	0.000264696
KCNIP1	VEGFD	-0.63817	2.14413e-05	0.000265103
NOTCH4	PCSK5	0.638142	2.14644e-05	0.00026521
C5AR1	RYR3	0.638082	2.15151e-05	0.000265657
SHB	VASH2	-0.638048	2.15439e-05	0.000265834
EPHB2	NGFR	0.637921	2.16506e-05	0.000266971
HPSE	OSR1	0.637778	2.17719e-05	0.000268286
TGFBR3	THBS4	-0.637659	2.18737e-05	0.000269359
ADORA1	LEF1	-0.637551	2.19653e-05	0.000269618
E2F7	NRARP	0.637597	2.1926e-05	0.000269618
KLF5	TGFB3	0.63755	2.19664e-05	0.000269618
OSR1	TIPARP	0.637548	2.19682e-05	0.000269618
ESM1	VEGFC	0.637585	2.19364e-05	0.000269618
FGF12	KLF5	-0.637435	2.20648e-05	0.000270494
FAP	SIX1	0.63743	2.20691e-05	0.000270494
HOXB3	LRP1	0.637404	2.20917e-05	0.00027059
E2F7	KIT	0.637171	2.22933e-05	0.000272878
CTSH	FMNL3	-0.637135	2.23243e-05	0.000273074
COL1A1	HMOX1	0.637028	2.24181e-05	0.000274039
C3AR1	KCNJ4	-0.636929	2.25045e-05	0.000274728
FGF1	SYK	-0.636944	2.24908e-05	0.000274728
ADA	FGF12	0.63687	2.25557e-05	0.000274805
APOB	STAB1	0.636888	2.254e-05	0.000274805
HCN4	VEGFD	0.636883	2.25449e-05	0.000274805
C3AR1	HEG1	-0.636743	2.26673e-05	0.000275907
BMP2	HPSE	0.636733	2.26762e-05	0.000275907
C5AR1	KCNIP1	0.636624	2.27726e-05	0.000276895
LEF1	PPP1R16B	0.63656	2.28297e-05	0.000277406
LEF1	SULF1	0.636523	2.2862e-05	0.00027743
TBX20	TGFBR3	0.636526	2.28592e-05	0.00027743
B4GALT1	VEGFD	0.636343	2.30226e-05	0.000279195
DDAH1	KCNJ4	0.636273	2.30848e-05	0.000279764
TGFBR3	VASH2	0.636255	2.31012e-05	0.000279777
C6	FOXS1	-0.636157	2.31893e-05	0.000280417
FGF1	HAS2	-0.636149	2.31967e-05	0.000280417
DDAH1	VASH1	0.636145	2.31999e-05	0.000280417
C3	CACNA2D1	-0.635812	2.35014e-05	0.000283569
C5AR1	GPD1L	-0.635821	2.34936e-05	0.000283569
NPPC	TMEM100	0.635806	2.3507e-05	0.000283569
BMP2	C3AR1	0.635759	2.35503e-05	0.000283668
COL3A1	HMOX1	0.635771	2.35391e-05	0.000283668
HAS2	KLF4	0.63574	2.35669e-05	0.000283668
KCNJ8	PDE4B	0.635729	2.35771e-05	0.000283668
TGFB2	VEGFD	-0.63561	2.36861e-05	0.000284792
KLF5	SIX1	0.635482	2.38038e-05	0.000285833
LRP1	SOCS3	0.635496	2.3791e-05	0.000285833
ATP1B1	NRARP	-0.635431	2.38512e-05	0.000286093
TBX20	WNT2	0.635425	2.38567e-05	0.000286093
FGF1	PDGFRA	-0.635329	2.39456e-05	0.000286971
FLT4	PRDM1	0.635103	2.41553e-05	0.000289295
MESP1	SCN1A	0.635057	2.41985e-05	0.000289624
C3	WNT2	0.634899	2.43461e-05	0.0002912
HEG1	SPI1	-0.634705	2.453e-05	0.000293208
OSR1	VEGFD	0.634595	2.46335e-05	0.000294254
CACNA2D3	VASH1	-0.634573	2.46547e-05	0.000294316
GATA2	IL6	0.634539	2.46872e-05	0.000294445
CORIN	TNFRSF12A	-0.634528	2.46976e-05	0.000294445
CORIN	HBEGF	-0.634494	2.47302e-05	0.000294642
CACNA2D1	FGF12	-0.634339	2.48787e-05	0.000296116
MYH6	SCN2B	-0.634331	2.48863e-05	0.000296116
FAP	MESP1	-0.634283	2.49323e-05	0.000296279
STAB1	WNT2	0.634299	2.49169e-05	0.000296279
MESP1	MFGE8	-0.63425	2.49637e-05	0.00029646
GBX2	SCN1A	-0.63418	2.50317e-05	0.000297073
CACNA2D3	TBX20	0.634163	2.50477e-05	0.000297073
CTSH	DDAH1	-0.634119	2.50897e-05	0.000297379
CACNB2	TBX20	0.634087	2.51214e-05	0.00029751
SHB	TGFB2	0.634074	2.51332e-05	0.00029751
FMNL3	WNT2	-0.634046	2.51607e-05	0.000297642
FOXS1	TGFBR3	-0.633878	2.53238e-05	0.000299379
DDAH1	NPPC	-0.633849	2.53522e-05	0.000299522
SOX4	VEGFC	0.633734	2.54646e-05	0.000300656
GPD1L	TIPARP	0.633653	2.55445e-05	0.000301405
MMP19	MYH6	0.633374	2.58193e-05	0.000304452
KCNJ4	VEGFD	-0.633321	2.58726e-05	0.000304689
C3	XBP1	0.633333	2.58599e-05	0.000304689
EDN2	NPPC	0.633249	2.59441e-05	0.000305335
KCNJ4	TGFB2	0.633049	2.6144e-05	0.000307489
CACNA2D1	CORIN	-0.632979	2.62137e-05	0.000308112
ADA	HCN4	0.632943	2.62508e-05	0.00030835
FGF1	PCSK5	0.632759	2.64366e-05	0.000310334
C5AR1	PCSK5	0.632673	2.65233e-05	0.00031098
SCN1A	TGFB3	-0.632671	2.65255e-05	0.00031098
DDAH1	THY1	0.632362	2.68409e-05	0.000314074
PRICKLE1	VEGFD	-0.632378	2.68251e-05	0.000314074
TGFB2	WDPCP	0.632389	2.68138e-05	0.000314074
EGR1	MYO1E	0.632338	2.68657e-05	0.000314164
JUNB	MFGE8	0.632311	2.68933e-05	0.000314286
PCSK5	TIPARP	-0.632084	2.71283e-05	0.00031683
KCNIP1	SCN1A	-0.631954	2.72639e-05	0.000318212
MYO1E	TMEM100	-0.631743	2.74841e-05	0.000320578
JUNB	NRARP	0.631713	2.75153e-05	0.000320738
FGF12	PDE5A	-0.631691	2.7539e-05	0.00032081
FN1	SYK	0.63146	2.7783e-05	0.000323447
ADORA1	HAS2	0.631412	2.78334e-05	0.000323828
EFNB2	PDE5A	0.631251	2.80053e-05	0.000325416
LEF1	TIPARP	-0.63126	2.79954e-05	0.000325416
PTGIS	TBX1	0.631217	2.80419e-05	0.000325634
ANXA3	C6	0.631115	2.81505e-05	0.000326481
FGF1	SOX4	0.631119	2.81462e-05	0.000326481
KCNJ5	TNFAIP2	0.631096	2.81709e-05	0.000326512
KCNA5	TGFB2	0.631067	2.82025e-05	0.000326671
ADA	PDE5A	-0.630974	2.83018e-05	0.000327615
KCNJ4	TGFBR3	-0.630915	2.83659e-05	0.00032815
ADA	KLF4	0.630863	2.84218e-05	0.000328175
IL6	NRCAM	0.630895	2.83877e-05	0.000328175
NGFR	SNAI2	0.630865	2.84196e-05	0.000328175
JAK2	TGFB3	0.630809	2.84805e-05	0.000328646
ATP2A3	LEF1	0.630543	2.87704e-05	0.000331782
PDGFRA	TBX1	0.630516	2.88001e-05	0.000331916
CORIN	FGF1	-0.630495	2.8823e-05	0.000331972
C5AR1	KCNJ8	-0.630454	2.88677e-05	0.000332278
KIT	PPP1R16B	0.630315	2.90208e-05	0.000333621
MYOCD	STAB1	-0.630324	2.90115e-05	0.000333621
ATP1A4	CYP2J2	0.630244	2.90998e-05	0.000334319
LTBP1	STAB1	-0.630183	2.91667e-05	0.000334668
TBX20	TMEM100	0.630197	2.91515e-05	0.000334668
CACNA2D1	POGLUT1	-0.630148	2.92056e-05	0.000334905
DDAH1	EFNB2	0.629984	2.93887e-05	0.000336794
ATP2A2	FGF10	0.629967	2.94072e-05	0.000336795
PDE4D	POGLUT1	0.629892	2.94914e-05	0.00033755
ATP2A2	POGLUT1	0.629779	2.96174e-05	0.000338781
EDN1	MYH6	0.629711	2.96947e-05	0.000339453
KCNIP1	TIPARP	-0.629618	2.97996e-05	0.00034044
EGR1	NRARP	0.629586	2.98354e-05	0.000340636
CACNA2D1	LTBP1	0.629517	2.9913e-05	0.00034131
BMP7	KCNN2	0.629397	3.005e-05	0.00034266
ANXA3	CYP2J2	-0.629262	3.02032e-05	0.000343766
DLL4	E2F7	0.629272	3.01927e-05	0.000343766
NOTCH4	WNT4	0.629291	3.01711e-05	0.000343766
CYP2J2	KCNK6	0.629133	3.03513e-05	0.000345237
CX3CR1	GATA2	-0.628983	3.05246e-05	0.000346777
ATP1B1	VEGFD	0.628998	3.05067e-05	0.000346777
FGF12	PDPN	0.628875	3.0649e-05	0.000347975
ATP1A4	GBX2	0.628833	3.06984e-05	0.00034832
GPD1L	NPPC	0.628814	3.07202e-05	0.000348353
ADA	HEG1	-0.628771	3.07696e-05	0.000348482
SH2D2A	SOCS3	0.628785	3.07533e-05	0.000348482
ANXA3	SCN2B	-0.628447	3.11495e-05	0.000352566
ATP1A4	STAB1	-0.628402	3.12019e-05	0.000352942
BMPER	CACNA1D	0.628224	3.14129e-05	0.000355109
CACNG8	PPP1R16B	0.62813	3.15238e-05	0.000356143
B4GALT1	PDE5A	-0.628057	3.16111e-05	0.000356251
MYLK2	PDGFRA	0.628085	3.15774e-05	0.000356251
KCNN2	VASH2	0.628062	3.16045e-05	0.000356251
OLFM1	WDPCP	-0.628085	3.1578e-05	0.000356251
EGR1	NOTCH4	0.627881	3.18209e-05	0.000358396
CACNA1G	WNT2	0.627813	3.19026e-05	0.000359095
HBEGF	SCN2B	0.627789	3.19319e-05	0.000359204
DCN	SNAI2	0.627525	3.2251e-05	0.000362349
HEG1	SYK	-0.627528	3.22477e-05	0.000362349
NRARP	PDE5A	0.627337	3.24794e-05	0.000364692
ACE	ANXA3	-0.627265	3.25674e-05	0.000365445
FGF10	HPSE	0.62725	3.25863e-05	0.000365445
BMP7	HCN4	0.627114	3.27528e-05	0.000365746
GPD1L	PCSK5	-0.627175	3.26785e-05	0.000365746
ACE	RYR3	0.627143	3.27171e-05	0.000365746
PIK3R6	SOX4	0.62718	3.26716e-05	0.000365746
HCN4	TBX20	0.627147	3.27126e-05	0.000365746
KCNIP2	TGFB2	-0.627118	3.27486e-05	0.000365746
KCNN2	THBS1	-0.627139	3.27223e-05	0.000365746
ACE	CACNA2D1	0.627036	3.28489e-05	0.000366597
CACNA2D1	LEF1	0.626787	3.31587e-05	0.000369614
SCN2B	TBX20	-0.626786	3.31597e-05	0.000369614
GPD1L	PTGIS	0.626637	3.33448e-05	0.000371452
HOXA3	STAB1	0.626605	3.3385e-05	0.000371675
KCNIP1	MFGE8	0.626552	3.34524e-05	0.000371973
CYP2J2	VEGFD	-0.626561	3.34409e-05	0.000371973
ADA	TGFBR3	0.626375	3.36752e-05	0.000374223
KCNN2	MESP1	0.626256	3.38257e-05	0.000375441
SOX4	TGFB3	0.626264	3.3815e-05	0.000375441
APOLD1	B4GALT1	0.626219	3.38726e-05	0.000375507
FGF1	SHB	0.626227	3.38622e-05	0.000375507
CACNA2D4	GPD1L	0.626142	3.39693e-05	0.000376351
HEY2	TBX20	0.625994	3.41591e-05	0.000378226
DDAH1	JAK2	0.625878	3.43073e-05	0.000379637
GBX2	JAK2	0.625795	3.44141e-05	0.000380359
TGFB3	TIPARP	-0.625806	3.44003e-05	0.000380359
SOX4	THBS4	0.625764	3.44535e-05	0.000380566
HEG1	MFGE8	0.625727	3.45011e-05	0.000380862
CACNB2	DDAH1	-0.625681	3.45613e-05	0.000381297
PDE5A	SLC1A1	-0.625566	3.47107e-05	0.000382662
GBX2	TGFB3	0.625553	3.47267e-05	0.000382662
ENPP2	PIK3R6	0.625501	3.47949e-05	0.000383183
COL3A1	SPI1	0.625456	3.48536e-05	0.000383599
FGF10	GPD1L	0.625378	3.49553e-05	0.000384487
ADA	KLF5	-0.625273	3.50924e-05	0.000385764
BMP7	PDPN	0.625229	3.51494e-05	0.00038616
ATP1B1	KLF4	0.625204	3.51824e-05	0.00038629
CACNA2D3	LEF1	-0.624998	3.54537e-05	0.000389036
CORIN	POGLUT1	0.624821	3.56895e-05	0.000391389
ATP2A2	FOXS1	-0.624783	3.57394e-05	0.000391702
KCNJ8	LEF1	-0.62474	3.57967e-05	0.000392096
SCN1A	SOX4	-0.624706	3.58427e-05	0.000392365
KLF4	WNT2	0.624638	3.59337e-05	0.000393127
CX3CR1	PIK3R6	0.624521	3.60905e-05	0.000394606
CACNA1B	KLF5	0.624388	3.62695e-05	0.000396203
SPI1	STAB1	0.62438	3.62798e-05	0.000396203
ITGB2	MMP19	0.624075	3.66944e-05	0.000400494
NRARP	TBX20	-0.624035	3.67484e-05	0.000400844
KCNA5	VEGFC	0.623967	3.68419e-05	0.000401625
FAP	KLF5	0.623897	3.69375e-05	0.000402189
MFGE8	PDE4D	-0.623913	3.69161e-05	0.000402189
FGF12	OSR1	0.623865	3.69816e-05	0.000402193
CACNA1S	TGFB3	0.623865	3.69817e-05	0.000402193
DCN	HOXA3	0.623832	3.70278e-05	0.000402455
ADORA1	DLL4	-0.623763	3.7122e-05	0.000403001
BMP7	VASH2	0.623774	3.71068e-05	0.000403001
CACNA2D4	F3	0.623706	3.72012e-05	0.000403622
EGR1	FLT4	0.623688	3.72256e-05	0.000403648
CACNA2D3	NPPA	-0.623635	3.72993e-05	0.000403731
OLFM1	SYK	0.623645	3.72859e-05	0.000403731
VASH1	VEGFC	0.623646	3.72838e-05	0.000403731
C3	HEG1	-0.623618	3.73236e-05	0.000403756
C6	NRARP	-0.623417	3.76026e-05	0.000406533
MYH6	PDGFRA	0.623376	3.76592e-05	0.000406906
NRCAM	SYK	0.623321	3.77363e-05	0.000407259
ADA	WNT2	0.623323	3.77333e-05	0.000407259
DLL4	PPP1R16B	0.623256	3.78282e-05	0.000408011
ACE	SHB	0.623235	3.78574e-05	0.000408086
CCL24	PDGFRA	0.623177	3.79388e-05	0.000408723
ATP2A3	CACNB2	-0.62314	3.79914e-05	0.000409049
GPD1L	KLF5	-0.622896	3.83358e-05	0.000412298
KCNA5	WNT4	0.622894	3.83381e-05	0.000412298
OLFM1	TGFBR3	0.622822	3.84406e-05	0.000413158
FGF12	HBEGF	-0.622737	3.85616e-05	0.000413731
GPD1L	MYH6	0.622743	3.85542e-05	0.000413731
HMOX1	PPP1R16B	-0.622741	3.85558e-05	0.000413731
ADORA1	DDAH1	-0.622655	3.868e-05	0.000414758
ATP1B1	HPSE	0.622452	3.89713e-05	0.000417637
C3AR1	OLFM1	0.622395	3.90526e-05	0.000418265
C6	PPP1R16B	-0.622365	3.90963e-05	0.000418488
CACNA2D3	UNC5B	-0.622198	3.93382e-05	0.000420832
GBX2	KCNJ4	0.622165	3.93861e-05	0.000421099
NRARP	SOX4	0.622021	3.9596e-05	0.000423096
ACE	FGF12	-0.621993	3.96383e-05	0.000423301
MMP19	XBP1	0.621957	3.96908e-05	0.000423615
CORIN	UNC5B	-0.621883	3.97986e-05	0.000424518
KCNIP2	SCN1A	0.621841	3.9861e-05	0.000424936
PPP1R16B	PRDM1	0.621807	3.99112e-05	0.000425225
DCN	EREG	0.621621	4.01862e-05	0.000427891
DDAH1	KLF5	0.621606	4.02081e-05	0.000427891
ARHGAP24	JAK2	0.621578	4.02498e-05	0.000428086
LRP1	OSR1	0.621502	4.03627e-05	0.000429038
FGF1	PDE5A	0.621431	4.04683e-05	0.000429687
CORIN	THBS4	-0.621429	4.04706e-05	0.000429687
CX3CR1	SOX4	0.621319	4.0636e-05	0.000431193
ACVRL1	MYOCD	-0.62121	4.07982e-05	0.000432663
E2F7	PIK3R6	0.621011	4.10994e-05	0.000434962
ADA	SHB	-0.621029	4.10714e-05	0.000434962
COL1A1	SPI1	0.62102	4.10855e-05	0.000434962
ATP1B1	TGFB2	-0.620988	4.11335e-05	0.000434962
EDN2	VEGFD	0.620989	4.11317e-05	0.000434962
MYH6	SPI1	0.620827	4.13777e-05	0.000437292
ADA	C3	0.62074	4.15101e-05	0.000438186
CACNA2D3	PDE4D	0.620749	4.1497e-05	0.000438186
CCL11	FN1	0.620637	4.16679e-05	0.000439093
MESP1	NPPC	0.620667	4.1622e-05	0.000439093
SCN1A	THBS4	-0.620644	4.16577e-05	0.000439093
ANGPT4	HAS2	0.620597	4.17296e-05	0.000439239
HAS2	HEG1	-0.620599	4.17263e-05	0.000439239
FGF12	WDPCP	-0.62054	4.18162e-05	0.000439898
C3	HMOX1	0.620489	4.18948e-05	0.000439989
MYH6	STAB1	0.620488	4.18969e-05	0.000439989
STAB1	TGFBR3	0.620511	4.18607e-05	0.000439989
DCN	FGF1	-0.620433	4.19811e-05	0.000440118
ATP1A4	MFGE8	0.620444	4.19645e-05	0.000440118
CACNA2D1	SYK	-0.62044	4.19709e-05	0.000440118
EDN2	WNT2	0.620343	4.21204e-05	0.000441326
CACNA1G	KCNN2	0.620299	4.21881e-05	0.000441531
HCN4	SOX4	-0.620305	4.21795e-05	0.000441531
ATP1B1	C3AR1	0.620263	4.2244e-05	0.000441863
BMP7	FGF12	0.62021	4.23273e-05	0.000442109
EFNB2	TBX20	-0.620201	4.23399e-05	0.000442109
ADA	TIPARP	0.620227	4.23007e-05	0.000442109
MESP1	TNFRSF12A	-0.620151	4.24177e-05	0.000442422
C3	WDPCP	-0.620151	4.24181e-05	0.000442422
ATP2A2	NRARP	-0.620075	4.25371e-05	0.000443411
MFGE8	OSR1	-0.620031	4.26061e-05	0.000443866
TBX20	TGFB3	-0.620016	4.26292e-05	0.000443866
ANXA3	UNC5B	-0.619846	4.2896e-05	0.000446391
KCNJ8	MYOCD	-0.61981	4.29524e-05	0.000446725
FMNL3	GPD1L	-0.61975	4.3047e-05	0.0004474
DLL4	THY1	0.619738	4.30662e-05	0.0004474
ANXA3	ATP2A2	0.619691	4.31397e-05	0.00044791
ADA	SH2D2A	0.619547	4.33672e-05	0.000450017
C3AR1	SCN2B	-0.619472	4.34867e-05	0.00045082
PDPN	TGFB3	-0.619468	4.34937e-05	0.00045082
ATP1B1	HEG1	-0.619449	4.35236e-05	0.000450875
CCL11	HEG1	-0.619371	4.3648e-05	0.000451522
ATP2A2	MYO1E	-0.619355	4.36734e-05	0.000451522
SOX4	VASH1	0.619348	4.36845e-05	0.000451522
CACNA2D1	XBP1	-0.619356	4.36719e-05	0.000451522
CX3CR1	KLF4	-0.619248	4.38443e-05	0.000452918
JUNB	NOTCH4	0.619087	4.41034e-05	0.000455338
EGR1	NPPA	0.618744	4.46604e-05	0.000460829
CYP2J2	TGFB3	0.618675	4.47734e-05	0.000461736
C3	CCL11	0.618649	4.48151e-05	0.000461906
LRP1	PPP1R16B	-0.618634	4.48404e-05	0.000461907
MESP1	PPP1R16B	-0.618452	4.51385e-05	0.000464455
FMNL3	RYR3	0.61846	4.5126e-05	0.000464455
FGF1	LEF1	0.618373	4.52686e-05	0.000465533
C3AR1	CACNA2D1	-0.618198	4.55579e-05	0.000468245
HEY2	PPP1R16B	-0.618128	4.56757e-05	0.000469193
PCSK5	VEGFD	-0.618106	4.57118e-05	0.000469301
CACNA2D1	FMNL3	0.61809	4.57378e-05	0.000469305
ANXA3	BMP2	0.61798	4.59221e-05	0.000470157
GATA2	HEG1	-0.617979	4.59234e-05	0.000470157
JAK2	TMEM100	-0.617999	4.58894e-05	0.000470157
JAK2	TNFRSF12A	0.617999	4.58909e-05	0.000470157
ANGPT1	C3	0.617819	4.61922e-05	0.000472639
GBX2	PCSK5	0.617804	4.62174e-05	0.000472639
KCNJ8	PDE5A	-0.617767	4.6279e-05	0.000473006
CCL11	SREBF1	0.617436	4.68396e-05	0.000478469
HAS2	KCNJ8	0.61732	4.70379e-05	0.000480199
NPPC	THBS1	-0.617306	4.70614e-05	0.000480199
ANXA3	CACNA2D4	0.61722	4.7209e-05	0.000481438
SULF1	TGFB3	0.61716	4.73126e-05	0.000482225
PDE5A	SCN1A	-0.61707	4.74662e-05	0.000483522
FOXS1	SOX4	0.617052	4.7497e-05	0.000483568
FGF12	MESP1	0.616974	4.76321e-05	0.000484674
ARHGAP24	EDNRA	0.61691	4.77439e-05	0.000485542
ADORA1	PCSK5	-0.616839	4.78667e-05	0.000486521
KLF5	TIPARP	-0.616735	4.80469e-05	0.000488082
HMOX1	SREBF1	0.616576	4.83244e-05	0.000490629
KCNJ4	PDGFRA	-0.616311	4.87911e-05	0.000494273
ACVRL1	SREBF1	0.616331	4.87566e-05	0.000494273
MYO1E	TBX20	-0.616356	4.87113e-05	0.000494273
LEF1	THBS1	0.616314	4.87862e-05	0.000494273
FMNL3	THBS1	0.616252	4.88957e-05	0.000495059
CYP2J2	MYOCD	0.616119	4.91323e-05	0.00049718
KLF4	TGFBR3	0.61604	4.9273e-05	0.000498329
CACNA1D	EPHB2	0.615983	4.93738e-05	0.000499073
ANGPT4	APOLD1	0.615939	4.94519e-05	0.000499587
ADORA1	MFGE8	-0.615828	4.96508e-05	0.00050132
KCNA5	PPP1R16B	0.615802	4.96976e-05	0.000501516
CORIN	PRICKLE1	-0.615766	4.97628e-05	0.000501898
OLFM1	PDGFRA	0.61571	4.98638e-05	0.00050264
FGF1	MYO1E	0.615621	5.00246e-05	0.000503226
OLFM1	SCN1A	0.615617	5.00317e-05	0.000503226
FOXS1	TGFB3	0.615622	5.00226e-05	0.000503226
MYOCD	TGFBR3	-0.615623	5.00204e-05	0.000503226
ADORA1	ATP2A2	0.615434	5.03628e-05	0.000505822
PDE5A	PGF	0.615432	5.03671e-05	0.000505822
TGFB3	TNFRSF12A	0.615429	5.03725e-05	0.000505822
CTSH	TGFBR3	0.615331	5.05503e-05	0.000507329
SHB	TGFB3	0.615225	5.07454e-05	0.000509009
SCN2B	XBP1	-0.615109	5.0957e-05	0.000510852
SCN2B	STAB1	-0.615018	5.11247e-05	0.000512252
GPD1L	HBEGF	-0.614929	5.12899e-05	0.000513067
FAP	PCSK5	0.614945	5.12591e-05	0.000513067
GPD1L	TGFB3	-0.614941	5.12666e-05	0.000513067
CORIN	HEG1	-0.614831	5.14698e-05	0.000514586
CORIN	KCNIP1	-0.614792	5.15435e-05	0.000515042
ATP1B1	PIK3R6	-0.614682	5.1747e-05	0.000516553
MFGE8	TBX20	-0.61468	5.17511e-05	0.000516553
LEF1	NPPC	-0.614382	5.23096e-05	0.000521792
PTGIS	SPI1	0.614369	5.23329e-05	0.000521792
APOB	DCN	0.614315	5.24362e-05	0.000521971
FLT4	PPP1R16B	0.614323	5.24204e-05	0.000521971
PRDM1	TBX20	-0.614321	5.24234e-05	0.000521971
HOXA3	PPP1R16B	-0.614249	5.256e-05	0.000522919
HBEGF	PPP1R16B	0.614202	5.26492e-05	0.000523523
ADORA1	KCNA5	-0.614184	5.26826e-05	0.000523571
CCL11	SNAI2	0.613924	5.3177e-05	0.000528198
ANXA3	HAS2	0.613767	5.34778e-05	0.000530898
GATA2	LTBP1	-0.613693	5.36198e-05	0.00053202
NOTCH4	TBX20	-0.6136	5.37992e-05	0.000533511
DDAH1	TNFRSF12A	0.613563	5.38715e-05	0.000533939
LEF1	SOX4	0.613483	5.40269e-05	0.00053519
ADA	TMEM100	0.613446	5.40979e-05	0.000535605
CCL11	LRP1	0.613426	5.41366e-05	0.000535698
ANGPT1	KCNJ4	-0.613273	5.44342e-05	0.000538353
B4GALT1	CX3CR1	-0.613045	5.48815e-05	0.000542191
ADA	PPP1R16B	-0.613046	5.48798e-05	0.000542191
NGFR	PDGFRA	0.613029	5.49124e-05	0.000542205
SHB	TNFRSF12A	0.613004	5.49617e-05	0.000542399
BMP2	PDGFRA	0.612975	5.50187e-05	0.00054267
ADA	PDPN	0.612936	5.5096e-05	0.00054314
KLF5	TMEM100	-0.61288	5.52069e-05	0.000543941
TNFRSF12A	VEGFD	-0.612855	5.52554e-05	0.000544127
FOXS1	PCSK5	0.612831	5.53035e-05	0.000544308
HBEGF	JUNB	0.612757	5.54499e-05	0.000545456
CACNB2	VASH1	-0.612663	5.56357e-05	0.00054699
PDPN	TIPARP	0.612646	5.56691e-05	0.000547025
FOXS1	KCNIP1	0.612612	5.57384e-05	0.000547412
APOB	SREBF1	0.612578	5.58046e-05	0.000547769
DDAH1	SLC1A1	-0.612463	5.60352e-05	0.000549739
F3	FGF1	-0.612431	5.61002e-05	0.000550082
DDAH1	NRARP	0.612333	5.62974e-05	0.000551425
JAK2	VEGFD	-0.612337	5.62884e-05	0.000551425
ACVRL1	LRP1	0.612248	5.64679e-05	0.0005528
PIK3R6	THSD7A	0.612197	5.65715e-05	0.000553519
CACNB2	TGFBR3	0.612105	5.67569e-05	0.000555037
ATP2A2	HAS2	0.612077	5.68131e-05	0.000555291
CACNA2D1	PDGFRA	-0.612029	5.69116e-05	0.000555365
ATP1A4	PRICKLE1	0.612031	5.69059e-05	0.000555365
EFNB2	PRICKLE1	0.612055	5.68573e-05	0.000555365
SPI1	XBP1	0.611913	5.71464e-05	0.00055736
ACVRL1	LTBP1	-0.611694	5.75959e-05	0.000561146
KCNIP1	TGFBR3	-0.611706	5.75705e-05	0.000561146
ADORA1	KLF5	-0.611513	5.79667e-05	0.00056446
ADA	ATP1B1	0.611449	5.80989e-05	0.000564982
CACNA2D1	HEY2	-0.611458	5.80804e-05	0.000564982
B4GALT1	UNC5B	-0.611443	5.81128e-05	0.000564982
GPD1L	MYOCD	-0.61138	5.82422e-05	0.00056594
ATP2A2	THBS1	-0.611256	5.84999e-05	0.000568143
F3	LOX	0.611197	5.86231e-05	0.000569039
ANXA3	POGLUT1	0.611159	5.87037e-05	0.000569218
NRARP	WNT4	0.61116	5.87008e-05	0.000569218
CCL24	ITGB2	0.611051	5.89282e-05	0.000571093
ACVRL1	C3	0.610952	5.91367e-05	0.000572811
CYP2J2	HEG1	0.610902	5.92428e-05	0.000573535
APOLD1	KCNJ8	0.610718	5.96297e-05	0.000576368
ATP1B1	MMP19	0.610723	5.9619e-05	0.000576368
HCN4	TGFB2	-0.610719	5.96278e-05	0.000576368
HAS2	LTBP1	-0.610667	5.97379e-05	0.00057711
CACNA2D3	TIPARP	0.610588	5.99075e-05	0.000578443
ATP1A4	KLF5	0.610518	6.00566e-05	0.000579273
KCNIP2	WNT2	0.610519	6.00545e-05	0.000579273
KCNN2	VEGFD	0.610497	6.00997e-05	0.000579384
ADA	ATP1A4	-0.610422	6.02607e-05	0.000580631
JAK2	KCNIP1	0.610377	6.03566e-05	0.000580945
FGF1	TGFBR3	-0.61038	6.03503e-05	0.000580945
ANGPT2	WNT4	0.610358	6.03981e-05	0.000581039
SCN1A	STAB1	0.610174	6.07942e-05	0.000584223
HBEGF	UNC5B	0.610159	6.08248e-05	0.000584223
CACNA2D3	WNT2	0.610164	6.0815e-05	0.000584223
CACNA1S	LEF1	0.610009	6.11499e-05	0.000587039
DDAH1	PCSK5	0.609988	6.11947e-05	0.000587162
STAB1	TMEM100	0.609926	6.13307e-05	0.000588159
HCN4	LEF1	-0.609838	6.15225e-05	0.000589074
HAS2	STAB1	0.609855	6.14854e-05	0.000589074
ANXA3	THBS4	-0.609843	6.15099e-05	0.000589074
CYP2J2	HEY2	-0.609744	6.17269e-05	0.000590722
FMNL3	GBX2	0.609702	6.18175e-05	0.000590973
NPPC	TIPARP	0.609716	6.17873e-05	0.000590973
TBX20	VASH1	-0.609589	6.20662e-05	0.000593041
C3AR1	KCNJ8	0.609499	6.22638e-05	0.000594619
GPD1L	MMP19	0.609463	6.23442e-05	0.000595077
E2F7	MYO1E	0.60944	6.23954e-05	0.000595256
PPP1R16B	SNAI2	-0.609411	6.24576e-05	0.00059554
FGF1	PRICKLE1	0.609343	6.26079e-05	0.000596662
CYP2J2	HMOX1	-0.609301	6.27024e-05	0.000597253
FGF10	OLFM1	0.609265	6.27814e-05	0.000597695
BMP7	CACNA2D3	0.609138	6.30648e-05	0.000599459
CORIN	HEY2	0.609141	6.30577e-05	0.000599459
KCNIP1	SCN2B	0.609147	6.3044e-05	0.000599459
NRARP	POGLUT1	-0.609102	6.31444e-05	0.000599905
ADA	THBS4	-0.609079	6.31963e-05	0.000600087
GPD1L	OSR1	0.609056	6.32469e-05	0.000600256
FAP	SCN1A	-0.608858	6.36919e-05	0.000604167
BMP7	EDNRA	-0.608773	6.38828e-05	0.000605351
HOXA3	OSR1	0.608774	6.38804e-05	0.000605351
B4GALT1	CACNA2D3	0.608742	6.39533e-05	0.000605394
NPPA	PDPN	-0.608742	6.39523e-05	0.000605394
ACE	CTSH	-0.608643	6.41753e-05	0.000607181
ACVRL1	KCNJ4	-0.608531	6.44296e-05	0.000609273
PDE5A	TMEM100	-0.608492	6.45194e-05	0.000609808
ANGPT1	IL6	0.608425	6.46713e-05	0.000610929
C3	UNC5B	-0.608298	6.49606e-05	0.000613345
BMP7	CACNA1D	0.608165	6.52679e-05	0.000615633
GPD1L	HOXA3	0.608164	6.527e-05	0.000615633
ACVRL1	OLFM1	0.608101	6.54132e-05	0.000616667
FMNL3	SHB	0.608063	6.55026e-05	0.000617192
ACE	TGFB3	0.607983	6.56862e-05	0.000618604
GPD1L	KCNJ5	0.607961	6.57368e-05	0.000618762
FMNL3	HBEGF	0.607921	6.58293e-05	0.000619315
CYP2J2	HAS2	-0.607849	6.59975e-05	0.00062058
SCN1A	TGFB2	-0.607725	6.62858e-05	0.000622971
KCNJ8	TBX20	0.607612	6.65487e-05	0.000625121
GBX2	HBEGF	0.607561	6.66679e-05	0.00062592
CHRNA7	VEGFD	0.607425	6.6989e-05	0.000628613
ATP2A2	VASH1	-0.607406	6.70318e-05	0.000628694
SOX4	THBS1	0.607359	6.71439e-05	0.000629423
ATP1B1	PRICKLE1	-0.607324	6.72272e-05	0.000629881
ADA	ANXA3	0.607243	6.74175e-05	0.000631341
CACNA2D3	HEY2	0.607151	6.76364e-05	0.000633068
NRCAM	SPI1	0.607109	6.77352e-05	0.00063367
PDE4D	VEGFD	0.607027	6.79317e-05	0.000635184
PGF	SOX4	0.607	6.79961e-05	0.000635462
SLC1A1	THBS4	-0.606675	6.87742e-05	0.000642407
CORIN	OSR1	0.606601	6.89528e-05	0.00064369
KLF5	THBS1	0.606589	6.89818e-05	0.00064369
CX3CR1	WNT2	-0.606551	6.90745e-05	0.000644227
FOXS1	HEY2	-0.606492	6.92175e-05	0.000645232
CACNA2D1	OSR1	-0.606415	6.94032e-05	0.000646635
LEF1	WNT2	-0.606383	6.94815e-05	0.000647035
CACNA2D3	KCNIP2	0.606344	6.95759e-05	0.000647585
ATP2A3	FGF12	-0.606307	6.96677e-05	0.000648111
C6	MFGE8	-0.606283	6.97262e-05	0.000648327
CCL24	SCN2B	-0.606191	6.99497e-05	0.000650075
C3	CTSH	0.606159	7.00298e-05	0.00065049
KLF5	LTBP1	0.606071	7.02445e-05	0.000651626
EPHB2	NPPC	0.606064	7.02626e-05	0.000651626
KCNK1	POGLUT1	0.606051	7.02942e-05	0.000651626
PRICKLE1	SLC1A1	-0.606091	7.01959e-05	0.000651626
B4GALT1	KCNJ8	0.60595	7.05431e-05	0.000653115
KCNJ8	POGLUT1	0.605942	7.05617e-05	0.000653115
HEY2	TGFB3	-0.605969	7.04967e-05	0.000653115
ACE	CYP2J2	0.60582	7.08643e-05	0.000655584
HPSE	KCNJ5	0.605735	7.10743e-05	0.000657195
OLFM1	TMEM100	0.605715	7.11246e-05	0.000657329
ATP1B1	KLF5	-0.605601	7.14081e-05	0.000659317
ACVRL1	WDPCP	-0.6056	7.14116e-05	0.000659317
PIK3R6	TBX20	-0.605558	7.15155e-05	0.000659944
POGLUT1	SOX4	-0.605471	7.17315e-05	0.000661604
TGFB3	WNT2	-0.605411	7.18836e-05	0.000662673
OLFM1	SPI1	0.605352	7.20309e-05	0.000663698
EDNRA	JAK2	0.605324	7.21009e-05	0.000664009
FMNL3	WNT4	0.605225	7.23514e-05	0.000665982
KLF5	SOX4	0.605127	7.25992e-05	0.000667927
EPHB2	VEGFD	0.605091	7.26904e-05	0.000668431
CORIN	PDE5A	-0.604996	7.2932e-05	0.000670317
ADA	LTBP1	-0.604936	7.30844e-05	0.00067138
HOXB3	STAB1	0.604896	7.31852e-05	0.00067197
TGFBR3	THBS1	-0.604819	7.33834e-05	0.000673453
CACNB2	FOXS1	-0.604795	7.34429e-05	0.000673662
[truncated: 5,612 more rows]
