# Supplementary material for: Genetic Dissection of Hypertrophic Cardiomyopathy with Myocardial RNA-Seq
Source: Int J Mol Sci. 2020 Apr 25;21(9):3040. doi: 10.3390/ijms21093040 (PMC7246737; doi:10.3390/ijms21093040)
Supplement: Supplementary file 1 [file ijms-21-03040-s001.zip › Supplementary Data/Supplementary Data 6.xlsx]

## Sheet: Candiated miRNA targeted genes
miRNA	MIMATid	Gene	EntrezID	RefseqID	miRWalk	miRanda	RNA22	Targetscan	SUM	log2FoldChange
hsa-miR-654-3p	MIMAT0004814	ACE	1636	NM_000789	1	1	1	1	4	-1.62783
hsa-miR-654-3p	MIMAT0004814	ACE	1636	NM_001178057	1	1	0	1	3	-1.62783
hsa-miR-654-3p	MIMAT0004814	ACE	1636	NM_152830	1	1	0	1	3	-1.62783
hsa-miR-654-3p	MIMAT0004814	ACE	1636	XM_005257110	1	1	0	1	3	-1.62783
hsa-miR-654-5p	MIMAT0003330	ACE	1636	NM_000789	0	1	1	1	3	-1.62783
hsa-miR-154-5p	MIMAT0000452	ALDH1A2	8854	NM_001206897	1	0	1	1	3	-0.550579
hsa-miR-654-3p	MIMAT0004814	ALDH1A2	8854	NM_001206897	1	1	1	1	4	-0.550579
hsa-miR-654-3p	MIMAT0004814	ALDH1A2	8854	NM_170697	1	1	0	1	3	-0.550579
hsa-miR-654-3p	MIMAT0004814	ALDH1A2	8854	NM_170696	1	1	0	1	3	-0.550579
hsa-miR-654-3p	MIMAT0004814	ALDH1A2	8854	NM_003888	1	1	0	1	3	-0.550579
hsa-miR-3671	MIMAT0018094	ANGPT1	284	NM_001146	1	1	0	1	3	0.590509
hsa-miR-3671	MIMAT0018094	ANGPT1	284	XM_005250873	1	1	0	1	3	0.590509
hsa-miR-3671	MIMAT0018094	ANGPT1	284	XM_005250874	1	1	0	1	3	0.590509
hsa-miR-3671	MIMAT0018094	ANGPT1	284	NM_001199859	1	1	0	1	3	0.590509
hsa-miR-30d-3p	MIMAT0004551	ANGPT2	285	NM_001147	1	1	1	1	4	-1.63468
hsa-miR-30d-3p	MIMAT0004551	ANGPT2	285	NM_001118888	1	1	0	1	3	-1.63468
hsa-miR-30d-3p	MIMAT0004551	ANGPT2	285	NM_001118887	1	1	0	1	3	-1.63468
hsa-miR-654-5p	MIMAT0003330	ANGPT2	285	NM_001147	1	0	1	1	3	-1.63468
hsa-miR-654-3p	MIMAT0004814	ARHGAP24	83478	NM_001025616	0	1	1	1	3	-0.622905
hsa-miR-3671	MIMAT0018094	ATP2A2	488	NM_170665	1	1	0	1	3	1.10427
hsa-miR-3671	MIMAT0018094	ATP2A2	488	XM_005253887	1	1	0	1	3	1.10427
hsa-miR-654-5p	MIMAT0003330	ATP2A3	489	NM_174953	1	1	0	1	3	-0.551544
hsa-miR-654-5p	MIMAT0003330	ATP2A3	489	NM_174957	1	1	0	1	3	-0.551544
hsa-miR-654-5p	MIMAT0003330	ATP2A3	489	NM_005173	1	1	0	1	3	-0.551544
hsa-miR-654-5p	MIMAT0003330	ATP2A3	489	XM_005256657	1	1	0	1	3	-0.551544
hsa-miR-654-5p	MIMAT0003330	ATP2A3	489	NM_174955	1	1	0	1	3	-0.551544
hsa-miR-654-5p	MIMAT0003330	ATP2A3	489	NM_174956	1	1	0	1	3	-0.551544
hsa-miR-654-5p	MIMAT0003330	ATP2A3	489	NM_174954	1	1	0	1	3	-0.551544
hsa-miR-30d-3p	MIMAT0004551	ATP2B2	491	XM_005265179	1	1	1	1	4	-0.766567
hsa-miR-30d-3p	MIMAT0004551	ATP2B2	491	NM_001683	1	1	0	1	3	-0.766567
hsa-miR-30d-3p	MIMAT0004551	ATP2B2	491	XM_005265183	1	1	0	1	3	-0.766567
hsa-miR-30d-3p	MIMAT0004551	ATP2B2	491	XM_005265180	1	1	0	1	3	-0.766567
hsa-miR-30d-3p	MIMAT0004551	ATP2B2	491	NM_001001331	1	1	0	1	3	-0.766567
hsa-miR-30d-5p	MIMAT0000245	ATP2B2	491	XM_005265179	1	1	1	1	4	-0.766567
hsa-miR-30d-5p	MIMAT0000245	ATP2B2	491	NM_001683	1	1	0	1	3	-0.766567
hsa-miR-30d-5p	MIMAT0000245	ATP2B2	491	XM_005265183	1	1	0	1	3	-0.766567
hsa-miR-30d-5p	MIMAT0000245	ATP2B2	491	XM_005265180	1	1	0	1	3	-0.766567
hsa-miR-30d-5p	MIMAT0000245	ATP2B2	491	NM_001001331	1	1	0	1	3	-0.766567
hsa-miR-487a-5p	MIMAT0026559	ATP2B2	491	XM_005265179	1	1	0	1	3	-0.766567
hsa-miR-487a-5p	MIMAT0026559	ATP2B2	491	NM_001683	1	1	0	1	3	-0.766567
hsa-miR-487a-5p	MIMAT0026559	ATP2B2	491	XM_005265183	1	1	0	1	3	-0.766567
hsa-miR-487a-5p	MIMAT0026559	ATP2B2	491	XM_005265180	1	1	0	1	3	-0.766567
hsa-miR-487a-5p	MIMAT0026559	ATP2B2	491	NM_001001331	1	1	0	1	3	-0.766567
hsa-miR-654-3p	MIMAT0004814	ATP2B2	491	XM_005265179	1	1	1	1	4	-0.766567
hsa-miR-654-3p	MIMAT0004814	ATP2B2	491	NM_001683	1	1	0	1	3	-0.766567
hsa-miR-654-3p	MIMAT0004814	ATP2B2	491	XM_005265183	1	1	0	1	3	-0.766567
hsa-miR-654-3p	MIMAT0004814	ATP2B2	491	XM_005265180	1	1	0	1	3	-0.766567
hsa-miR-654-3p	MIMAT0004814	ATP2B2	491	NM_001001331	1	1	0	1	3	-0.766567
hsa-miR-654-5p	MIMAT0003330	ATP2B2	491	XM_005265179	1	0	1	1	3	-0.766567
hsa-miR-3671	MIMAT0018094	BMPER	168667	NM_133468	1	1	1	1	4	0.987176
hsa-miR-3671	MIMAT0018094	BMPER	168667	XM_005249633	1	1	0	1	3	0.987176
hsa-miR-3671	MIMAT0018094	BMPER	168667	XM_005249634	1	1	0	1	3	0.987176
hsa-miR-487a-5p	MIMAT0026559	C5AR1	728	NM_001736	1	1	0	1	3	-1.07448
hsa-miR-3193	MIMAT0015077	CACNA1B	774	NM_000718	1	0	1	1	3	-2.16859
hsa-miR-654-5p	MIMAT0003330	CACNA1B	774	NM_000718	1	1	1	1	4	-2.16859
hsa-miR-654-5p	MIMAT0003330	CACNA1B	774	NM_001243812	1	1	0	1	3	-2.16859
hsa-miR-654-5p	MIMAT0003330	CACNA1B	774	XM_005266104	1	1	0	1	3	-2.16859
hsa-miR-654-5p	MIMAT0003330	CACNA1B	774	XM_005266103	1	1	0	1	3	-2.16859
hsa-miR-654-5p	MIMAT0003330	CACNA1S	779	NM_000069	0	1	1	1	3	-1.69514
hsa-miR-154-3p	MIMAT0000453	CACNA2D1	781	XM_005250569	1	1	0	1	3	-0.603773
hsa-miR-154-3p	MIMAT0000453	CACNA2D1	781	XM_005250575	1	1	0	1	3	-0.603773
hsa-miR-154-3p	MIMAT0000453	CACNA2D1	781	XM_005250574	1	1	0	1	3	-0.603773
hsa-miR-154-3p	MIMAT0000453	CACNA2D1	781	XM_005250573	1	1	0	1	3	-0.603773
hsa-miR-154-3p	MIMAT0000453	CACNA2D1	781	XM_005250572	1	1	0	1	3	-0.603773
hsa-miR-154-3p	MIMAT0000453	CACNA2D1	781	XM_005250571	1	1	0	1	3	-0.603773
hsa-miR-154-3p	MIMAT0000453	CACNA2D1	781	XM_005250570	1	1	0	1	3	-0.603773
hsa-miR-154-5p	MIMAT0000452	CACNA2D1	781	XM_005250569	1	1	1	1	4	-0.603773
hsa-miR-154-5p	MIMAT0000452	CACNA2D1	781	XM_005250575	1	1	0	1	3	-0.603773
hsa-miR-154-5p	MIMAT0000452	CACNA2D1	781	XM_005250574	1	1	0	1	3	-0.603773
hsa-miR-154-5p	MIMAT0000452	CACNA2D1	781	XM_005250573	1	1	0	1	3	-0.603773
hsa-miR-154-5p	MIMAT0000452	CACNA2D1	781	XM_005250572	1	1	0	1	3	-0.603773
hsa-miR-154-5p	MIMAT0000452	CACNA2D1	781	XM_005250571	1	1	0	1	3	-0.603773
hsa-miR-154-5p	MIMAT0000452	CACNA2D1	781	XM_005250570	1	1	0	1	3	-0.603773
hsa-miR-30d-3p	MIMAT0004551	CACNA2D1	781	XM_005250569	1	1	0	1	3	-0.603773
hsa-miR-30d-3p	MIMAT0004551	CACNA2D1	781	XM_005250575	1	1	0	1	3	-0.603773
hsa-miR-30d-3p	MIMAT0004551	CACNA2D1	781	XM_005250574	1	1	0	1	3	-0.603773
hsa-miR-30d-3p	MIMAT0004551	CACNA2D1	781	XM_005250573	1	1	0	1	3	-0.603773
hsa-miR-30d-3p	MIMAT0004551	CACNA2D1	781	XM_005250572	1	1	0	1	3	-0.603773
hsa-miR-30d-3p	MIMAT0004551	CACNA2D1	781	XM_005250571	1	1	0	1	3	-0.603773
hsa-miR-30d-3p	MIMAT0004551	CACNA2D1	781	XM_005250570	1	1	0	1	3	-0.603773
hsa-miR-487a-3p	MIMAT0002178	CACNA2D1	781	XM_005250569	1	1	0	1	3	-0.603773
hsa-miR-487a-3p	MIMAT0002178	CACNA2D1	781	XM_005250575	1	1	0	1	3	-0.603773
hsa-miR-487a-3p	MIMAT0002178	CACNA2D1	781	XM_005250574	1	1	0	1	3	-0.603773
hsa-miR-487a-3p	MIMAT0002178	CACNA2D1	781	XM_005250573	1	1	0	1	3	-0.603773
hsa-miR-487a-3p	MIMAT0002178	CACNA2D1	781	XM_005250572	1	1	0	1	3	-0.603773
hsa-miR-487a-3p	MIMAT0002178	CACNA2D1	781	XM_005250571	1	1	0	1	3	-0.603773
hsa-miR-487a-3p	MIMAT0002178	CACNA2D1	781	XM_005250570	1	1	0	1	3	-0.603773
hsa-miR-487a-5p	MIMAT0026559	CACNA2D1	781	XM_005250569	1	1	0	1	3	-0.603773
hsa-miR-487a-5p	MIMAT0026559	CACNA2D1	781	XM_005250575	1	1	0	1	3	-0.603773
hsa-miR-487a-5p	MIMAT0026559	CACNA2D1	781	XM_005250574	1	1	0	1	3	-0.603773
hsa-miR-487a-5p	MIMAT0026559	CACNA2D1	781	XM_005250573	1	1	0	1	3	-0.603773
hsa-miR-487a-5p	MIMAT0026559	CACNA2D1	781	XM_005250572	1	1	0	1	3	-0.603773
hsa-miR-487a-5p	MIMAT0026559	CACNA2D1	781	XM_005250571	1	1	0	1	3	-0.603773
hsa-miR-487a-5p	MIMAT0026559	CACNA2D1	781	XM_005250570	1	1	0	1	3	-0.603773
hsa-miR-654-5p	MIMAT0003330	CACNA2D1	781	XM_005250569	1	0	1	1	3	-0.603773
hsa-miR-654-5p	MIMAT0003330	CACNG4	27092	NM_014405	0	1	1	1	3	-2.626
hsa-miR-654-5p	MIMAT0003330	CACNG8	59283	NM_031895	1	1	1	1	4	-1.09789
hsa-miR-30d-3p	MIMAT0004551	DDAH1	23576	NM_001134445	1	1	1	1	4	-1.43828
hsa-miR-30d-3p	MIMAT0004551	DDAH1	23576	XM_005270706	1	1	0	1	3	-1.43828
hsa-miR-30d-3p	MIMAT0004551	DDAH1	23576	XM_005270708	1	1	0	1	3	-1.43828
hsa-miR-30d-3p	MIMAT0004551	DDAH1	23576	XM_005270707	1	1	0	1	3	-1.43828
hsa-miR-30d-3p	MIMAT0004551	DDAH1	23576	XM_005270709	1	1	0	1	3	-1.43828
hsa-miR-30d-3p	MIMAT0004551	DDAH1	23576	XM_005270710	1	1	0	1	3	-1.43828
hsa-miR-30d-3p	MIMAT0004551	DDAH1	23576	NM_012137	1	1	0	1	3	-1.43828
hsa-miR-30d-5p	MIMAT0000245	DDAH1	23576	NM_001134445	1	1	0	1	3	-1.43828
hsa-miR-30d-5p	MIMAT0000245	DDAH1	23576	XM_005270706	1	1	0	1	3	-1.43828
hsa-miR-30d-5p	MIMAT0000245	DDAH1	23576	XM_005270708	1	1	0	1	3	-1.43828
hsa-miR-30d-5p	MIMAT0000245	DDAH1	23576	XM_005270707	1	1	0	1	3	-1.43828
hsa-miR-30d-5p	MIMAT0000245	DDAH1	23576	XM_005270709	1	1	0	1	3	-1.43828
hsa-miR-30d-5p	MIMAT0000245	DDAH1	23576	XM_005270710	1	1	0	1	3	-1.43828
hsa-miR-30d-5p	MIMAT0000245	DDAH1	23576	NM_012137	1	1	0	1	3	-1.43828
hsa-miR-30d-5p	MIMAT0000245	DLL4	54567	NM_019074	1	1	1	1	4	-1.02759
hsa-miR-654-5p	MIMAT0003330	DLL4	54567	NM_019074	1	0	1	1	3	-1.02759
hsa-miR-654-3p	MIMAT0004814	DLX3	1747	NM_005220	1	1	0	1	3	-3.29264
hsa-miR-654-5p	MIMAT0003330	DLX3	1747	NM_005220	1	0	1	1	3	-3.29264
hsa-miR-30d-3p	MIMAT0004551	E2F7	144455	NM_203394	1	0	1	1	3	-0.767229
hsa-miR-654-5p	MIMAT0003330	E2F7	144455	NM_203394	1	0	1	1	3	-0.767229
hsa-miR-654-5p	MIMAT0003330	EDN3	1908	NM_207032	1	0	1	1	3	-2.9731
hsa-miR-30d-5p	MIMAT0000245	EDNRA	1909	NM_001957	1	1	0	1	3	-0.679196
hsa-miR-30d-5p	MIMAT0000245	EDNRA	1909	NM_001256283	1	1	0	1	3	-0.679196
hsa-miR-30d-5p	MIMAT0000245	EDNRA	1909	NM_001166055	1	1	0	1	3	-0.679196
hsa-miR-154-3p	MIMAT0000453	EFNB2	1948	NM_004093	1	1	1	1	4	-0.718114
hsa-miR-487a-3p	MIMAT0002178	EFNB2	1948	NM_004093	0	1	1	1	3	-0.718114
hsa-miR-3671	MIMAT0018094	EREG	2069	NM_001432	1	1	1	1	4	2.55352
hsa-miR-30d-5p	MIMAT0000245	FAP	2191	NM_004460	1	1	0	1	3	-1.25304
hsa-miR-30d-5p	MIMAT0000245	FAP	2191	XM_005246378	1	1	0	1	3	-1.25304
hsa-miR-154-3p	MIMAT0000453	FGF1	2246	NM_000800	1	0	1	1	3	-0.944095
hsa-miR-487a-3p	MIMAT0002178	FGF1	2246	NM_000800	1	0	1	1	3	-0.944095
hsa-miR-3671	MIMAT0018094	FGF12	2257	NM_021032	1	1	0	1	3	2.55973
hsa-miR-3671	MIMAT0018094	FGF12	2257	NM_004113	1	1	0	1	3	2.55973
hsa-miR-3671	MIMAT0018094	FGF12	2257	XM_005247227	1	1	0	1	3	2.55973
hsa-miR-654-5p	MIMAT0003330	FLT4	2324	NM_002020	1	1	0	1	3	-0.556326
hsa-miR-30d-3p	MIMAT0004551	FMNL3	91010	NM_175736	1	1	0	1	3	-0.649615
hsa-miR-30d-3p	MIMAT0004551	FMNL3	91010	NM_198900	1	1	0	1	3	-0.649615
hsa-miR-654-5p	MIMAT0003330	FMNL3	91010	NM_175736	1	1	0	1	3	-0.649615
hsa-miR-654-5p	MIMAT0003330	FMNL3	91010	NM_198900	1	1	0	1	3	-0.649615
hsa-miR-3671	MIMAT0018094	GPD1L	23171	NM_015141	1	1	0	1	3	0.996883
hsa-miR-3671	MIMAT0018094	GPD1L	23171	XM_005264983	1	1	0	1	3	0.996883
hsa-miR-30d-3p	MIMAT0004551	HBEGF	1839	NM_001945	1	1	0	1	3	-1.08801
hsa-miR-654-5p	MIMAT0003330	HCN2	610	NM_001194	1	1	0	1	3	-0.612443
hsa-miR-154-5p	MIMAT0000452	HEG1	57493	XM_005247666	1	0	1	1	3	-0.560284
hsa-miR-30d-3p	MIMAT0004551	HEG1	57493	XM_005247666	1	1	1	1	4	-0.560284
hsa-miR-30d-3p	MIMAT0004551	HEG1	57493	NM_020733	1	1	0	1	3	-0.560284
hsa-miR-3193	MIMAT0015077	HEG1	57493	XM_005247666	0	1	1	1	3	-0.560284
hsa-miR-654-3p	MIMAT0004814	HEG1	57493	XM_005247666	1	1	1	1	4	-0.560284
hsa-miR-654-3p	MIMAT0004814	HEG1	57493	NM_020733	1	1	0	1	3	-0.560284
hsa-miR-654-5p	MIMAT0003330	HEG1	57493	XM_005247666	1	0	1	1	3	-0.560284
hsa-miR-3671	MIMAT0018094	HEY2	23493	XM_005266879	1	1	0	1	3	0.97407
hsa-miR-3671	MIMAT0018094	HEY2	23493	XM_005266878	1	1	0	1	3	0.97407
hsa-miR-3671	MIMAT0018094	HEY2	23493	NM_012259	1	1	0	1	3	0.97407
hsa-miR-3671	MIMAT0018094	HOXA3	3200	XM_005249730	1	1	0	1	3	2.06045
hsa-miR-3671	MIMAT0018094	HOXA3	3200	XM_005249732	1	1	0	1	3	2.06045
hsa-miR-3671	MIMAT0018094	HOXA3	3200	XM_005249731	1	1	0	1	3	2.06045
hsa-miR-154-5p	MIMAT0000452	JAK2	3717	XM_005251455	1	0	1	1	3	-0.636269
hsa-miR-30d-3p	MIMAT0004551	JAK2	3717	XM_005251455	0	1	1	1	3	-0.636269
hsa-miR-30d-5p	MIMAT0000245	JAK2	3717	XM_005251455	1	1	0	1	3	-0.636269
hsa-miR-3193	MIMAT0015077	KCNA5	3741	NM_002234	1	1	0	1	3	-1.26554
hsa-miR-154-5p	MIMAT0000452	KCNK6	9424	NM_004823	0	1	1	1	3	-0.762062
hsa-miR-654-3p	MIMAT0004814	KCNK6	9424	NM_004823	1	1	0	1	3	-0.762062
hsa-miR-654-3p	MIMAT0004814	KCNK6	9424	XM_005259431	1	1	0	1	3	-0.762062
hsa-miR-154-3p	MIMAT0000453	KIT	3815	NM_000222	1	1	0	1	3	-1.11528
hsa-miR-154-3p	MIMAT0000453	KIT	3815	XM_005265742	1	1	0	1	3	-1.11528
hsa-miR-154-3p	MIMAT0000453	KIT	3815	XM_005265741	1	1	0	1	3	-1.11528
hsa-miR-154-3p	MIMAT0000453	KIT	3815	XM_005265740	1	1	0	1	3	-1.11528
hsa-miR-154-3p	MIMAT0000453	KIT	3815	NM_001093772	1	1	0	1	3	-1.11528
hsa-miR-30d-3p	MIMAT0004551	KIT	3815	NM_000222	0	1	1	1	3	-1.11528
hsa-miR-487a-3p	MIMAT0002178	KIT	3815	NM_000222	1	1	0	1	3	-1.11528
hsa-miR-487a-3p	MIMAT0002178	KIT	3815	XM_005265742	1	1	0	1	3	-1.11528
hsa-miR-487a-3p	MIMAT0002178	KIT	3815	XM_005265741	1	1	0	1	3	-1.11528
hsa-miR-487a-3p	MIMAT0002178	KIT	3815	XM_005265740	1	1	0	1	3	-1.11528
hsa-miR-487a-3p	MIMAT0002178	KIT	3815	NM_001093772	1	1	0	1	3	-1.11528
hsa-miR-487a-5p	MIMAT0026559	KIT	3815	NM_000222	1	1	0	1	3	-1.11528
hsa-miR-487a-5p	MIMAT0026559	KIT	3815	XM_005265742	1	1	0	1	3	-1.11528
hsa-miR-487a-5p	MIMAT0026559	KIT	3815	XM_005265741	1	1	0	1	3	-1.11528
hsa-miR-487a-5p	MIMAT0026559	KIT	3815	XM_005265740	1	1	0	1	3	-1.11528
hsa-miR-487a-5p	MIMAT0026559	KIT	3815	NM_001093772	1	1	0	1	3	-1.11528
hsa-miR-654-3p	MIMAT0004814	KIT	3815	NM_000222	1	0	1	1	3	-1.11528
hsa-miR-487a-5p	MIMAT0026559	KLF5	688	NM_001730	1	1	0	1	3	-0.972532
hsa-miR-487a-5p	MIMAT0026559	KLF5	688	XM_005266509	1	1	0	1	3	-0.972532
hsa-miR-487a-5p	MIMAT0026559	KLF5	688	XM_005266508	1	1	0	1	3	-0.972532
hsa-miR-3671	MIMAT0018094	LOX	4015	NM_002317	1	1	0	1	3	1.6312
hsa-miR-3671	MIMAT0018094	LOX	4015	NM_001178102	1	1	0	1	3	1.6312
hsa-miR-3671	MIMAT0018094	LOX	4015	XM_005271990	1	1	0	1	3	1.6312
hsa-miR-154-5p	MIMAT0000452	LTBP1	4052	NM_206943	1	1	0	1	3	-0.604379
hsa-miR-154-5p	MIMAT0000452	LTBP1	4052	NM_001166266	1	1	0	1	3	-0.604379
hsa-miR-154-5p	MIMAT0000452	LTBP1	4052	NM_001166265	1	1	0	1	3	-0.604379
hsa-miR-154-5p	MIMAT0000452	LTBP1	4052	NM_001166264	1	1	0	1	3	-0.604379
hsa-miR-154-5p	MIMAT0000452	LTBP1	4052	NM_000627	1	1	0	1	3	-0.604379
hsa-miR-154-5p	MIMAT0000452	LTBP1	4052	XM_005264318	1	1	0	1	3	-0.604379
hsa-miR-154-5p	MIMAT0000452	LTBP1	4052	XM_005264317	1	1	0	1	3	-0.604379
hsa-miR-154-5p	MIMAT0000452	LTBP1	4052	XM_005264315	1	1	0	1	3	-0.604379
hsa-miR-154-5p	MIMAT0000452	LTBP1	4052	XM_005264316	1	1	0	1	3	-0.604379
hsa-miR-30d-5p	MIMAT0000245	MYL1	4632	NM_079420	1	1	0	1	3	-1.29988
hsa-miR-30d-5p	MIMAT0000245	MYL1	4632	NM_079422	1	1	0	1	3	-1.29988
hsa-miR-30d-3p	MIMAT0004551	MYO1E	4643	NM_004998	1	1	0	1	3	-0.571173
hsa-miR-30d-5p	MIMAT0000245	MYO1E	4643	NM_004998	1	0	1	1	3	-0.571173
hsa-miR-654-5p	MIMAT0003330	MYO1E	4643	NM_004998	1	1	0	1	3	-0.571173
hsa-miR-30d-3p	MIMAT0004551	MYOCD	93649	XM_005256864	1	0	1	1	3	-0.603277
hsa-miR-654-3p	MIMAT0004814	MYOCD	93649	XM_005256864	1	1	1	1	4	-0.603277
hsa-miR-654-3p	MIMAT0004814	MYOCD	93649	NM_153604	1	1	0	1	3	-0.603277
hsa-miR-654-3p	MIMAT0004814	MYOCD	93649	NM_001146312	1	1	0	1	3	-0.603277
hsa-miR-654-3p	MIMAT0004814	MYOCD	93649	XM_005256863	1	1	0	1	3	-0.603277
hsa-miR-654-5p	MIMAT0003330	MYOCD	93649	XM_005256864	1	1	1	1	4	-0.603277
hsa-miR-654-5p	MIMAT0003330	MYOCD	93649	XM_005256863	1	1	0	1	3	-0.603277
hsa-miR-654-3p	MIMAT0004814	NOTCH4	4855	NM_004557	1	1	0	1	3	-0.629389
hsa-miR-654-3p	MIMAT0004814	NOTCH4	4855	XM_005249153	1	1	0	1	3	-0.629389
hsa-miR-654-5p	MIMAT0003330	NOTCH4	4855	NM_004557	1	1	0	1	3	-0.629389
hsa-miR-654-5p	MIMAT0003330	NOTCH4	4855	XM_005249153	1	1	0	1	3	-0.629389
hsa-miR-30d-3p	MIMAT0004551	NPPA	4878	NM_006172	1	1	0	1	3	-2.08544
hsa-miR-30d-3p	MIMAT0004551	NRARP	441478	NM_001004354	1	1	1	1	4	-0.885897
hsa-miR-654-3p	MIMAT0004814	NRARP	441478	NM_001004354	1	1	0	1	3	-0.885897
hsa-miR-3193	MIMAT0015077	PAX6	5080	NM_000280	1	1	1	1	4	-1.87654
hsa-miR-3193	MIMAT0015077	PAX6	5080	NM_001258465	1	1	0	1	3	-1.87654
hsa-miR-3193	MIMAT0015077	PAX6	5080	NM_001258463	1	1	0	1	3	-1.87654
hsa-miR-3193	MIMAT0015077	PAX6	5080	NM_001258464	1	1	0	1	3	-1.87654
hsa-miR-3193	MIMAT0015077	PAX6	5080	NM_001127612	1	1	0	1	3	-1.87654
hsa-miR-3193	MIMAT0015077	PAX6	5080	NM_001604	1	1	0	1	3	-1.87654
hsa-miR-3193	MIMAT0015077	PAX6	5080	NM_001258462	1	1	0	1	3	-1.87654
hsa-miR-654-3p	MIMAT0004814	PAX6	5080	NM_000280	1	1	1	1	4	-1.87654
hsa-miR-654-3p	MIMAT0004814	PAX6	5080	NM_001258465	1	1	0	1	3	-1.87654
hsa-miR-654-3p	MIMAT0004814	PAX6	5080	NM_001258463	1	1	0	1	3	-1.87654
hsa-miR-654-3p	MIMAT0004814	PAX6	5080	NM_001258464	1	1	0	1	3	-1.87654
hsa-miR-654-3p	MIMAT0004814	PAX6	5080	NM_001127612	1	1	0	1	3	-1.87654
hsa-miR-654-3p	MIMAT0004814	PAX6	5080	NM_001604	1	1	0	1	3	-1.87654
hsa-miR-654-3p	MIMAT0004814	PAX6	5080	NM_001258462	1	1	0	1	3	-1.87654
hsa-miR-154-3p	MIMAT0000453	PCSK5	5125	NM_001190482	1	1	0	1	3	-0.931923
hsa-miR-154-5p	MIMAT0000452	PCSK5	5125	NM_001190482	1	0	1	1	3	-0.931923
hsa-miR-30d-3p	MIMAT0004551	PCSK5	5125	NM_001190482	1	1	1	1	4	-0.931923
hsa-miR-30d-3p	MIMAT0004551	PCSK5	5125	XM_005252039	1	1	0	1	3	-0.931923
hsa-miR-3193	MIMAT0015077	PCSK5	5125	NM_001190482	1	0	1	1	3	-0.931923
hsa-miR-487a-3p	MIMAT0002178	PCSK5	5125	NM_001190482	1	1	0	1	3	-0.931923
hsa-miR-487a-5p	MIMAT0026559	PCSK5	5125	NM_001190482	1	1	0	1	3	-0.931923
hsa-miR-3671	MIMAT0018094	PDE4D	5144	XM_005248538	1	0	1	1	3	0.678095
hsa-miR-30d-3p	MIMAT0004551	PDE5A	8654	NM_001083	1	1	1	1	4	-0.923956
hsa-miR-30d-3p	MIMAT0004551	PDE5A	8654	NM_033437	1	1	0	1	3	-0.923956
hsa-miR-30d-3p	MIMAT0004551	PDE5A	8654	NM_033430	1	1	0	1	3	-0.923956
hsa-miR-30d-5p	MIMAT0000245	PDE5A	8654	NM_001083	1	1	0	1	3	-0.923956
hsa-miR-30d-5p	MIMAT0000245	PDE5A	8654	NM_033437	1	1	0	1	3	-0.923956
hsa-miR-30d-5p	MIMAT0000245	PDE5A	8654	NM_033430	1	1	0	1	3	-0.923956
hsa-miR-3671	MIMAT0018094	PDPN	10630	NM_006474	0	1	1	1	3	0.605184
hsa-miR-654-5p	MIMAT0003330	PIK3R6	146850	NM_001010855	1	1	0	1	3	-0.850478
hsa-miR-30d-3p	MIMAT0004551	PITX2	5308	NM_001204397	1	1	1	1	4	-2.00647
hsa-miR-30d-3p	MIMAT0004551	PITX2	5308	NM_001204399	1	1	0	1	3	-2.00647
hsa-miR-30d-3p	MIMAT0004551	PITX2	5308	NM_001204398	1	1	0	1	3	-2.00647
hsa-miR-30d-3p	MIMAT0004551	PITX2	5308	NM_000325	1	1	0	1	3	-2.00647
hsa-miR-30d-3p	MIMAT0004551	PITX2	5308	NM_153427	1	1	0	1	3	-2.00647
hsa-miR-30d-3p	MIMAT0004551	PITX2	5308	NM_153426	1	1	0	1	3	-2.00647
hsa-miR-30d-3p	MIMAT0004551	PPP1R16B	26051	NM_015568	1	1	1	1	4	-0.822582
hsa-miR-30d-3p	MIMAT0004551	PPP1R16B	26051	NM_001172735	1	1	0	1	3	-0.822582
hsa-miR-654-3p	MIMAT0004814	PPP1R16B	26051	NM_015568	0	1	1	1	3	-0.822582
hsa-miR-154-3p	MIMAT0000453	PRDM1	639	XM_005267094	1	1	0	1	3	-0.766491
hsa-miR-154-3p	MIMAT0000453	PRDM1	639	NM_182907	1	1	0	1	3	-0.766491
hsa-miR-154-3p	MIMAT0000453	PRDM1	639	NM_001198	1	1	0	1	3	-0.766491
hsa-miR-30d-3p	MIMAT0004551	PRDM1	639	XM_005267094	1	1	0	1	3	-0.766491
hsa-miR-30d-3p	MIMAT0004551	PRDM1	639	NM_182907	1	1	0	1	3	-0.766491
hsa-miR-30d-3p	MIMAT0004551	PRDM1	639	NM_001198	1	1	0	1	3	-0.766491
hsa-miR-30d-5p	MIMAT0000245	PRDM1	639	XM_005267094	1	1	0	1	3	-0.766491
hsa-miR-30d-5p	MIMAT0000245	PRDM1	639	NM_182907	1	1	0	1	3	-0.766491
hsa-miR-30d-5p	MIMAT0000245	PRDM1	639	NM_001198	1	1	0	1	3	-0.766491
hsa-miR-487a-3p	MIMAT0002178	PRDM1	639	XM_005267094	1	1	0	1	3	-0.766491
hsa-miR-487a-3p	MIMAT0002178	PRDM1	639	NM_182907	1	1	0	1	3	-0.766491
hsa-miR-487a-3p	MIMAT0002178	PRDM1	639	NM_001198	1	1	0	1	3	-0.766491
hsa-miR-487a-5p	MIMAT0026559	PRDM1	639	XM_005267094	1	1	0	1	3	-0.766491
hsa-miR-487a-5p	MIMAT0026559	PRDM1	639	NM_182907	1	1	0	1	3	-0.766491
hsa-miR-487a-5p	MIMAT0026559	PRDM1	639	NM_001198	1	1	0	1	3	-0.766491
hsa-miR-30d-5p	MIMAT0000245	PRICKLE1	144165	NM_153026	1	1	0	1	3	-0.774173
hsa-miR-30d-5p	MIMAT0000245	PRICKLE1	144165	NM_001144883	1	1	0	1	3	-0.774173
hsa-miR-30d-5p	MIMAT0000245	PRICKLE1	144165	NM_001144882	1	1	0	1	3	-0.774173
hsa-miR-30d-5p	MIMAT0000245	PRICKLE1	144165	NM_001144881	1	1	0	1	3	-0.774173
hsa-miR-30d-3p	MIMAT0004551	PROK2	60675	NM_001126128	1	1	0	1	3	-2.38079
hsa-miR-30d-3p	MIMAT0004551	PROK2	60675	NM_021935	1	1	0	1	3	-2.38079
hsa-miR-30d-3p	MIMAT0004551	RYR3	6263	NM_001036	1	1	0	1	3	-1.05369
hsa-miR-30d-3p	MIMAT0004551	RYR3	6263	XM_005254588	1	1	0	1	3	-1.05369
hsa-miR-30d-3p	MIMAT0004551	RYR3	6263	XM_005254587	1	1	0	1	3	-1.05369
hsa-miR-30d-3p	MIMAT0004551	RYR3	6263	NM_001243996	1	1	0	1	3	-1.05369
hsa-miR-654-5p	MIMAT0003330	S100A7	6278	NM_002963	1	0	1	1	3	-5.78534
hsa-miR-30d-3p	MIMAT0004551	SCN2B	6327	NM_004588	1	0	1	1	3	-0.633839
hsa-miR-654-5p	MIMAT0003330	SCN2B	6327	NM_004588	1	1	1	1	4	-0.633839
hsa-miR-30d-3p	MIMAT0004551	SCN3B	55800	NM_018400	0	1	1	1	3	-0.639272
hsa-miR-3193	MIMAT0015077	SCN3B	55800	NM_018400	1	1	1	1	4	-0.639272
hsa-miR-3193	MIMAT0015077	SCN3B	55800	NM_001040151	1	1	0	1	3	-0.639272
hsa-miR-654-3p	MIMAT0004814	SHB	6461	NM_003028	1	1	0	1	3	-0.697159
hsa-miR-654-5p	MIMAT0003330	SHB	6461	NM_003028	1	1	0	1	3	-0.697159
hsa-miR-154-3p	MIMAT0000453	SIX1	6495	NM_005982	1	1	0	1	3	-3.84019
hsa-miR-30d-5p	MIMAT0000245	SIX1	6495	NM_005982	1	1	0	1	3	-3.84019
hsa-miR-487a-3p	MIMAT0002178	SIX1	6495	NM_005982	1	1	0	1	3	-3.84019
hsa-miR-30d-3p	MIMAT0004551	SOX4	6659	NM_003107	1	1	1	1	4	-1.57887
hsa-miR-30d-5p	MIMAT0000245	SOX4	6659	NM_003107	1	1	0	1	3	-1.57887
hsa-miR-3193	MIMAT0015077	SOX4	6659	NM_003107	1	1	1	1	4	-1.57887
hsa-miR-654-3p	MIMAT0004814	SULF1	23213	NM_001128205	1	1	1	1	4	-0.683151
hsa-miR-654-3p	MIMAT0004814	SULF1	23213	NM_001128204	1	1	0	1	3	-0.683151
hsa-miR-654-3p	MIMAT0004814	SULF1	23213	NM_001128206	1	1	0	1	3	-0.683151
hsa-miR-654-3p	MIMAT0004814	SULF1	23213	NM_015170	1	1	0	1	3	-0.683151
hsa-miR-654-3p	MIMAT0004814	TGFB2	7042	NM_001135599	1	1	0	1	3	-1.79044
hsa-miR-654-3p	MIMAT0004814	TGFB2	7042	NM_003238	1	1	0	1	3	-1.79044
hsa-miR-3671	MIMAT0018094	TGFBR3	7049	NM_003243	1	0	1	1	3	0.700512
hsa-miR-154-3p	MIMAT0000453	THSD7A	221981	NM_015204	1	1	0	1	3	-0.726915
hsa-miR-154-5p	MIMAT0000452	THSD7A	221981	NM_015204	1	1	0	1	3	-0.726915
hsa-miR-30d-3p	MIMAT0004551	THSD7A	221981	NM_015204	1	1	0	1	3	-0.726915
hsa-miR-487a-3p	MIMAT0002178	THSD7A	221981	NM_015204	1	1	0	1	3	-0.726915
hsa-miR-654-3p	MIMAT0004814	THSD7A	221981	NM_015204	1	1	0	1	3	-0.726915
hsa-miR-3671	MIMAT0018094	TIPARP	25976	NM_001184717	1	1	0	1	3	1.01672
hsa-miR-3671	MIMAT0018094	TIPARP	25976	NM_001184718	1	1	0	1	3	1.01672
hsa-miR-3671	MIMAT0018094	TIPARP	25976	NM_015508	1	1	0	1	3	1.01672
hsa-miR-154-5p	MIMAT0000452	UNC5B	219699	NM_170744	0	1	1	1	3	-1.05641
hsa-miR-3193	MIMAT0015077	UNC5B	219699	NM_170744	0	1	1	1	3	-1.05641
hsa-miR-154-5p	MIMAT0000452	VASH1	22846	NM_014909	1	0	1	1	3	-0.632068
hsa-miR-30d-5p	MIMAT0000245	VASH1	22846	NM_014909	1	1	1	1	4	-0.632068
hsa-miR-3671	MIMAT0018094	WNT2	7472	NM_003391	1	1	0	1	3	1.52844
hsa-miR-654-5p	MIMAT0003330	WNT4	54361	XM_005245898	1	1	0	1	3	-2.49073
hsa-miR-654-5p	MIMAT0003330	WNT4	54361	XM_005245897	1	1	0	1	3	-2.49073
hsa-miR-654-5p	MIMAT0003330	WNT4	54361	NM_030761	1	1	0	1	3	-2.49073
hsa-miR-30d-5p	MIMAT0000245	WNT7B	7477	NM_058238	1	0	1	1	3	-2.9698
hsa-miR-654-3p	MIMAT0004814	WNT7B	7477	NM_058238	1	1	1	1	4	-2.9698
hsa-miR-654-3p	MIMAT0004814	WNT7B	7477	XM_005261729	1	1	0	1	3	-2.9698
hsa-miR-654-5p	MIMAT0003330	WNT7B	7477	NM_058238	1	1	1	1	4	-2.9698
hsa-miR-654-5p	MIMAT0003330	WNT7B	7477	XM_005261729	1	1	0	1	3	-2.9698
hsa-miR-154-3p	MIMAT0000453	ABHD12B	145447	XM_005267357	1	1	0	1	3	-4.0403
hsa-miR-154-3p	MIMAT0000453	SLITRK4	139065	NM_001184749	1	1	1	1	4	-3.60399
hsa-miR-154-3p	MIMAT0000453	SLITRK4	139065	NM_001184750	1	1	0	1	3	-3.60399
hsa-miR-154-3p	MIMAT0000453	PKP1	5317	NM_000299	0	1	1	1	3	-3.19964
hsa-miR-154-3p	MIMAT0000453	ATP1B4	23439	NM_001142447	1	1	0	1	3	-2.33573
hsa-miR-154-3p	MIMAT0000453	ATP1B4	23439	NM_012069	1	1	0	1	3	-2.33573
hsa-miR-154-3p	MIMAT0000453	CHD5	26038	NM_015557	1	1	1	1	4	-2.25954
hsa-miR-154-3p	MIMAT0000453	SIM1	6492	XM_005267100	1	1	1	1	4	-2.23558
hsa-miR-154-3p	MIMAT0000453	ANKRD18B	441459	NM_001244752	1	1	1	1	4	-2.08612
hsa-miR-154-3p	MIMAT0000453	GJB2	2706	NM_004004	1	1	0	1	3	-1.93801
hsa-miR-154-3p	MIMAT0000453	GJB2	2706	XM_005266355	1	1	0	1	3	-1.93801
hsa-miR-154-3p	MIMAT0000453	GJB2	2706	XM_005266356	1	1	0	1	3	-1.93801
hsa-miR-154-3p	MIMAT0000453	GJB2	2706	XM_005266354	1	1	0	1	3	-1.93801
hsa-miR-154-3p	MIMAT0000453	UNC80	285175	XM_005246476	1	0	1	1	3	-1.93564
hsa-miR-154-3p	MIMAT0000453	IL11	3589	NM_000641	1	1	1	1	4	-1.87638
hsa-miR-154-3p	MIMAT0000453	IL11	3589	NM_001267718	1	1	0	1	3	-1.87638
hsa-miR-154-3p	MIMAT0000453	FSTL5	56884	NM_020116	1	1	0	1	3	-1.85193
hsa-miR-154-3p	MIMAT0000453	FSTL5	56884	NM_001128428	1	1	0	1	3	-1.85193
hsa-miR-154-3p	MIMAT0000453	FSTL5	56884	NM_001128427	1	1	0	1	3	-1.85193
hsa-miR-154-3p	MIMAT0000453	PTPRR	5801	NM_002849	1	1	0	1	3	-1.80687
hsa-miR-154-3p	MIMAT0000453	PTPRR	5801	NM_001207016	1	1	0	1	3	-1.80687
hsa-miR-154-3p	MIMAT0000453	PTPRR	5801	NM_130846	1	1	0	1	3	-1.80687
hsa-miR-154-3p	MIMAT0000453	PTPRR	5801	NM_001207015	1	1	0	1	3	-1.80687
hsa-miR-154-3p	MIMAT0000453	KSR2	283455	NM_173598	1	1	0	1	3	-1.62445
hsa-miR-154-3p	MIMAT0000453	C14orf132	56967	NM_001252507	1	1	0	1	3	-1.59532
hsa-miR-154-3p	MIMAT0000453	C14orf132	56967	XM_005268254	1	1	0	1	3	-1.59532
hsa-miR-154-3p	MIMAT0000453	SLCO1A2	6579	NM_134431	1	1	1	1	4	-1.55935
hsa-miR-154-3p	MIMAT0000453	SLCO1A2	6579	XM_005253474	1	1	0	1	3	-1.55935
hsa-miR-154-3p	MIMAT0000453	SLCO1A2	6579	XM_005253475	1	1	0	1	3	-1.55935
hsa-miR-154-3p	MIMAT0000453	SLCO1A2	6579	NM_021094	1	1	0	1	3	-1.55935
hsa-miR-154-3p	MIMAT0000453	SLCO1A2	6579	XM_005253476	1	1	0	1	3	-1.55935
hsa-miR-154-3p	MIMAT0000453	KCNH5	27133	NM_139318	1	1	0	1	3	-1.54038
hsa-miR-154-3p	MIMAT0000453	KCNH5	27133	NM_172375	1	1	0	1	3	-1.54038
hsa-miR-154-3p	MIMAT0000453	SLC44A5	204962	XM_005270614	1	1	0	1	3	-1.52485
hsa-miR-154-3p	MIMAT0000453	ILDR2	387597	NM_199351	1	1	0	1	3	-1.41065
hsa-miR-154-3p	MIMAT0000453	NETO1	81832	XM_005266776	1	1	0	1	3	-1.3946
hsa-miR-154-3p	MIMAT0000453	NETO1	81832	NM_138966	1	1	0	1	3	-1.3946
hsa-miR-154-3p	MIMAT0000453	NETO1	81832	XM_005266774	1	1	0	1	3	-1.3946
hsa-miR-154-3p	MIMAT0000453	GRIA4	2893	NM_001112812	1	1	0	1	3	-1.29366
hsa-miR-154-3p	MIMAT0000453	GRIA4	2893	NM_001077244	1	1	0	1	3	-1.29366
hsa-miR-154-3p	MIMAT0000453	ARNTL2	56938	NM_020183	1	1	0	1	3	-1.2921
hsa-miR-154-3p	MIMAT0000453	ARNTL2	56938	NM_001248005	1	1	0	1	3	-1.2921
hsa-miR-154-3p	MIMAT0000453	ARNTL2	56938	NM_001248004	1	1	0	1	3	-1.2921
hsa-miR-154-3p	MIMAT0000453	ARNTL2	56938	NM_001248003	1	1	0	1	3	-1.2921
hsa-miR-154-3p	MIMAT0000453	ARNTL2	56938	NM_001248002	1	1	0	1	3	-1.2921
hsa-miR-154-3p	MIMAT0000453	ITGBL1	9358	XM_005254100	1	1	0	1	3	-1.27911
hsa-miR-154-3p	MIMAT0000453	ITGBL1	9358	NM_001271754	1	1	0	1	3	-1.27911
hsa-miR-154-3p	MIMAT0000453	GPR176	11245	NM_007223	0	1	1	1	3	-1.21678
hsa-miR-154-3p	MIMAT0000453	P2RX1	5023	NM_002558	1	1	0	1	3	-1.14445
hsa-miR-154-3p	MIMAT0000453	LRAT	9227	NM_004744	0	1	1	1	3	-1.13497
hsa-miR-154-3p	MIMAT0000453	ELAVL2	1993	XM_005251394	1	1	1	1	4	-1.08997
hsa-miR-154-3p	MIMAT0000453	ELAVL2	1993	XM_005251392	1	1	0	1	3	-1.08997
hsa-miR-154-3p	MIMAT0000453	ELAVL2	1993	XM_005251391	1	1	0	1	3	-1.08997
hsa-miR-154-3p	MIMAT0000453	ELAVL2	1993	XM_005251390	1	1	0	1	3	-1.08997
hsa-miR-154-3p	MIMAT0000453	ELAVL2	1993	XM_005251393	1	1	0	1	3	-1.08997
hsa-miR-154-3p	MIMAT0000453	ELAVL2	1993	NM_001171195	1	1	0	1	3	-1.08997
hsa-miR-154-3p	MIMAT0000453	ELAVL2	1993	XM_005251396	1	1	0	1	3	-1.08997
hsa-miR-154-3p	MIMAT0000453	ELAVL2	1993	NM_001171197	1	1	0	1	3	-1.08997
hsa-miR-154-3p	MIMAT0000453	ELAVL2	1993	XM_005251395	1	1	0	1	3	-1.08997
hsa-miR-154-3p	MIMAT0000453	ELAVL2	1993	NM_004432	1	1	0	1	3	-1.08997
hsa-miR-154-3p	MIMAT0000453	CNTN5	53942	NM_014361	1	1	0	1	3	-1.0799
hsa-miR-154-3p	MIMAT0000453	CNTN5	53942	NM_175566	1	1	0	1	3	-1.0799
hsa-miR-154-3p	MIMAT0000453	CNTN5	53942	NM_001243270	1	1	0	1	3	-1.0799
hsa-miR-154-3p	MIMAT0000453	CCND1	595	NM_053056	1	1	0	1	3	-1.06643
hsa-miR-154-3p	MIMAT0000453	COL9A1	1297	NM_001851	1	1	0	1	3	-0.995702
hsa-miR-154-3p	MIMAT0000453	COL9A1	1297	XM_005248653	1	1	0	1	3	-0.995702
hsa-miR-154-3p	MIMAT0000453	COL9A1	1297	NM_078485	1	1	0	1	3	-0.995702
hsa-miR-154-3p	MIMAT0000453	PCDH15	65217	NM_001142771	0	1	1	1	3	-0.994977
hsa-miR-154-3p	MIMAT0000453	RP1	6101	NM_006269	1	1	0	1	3	-0.955347
hsa-miR-154-3p	MIMAT0000453	ABCG2	9429	NM_001257386	1	1	0	1	3	-0.951503
hsa-miR-154-3p	MIMAT0000453	ATP8B1	5205	NM_005603	1	1	0	1	3	-0.949132
hsa-miR-154-3p	MIMAT0000453	CLVS1	157807	XM_005251175	1	0	1	1	3	-0.914124
hsa-miR-154-3p	MIMAT0000453	SLC26A4	5172	NM_000441	1	1	1	1	4	-0.899956
hsa-miR-154-3p	MIMAT0000453	AJUBA	84962	NM_032876	1	1	1	1	4	-0.873548
hsa-miR-154-3p	MIMAT0000453	AJUBA	84962	XM_005268132	1	1	0	1	3	-0.873548
hsa-miR-154-3p	MIMAT0000453	AJUBA	84962	NM_198086	1	1	0	1	3	-0.873548
hsa-miR-154-3p	MIMAT0000453	B3GAT2	135152	XM_005248658	1	1	0	1	3	-0.852489
hsa-miR-154-3p	MIMAT0000453	DOK6	220164	NM_152721	1	1	0	1	3	-0.838873
hsa-miR-154-3p	MIMAT0000453	GPC6	10082	NM_005708	1	1	0	1	3	-0.829562
hsa-miR-154-3p	MIMAT0000453	GPC6	10082	XM_005254017	1	1	0	1	3	-0.829562
hsa-miR-154-3p	MIMAT0000453	GPR61	83873	XM_005271246	1	0	1	1	3	-0.810348
hsa-miR-154-3p	MIMAT0000453	RTKN2	219790	NM_145307	1	0	1	1	3	-0.808525
hsa-miR-154-3p	MIMAT0000453	FSTL4	23105	NM_015082	1	1	0	1	3	-0.806067
hsa-miR-154-3p	MIMAT0000453	SOX7	83595	NM_031439	1	1	0	1	3	-0.7985
hsa-miR-154-3p	MIMAT0000453	FBXO32	114907	NM_058229	1	1	1	1	4	-0.782391
hsa-miR-154-3p	MIMAT0000453	FBXO32	114907	NM_148177	1	1	0	1	3	-0.782391
hsa-miR-154-3p	MIMAT0000453	FBXO32	114907	NM_001242463	1	1	0	1	3	-0.782391
hsa-miR-154-3p	MIMAT0000453	MYEF2	50804	XM_005254422	0	1	1	1	3	-0.697922
hsa-miR-154-3p	MIMAT0000453	ASPN	54829	NM_017680	1	1	0	1	3	-0.688411
hsa-miR-154-3p	MIMAT0000453	ASPN	54829	NM_001193335	1	1	0	1	3	-0.688411
hsa-miR-154-3p	MIMAT0000453	NPNT	255743	XM_005262888	1	1	1	1	4	-0.677376
hsa-miR-154-3p	MIMAT0000453	NPNT	255743	XM_005262890	1	1	0	1	3	-0.677376
hsa-miR-154-3p	MIMAT0000453	NPNT	255743	NM_001184692	1	1	0	1	3	-0.677376
hsa-miR-154-3p	MIMAT0000453	NPNT	255743	NM_001033047	1	1	0	1	3	-0.677376
hsa-miR-154-3p	MIMAT0000453	NPNT	255743	NM_001184693	1	1	0	1	3	-0.677376
hsa-miR-154-3p	MIMAT0000453	NPNT	255743	NM_001184690	1	1	0	1	3	-0.677376
hsa-miR-154-3p	MIMAT0000453	NPNT	255743	XM_005262889	1	1	0	1	3	-0.677376
hsa-miR-154-3p	MIMAT0000453	NPNT	255743	NM_001184691	1	1	0	1	3	-0.677376
hsa-miR-154-3p	MIMAT0000453	SLC16A9	220963	NM_194298	1	1	0	1	3	-0.659713
hsa-miR-154-3p	MIMAT0000453	EML6	400954	NM_001039753	1	1	0	1	3	-0.656493
hsa-miR-154-3p	MIMAT0000453	ASB5	140458	XM_005262759	1	1	1	1	4	-0.637666
hsa-miR-154-3p	MIMAT0000453	ASB5	140458	XM_005262761	1	1	0	1	3	-0.637666
hsa-miR-154-3p	MIMAT0000453	ASB5	140458	XM_005262760	1	1	0	1	3	-0.637666
hsa-miR-154-3p	MIMAT0000453	ASB5	140458	NM_080874	1	1	0	1	3	-0.637666
hsa-miR-154-3p	MIMAT0000453	TENM4	26011	XM_005273900	1	1	0	1	3	-0.63702
hsa-miR-154-3p	MIMAT0000453	TENM4	26011	NM_001098816	1	1	0	1	3	-0.63702
hsa-miR-154-3p	MIMAT0000453	PHLDB2	90102	XM_005247876	1	1	0	1	3	-0.609395
hsa-miR-154-3p	MIMAT0000453	PHLDB2	90102	XM_005247888	1	1	0	1	3	-0.609395
hsa-miR-154-3p	MIMAT0000453	PHLDB2	90102	XM_005247887	1	1	0	1	3	-0.609395
hsa-miR-154-3p	MIMAT0000453	PHLDB2	90102	XM_005247886	1	1	0	1	3	-0.609395
hsa-miR-154-3p	MIMAT0000453	PHLDB2	90102	XM_005247885	1	1	0	1	3	-0.609395
hsa-miR-154-3p	MIMAT0000453	PHLDB2	90102	XM_005247883	1	1	0	1	3	-0.609395
hsa-miR-154-3p	MIMAT0000453	PHLDB2	90102	XM_005247882	1	1	0	1	3	-0.609395
hsa-miR-154-3p	MIMAT0000453	PHLDB2	90102	XM_005247881	1	1	0	1	3	-0.609395
hsa-miR-154-3p	MIMAT0000453	PHLDB2	90102	XM_005247879	1	1	0	1	3	-0.609395
hsa-miR-154-3p	MIMAT0000453	PHLDB2	90102	XM_005247878	1	1	0	1	3	-0.609395
hsa-miR-154-3p	MIMAT0000453	PHLDB2	90102	NM_001134439	1	1	0	1	3	-0.609395
hsa-miR-154-3p	MIMAT0000453	PHLDB2	90102	XM_005247877	1	1	0	1	3	-0.609395
hsa-miR-154-3p	MIMAT0000453	PHLDB2	90102	XM_005247874	1	1	0	1	3	-0.609395
hsa-miR-154-3p	MIMAT0000453	PHLDB2	90102	XM_005247884	1	1	0	1	3	-0.609395
hsa-miR-154-3p	MIMAT0000453	PHLDB2	90102	NM_001134437	1	1	0	1	3	-0.609395
hsa-miR-154-3p	MIMAT0000453	PHLDB2	90102	XM_005247872	1	1	0	1	3	-0.609395
hsa-miR-154-3p	MIMAT0000453	PHLDB2	90102	NM_145753	1	1	0	1	3	-0.609395
hsa-miR-154-3p	MIMAT0000453	PHLDB2	90102	XM_005247871	1	1	0	1	3	-0.609395
hsa-miR-154-3p	MIMAT0000453	PHLDB2	90102	XM_005247870	1	1	0	1	3	-0.609395
hsa-miR-154-3p	MIMAT0000453	PHLDB2	90102	XM_005247875	1	1	0	1	3	-0.609395
hsa-miR-154-3p	MIMAT0000453	PHLDB2	90102	NM_001134438	1	1	0	1	3	-0.609395
hsa-miR-154-3p	MIMAT0000453	PHLDB2	90102	XM_005247880	1	1	0	1	3	-0.609395
hsa-miR-154-3p	MIMAT0000453	PHLDB2	90102	XM_005247873	1	1	0	1	3	-0.609395
hsa-miR-154-3p	MIMAT0000453	ZNF704	619279	XM_005251279	1	1	1	1	4	-0.597963
hsa-miR-154-3p	MIMAT0000453	ZNF704	619279	NM_001033723	1	1	0	1	3	-0.597963
hsa-miR-154-3p	MIMAT0000453	PIK3C2B	5287	XM_005245260	1	1	0	1	3	-0.595298
hsa-miR-154-3p	MIMAT0000453	PIK3C2B	5287	XM_005245259	1	1	0	1	3	-0.595298
hsa-miR-154-3p	MIMAT0000453	PIK3C2B	5287	XM_005245258	1	1	0	1	3	-0.595298
hsa-miR-154-3p	MIMAT0000453	PIK3C2B	5287	NM_002646	1	1	0	1	3	-0.595298
hsa-miR-154-3p	MIMAT0000453	PIK3C2B	5287	XM_005245257	1	1	0	1	3	-0.595298
hsa-miR-154-3p	MIMAT0000453	CLEC7A	64581	NM_197947	1	1	0	1	3	-0.591901
hsa-miR-154-3p	MIMAT0000453	CLEC7A	64581	NM_197949	1	1	0	1	3	-0.591901
hsa-miR-154-3p	MIMAT0000453	CLEC7A	64581	NM_197950	1	1	0	1	3	-0.591901
hsa-miR-154-3p	MIMAT0000453	CLEC7A	64581	NM_022570	1	1	0	1	3	-0.591901
hsa-miR-154-3p	MIMAT0000453	CLEC7A	64581	NM_197948	1	1	0	1	3	-0.591901
hsa-miR-154-3p	MIMAT0000453	BICD1	636	XM_005253465	1	1	0	1	3	-0.589194
hsa-miR-154-3p	MIMAT0000453	ASTN1	460	NM_004319	1	1	0	1	3	-0.588855
hsa-miR-154-3p	MIMAT0000453	KCNT2	343450	XM_005245133	1	1	0	1	3	-0.562418
hsa-miR-154-3p	MIMAT0000453	KCNT2	343450	XM_005245136	1	1	0	1	3	-0.562418
hsa-miR-154-3p	MIMAT0000453	KCNT2	343450	XM_005245134	1	1	0	1	3	-0.562418
hsa-miR-154-3p	MIMAT0000453	KCNT2	343450	NM_198503	1	1	0	1	3	-0.562418
hsa-miR-154-3p	MIMAT0000453	SLC6A1	6529	XM_005265410	1	1	0	1	3	-0.557495
hsa-miR-154-3p	MIMAT0000453	SLC6A1	6529	NM_003042	1	1	0	1	3	-0.557495
hsa-miR-154-3p	MIMAT0000453	SLC6A1	6529	XM_005265411	1	1	0	1	3	-0.557495
hsa-miR-154-3p	MIMAT0000453	ASB1	51665	NM_001040445	1	0	1	1	3	-0.549721
hsa-miR-154-3p	MIMAT0000453	DIO2	1734	NM_000793	1	1	1	1	4	-0.542871
hsa-miR-154-3p	MIMAT0000453	DIO2	1734	NM_013989	1	1	0	1	3	-0.542871
hsa-miR-154-3p	MIMAT0000453	DIO2	1734	NM_001007023	1	1	0	1	3	-0.542871
hsa-miR-154-3p	MIMAT0000453	DIO2	1734	NM_001242503	1	1	0	1	3	-0.542871
hsa-miR-154-3p	MIMAT0000453	DIO2	1734	NM_001242502	1	1	0	1	3	-0.542871
hsa-miR-154-5p	MIMAT0000452	DSG3	1830	NM_001944	0	1	1	1	3	-5.83605
hsa-miR-154-5p	MIMAT0000452	PNLIPRP3	119548	NM_001011709	0	1	1	1	3	-4.29993
hsa-miR-154-5p	MIMAT0000452	SLITRK4	139065	NM_001184749	0	1	1	1	3	-3.60399
hsa-miR-154-5p	MIMAT0000452	TNS4	84951	XM_005257744	0	1	1	1	3	-3.56002
hsa-miR-154-5p	MIMAT0000452	OVOL1	5017	XM_005274017	1	1	1	1	4	-3.54876
hsa-miR-154-5p	MIMAT0000452	OVOL1	5017	XM_005274018	1	1	0	1	3	-3.54876
hsa-miR-154-5p	MIMAT0000452	OVOL1	5017	NM_004561	1	1	0	1	3	-3.54876
hsa-miR-154-5p	MIMAT0000452	A1CF	29974	NM_001198819	1	1	0	1	3	-2.85719
hsa-miR-154-5p	MIMAT0000452	A1CF	29974	XM_005269720	1	1	0	1	3	-2.85719
hsa-miR-154-5p	MIMAT0000452	A1CF	29974	NM_014576	1	1	0	1	3	-2.85719
hsa-miR-154-5p	MIMAT0000452	A1CF	29974	NM_138932	1	1	0	1	3	-2.85719
hsa-miR-154-5p	MIMAT0000452	A1CF	29974	XM_005269719	1	1	0	1	3	-2.85719
hsa-miR-154-5p	MIMAT0000452	A1CF	29974	XM_005269718	1	1	0	1	3	-2.85719
hsa-miR-154-5p	MIMAT0000452	A1CF	29974	NM_001198818	1	1	0	1	3	-2.85719
hsa-miR-154-5p	MIMAT0000452	A1CF	29974	NM_138933	1	1	0	1	3	-2.85719
hsa-miR-154-5p	MIMAT0000452	A1CF	29974	NM_001198820	1	1	0	1	3	-2.85719
hsa-miR-154-5p	MIMAT0000452	ADAM18	8749	NM_014237	1	1	0	1	3	-2.67202
hsa-miR-154-5p	MIMAT0000452	ADAM18	8749	XM_005273667	1	1	0	1	3	-2.67202
hsa-miR-154-5p	MIMAT0000452	CLVS2	134829	NM_001010852	1	1	0	1	3	-2.44301
hsa-miR-154-5p	MIMAT0000452	ATP1B4	23439	NM_001142447	1	1	1	1	4	-2.33573
hsa-miR-154-5p	MIMAT0000452	ATP1B4	23439	NM_012069	1	1	0	1	3	-2.33573
hsa-miR-154-5p	MIMAT0000452	OPRM1	4988	NM_001145283	1	1	0	1	3	-2.31393
hsa-miR-154-5p	MIMAT0000452	OPRM1	4988	NM_001145284	1	1	0	1	3	-2.31393
hsa-miR-154-5p	MIMAT0000452	HMGA2	8091	NM_003483	1	1	1	1	4	-2.25653
hsa-miR-154-5p	MIMAT0000452	CHRM3	1131	XM_005273031	1	1	0	1	3	-2.23017
hsa-miR-154-5p	MIMAT0000452	CHRM3	1131	XM_005273034	1	1	0	1	3	-2.23017
hsa-miR-154-5p	MIMAT0000452	CHRM3	1131	XM_005273035	1	1	0	1	3	-2.23017
hsa-miR-154-5p	MIMAT0000452	CHRM3	1131	XM_005273033	1	1	0	1	3	-2.23017
hsa-miR-154-5p	MIMAT0000452	CHRM3	1131	XM_005273032	1	1	0	1	3	-2.23017
hsa-miR-154-5p	MIMAT0000452	FBXL16	146330	NM_153350	0	1	1	1	3	-2.01646
hsa-miR-154-5p	MIMAT0000452	CA10	56934	NM_001082533	1	0	1	1	3	-2.01338
hsa-miR-154-5p	MIMAT0000452	DLGAP1	9229	XM_005258171	0	1	1	1	3	-1.96601
hsa-miR-154-5p	MIMAT0000452	AQP9	366	NM_020980	1	1	1	1	4	-1.91507
hsa-miR-154-5p	MIMAT0000452	AQP9	366	XM_005254347	1	1	0	1	3	-1.91507
hsa-miR-154-5p	MIMAT0000452	NRXN3	9369	XM_005268218	1	1	1	1	4	-1.88597
hsa-miR-154-5p	MIMAT0000452	NRXN3	9369	NM_138970	1	1	0	1	3	-1.88597
hsa-miR-154-5p	MIMAT0000452	NRXN3	9369	NM_001105250	1	1	0	1	3	-1.88597
hsa-miR-154-5p	MIMAT0000452	NRXN3	9369	NM_001272020	1	1	0	1	3	-1.88597
hsa-miR-154-5p	MIMAT0000452	NRXN3	9369	NM_004796	1	1	0	1	3	-1.88597
hsa-miR-154-5p	MIMAT0000452	DCX	1641	NM_000555	1	1	1	1	4	-1.7387
hsa-miR-154-5p	MIMAT0000452	DCX	1641	NM_001195553	1	1	0	1	3	-1.7387
hsa-miR-154-5p	MIMAT0000452	DCX	1641	NM_178153	1	1	0	1	3	-1.7387
hsa-miR-154-5p	MIMAT0000452	DCX	1641	NM_178152	1	1	0	1	3	-1.7387
hsa-miR-154-5p	MIMAT0000452	DCX	1641	NM_178151	1	1	0	1	3	-1.7387
hsa-miR-154-5p	MIMAT0000452	PHLDA1	22822	NM_007350	1	1	0	1	3	-1.73128
hsa-miR-154-5p	MIMAT0000452	SFRP4	6424	NM_003014	1	1	1	1	4	-1.70154
hsa-miR-154-5p	MIMAT0000452	KSR2	283455	NM_173598	1	0	1	1	3	-1.62445
hsa-miR-154-5p	MIMAT0000452	SLCO1A2	6579	NM_134431	1	0	1	1	3	-1.55935
hsa-miR-154-5p	MIMAT0000452	VSIG1	340547	NM_001170553	1	1	1	1	4	-1.55231
hsa-miR-154-5p	MIMAT0000452	VSIG1	340547	XM_005262127	1	1	0	1	3	-1.55231
hsa-miR-154-5p	MIMAT0000452	VSIG1	340547	NM_182607	1	1	0	1	3	-1.55231
hsa-miR-154-5p	MIMAT0000452	FCRL3	115352	XM_005244872	1	1	0	1	3	-1.48356
hsa-miR-154-5p	MIMAT0000452	C12orf74	338809	NM_001178097	1	1	0	1	3	-1.4644
hsa-miR-154-5p	MIMAT0000452	C12orf74	338809	NM_001037671	1	1	0	1	3	-1.4644
hsa-miR-154-5p	MIMAT0000452	C2orf72	257407	NM_001144994	1	1	0	1	3	-1.39492
hsa-miR-154-5p	MIMAT0000452	SIM2	6493	NM_005069	1	1	0	1	3	-1.34869
hsa-miR-154-5p	MIMAT0000452	LIX1	167410	NM_153234	0	1	1	1	3	-1.31293
hsa-miR-154-5p	MIMAT0000452	NES	10763	NM_006617	0	1	1	1	3	-1.27345
hsa-miR-154-5p	MIMAT0000452	MYO3B	140469	NM_138995	0	1	1	1	3	-1.24102
hsa-miR-154-5p	MIMAT0000452	MAP2	4133	XM_005246554	0	1	1	1	3	-1.22576
hsa-miR-154-5p	MIMAT0000452	COL24A1	255631	NM_152890	1	0	1	1	3	-1.21638
hsa-miR-154-5p	MIMAT0000452	GATM	2628	NM_001482	1	1	0	1	3	-1.19275
hsa-miR-154-5p	MIMAT0000452	SRRM4	84530	NM_194286	0	1	1	1	3	-1.18409
hsa-miR-154-5p	MIMAT0000452	GRID1	2894	NM_017551	0	1	1	1	3	-1.17616
hsa-miR-154-5p	MIMAT0000452	NCR3LG1	374383	NM_001202439	1	1	1	1	4	-1.1594
hsa-miR-154-5p	MIMAT0000452	CLCNKA	1187	NM_004070	1	0	1	1	3	-1.15695
hsa-miR-154-5p	MIMAT0000452	BOLL	66037	NM_033030	1	0	1	1	3	-1.14699
hsa-miR-154-5p	MIMAT0000452	LRAT	9227	NM_004744	1	1	0	1	3	-1.13497
hsa-miR-154-5p	MIMAT0000452	PCDH17	27253	XM_005266358	0	1	1	1	3	-1.10521
hsa-miR-154-5p	MIMAT0000452	DKK2	27123	NM_014421	1	1	1	1	4	-1.10096
hsa-miR-154-5p	MIMAT0000452	ARHGEF38	54848	NM_001242729	1	1	1	1	4	-1.08699
hsa-miR-154-5p	MIMAT0000452	GADL1	339896	NM_207359	0	1	1	1	3	-1.07386
hsa-miR-154-5p	MIMAT0000452	PCDH15	65217	NM_001142771	1	1	1	1	4	-0.994977
hsa-miR-154-5p	MIMAT0000452	PCDH15	65217	XM_005270057	1	1	0	1	3	-0.994977
hsa-miR-154-5p	MIMAT0000452	PCDH15	65217	NM_001142772	1	1	0	1	3	-0.994977
hsa-miR-154-5p	MIMAT0000452	RP1	6101	NM_006269	1	1	1	1	4	-0.955347
hsa-miR-154-5p	MIMAT0000452	SLC26A4	5172	NM_000441	1	0	1	1	3	-0.899956
hsa-miR-154-5p	MIMAT0000452	RUNX2	860	NM_001024630	0	1	1	1	3	-0.869127
hsa-miR-154-5p	MIMAT0000452	YPEL2	388403	NM_001005404	0	1	1	1	3	-0.859993
hsa-miR-154-5p	MIMAT0000452	FAM107B	83641	NM_031453	0	1	1	1	3	-0.845215
hsa-miR-154-5p	MIMAT0000452	DOK6	220164	NM_152721	0	1	1	1	3	-0.838873
hsa-miR-154-5p	MIMAT0000452	SVOP	55530	NM_018711	0	1	1	1	3	-0.837154
hsa-miR-154-5p	MIMAT0000452	GLDN	342035	NM_181789	0	1	1	1	3	-0.836983
hsa-miR-154-5p	MIMAT0000452	PIK3IP1	113791	XM_005261323	1	0	1	1	3	-0.836797
hsa-miR-154-5p	MIMAT0000452	SULT1B1	27284	XM_005265677	1	1	0	1	3	-0.835636
hsa-miR-154-5p	MIMAT0000452	SULT1B1	27284	XM_005265678	1	1	0	1	3	-0.835636
hsa-miR-154-5p	MIMAT0000452	SULT1B1	27284	XM_005265676	1	1	0	1	3	-0.835636
hsa-miR-154-5p	MIMAT0000452	ARSJ	79642	XM_005263211	1	1	1	1	4	-0.835265
hsa-miR-154-5p	MIMAT0000452	ARSJ	79642	XM_005263213	1	1	0	1	3	-0.835265
hsa-miR-154-5p	MIMAT0000452	ARSJ	79642	XM_005263212	1	1	0	1	3	-0.835265
hsa-miR-154-5p	MIMAT0000452	ARSJ	79642	NM_024590	1	1	0	1	3	-0.835265
hsa-miR-154-5p	MIMAT0000452	CALN1	83698	NM_001017440	1	0	1	1	3	-0.834976
hsa-miR-154-5p	MIMAT0000452	GPC6	10082	NM_005708	1	1	0	1	3	-0.829562
hsa-miR-154-5p	MIMAT0000452	RTKN2	219790	NM_145307	0	1	1	1	3	-0.808525
hsa-miR-154-5p	MIMAT0000452	SOX7	83595	NM_031439	1	0	1	1	3	-0.7985
hsa-miR-154-5p	MIMAT0000452	SAMD12	401474	NM_001101676	1	1	0	1	3	-0.792754
hsa-miR-154-5p	MIMAT0000452	EFR3B	22979	NM_014971	1	1	0	1	3	-0.78449
hsa-miR-154-5p	MIMAT0000452	MBP	4155	NM_001025100	1	1	1	1	4	-0.715825
hsa-miR-154-5p	MIMAT0000452	KIF3C	3797	NM_002254	0	1	1	1	3	-0.713571
hsa-miR-154-5p	MIMAT0000452	AFF2	2334	NM_002025	0	1	1	1	3	-0.706285
hsa-miR-154-5p	MIMAT0000452	SETBP1	26040	XM_005258243	1	0	1	1	3	-0.697096
hsa-miR-154-5p	MIMAT0000452	INPP5F	22876	NM_014937	0	1	1	1	3	-0.684849
hsa-miR-154-5p	MIMAT0000452	MAP1B	4131	NM_005909	1	0	1	1	3	-0.682301
hsa-miR-154-5p	MIMAT0000452	MAP4	4134	XM_005265140	1	1	1	1	4	-0.677761
hsa-miR-154-5p	MIMAT0000452	MAP4	4134	XM_005265160	1	1	0	1	3	-0.677761
hsa-miR-154-5p	MIMAT0000452	MAP4	4134	NM_001134364	1	1	0	1	3	-0.677761
hsa-miR-154-5p	MIMAT0000452	MAP4	4134	NM_002375	1	1	0	1	3	-0.677761
hsa-miR-154-5p	MIMAT0000452	MAP4	4134	XM_005265145	1	1	0	1	3	-0.677761
hsa-miR-154-5p	MIMAT0000452	MAP4	4134	XM_005265151	1	1	0	1	3	-0.677761
hsa-miR-154-5p	MIMAT0000452	COL14A1	7373	NM_021110	1	1	1	1	4	-0.672089
hsa-miR-154-5p	MIMAT0000452	THEMIS	387357	NM_001164685	1	1	1	1	4	-0.671773
hsa-miR-154-5p	MIMAT0000452	THEMIS	387357	XM_005266974	1	1	0	1	3	-0.671773
hsa-miR-154-5p	MIMAT0000452	THEMIS	387357	NM_001164687	1	1	0	1	3	-0.671773
hsa-miR-154-5p	MIMAT0000452	THEMIS	387357	NM_001010923	1	1	0	1	3	-0.671773
hsa-miR-154-5p	MIMAT0000452	SLC16A9	220963	NM_194298	1	1	0	1	3	-0.659713
hsa-miR-154-5p	MIMAT0000452	FAM135B	51059	NM_015912	1	0	1	1	3	-0.656924
hsa-miR-154-5p	MIMAT0000452	ASB5	140458	XM_005262759	1	1	0	1	3	-0.637666
hsa-miR-154-5p	MIMAT0000452	ASB5	140458	XM_005262761	1	1	0	1	3	-0.637666
hsa-miR-154-5p	MIMAT0000452	ASB5	140458	XM_005262760	1	1	0	1	3	-0.637666
hsa-miR-154-5p	MIMAT0000452	ASB5	140458	NM_080874	1	1	0	1	3	-0.637666
hsa-miR-154-5p	MIMAT0000452	UBE2H	7328	NM_003344	1	1	1	1	4	-0.635687
hsa-miR-154-5p	MIMAT0000452	UBE2H	7328	NM_001202498	1	1	0	1	3	-0.635687
hsa-miR-154-5p	MIMAT0000452	UBE2H	7328	NM_182697	1	1	0	1	3	-0.635687
hsa-miR-154-5p	MIMAT0000452	XPO4	64328	NM_022459	0	1	1	1	3	-0.634658
hsa-miR-154-5p	MIMAT0000452	ZC3H12B	340554	XM_005262260	0	1	1	1	3	-0.630929
hsa-miR-154-5p	MIMAT0000452	ADAM22	53616	XM_005250444	1	1	1	1	4	-0.626945
hsa-miR-154-5p	MIMAT0000452	ADAM22	53616	NM_016351	1	1	0	1	3	-0.626945
hsa-miR-154-5p	MIMAT0000452	ADAM22	53616	XM_005250445	1	1	0	1	3	-0.626945
hsa-miR-154-5p	MIMAT0000452	ADAM22	53616	NM_021722	1	1	0	1	3	-0.626945
hsa-miR-154-5p	MIMAT0000452	ADAM22	53616	NM_021723	1	1	0	1	3	-0.626945
hsa-miR-154-5p	MIMAT0000452	MAP4K4	9448	NM_145686	1	1	0	1	3	-0.618048
hsa-miR-154-5p	MIMAT0000452	MAP4K4	9448	NM_145687	1	1	0	1	3	-0.618048
hsa-miR-154-5p	MIMAT0000452	MAP4K4	9448	NM_001242559	1	1	0	1	3	-0.618048
hsa-miR-154-5p	MIMAT0000452	MAP4K4	9448	NM_004834	1	1	0	1	3	-0.618048
hsa-miR-154-5p	MIMAT0000452	MAP4K4	9448	NM_001242560	1	1	0	1	3	-0.618048
hsa-miR-154-5p	MIMAT0000452	CAMK4	814	XM_005272094	1	1	0	1	3	-0.617147
hsa-miR-154-5p	MIMAT0000452	TRAK2	66008	NM_015049	0	1	1	1	3	-0.603618
hsa-miR-154-5p	MIMAT0000452	SHROOM3	57619	NM_020859	0	1	1	1	3	-0.601181
hsa-miR-154-5p	MIMAT0000452	ZNF704	619279	XM_005251279	0	1	1	1	3	-0.597963
hsa-miR-154-5p	MIMAT0000452	TG	7038	XM_005251044	1	1	0	1	3	-0.595633
hsa-miR-154-5p	MIMAT0000452	FLRT2	23768	XM_005267490	1	1	1	1	4	-0.592302
hsa-miR-154-5p	MIMAT0000452	FLRT2	23768	NM_013231	1	1	0	1	3	-0.592302
hsa-miR-154-5p	MIMAT0000452	FLRT2	23768	XM_005267489	1	1	0	1	3	-0.592302
hsa-miR-154-5p	MIMAT0000452	ARHGAP33	115703	XM_005258487	1	0	1	1	3	-0.590665
hsa-miR-154-5p	MIMAT0000452	TMEM236	653567	NM_001098844	0	1	1	1	3	-0.561056
hsa-miR-154-5p	MIMAT0000452	DIXDC1	85458	NM_001037954	0	1	1	1	3	-0.557207
hsa-miR-154-5p	MIMAT0000452	C1orf116	79098	NM_023938	0	1	1	1	3	-0.555486
hsa-miR-154-5p	MIMAT0000452	RBPMS	11030	XM_005273387	1	0	1	1	3	-0.543944
hsa-miR-154-5p	MIMAT0000452	DIO2	1734	NM_000793	1	0	1	1	3	-0.542871
hsa-miR-30d-3p	MIMAT0004551	DCD	117159	NM_053283	1	1	0	1	3	-7.62588
hsa-miR-30d-3p	MIMAT0004551	KPRP	448834	NM_001025231	1	0	1	1	3	-7.46357
hsa-miR-30d-3p	MIMAT0004551	KLK7	5650	NM_005046	1	1	0	1	3	-6.06978
hsa-miR-30d-3p	MIMAT0004551	KLK7	5650	NM_139277	1	1	0	1	3	-6.06978
hsa-miR-30d-3p	MIMAT0004551	KLK7	5650	NM_001243126	1	1	0	1	3	-6.06978
hsa-miR-30d-3p	MIMAT0004551	KLK7	5650	NM_001207053	1	1	0	1	3	-6.06978
hsa-miR-30d-3p	MIMAT0004551	CDSN	1041	NM_001264	1	1	1	1	4	-5.94543
hsa-miR-30d-3p	MIMAT0004551	NCCRP1	342897	NM_001001414	0	1	1	1	3	-5.38698
hsa-miR-30d-3p	MIMAT0004551	HES2	54626	XM_005263478	1	1	1	1	4	-3.87051
hsa-miR-30d-3p	MIMAT0004551	HES2	54626	NM_019089	1	1	0	1	3	-3.87051
hsa-miR-30d-3p	MIMAT0004551	DSC3	1825	NM_024423	1	1	1	1	4	-3.61784
hsa-miR-30d-3p	MIMAT0004551	DSC3	1825	NM_001941	1	1	0	1	3	-3.61784
hsa-miR-30d-3p	MIMAT0004551	SLITRK4	139065	NM_001184749	0	1	1	1	3	-3.60399
hsa-miR-30d-3p	MIMAT0004551	GJB6	10804	NM_001110219	1	1	0	1	3	-3.52994
hsa-miR-30d-3p	MIMAT0004551	GJB6	10804	NM_001110221	1	1	0	1	3	-3.52994
hsa-miR-30d-3p	MIMAT0004551	GJB6	10804	NM_001110220	1	1	0	1	3	-3.52994
hsa-miR-30d-3p	MIMAT0004551	GJB6	10804	NM_006783	1	1	0	1	3	-3.52994
hsa-miR-30d-3p	MIMAT0004551	FABP7	2173	XM_005266858	1	1	1	1	4	-3.5143
hsa-miR-30d-3p	MIMAT0004551	ANXA8	653145	NM_001271702	0	1	1	1	3	-3.45278
hsa-miR-30d-3p	MIMAT0004551	FUT9	10690	NM_006581	1	1	0	1	3	-3.42279
hsa-miR-30d-3p	MIMAT0004551	FAT3	120114	XM_005273759	1	1	1	1	4	-3.0289
hsa-miR-30d-3p	MIMAT0004551	FAT3	120114	NM_001008781	1	1	0	1	3	-3.0289
hsa-miR-30d-3p	MIMAT0004551	A1CF	29974	NM_001198819	1	1	0	1	3	-2.85719
hsa-miR-30d-3p	MIMAT0004551	A1CF	29974	XM_005269720	1	1	0	1	3	-2.85719
hsa-miR-30d-3p	MIMAT0004551	A1CF	29974	NM_014576	1	1	0	1	3	-2.85719
hsa-miR-30d-3p	MIMAT0004551	A1CF	29974	NM_138932	1	1	0	1	3	-2.85719
hsa-miR-30d-3p	MIMAT0004551	A1CF	29974	XM_005269719	1	1	0	1	3	-2.85719
hsa-miR-30d-3p	MIMAT0004551	A1CF	29974	XM_005269718	1	1	0	1	3	-2.85719
hsa-miR-30d-3p	MIMAT0004551	A1CF	29974	NM_001198818	1	1	0	1	3	-2.85719
hsa-miR-30d-3p	MIMAT0004551	A1CF	29974	NM_138933	1	1	0	1	3	-2.85719
hsa-miR-30d-3p	MIMAT0004551	A1CF	29974	NM_001198820	1	1	0	1	3	-2.85719
hsa-miR-30d-3p	MIMAT0004551	APOBEC3A	200315	XM_005261386	0	1	1	1	3	-2.83072
hsa-miR-30d-3p	MIMAT0004551	ROS1	6098	NM_002944	1	1	1	1	4	-2.72368
hsa-miR-30d-3p	MIMAT0004551	KCNC2	3747	NM_001260497	1	1	0	1	3	-2.61088
hsa-miR-30d-3p	MIMAT0004551	KCNC2	3747	NM_001260499	1	1	0	1	3	-2.61088
hsa-miR-30d-3p	MIMAT0004551	KCNC2	3747	XM_005268854	1	1	0	1	3	-2.61088
hsa-miR-30d-3p	MIMAT0004551	KCNC2	3747	NM_139137	1	1	0	1	3	-2.61088
hsa-miR-30d-3p	MIMAT0004551	IL22RA2	116379	NM_052962	0	1	1	1	3	-2.57368
hsa-miR-30d-3p	MIMAT0004551	SLC6A3	6531	NM_001044	1	1	1	1	4	-2.51062
hsa-miR-30d-3p	MIMAT0004551	SHISA2	387914	NM_001007538	1	1	1	1	4	-2.48121
hsa-miR-30d-3p	MIMAT0004551	XKR5	389610	NM_207411	1	1	0	1	3	-2.47704
hsa-miR-30d-3p	MIMAT0004551	CLVS2	134829	NM_001010852	1	1	0	1	3	-2.44301
hsa-miR-30d-3p	MIMAT0004551	DMRT1	1761	NM_021951	1	1	0	1	3	-2.33863
hsa-miR-30d-3p	MIMAT0004551	HMGA2	8091	NM_003483	0	1	1	1	3	-2.25653
hsa-miR-30d-3p	MIMAT0004551	CHRM3	1131	XM_005273031	1	1	0	1	3	-2.23017
hsa-miR-30d-3p	MIMAT0004551	CHRM3	1131	XM_005273034	1	1	0	1	3	-2.23017
hsa-miR-30d-3p	MIMAT0004551	CHRM3	1131	XM_005273035	1	1	0	1	3	-2.23017
hsa-miR-30d-3p	MIMAT0004551	CHRM3	1131	XM_005273033	1	1	0	1	3	-2.23017
hsa-miR-30d-3p	MIMAT0004551	CHRM3	1131	XM_005273032	1	1	0	1	3	-2.23017
hsa-miR-30d-3p	MIMAT0004551	MAP3K7CL	56911	XM_005261011	1	1	0	1	3	-2.08724
hsa-miR-30d-3p	MIMAT0004551	BDNF	627	NM_170735	1	1	1	1	4	-2.04459
hsa-miR-30d-3p	MIMAT0004551	BDNF	627	NM_001143808	1	1	0	1	3	-2.04459
hsa-miR-30d-3p	MIMAT0004551	BDNF	627	NM_001143809	1	1	0	1	3	-2.04459
hsa-miR-30d-3p	MIMAT0004551	BDNF	627	NM_001143805	1	1	0	1	3	-2.04459
hsa-miR-30d-3p	MIMAT0004551	BDNF	627	NM_001143812	1	1	0	1	3	-2.04459
hsa-miR-30d-3p	MIMAT0004551	BDNF	627	NM_001143807	1	1	0	1	3	-2.04459
hsa-miR-30d-3p	MIMAT0004551	BDNF	627	NM_170734	1	1	0	1	3	-2.04459
hsa-miR-30d-3p	MIMAT0004551	BDNF	627	NM_001143813	1	1	0	1	3	-2.04459
hsa-miR-30d-3p	MIMAT0004551	BDNF	627	NM_001709	1	1	0	1	3	-2.04459
hsa-miR-30d-3p	MIMAT0004551	BDNF	627	NM_001143806	1	1	0	1	3	-2.04459
hsa-miR-30d-3p	MIMAT0004551	BDNF	627	NM_001143810	1	1	0	1	3	-2.04459
hsa-miR-30d-3p	MIMAT0004551	BDNF	627	NM_001143814	1	1	0	1	3	-2.04459
hsa-miR-30d-3p	MIMAT0004551	BDNF	627	NM_170732	1	1	0	1	3	-2.04459
hsa-miR-30d-3p	MIMAT0004551	BDNF	627	NM_001143811	1	1	0	1	3	-2.04459
hsa-miR-30d-3p	MIMAT0004551	BDNF	627	NM_170731	1	1	0	1	3	-2.04459
hsa-miR-30d-3p	MIMAT0004551	BDNF	627	XM_005253060	1	1	0	1	3	-2.04459
hsa-miR-30d-3p	MIMAT0004551	BDNF	627	NM_001143816	1	1	0	1	3	-2.04459
hsa-miR-30d-3p	MIMAT0004551	TMEM45B	120224	NM_138788	1	1	1	1	4	-2.04429
hsa-miR-30d-3p	MIMAT0004551	DLGAP1	9229	XM_005258171	1	1	0	1	3	-1.96601
hsa-miR-30d-3p	MIMAT0004551	DLGAP1	9229	XM_005258176	1	1	0	1	3	-1.96601
hsa-miR-30d-3p	MIMAT0004551	DLGAP1	9229	NM_001242762	1	1	0	1	3	-1.96601
hsa-miR-30d-3p	MIMAT0004551	DLGAP1	9229	NM_001242764	1	1	0	1	3	-1.96601
hsa-miR-30d-3p	MIMAT0004551	DLGAP1	9229	NM_001003809	1	1	0	1	3	-1.96601
hsa-miR-30d-3p	MIMAT0004551	DLGAP1	9229	NM_001242766	1	1	0	1	3	-1.96601
hsa-miR-30d-3p	MIMAT0004551	DLGAP1	9229	XM_005258175	1	1	0	1	3	-1.96601
hsa-miR-30d-3p	MIMAT0004551	DLGAP1	9229	NM_001242763	1	1	0	1	3	-1.96601
hsa-miR-30d-3p	MIMAT0004551	DLGAP1	9229	XM_005258173	1	1	0	1	3	-1.96601
hsa-miR-30d-3p	MIMAT0004551	DLGAP1	9229	XM_005258174	1	1	0	1	3	-1.96601
hsa-miR-30d-3p	MIMAT0004551	DLGAP1	9229	NM_004746	1	1	0	1	3	-1.96601
hsa-miR-30d-3p	MIMAT0004551	DLGAP1	9229	XM_005258172	1	1	0	1	3	-1.96601
hsa-miR-30d-3p	MIMAT0004551	UNC80	285175	XM_005246476	0	1	1	1	3	-1.93564
hsa-miR-30d-3p	MIMAT0004551	AQP9	366	NM_020980	1	1	1	1	4	-1.91507
hsa-miR-30d-3p	MIMAT0004551	AQP9	366	XM_005254347	1	1	0	1	3	-1.91507
hsa-miR-30d-3p	MIMAT0004551	NRXN3	9369	XM_005268218	1	1	0	1	3	-1.88597
hsa-miR-30d-3p	MIMAT0004551	NRXN3	9369	NM_138970	1	1	0	1	3	-1.88597
hsa-miR-30d-3p	MIMAT0004551	NRXN3	9369	NM_001105250	1	1	0	1	3	-1.88597
hsa-miR-30d-3p	MIMAT0004551	NRXN3	9369	NM_001272020	1	1	0	1	3	-1.88597
hsa-miR-30d-3p	MIMAT0004551	NRXN3	9369	NM_004796	1	1	0	1	3	-1.88597
hsa-miR-30d-3p	MIMAT0004551	GNG4	2786	NM_001098722	1	1	0	1	3	-1.81259
hsa-miR-30d-3p	MIMAT0004551	GNG4	2786	NM_004485	1	1	0	1	3	-1.81259
hsa-miR-30d-3p	MIMAT0004551	GNG4	2786	NM_001098721	1	1	0	1	3	-1.81259
hsa-miR-30d-3p	MIMAT0004551	PTPRR	5801	NM_002849	1	1	1	1	4	-1.80687
hsa-miR-30d-3p	MIMAT0004551	PTPRR	5801	NM_001207016	1	1	0	1	3	-1.80687
hsa-miR-30d-3p	MIMAT0004551	PTPRR	5801	NM_130846	1	1	0	1	3	-1.80687
hsa-miR-30d-3p	MIMAT0004551	PTPRR	5801	NM_001207015	1	1	0	1	3	-1.80687
hsa-miR-30d-3p	MIMAT0004551	DCX	1641	NM_000555	1	1	1	1	4	-1.7387
hsa-miR-30d-3p	MIMAT0004551	DCX	1641	NM_001195553	1	1	0	1	3	-1.7387
hsa-miR-30d-3p	MIMAT0004551	DCX	1641	NM_178153	1	1	0	1	3	-1.7387
hsa-miR-30d-3p	MIMAT0004551	DCX	1641	NM_178152	1	1	0	1	3	-1.7387
hsa-miR-30d-3p	MIMAT0004551	DCX	1641	NM_178151	1	1	0	1	3	-1.7387
hsa-miR-30d-3p	MIMAT0004551	PHLDA1	22822	NM_007350	1	1	0	1	3	-1.73128
hsa-miR-30d-3p	MIMAT0004551	RASEF	158158	XM_005251731	1	1	0	1	3	-1.72868
hsa-miR-30d-3p	MIMAT0004551	RASEF	158158	XM_005251730	1	1	0	1	3	-1.72868
hsa-miR-30d-3p	MIMAT0004551	RASEF	158158	NM_152573	1	1	0	1	3	-1.72868
hsa-miR-30d-3p	MIMAT0004551	ZNF750	79755	NM_024702	0	1	1	1	3	-1.69749
hsa-miR-30d-3p	MIMAT0004551	SLC1A7	6512	XM_005271133	1	0	1	1	3	-1.67319
hsa-miR-30d-3p	MIMAT0004551	GPR88	54112	NM_022049	0	1	1	1	3	-1.63892
hsa-miR-30d-3p	MIMAT0004551	PLCE1	51196	NM_016341	0	1	1	1	3	-1.62849
hsa-miR-30d-3p	MIMAT0004551	C14orf132	56967	NM_001252507	1	1	0	1	3	-1.59532
hsa-miR-30d-3p	MIMAT0004551	TMEM30B	161291	NM_001017970	0	1	1	1	3	-1.57709
hsa-miR-30d-3p	MIMAT0004551	SLCO1A2	6579	NM_134431	1	1	1	1	4	-1.55935
hsa-miR-30d-3p	MIMAT0004551	SLCO1A2	6579	XM_005253474	1	1	0	1	3	-1.55935
hsa-miR-30d-3p	MIMAT0004551	SLCO1A2	6579	XM_005253475	1	1	0	1	3	-1.55935
hsa-miR-30d-3p	MIMAT0004551	SLCO1A2	6579	NM_021094	1	1	0	1	3	-1.55935
hsa-miR-30d-3p	MIMAT0004551	SLCO1A2	6579	XM_005253476	1	1	0	1	3	-1.55935
hsa-miR-30d-3p	MIMAT0004551	TPM3	7170	NM_152263	1	1	1	1	4	-1.54996
hsa-miR-30d-3p	MIMAT0004551	TPM3	7170	NM_001278191	1	1	0	1	3	-1.54996
hsa-miR-30d-3p	MIMAT0004551	TPM3	7170	NM_001278188	1	1	0	1	3	-1.54996
hsa-miR-30d-3p	MIMAT0004551	TPM3	7170	NM_001278190	1	1	0	1	3	-1.54996
hsa-miR-30d-3p	MIMAT0004551	TPM3	7170	NM_001043351	1	1	0	1	3	-1.54996
hsa-miR-30d-3p	MIMAT0004551	TPM3	7170	NM_153649	1	1	0	1	3	-1.54996
hsa-miR-30d-3p	MIMAT0004551	TPM3	7170	NM_001278189	1	1	0	1	3	-1.54996
hsa-miR-30d-3p	MIMAT0004551	TPM3	7170	NM_001043352	1	1	0	1	3	-1.54996
hsa-miR-30d-3p	MIMAT0004551	TPM3	7170	NM_001043353	1	1	0	1	3	-1.54996
hsa-miR-30d-3p	MIMAT0004551	RGS7	6000	NM_002924	1	1	1	1	4	-1.5467
hsa-miR-30d-3p	MIMAT0004551	RGS7	6000	XM_005273221	1	1	0	1	3	-1.5467
hsa-miR-30d-3p	MIMAT0004551	RGS7	6000	XM_005273222	1	1	0	1	3	-1.5467
hsa-miR-30d-3p	MIMAT0004551	RGS7	6000	XM_005273218	1	1	0	1	3	-1.5467
hsa-miR-30d-3p	MIMAT0004551	MID1	4281	NM_000381	1	1	1	1	4	-1.50452
hsa-miR-30d-3p	MIMAT0004551	MID1	4281	NM_001193281	1	1	0	1	3	-1.50452
hsa-miR-30d-3p	MIMAT0004551	MID1	4281	XM_005274537	1	1	0	1	3	-1.50452
hsa-miR-30d-3p	MIMAT0004551	MID1	4281	XM_005274536	1	1	0	1	3	-1.50452
hsa-miR-30d-3p	MIMAT0004551	MID1	4281	NM_001193277	1	1	0	1	3	-1.50452
hsa-miR-30d-3p	MIMAT0004551	MID1	4281	NM_033290	1	1	0	1	3	-1.50452
hsa-miR-30d-3p	MIMAT0004551	MID1	4281	NM_033289	1	1	0	1	3	-1.50452
hsa-miR-30d-3p	MIMAT0004551	MID1	4281	NM_001098624	1	1	0	1	3	-1.50452
hsa-miR-30d-3p	MIMAT0004551	HS3ST5	222537	XM_005266862	1	1	1	1	4	-1.48067
hsa-miR-30d-3p	MIMAT0004551	HS3ST5	222537	NM_153612	1	1	0	1	3	-1.48067
hsa-miR-30d-3p	MIMAT0004551	NPFFR2	10886	NM_004885	1	1	0	1	3	-1.47358
hsa-miR-30d-3p	MIMAT0004551	NPFFR2	10886	NM_053036	1	1	0	1	3	-1.47358
hsa-miR-30d-3p	MIMAT0004551	NPFFR2	10886	NM_001144756	1	1	0	1	3	-1.47358
hsa-miR-30d-3p	MIMAT0004551	SLC17A8	246213	NM_139319	1	1	1	1	4	-1.46239
hsa-miR-30d-3p	MIMAT0004551	SLC17A8	246213	NM_001145288	1	1	0	1	3	-1.46239
hsa-miR-30d-3p	MIMAT0004551	ILDR2	387597	NM_199351	1	1	0	1	3	-1.41065
hsa-miR-30d-3p	MIMAT0004551	ERC2	26059	XM_005265036	0	1	1	1	3	-1.37834
hsa-miR-30d-3p	MIMAT0004551	RGS20	8601	NM_170587	1	1	0	1	3	-1.34966
hsa-miR-30d-3p	MIMAT0004551	RGS20	8601	XM_005251323	1	1	0	1	3	-1.34966
hsa-miR-30d-3p	MIMAT0004551	RGS20	8601	NM_003702	1	1	0	1	3	-1.34966
hsa-miR-30d-3p	MIMAT0004551	MED12L	116931	NM_053002	1	1	1	1	4	-1.33941
hsa-miR-30d-3p	MIMAT0004551	MED12L	116931	XM_005247096	1	1	0	1	3	-1.33941
hsa-miR-30d-3p	MIMAT0004551	KCNK10	54207	NM_138317	1	1	0	1	3	-1.32675
hsa-miR-30d-3p	MIMAT0004551	KCNK10	54207	NM_138318	1	1	0	1	3	-1.32675
hsa-miR-30d-3p	MIMAT0004551	KCNK10	54207	NM_021161	1	1	0	1	3	-1.32675
hsa-miR-30d-3p	MIMAT0004551	LIX1	167410	NM_153234	1	1	1	1	4	-1.31293
hsa-miR-30d-3p	MIMAT0004551	GRIA4	2893	NM_001077243	0	1	1	1	3	-1.29366
hsa-miR-30d-3p	MIMAT0004551	GRIA4	2893	NM_001112812	1	1	0	1	3	-1.29366
hsa-miR-30d-3p	MIMAT0004551	GRIA4	2893	NM_001077244	1	1	0	1	3	-1.29366
hsa-miR-30d-3p	MIMAT0004551	RIMBP2	23504	NM_015347	1	1	1	1	4	-1.29144
hsa-miR-30d-3p	MIMAT0004551	RIMBP2	23504	XM_005253562	1	1	0	1	3	-1.29144
hsa-miR-30d-3p	MIMAT0004551	RIMBP2	23504	XM_005253560	1	1	0	1	3	-1.29144
hsa-miR-30d-3p	MIMAT0004551	MYO5B	4645	NM_001080467	1	0	1	1	3	-1.27385
hsa-miR-30d-3p	MIMAT0004551	KLK10	5655	NM_002776	1	1	0	1	3	-1.24669
hsa-miR-30d-3p	MIMAT0004551	KLK10	5655	XM_005259062	1	1	0	1	3	-1.24669
hsa-miR-30d-3p	MIMAT0004551	KLK10	5655	NM_145888	1	1	0	1	3	-1.24669
hsa-miR-30d-3p	MIMAT0004551	KLK10	5655	NM_001077500	1	1	0	1	3	-1.24669
hsa-miR-30d-3p	MIMAT0004551	KLK10	5655	XM_005259061	1	1	0	1	3	-1.24669
hsa-miR-30d-3p	MIMAT0004551	ID4	3400	XM_005249076	1	1	0	1	3	-1.22758
hsa-miR-30d-3p	MIMAT0004551	ID4	3400	NM_001546	1	1	0	1	3	-1.22758
hsa-miR-30d-3p	MIMAT0004551	SRD5A2	6716	NM_000348	1	1	0	1	3	-1.21901
hsa-miR-30d-3p	MIMAT0004551	ST8SIA2	8128	NM_006011	1	0	1	1	3	-1.2178
hsa-miR-30d-3p	MIMAT0004551	GPR176	11245	NM_007223	0	1	1	1	3	-1.21678
hsa-miR-30d-3p	MIMAT0004551	COL24A1	255631	NM_152890	1	1	1	1	4	-1.21638
hsa-miR-30d-3p	MIMAT0004551	AEBP1	165	NM_001129	1	1	0	1	3	-1.21465
hsa-miR-30d-3p	MIMAT0004551	GPR143	4935	NM_000273	1	1	1	1	4	-1.19546
hsa-miR-30d-3p	MIMAT0004551	PODNL1	79883	NM_024825	1	1	0	1	3	-1.18914
hsa-miR-30d-3p	MIMAT0004551	PODNL1	79883	NM_001146255	1	1	0	1	3	-1.18914
hsa-miR-30d-3p	MIMAT0004551	PODNL1	79883	NM_001146254	1	1	0	1	3	-1.18914
hsa-miR-30d-3p	MIMAT0004551	ECT2L	345930	NM_001077706	1	1	0	1	3	-1.18703
hsa-miR-30d-3p	MIMAT0004551	ECT2L	345930	NM_001195037	1	1	0	1	3	-1.18703
hsa-miR-30d-3p	MIMAT0004551	NR5A2	2494	XM_005245061	0	1	1	1	3	-1.18181
hsa-miR-30d-3p	MIMAT0004551	SHANK2	22941	NM_012309	1	1	1	1	4	-1.1748
hsa-miR-30d-3p	MIMAT0004551	SHANK2	22941	NM_133266	1	1	0	1	3	-1.1748
hsa-miR-30d-3p	MIMAT0004551	SHANK2	22941	XM_005277932	1	1	0	1	3	-1.1748
hsa-miR-30d-3p	MIMAT0004551	SHANK2	22941	XM_005277931	1	1	0	1	3	-1.1748
hsa-miR-30d-3p	MIMAT0004551	SHANK2	22941	XM_005277930	1	1	0	1	3	-1.1748
hsa-miR-30d-3p	MIMAT0004551	STAT4	6775	NM_003151	1	1	0	1	3	-1.17142
hsa-miR-30d-3p	MIMAT0004551	STAT4	6775	XM_005246817	1	1	0	1	3	-1.17142
hsa-miR-30d-3p	MIMAT0004551	STAT4	6775	NM_001243835	1	1	0	1	3	-1.17142
hsa-miR-30d-3p	MIMAT0004551	NCR3LG1	374383	NM_001202439	1	0	1	1	3	-1.1594
hsa-miR-30d-3p	MIMAT0004551	BOLL	66037	NM_033030	1	1	0	1	3	-1.14699
hsa-miR-30d-3p	MIMAT0004551	BOLL	66037	NM_197970	1	1	0	1	3	-1.14699
hsa-miR-30d-3p	MIMAT0004551	FRY	10129	XM_005266207	1	1	1	1	4	-1.10854
hsa-miR-30d-3p	MIMAT0004551	FRY	10129	NM_023037	1	1	0	1	3	-1.10854
hsa-miR-30d-3p	MIMAT0004551	FRY	10129	XM_005266209	1	1	0	1	3	-1.10854
hsa-miR-30d-3p	MIMAT0004551	FRY	10129	XM_005266208	1	1	0	1	3	-1.10854
hsa-miR-30d-3p	MIMAT0004551	PCDH17	27253	XM_005266358	0	1	1	1	3	-1.10521
hsa-miR-30d-3p	MIMAT0004551	PCDH17	27253	NM_001040429	1	1	0	1	3	-1.10521
hsa-miR-30d-3p	MIMAT0004551	DKK2	27123	NM_014421	0	1	1	1	3	-1.10096
hsa-miR-30d-3p	MIMAT0004551	GADL1	339896	NM_207359	1	1	0	1	3	-1.07386
hsa-miR-30d-3p	MIMAT0004551	GPR173	54328	NM_018969	0	1	1	1	3	-1.06469
hsa-miR-30d-3p	MIMAT0004551	SAMD5	389432	NM_001030060	1	0	1	1	3	-1.06183
hsa-miR-30d-3p	MIMAT0004551	MYBL1	4603	NM_001080416	1	1	0	1	3	-1.00626
hsa-miR-30d-3p	MIMAT0004551	MYBL1	4603	NM_001144755	1	1	0	1	3	-1.00626
hsa-miR-30d-3p	MIMAT0004551	MYBL1	4603	XM_005251251	1	1	0	1	3	-1.00626
hsa-miR-30d-3p	MIMAT0004551	ANKRD22	118932	NM_144590	1	1	0	1	3	-0.998125
hsa-miR-30d-3p	MIMAT0004551	PAFAH2	5051	XM_005245874	1	1	1	1	4	-0.992062
hsa-miR-30d-3p	MIMAT0004551	PAFAH2	5051	NM_000437	1	1	0	1	3	-0.992062
hsa-miR-30d-3p	MIMAT0004551	CYP26B1	56603	NM_019885	1	0	1	1	3	-0.991939
hsa-miR-30d-3p	MIMAT0004551	PRUNE2	158471	XM_005251745	1	1	1	1	4	-0.990112
hsa-miR-30d-3p	MIMAT0004551	PRUNE2	158471	NM_015225	1	1	0	1	3	-0.990112
hsa-miR-30d-3p	MIMAT0004551	PRUNE2	158471	XM_005251754	1	1	0	1	3	-0.990112
hsa-miR-30d-3p	MIMAT0004551	PRUNE2	158471	XM_005251753	1	1	0	1	3	-0.990112
hsa-miR-30d-3p	MIMAT0004551	PRUNE2	158471	XM_005251752	1	1	0	1	3	-0.990112
hsa-miR-30d-3p	MIMAT0004551	PRUNE2	158471	XM_005251751	1	1	0	1	3	-0.990112
hsa-miR-30d-3p	MIMAT0004551	PRUNE2	158471	XM_005251750	1	1	0	1	3	-0.990112
hsa-miR-30d-3p	MIMAT0004551	PRUNE2	158471	XM_005251749	1	1	0	1	3	-0.990112
hsa-miR-30d-3p	MIMAT0004551	PRUNE2	158471	XM_005251748	1	1	0	1	3	-0.990112
hsa-miR-30d-3p	MIMAT0004551	PRUNE2	158471	XM_005251746	1	1	0	1	3	-0.990112
hsa-miR-30d-3p	MIMAT0004551	PRUNE2	158471	XM_005251747	1	1	0	1	3	-0.990112
hsa-miR-30d-3p	MIMAT0004551	ANKRD33B	651746	NM_001164440	1	1	0	1	3	-0.982973
hsa-miR-30d-3p	MIMAT0004551	RXFP1	59350	NM_001253732	1	0	1	1	3	-0.964436
hsa-miR-30d-3p	MIMAT0004551	IRX2	153572	NM_033267	1	1	1	1	4	-0.964219
hsa-miR-30d-3p	MIMAT0004551	ASIC4	55515	NM_182847	1	1	0	1	3	-0.963146
hsa-miR-30d-3p	MIMAT0004551	ASIC4	55515	XM_005246671	1	1	0	1	3	-0.963146
hsa-miR-30d-3p	MIMAT0004551	NPR3	4883	NM_001204375	1	1	1	1	4	-0.960555
hsa-miR-30d-3p	MIMAT0004551	NPR3	4883	XM_005248309	1	1	0	1	3	-0.960555
hsa-miR-30d-3p	MIMAT0004551	NPR3	4883	NM_001204376	1	1	0	1	3	-0.960555
hsa-miR-30d-3p	MIMAT0004551	NPR3	4883	NM_000908	1	1	0	1	3	-0.960555
hsa-miR-30d-3p	MIMAT0004551	FAM169B	283777	NM_182562	0	1	1	1	3	-0.945945
hsa-miR-30d-3p	MIMAT0004551	SH3GL3	6457	NM_003027	1	1	0	1	3	-0.945418
hsa-miR-30d-3p	MIMAT0004551	BCL11B	64919	NM_138576	0	1	1	1	3	-0.93927
hsa-miR-30d-3p	MIMAT0004551	GRIP2	80852	NM_001080423	1	1	0	1	3	-0.930965
hsa-miR-30d-3p	MIMAT0004551	TMC7	79905	NM_001160364	0	1	1	1	3	-0.928605
hsa-miR-30d-3p	MIMAT0004551	SCN8A	6334	NM_014191	1	1	0	1	3	-0.924639
hsa-miR-30d-3p	MIMAT0004551	SCN8A	6334	XM_005269075	1	1	0	1	3	-0.924639
hsa-miR-30d-3p	MIMAT0004551	SCN8A	6334	NM_001177984	1	1	0	1	3	-0.924639
hsa-miR-30d-3p	MIMAT0004551	CDH6	1004	NM_004932	1	1	1	1	4	-0.921464
hsa-miR-30d-3p	MIMAT0004551	CLVS1	157807	XM_005251175	0	1	1	1	3	-0.914124
hsa-miR-30d-3p	MIMAT0004551	CRISPLD1	83690	NM_031461	1	1	1	1	4	-0.910055
hsa-miR-30d-3p	MIMAT0004551	CRISPLD1	83690	XM_005251315	1	1	0	1	3	-0.910055
hsa-miR-30d-3p	MIMAT0004551	SLC26A4	5172	NM_000441	1	1	1	1	4	-0.899956
hsa-miR-30d-3p	MIMAT0004551	THSD7B	80731	XM_005263802	0	1	1	1	3	-0.898827
hsa-miR-30d-3p	MIMAT0004551	SYTL2	54843	XM_005274057	0	1	1	1	3	-0.893908
hsa-miR-30d-3p	MIMAT0004551	PLAC8	51316	NM_001130716	0	1	1	1	3	-0.893474
hsa-miR-30d-3p	MIMAT0004551	AJUBA	84962	NM_032876	0	1	1	1	3	-0.873548
hsa-miR-30d-3p	MIMAT0004551	TMEM74	157753	XM_005250805	1	1	0	1	3	-0.871287
hsa-miR-30d-3p	MIMAT0004551	RUNX2	860	NM_001024630	0	1	1	1	3	-0.869127
hsa-miR-30d-3p	MIMAT0004551	YPEL2	388403	NM_001005404	1	1	1	1	4	-0.859993
hsa-miR-30d-3p	MIMAT0004551	KIAA0319	9856	NM_001168374	1	0	1	1	3	-0.853871
hsa-miR-30d-3p	MIMAT0004551	KCNN3	3782	NM_001204087	1	1	0	1	3	-0.853186
hsa-miR-30d-3p	MIMAT0004551	KCNN3	3782	NM_170782	1	1	0	1	3	-0.853186
hsa-miR-30d-3p	MIMAT0004551	KCNN3	3782	NM_002249	1	1	0	1	3	-0.853186
hsa-miR-30d-3p	MIMAT0004551	RSPO2	340419	NM_178565	0	1	1	1	3	-0.851995
hsa-miR-30d-3p	MIMAT0004551	FAM107B	83641	NM_031453	1	1	0	1	3	-0.845215
hsa-miR-30d-3p	MIMAT0004551	FAM107B	83641	XM_005252625	1	1	0	1	3	-0.845215
hsa-miR-30d-3p	MIMAT0004551	FAM107B	83641	XM_005252616	1	1	0	1	3	-0.845215
hsa-miR-30d-3p	MIMAT0004551	FAM107B	83641	XM_005252617	1	1	0	1	3	-0.845215
hsa-miR-30d-3p	MIMAT0004551	FAM107B	83641	XM_005252618	1	1	0	1	3	-0.845215
hsa-miR-30d-3p	MIMAT0004551	FAM107B	83641	XM_005252622	1	1	0	1	3	-0.845215
hsa-miR-30d-3p	MIMAT0004551	FAM107B	83641	XM_005252615	1	1	0	1	3	-0.845215
hsa-miR-30d-3p	MIMAT0004551	GPR137C	283554	XM_005267542	0	1	1	1	3	-0.839981
hsa-miR-30d-3p	MIMAT0004551	DOK6	220164	NM_152721	1	1	1	1	4	-0.838873
hsa-miR-30d-3p	MIMAT0004551	PTPRT	11122	NM_133170	0	1	1	1	3	-0.838773
hsa-miR-30d-3p	MIMAT0004551	CALN1	83698	NM_001017440	1	1	1	1	4	-0.834976
hsa-miR-30d-3p	MIMAT0004551	CALN1	83698	XM_005250620	1	1	0	1	3	-0.834976
hsa-miR-30d-3p	MIMAT0004551	CALN1	83698	NM_031468	1	1	0	1	3	-0.834976
hsa-miR-30d-3p	MIMAT0004551	ETV1	2115	NM_004956	0	1	1	1	3	-0.824187
hsa-miR-30d-3p	MIMAT0004551	CHSY3	337876	NM_175856	0	1	1	1	3	-0.823609
hsa-miR-30d-3p	MIMAT0004551	HTR4	3360	XM_005268444	0	1	1	1	3	-0.821909
hsa-miR-30d-3p	MIMAT0004551	EPHA5	2044	NM_004439	1	0	1	1	3	-0.818912
hsa-miR-30d-3p	MIMAT0004551	COL19A1	1310	NM_001858	1	1	0	1	3	-0.817521
hsa-miR-30d-3p	MIMAT0004551	RHOBTB1	9886	NM_001242359	0	1	1	1	3	-0.81308
hsa-miR-30d-3p	MIMAT0004551	FSTL4	23105	NM_015082	1	1	0	1	3	-0.806067
hsa-miR-30d-3p	MIMAT0004551	SOX7	83595	NM_031439	1	1	1	1	4	-0.7985
hsa-miR-30d-3p	MIMAT0004551	SORT1	6272	NM_001205228	1	1	0	1	3	-0.79288
hsa-miR-30d-3p	MIMAT0004551	SORT1	6272	NM_002959	1	1	0	1	3	-0.79288
hsa-miR-30d-3p	MIMAT0004551	SORT1	6272	XM_005271102	1	0	1	1	3	-0.79288
hsa-miR-30d-3p	MIMAT0004551	SAMD12	401474	NM_001101676	1	1	0	1	3	-0.792754
hsa-miR-30d-3p	MIMAT0004551	GRM5	2915	XM_005273956	1	1	1	1	4	-0.783085
hsa-miR-30d-3p	MIMAT0004551	GRM5	2915	NM_001143831	1	1	0	1	3	-0.783085
hsa-miR-30d-3p	MIMAT0004551	GRM5	2915	NM_000842	1	1	0	1	3	-0.783085
hsa-miR-30d-3p	MIMAT0004551	GRM5	2915	XM_005273957	1	1	0	1	3	-0.783085
hsa-miR-30d-3p	MIMAT0004551	KLHL4	56062	NM_019117	1	1	1	1	4	-0.779537
hsa-miR-30d-3p	MIMAT0004551	KLHL4	56062	NM_057162	1	1	0	1	3	-0.779537
hsa-miR-30d-3p	MIMAT0004551	TNFAIP8L1	126282	NM_001167942	0	1	1	1	3	-0.77161
hsa-miR-30d-3p	MIMAT0004551	MBOAT2	129642	NM_138799	1	1	0	1	3	-0.771268
hsa-miR-30d-3p	MIMAT0004551	SV2B	9899	NM_014848	1	1	1	1	4	-0.752218
hsa-miR-30d-3p	MIMAT0004551	SV2B	9899	XM_005254998	1	1	0	1	3	-0.752218
hsa-miR-30d-3p	MIMAT0004551	SV2B	9899	XM_005254997	1	1	0	1	3	-0.752218
hsa-miR-30d-3p	MIMAT0004551	SV2B	9899	NM_001167580	1	1	0	1	3	-0.752218
hsa-miR-30d-3p	MIMAT0004551	SELL	6402	NM_000655	1	1	0	1	3	-0.728428
hsa-miR-30d-3p	MIMAT0004551	NREP	9315	NM_001142483	1	0	1	1	3	-0.7262
hsa-miR-30d-3p	MIMAT0004551	ELAVL4	1996	XM_005270581	1	1	1	1	4	-0.69853
hsa-miR-30d-3p	MIMAT0004551	SETBP1	26040	XM_005258243	1	1	1	1	4	-0.697096
hsa-miR-30d-3p	MIMAT0004551	SETBP1	26040	NM_015559	1	1	0	1	3	-0.697096
hsa-miR-30d-3p	MIMAT0004551	SETBP1	26040	XM_005258244	1	1	0	1	3	-0.697096
hsa-miR-30d-3p	MIMAT0004551	TANC2	26115	XM_005257201	1	1	1	1	4	-0.694987
hsa-miR-30d-3p	MIMAT0004551	TANC2	26115	XM_005257206	1	1	0	1	3	-0.694987
hsa-miR-30d-3p	MIMAT0004551	TANC2	26115	XM_005257204	1	1	0	1	3	-0.694987
hsa-miR-30d-3p	MIMAT0004551	TANC2	26115	NM_025185	1	1	0	1	3	-0.694987
hsa-miR-30d-3p	MIMAT0004551	TANC2	26115	XM_005257202	1	1	0	1	3	-0.694987
hsa-miR-30d-3p	MIMAT0004551	TANC2	26115	XM_005257203	1	1	0	1	3	-0.694987
hsa-miR-30d-3p	MIMAT0004551	RCOR2	283248	NM_173587	0	1	1	1	3	-0.693454
hsa-miR-30d-3p	MIMAT0004551	FAM155A	728215	NM_001080396	1	1	0	1	3	-0.684036
hsa-miR-30d-3p	MIMAT0004551	MAP1B	4131	NM_005909	0	1	1	1	3	-0.682301
hsa-miR-30d-3p	MIMAT0004551	NPNT	255743	XM_005262888	0	1	1	1	3	-0.677376
hsa-miR-30d-3p	MIMAT0004551	ONECUT2	9480	NM_004852	1	1	1	1	4	-0.674839
hsa-miR-30d-3p	MIMAT0004551	THEMIS	387357	NM_001164685	1	1	1	1	4	-0.671773
hsa-miR-30d-3p	MIMAT0004551	THEMIS	387357	XM_005266974	1	1	0	1	3	-0.671773
hsa-miR-30d-3p	MIMAT0004551	THEMIS	387357	NM_001164687	1	1	0	1	3	-0.671773
hsa-miR-30d-3p	MIMAT0004551	THEMIS	387357	NM_001010923	1	1	0	1	3	-0.671773
hsa-miR-30d-3p	MIMAT0004551	YPEL1	29799	NM_013313	1	1	0	1	3	-0.671332
hsa-miR-30d-3p	MIMAT0004551	DPYSL3	1809	NM_001197294	1	0	1	1	3	-0.658782
hsa-miR-30d-3p	MIMAT0004551	RAI14	26064	NM_001145525	1	1	1	1	4	-0.657506
hsa-miR-30d-3p	MIMAT0004551	RAI14	26064	NM_001145522	1	1	0	1	3	-0.657506
hsa-miR-30d-3p	MIMAT0004551	RAI14	26064	NM_001145523	1	1	0	1	3	-0.657506
hsa-miR-30d-3p	MIMAT0004551	RAI14	26064	NM_015577	1	1	0	1	3	-0.657506
hsa-miR-30d-3p	MIMAT0004551	RAI14	26064	XM_005248284	1	1	0	1	3	-0.657506
hsa-miR-30d-3p	MIMAT0004551	RAI14	26064	XM_005248285	1	1	0	1	3	-0.657506
hsa-miR-30d-3p	MIMAT0004551	RAI14	26064	NM_001145520	1	1	0	1	3	-0.657506
hsa-miR-30d-3p	MIMAT0004551	RAI14	26064	XM_005248286	1	1	0	1	3	-0.657506
hsa-miR-30d-3p	MIMAT0004551	RAI14	26064	NM_001145521	1	1	0	1	3	-0.657506
hsa-miR-30d-3p	MIMAT0004551	EML6	400954	NM_001039753	1	1	1	1	4	-0.656493
hsa-miR-30d-3p	MIMAT0004551	GPR85	54329	NM_001146265	1	1	1	1	4	-0.654671
hsa-miR-30d-3p	MIMAT0004551	GPR85	54329	NM_001146267	1	1	0	1	3	-0.654671
hsa-miR-30d-3p	MIMAT0004551	GPR85	54329	NM_001146266	1	1	0	1	3	-0.654671
hsa-miR-30d-3p	MIMAT0004551	GPR85	54329	NM_018970	1	1	0	1	3	-0.654671
hsa-miR-30d-3p	MIMAT0004551	TSPAN5	10098	NM_005723	1	1	1	1	4	-0.650192
hsa-miR-30d-3p	MIMAT0004551	TSPAN5	10098	XM_005262680	1	1	0	1	3	-0.650192
hsa-miR-30d-3p	MIMAT0004551	DUSP27	92235	XM_005245603	1	1	1	1	4	-0.644238
hsa-miR-30d-3p	MIMAT0004551	DUSP27	92235	XM_005245604	1	1	0	1	3	-0.644238
hsa-miR-30d-3p	MIMAT0004551	DUSP27	92235	NM_001080426	1	1	0	1	3	-0.644238
hsa-miR-30d-3p	MIMAT0004551	SLC47A1	55244	NM_018242	1	1	1	1	4	-0.640534
hsa-miR-30d-3p	MIMAT0004551	UBE2H	7328	NM_003344	1	1	1	1	4	-0.635687
hsa-miR-30d-3p	MIMAT0004551	UBE2H	7328	NM_001202498	1	1	0	1	3	-0.635687
hsa-miR-30d-3p	MIMAT0004551	UBE2H	7328	NM_182697	1	1	0	1	3	-0.635687
hsa-miR-30d-3p	MIMAT0004551	XPO4	64328	NM_022459	1	1	1	1	4	-0.634658
hsa-miR-30d-3p	MIMAT0004551	XPO4	64328	XM_005266503	1	1	0	1	3	-0.634658
hsa-miR-30d-3p	MIMAT0004551	XPO4	64328	XM_005266504	1	1	0	1	3	-0.634658
hsa-miR-30d-3p	MIMAT0004551	XPO4	64328	XM_005266502	1	1	0	1	3	-0.634658
hsa-miR-30d-3p	MIMAT0004551	ZC3H12B	340554	XM_005262260	0	1	1	1	3	-0.630929
hsa-miR-30d-3p	MIMAT0004551	ADAM22	53616	XM_005250444	1	1	1	1	4	-0.626945
hsa-miR-30d-3p	MIMAT0004551	ADAM22	53616	NM_016351	1	1	0	1	3	-0.626945
hsa-miR-30d-3p	MIMAT0004551	ADAM22	53616	XM_005250445	1	1	0	1	3	-0.626945
hsa-miR-30d-3p	MIMAT0004551	ADAM22	53616	NM_021722	1	1	0	1	3	-0.626945
hsa-miR-30d-3p	MIMAT0004551	ADAM22	53616	NM_021723	1	1	0	1	3	-0.626945
hsa-miR-30d-3p	MIMAT0004551	ELOVL4	6785	NM_022726	1	1	1	1	4	-0.625699
hsa-miR-30d-3p	MIMAT0004551	BRIP1	83990	NM_032043	1	1	0	1	3	-0.625575
hsa-miR-30d-3p	MIMAT0004551	NHS	4810	XM_005274539	1	1	0	1	3	-0.623042
hsa-miR-30d-3p	MIMAT0004551	NHS	4810	XM_005274540	1	1	0	1	3	-0.623042
hsa-miR-30d-3p	MIMAT0004551	NHS	4810	NM_001136024	1	1	0	1	3	-0.623042
hsa-miR-30d-3p	MIMAT0004551	NHS	4810	NM_198270	1	1	0	1	3	-0.623042
hsa-miR-30d-3p	MIMAT0004551	STK38L	23012	NM_015000	0	1	1	1	3	-0.623041
hsa-miR-30d-3p	MIMAT0004551	MME	4311	NM_007289	1	1	0	1	3	-0.622652
hsa-miR-30d-3p	MIMAT0004551	MME	4311	NM_007287	1	1	0	1	3	-0.622652
hsa-miR-30d-3p	MIMAT0004551	MME	4311	NM_000902	1	1	0	1	3	-0.622652
hsa-miR-30d-3p	MIMAT0004551	MME	4311	NM_007288	1	1	0	1	3	-0.622652
hsa-miR-30d-3p	MIMAT0004551	CAMK4	814	XM_005272094	1	1	0	1	3	-0.617147
hsa-miR-30d-3p	MIMAT0004551	NUAK1	9891	NM_014840	1	1	1	1	4	-0.607617
hsa-miR-30d-3p	MIMAT0004551	PALM2-AKAP2	445815	NM_007203	1	1	1	1	4	-0.604218
hsa-miR-30d-3p	MIMAT0004551	PALM2-AKAP2	445815	NM_147150	1	1	0	1	3	-0.604218
hsa-miR-30d-3p	MIMAT0004551	TRAK2	66008	NM_015049	0	1	1	1	3	-0.603618
hsa-miR-30d-3p	MIMAT0004551	CDKL2	8999	NM_003948	1	1	0	1	3	-0.602135
hsa-miR-30d-3p	MIMAT0004551	CDKL2	8999	XM_005263335	1	1	0	1	3	-0.602135
hsa-miR-30d-3p	MIMAT0004551	SHROOM3	57619	NM_020859	1	0	1	1	3	-0.601181
hsa-miR-30d-3p	MIMAT0004551	ZNF704	619279	XM_005251279	1	1	1	1	4	-0.597963
hsa-miR-30d-3p	MIMAT0004551	ZNF704	619279	NM_001033723	1	1	0	1	3	-0.597963
hsa-miR-30d-3p	MIMAT0004551	PTPN11	5781	NM_002834	1	1	1	1	4	-0.596441
hsa-miR-30d-3p	MIMAT0004551	FLRT2	23768	XM_005267490	1	1	1	1	4	-0.592302
hsa-miR-30d-3p	MIMAT0004551	FLRT2	23768	NM_013231	1	1	0	1	3	-0.592302
hsa-miR-30d-3p	MIMAT0004551	FLRT2	23768	XM_005267489	1	1	0	1	3	-0.592302
hsa-miR-30d-3p	MIMAT0004551	CD83	9308	NM_004233	0	1	1	1	3	-0.590895
hsa-miR-30d-3p	MIMAT0004551	ENTPD1	953	NM_001776	1	1	1	1	4	-0.587888
hsa-miR-30d-3p	MIMAT0004551	ENTPD1	953	NM_001164181	1	1	0	1	3	-0.587888
hsa-miR-30d-3p	MIMAT0004551	ENTPD1	953	NM_001164183	1	1	0	1	3	-0.587888
hsa-miR-30d-3p	MIMAT0004551	ENTPD1	953	NM_001164178	1	1	0	1	3	-0.587888
hsa-miR-30d-3p	MIMAT0004551	ENTPD1	953	NM_001164182	1	1	0	1	3	-0.587888
hsa-miR-30d-3p	MIMAT0004551	ENTPD1	953	XM_005270285	1	1	0	1	3	-0.587888
hsa-miR-30d-3p	MIMAT0004551	ENTPD1	953	NM_001098175	1	1	0	1	3	-0.587888
hsa-miR-30d-3p	MIMAT0004551	ENTPD1	953	NM_001164179	1	1	0	1	3	-0.587888
hsa-miR-30d-3p	MIMAT0004551	SNTB1	6641	XM_005251031	1	0	1	1	3	-0.585501
hsa-miR-30d-3p	MIMAT0004551	ST8SIA4	7903	NM_005668	1	1	1	1	4	-0.584532
hsa-miR-30d-3p	MIMAT0004551	ST8SIA4	7903	NM_175052	1	1	0	1	3	-0.584532
hsa-miR-30d-3p	MIMAT0004551	FAM129A	116496	NM_052966	1	1	1	1	4	-0.581841
hsa-miR-30d-3p	MIMAT0004551	FAM129A	116496	XM_005244874	1	1	0	1	3	-0.581841
hsa-miR-30d-3p	MIMAT0004551	FAM129A	116496	XM_005244873	1	1	0	1	3	-0.581841
hsa-miR-30d-3p	MIMAT0004551	OSGIN2	734	NM_001126111	1	1	1	1	4	-0.581214
hsa-miR-30d-3p	MIMAT0004551	OSGIN2	734	NM_004337	1	1	0	1	3	-0.581214
hsa-miR-30d-3p	MIMAT0004551	KCNA3	3738	XM_005270844	1	1	1	1	4	-0.574387
hsa-miR-30d-3p	MIMAT0004551	KCNA3	3738	NM_002232	1	1	0	1	3	-0.574387
hsa-miR-30d-3p	MIMAT0004551	KCNA3	3738	XM_005270843	1	1	0	1	3	-0.574387
hsa-miR-30d-3p	MIMAT0004551	ESR1	2099	NM_001122742	1	1	1	1	4	-0.573619
hsa-miR-30d-3p	MIMAT0004551	ESR1	2099	NM_001122741	1	1	0	1	3	-0.573619
hsa-miR-30d-3p	MIMAT0004551	ESR1	2099	NM_000125	1	1	0	1	3	-0.573619
hsa-miR-30d-3p	MIMAT0004551	ESR1	2099	NM_001122740	1	1	0	1	3	-0.573619
hsa-miR-30d-3p	MIMAT0004551	MAGI1	9223	XM_005265578	1	1	0	1	3	-0.569957
hsa-miR-30d-3p	MIMAT0004551	MAGI1	9223	NM_004742	1	1	0	1	3	-0.569957
hsa-miR-30d-3p	MIMAT0004551	INPP4B	8821	XM_005263325	1	1	0	1	3	-0.561541
hsa-miR-30d-3p	MIMAT0004551	INPP4B	8821	XM_005263324	1	1	0	1	3	-0.561541
hsa-miR-30d-3p	MIMAT0004551	INPP4B	8821	XM_005263323	1	1	0	1	3	-0.561541
hsa-miR-30d-3p	MIMAT0004551	ARHGAP28	79822	XM_005258144	1	1	1	1	4	-0.559337
hsa-miR-30d-3p	MIMAT0004551	ARHGAP28	79822	XM_005258148	1	1	0	1	3	-0.559337
hsa-miR-30d-3p	MIMAT0004551	ARHGAP28	79822	NM_001010000	1	1	0	1	3	-0.559337
hsa-miR-30d-3p	MIMAT0004551	ARHGAP28	79822	XM_005258146	1	1	0	1	3	-0.559337
hsa-miR-30d-3p	MIMAT0004551	FYCO1	79443	XM_005265483	0	1	1	1	3	-0.559047
hsa-miR-30d-3p	MIMAT0004551	DVL3	1857	NM_004423	1	1	0	1	3	-0.557247
hsa-miR-30d-3p	MIMAT0004551	C1orf116	79098	NM_023938	1	0	1	1	3	-0.555486
hsa-miR-30d-3p	MIMAT0004551	NRK	203447	NM_198465	1	1	1	1	4	-0.555223
hsa-miR-30d-3p	MIMAT0004551	NRK	203447	XM_005262107	1	1	0	1	3	-0.555223
hsa-miR-30d-3p	MIMAT0004551	NRK	203447	XM_005262106	1	1	0	1	3	-0.555223
hsa-miR-30d-3p	MIMAT0004551	NRK	203447	XM_005262105	1	1	0	1	3	-0.555223
hsa-miR-30d-3p	MIMAT0004551	NRK	203447	XM_005262104	1	1	0	1	3	-0.555223
hsa-miR-30d-3p	MIMAT0004551	MAP1A	4130	XM_005254385	1	0	1	1	3	-0.54693
hsa-miR-30d-3p	MIMAT0004551	KITLG	4254	NM_000899	1	1	1	1	4	-0.543469
hsa-miR-30d-3p	MIMAT0004551	KITLG	4254	NM_003994	1	1	0	1	3	-0.543469
hsa-miR-30d-3p	MIMAT0004551	DIO2	1734	NM_000793	1	1	1	1	4	-0.542871
hsa-miR-30d-3p	MIMAT0004551	DIO2	1734	NM_013989	1	1	0	1	3	-0.542871
hsa-miR-30d-3p	MIMAT0004551	DIO2	1734	NM_001007023	1	1	0	1	3	-0.542871
hsa-miR-30d-3p	MIMAT0004551	DIO2	1734	NM_001242503	1	1	0	1	3	-0.542871
hsa-miR-30d-3p	MIMAT0004551	DIO2	1734	NM_001242502	1	1	0	1	3	-0.542871
hsa-miR-30d-3p	MIMAT0004551	WNT3	7473	NM_030753	1	1	0	1	3	-0.539032
hsa-miR-30d-3p	MIMAT0004551	PROSER2	254427	NM_153256	0	1	1	1	3	-0.537971
hsa-miR-30d-3p	MIMAT0004551	LIMA1	51474	NM_001113546	1	1	0	1	3	-0.536198
hsa-miR-30d-3p	MIMAT0004551	LIMA1	51474	NM_001243775	1	1	0	1	3	-0.536198
hsa-miR-30d-3p	MIMAT0004551	LIMA1	51474	NM_001113547	1	1	0	1	3	-0.536198
hsa-miR-30d-3p	MIMAT0004551	LIMA1	51474	NM_016357	1	1	0	1	3	-0.536198
hsa-miR-30d-5p	MIMAT0000245	SCEL	8796	NM_144777	1	1	0	1	3	-7.69245
hsa-miR-30d-5p	MIMAT0000245	SCEL	8796	NM_001160706	1	1	0	1	3	-7.69245
hsa-miR-30d-5p	MIMAT0000245	SCEL	8796	XM_005266578	1	1	0	1	3	-7.69245
hsa-miR-30d-5p	MIMAT0000245	SCEL	8796	XM_005266577	1	1	0	1	3	-7.69245
hsa-miR-30d-5p	MIMAT0000245	SCEL	8796	XM_005266576	1	1	0	1	3	-7.69245
hsa-miR-30d-5p	MIMAT0000245	SCEL	8796	NM_003843	1	1	0	1	3	-7.69245
hsa-miR-30d-5p	MIMAT0000245	IL36RN	26525	NM_012275	1	1	0	1	3	-5.43469
hsa-miR-30d-5p	MIMAT0000245	IL36RN	26525	XM_005263638	1	1	0	1	3	-5.43469
hsa-miR-30d-5p	MIMAT0000245	IL36RN	26525	NM_173170	1	1	0	1	3	-5.43469
hsa-miR-30d-5p	MIMAT0000245	CLCA2	9635	NM_006536	1	1	1	1	4	-4.69699
hsa-miR-30d-5p	MIMAT0000245	ABCA12	26154	NM_173076	1	1	1	1	4	-4.13994
hsa-miR-30d-5p	MIMAT0000245	ABCA12	26154	NM_015657	1	1	0	1	3	-4.13994
hsa-miR-30d-5p	MIMAT0000245	SOX21	11166	NM_007084	1	0	1	1	3	-3.58366
hsa-miR-30d-5p	MIMAT0000245	OVOL1	5017	XM_005274017	1	1	0	1	3	-3.54876
hsa-miR-30d-5p	MIMAT0000245	OVOL1	5017	XM_005274018	1	1	0	1	3	-3.54876
hsa-miR-30d-5p	MIMAT0000245	OVOL1	5017	NM_004561	1	1	0	1	3	-3.54876
hsa-miR-30d-5p	MIMAT0000245	GPRIN2	9721	XM_005270329	1	1	0	1	3	-3.27994
hsa-miR-30d-5p	MIMAT0000245	GPRIN2	9721	XM_005270332	1	1	0	1	3	-3.27994
hsa-miR-30d-5p	MIMAT0000245	GPRIN2	9721	XM_005270330	1	1	0	1	3	-3.27994
hsa-miR-30d-5p	MIMAT0000245	GPRIN2	9721	XM_005270331	1	1	0	1	3	-3.27994
hsa-miR-30d-5p	MIMAT0000245	SEZ6L	23544	NM_021115	1	0	1	1	3	-2.98697
hsa-miR-30d-5p	MIMAT0000245	A1CF	29974	NM_001198819	1	1	0	1	3	-2.85719
hsa-miR-30d-5p	MIMAT0000245	A1CF	29974	XM_005269720	1	1	0	1	3	-2.85719
hsa-miR-30d-5p	MIMAT0000245	A1CF	29974	NM_014576	1	1	0	1	3	-2.85719
hsa-miR-30d-5p	MIMAT0000245	A1CF	29974	NM_138932	1	1	0	1	3	-2.85719
hsa-miR-30d-5p	MIMAT0000245	A1CF	29974	XM_005269719	1	1	0	1	3	-2.85719
hsa-miR-30d-5p	MIMAT0000245	A1CF	29974	XM_005269718	1	1	0	1	3	-2.85719
hsa-miR-30d-5p	MIMAT0000245	A1CF	29974	NM_001198818	1	1	0	1	3	-2.85719
hsa-miR-30d-5p	MIMAT0000245	A1CF	29974	NM_138933	1	1	0	1	3	-2.85719
hsa-miR-30d-5p	MIMAT0000245	A1CF	29974	NM_001198820	1	1	0	1	3	-2.85719
hsa-miR-30d-5p	MIMAT0000245	STMND1	401236	NM_001190766	1	1	0	1	3	-2.83982
hsa-miR-30d-5p	MIMAT0000245	KCNJ15	3772	XM_005260977	1	1	0	1	3	-2.77199
hsa-miR-30d-5p	MIMAT0000245	KCNJ15	3772	XM_005260976	1	1	0	1	3	-2.77199
hsa-miR-30d-5p	MIMAT0000245	KCNJ15	3772	XM_005260975	1	1	0	1	3	-2.77199
hsa-miR-30d-5p	MIMAT0000245	RFX6	222546	NM_173560	1	1	0	1	3	-2.62964
hsa-miR-30d-5p	MIMAT0000245	KCNC2	3747	NM_001260497	1	1	0	1	3	-2.61088
hsa-miR-30d-5p	MIMAT0000245	KCNC2	3747	NM_001260499	1	1	0	1	3	-2.61088
hsa-miR-30d-5p	MIMAT0000245	KCNC2	3747	XM_005268854	1	1	0	1	3	-2.61088
hsa-miR-30d-5p	MIMAT0000245	KCNC2	3747	NM_139137	1	1	0	1	3	-2.61088
hsa-miR-30d-5p	MIMAT0000245	SLC6A3	6531	NM_001044	1	1	1	1	4	-2.51062
hsa-miR-30d-5p	MIMAT0000245	CLVS2	134829	NM_001010852	1	1	0	1	3	-2.44301
hsa-miR-30d-5p	MIMAT0000245	SIM1	6492	XM_005267100	1	1	0	1	3	-2.23558
hsa-miR-30d-5p	MIMAT0000245	CHRM3	1131	XM_005273031	1	1	0	1	3	-2.23017
hsa-miR-30d-5p	MIMAT0000245	CHRM3	1131	XM_005273034	1	1	0	1	3	-2.23017
hsa-miR-30d-5p	MIMAT0000245	CHRM3	1131	XM_005273035	1	1	0	1	3	-2.23017
hsa-miR-30d-5p	MIMAT0000245	CHRM3	1131	XM_005273033	1	1	0	1	3	-2.23017
hsa-miR-30d-5p	MIMAT0000245	CHRM3	1131	XM_005273032	1	1	0	1	3	-2.23017
hsa-miR-30d-5p	MIMAT0000245	TMEM45B	120224	NM_138788	1	0	1	1	3	-2.04429
hsa-miR-30d-5p	MIMAT0000245	EYS	346007	NM_001142801	1	1	0	1	3	-2.0238
hsa-miR-30d-5p	MIMAT0000245	DLGAP1	9229	XM_005258171	1	1	1	1	4	-1.96601
hsa-miR-30d-5p	MIMAT0000245	DLGAP1	9229	NM_001242765	1	1	0	1	3	-1.96601
hsa-miR-30d-5p	MIMAT0000245	DLGAP1	9229	NM_001242761	1	1	0	1	3	-1.96601
hsa-miR-30d-5p	MIMAT0000245	DLGAP1	9229	XM_005258176	1	1	0	1	3	-1.96601
hsa-miR-30d-5p	MIMAT0000245	DLGAP1	9229	NM_001242762	1	1	0	1	3	-1.96601
hsa-miR-30d-5p	MIMAT0000245	DLGAP1	9229	NM_001242764	1	1	0	1	3	-1.96601
hsa-miR-30d-5p	MIMAT0000245	DLGAP1	9229	NM_001003809	1	1	0	1	3	-1.96601
hsa-miR-30d-5p	MIMAT0000245	DLGAP1	9229	NM_001242766	1	1	0	1	3	-1.96601
hsa-miR-30d-5p	MIMAT0000245	DLGAP1	9229	XM_005258175	1	1	0	1	3	-1.96601
hsa-miR-30d-5p	MIMAT0000245	DLGAP1	9229	NM_001242763	1	1	0	1	3	-1.96601
hsa-miR-30d-5p	MIMAT0000245	DLGAP1	9229	XM_005258173	1	1	0	1	3	-1.96601
hsa-miR-30d-5p	MIMAT0000245	DLGAP1	9229	XM_005258174	1	1	0	1	3	-1.96601
hsa-miR-30d-5p	MIMAT0000245	DLGAP1	9229	NM_004746	1	1	0	1	3	-1.96601
hsa-miR-30d-5p	MIMAT0000245	DLGAP1	9229	XM_005258172	1	1	0	1	3	-1.96601
hsa-miR-30d-5p	MIMAT0000245	UNC80	285175	XM_005246476	1	0	1	1	3	-1.93564
hsa-miR-30d-5p	MIMAT0000245	NRXN3	9369	XM_005268218	1	1	1	1	4	-1.88597
hsa-miR-30d-5p	MIMAT0000245	NRXN3	9369	NM_138970	1	1	0	1	3	-1.88597
hsa-miR-30d-5p	MIMAT0000245	NRXN3	9369	NM_001105250	1	1	0	1	3	-1.88597
hsa-miR-30d-5p	MIMAT0000245	NRXN3	9369	NM_001272020	1	1	0	1	3	-1.88597
hsa-miR-30d-5p	MIMAT0000245	NRXN3	9369	NM_004796	1	1	0	1	3	-1.88597
hsa-miR-30d-5p	MIMAT0000245	C14orf39	317761	NM_174978	1	1	0	1	3	-1.7902
hsa-miR-30d-5p	MIMAT0000245	DCX	1641	NM_000555	1	1	1	1	4	-1.7387
hsa-miR-30d-5p	MIMAT0000245	DCX	1641	NM_001195553	1	1	0	1	3	-1.7387
hsa-miR-30d-5p	MIMAT0000245	DCX	1641	NM_178153	1	1	0	1	3	-1.7387
hsa-miR-30d-5p	MIMAT0000245	DCX	1641	NM_178152	1	1	0	1	3	-1.7387
hsa-miR-30d-5p	MIMAT0000245	DCX	1641	NM_178151	1	1	0	1	3	-1.7387
hsa-miR-30d-5p	MIMAT0000245	CTHRC1	115908	NM_138455	1	1	0	1	3	-1.73516
hsa-miR-30d-5p	MIMAT0000245	CTHRC1	115908	NM_001256099	1	1	0	1	3	-1.73516
hsa-miR-30d-5p	MIMAT0000245	MROH9	80133	NM_025063	1	1	0	1	3	-1.68174
hsa-miR-30d-5p	MIMAT0000245	KSR2	283455	NM_173598	1	1	0	1	3	-1.62445
hsa-miR-30d-5p	MIMAT0000245	LGI1	9211	NM_005097	1	1	0	1	3	-1.59543
hsa-miR-30d-5p	MIMAT0000245	LGI1	9211	XM_005270272	1	1	0	1	3	-1.59543
hsa-miR-30d-5p	MIMAT0000245	LGI1	9211	XM_005270271	1	1	0	1	3	-1.59543
hsa-miR-30d-5p	MIMAT0000245	CCNA1	8900	XM_005266584	1	1	0	1	3	-1.57158
hsa-miR-30d-5p	MIMAT0000245	CCNA1	8900	NM_001111047	1	1	0	1	3	-1.57158
hsa-miR-30d-5p	MIMAT0000245	CCNA1	8900	NM_001111046	1	1	0	1	3	-1.57158
hsa-miR-30d-5p	MIMAT0000245	CCNA1	8900	NM_001111045	1	1	0	1	3	-1.57158
hsa-miR-30d-5p	MIMAT0000245	CCNA1	8900	NM_003914	1	1	0	1	3	-1.57158
hsa-miR-30d-5p	MIMAT0000245	CCNA1	8900	XM_005266585	1	1	0	1	3	-1.57158
hsa-miR-30d-5p	MIMAT0000245	TACR1	6869	NM_001058	1	1	0	1	3	-1.54282
hsa-miR-30d-5p	MIMAT0000245	MID1	4281	NM_000381	1	0	1	1	3	-1.50452
hsa-miR-30d-5p	MIMAT0000245	MID1	4281	NM_001193281	1	1	0	1	3	-1.50452
hsa-miR-30d-5p	MIMAT0000245	HS3ST5	222537	XM_005266862	1	1	1	1	4	-1.48067
hsa-miR-30d-5p	MIMAT0000245	HS3ST5	222537	NM_153612	1	1	0	1	3	-1.48067
hsa-miR-30d-5p	MIMAT0000245	FRZB	2487	NM_001463	0	1	1	1	3	-1.4144
hsa-miR-30d-5p	MIMAT0000245	RASSF10	644943	NM_001080521	1	1	0	1	3	-1.41068
hsa-miR-30d-5p	MIMAT0000245	ILDR2	387597	NM_199351	1	1	0	1	3	-1.41065
hsa-miR-30d-5p	MIMAT0000245	LAMP3	27074	XM_005247360	1	1	0	1	3	-1.39798
hsa-miR-30d-5p	MIMAT0000245	LRFN2	57497	NM_020737	1	1	0	1	3	-1.38037
hsa-miR-30d-5p	MIMAT0000245	ERC2	26059	XM_005265036	1	0	1	1	3	-1.37834
hsa-miR-30d-5p	MIMAT0000245	BCL2	596	NM_000633	1	0	1	1	3	-1.35413
hsa-miR-30d-5p	MIMAT0000245	MED12L	116931	NM_053002	1	1	0	1	3	-1.33941
hsa-miR-30d-5p	MIMAT0000245	MED12L	116931	XM_005247096	1	1	0	1	3	-1.33941
hsa-miR-30d-5p	MIMAT0000245	KIF1A	547	NM_001244008	1	1	0	1	3	-1.31393
hsa-miR-30d-5p	MIMAT0000245	KIF1A	547	XM_005247029	1	1	0	1	3	-1.31393
hsa-miR-30d-5p	MIMAT0000245	KIF1A	547	NM_004321	1	1	0	1	3	-1.31393
hsa-miR-30d-5p	MIMAT0000245	KIF1A	547	XM_005247028	1	1	0	1	3	-1.31393
hsa-miR-30d-5p	MIMAT0000245	KIF1A	547	XM_005247027	1	1	0	1	3	-1.31393
hsa-miR-30d-5p	MIMAT0000245	KIF1A	547	XM_005247026	1	1	0	1	3	-1.31393
hsa-miR-30d-5p	MIMAT0000245	KIF1A	547	XM_005247025	1	1	0	1	3	-1.31393
hsa-miR-30d-5p	MIMAT0000245	KIF1A	547	XM_005247024	1	1	0	1	3	-1.31393
hsa-miR-30d-5p	MIMAT0000245	KIF1A	547	XM_005247023	1	1	0	1	3	-1.31393
hsa-miR-30d-5p	MIMAT0000245	KIF1A	547	XM_005247022	1	1	0	1	3	-1.31393
hsa-miR-30d-5p	MIMAT0000245	ARNTL2	56938	NM_020183	1	1	0	1	3	-1.2921
hsa-miR-30d-5p	MIMAT0000245	ARNTL2	56938	NM_001248005	1	1	0	1	3	-1.2921
hsa-miR-30d-5p	MIMAT0000245	ARNTL2	56938	NM_001248004	1	1	0	1	3	-1.2921
hsa-miR-30d-5p	MIMAT0000245	ARNTL2	56938	NM_001248003	1	1	0	1	3	-1.2921
hsa-miR-30d-5p	MIMAT0000245	ARNTL2	56938	NM_001248002	1	1	0	1	3	-1.2921
hsa-miR-30d-5p	MIMAT0000245	RIMBP2	23504	NM_015347	1	1	0	1	3	-1.29144
hsa-miR-30d-5p	MIMAT0000245	RIMBP2	23504	XM_005253562	1	1	0	1	3	-1.29144
hsa-miR-30d-5p	MIMAT0000245	RIMBP2	23504	XM_005253560	1	1	0	1	3	-1.29144
hsa-miR-30d-5p	MIMAT0000245	MYO5B	4645	NM_001080467	1	1	0	1	3	-1.27385
hsa-miR-30d-5p	MIMAT0000245	MYO5B	4645	XM_005258276	1	1	0	1	3	-1.27385
hsa-miR-30d-5p	MIMAT0000245	NKAIN1	79570	NM_024522	1	1	1	1	4	-1.22591
hsa-miR-30d-5p	MIMAT0000245	NKAIN1	79570	XM_005271192	1	1	0	1	3	-1.22591
hsa-miR-30d-5p	MIMAT0000245	TP63	8626	XM_005247843	1	1	1	1	4	-1.21696
hsa-miR-30d-5p	MIMAT0000245	TP63	8626	NM_001114982	1	1	0	1	3	-1.21696
hsa-miR-30d-5p	MIMAT0000245	TP63	8626	NM_001114979	1	1	0	1	3	-1.21696
hsa-miR-30d-5p	MIMAT0000245	TP63	8626	XM_005247846	1	1	0	1	3	-1.21696
hsa-miR-30d-5p	MIMAT0000245	TP63	8626	XM_005247847	1	1	0	1	3	-1.21696
hsa-miR-30d-5p	MIMAT0000245	TP63	8626	NM_001114981	1	1	0	1	3	-1.21696
hsa-miR-30d-5p	MIMAT0000245	TP63	8626	NM_001114980	1	1	0	1	3	-1.21696
hsa-miR-30d-5p	MIMAT0000245	TP63	8626	NM_001114978	1	1	0	1	3	-1.21696
hsa-miR-30d-5p	MIMAT0000245	TP63	8626	XM_005247844	1	1	0	1	3	-1.21696
hsa-miR-30d-5p	MIMAT0000245	TP63	8626	NM_003722	1	1	0	1	3	-1.21696
hsa-miR-30d-5p	MIMAT0000245	GATM	2628	NM_001482	1	1	0	1	3	-1.19275
hsa-miR-30d-5p	MIMAT0000245	ECT2L	345930	NM_001077706	1	1	0	1	3	-1.18703
hsa-miR-30d-5p	MIMAT0000245	ECT2L	345930	NM_001195037	1	1	0	1	3	-1.18703
hsa-miR-30d-5p	MIMAT0000245	NR5A2	2494	XM_005245061	1	1	0	1	3	-1.18181
hsa-miR-30d-5p	MIMAT0000245	NR5A2	2494	XM_005245062	1	1	0	1	3	-1.18181
hsa-miR-30d-5p	MIMAT0000245	NR5A2	2494	NM_001276464	1	1	0	1	3	-1.18181
hsa-miR-30d-5p	MIMAT0000245	NR5A2	2494	NM_003822	1	1	0	1	3	-1.18181
hsa-miR-30d-5p	MIMAT0000245	NR5A2	2494	NM_205860	1	1	0	1	3	-1.18181
hsa-miR-30d-5p	MIMAT0000245	NCR3LG1	374383	NM_001202439	1	1	1	1	4	-1.1594
hsa-miR-30d-5p	MIMAT0000245	MAP3K15	389840	NM_001001671	1	1	1	1	4	-1.1289
hsa-miR-30d-5p	MIMAT0000245	MAP3K15	389840	XM_005274503	1	1	0	1	3	-1.1289
hsa-miR-30d-5p	MIMAT0000245	MAP3K15	389840	XM_005274502	1	1	0	1	3	-1.1289
hsa-miR-30d-5p	MIMAT0000245	PRF1	5551	NM_001083116	1	0	1	1	3	-1.12475
hsa-miR-30d-5p	MIMAT0000245	MXRA5	25878	XM_005274485	1	1	0	1	3	-1.12417
hsa-miR-30d-5p	MIMAT0000245	MXRA5	25878	NM_015419	1	1	0	1	3	-1.12417
hsa-miR-30d-5p	MIMAT0000245	PCDH17	27253	XM_005266358	1	1	0	1	3	-1.10521
hsa-miR-30d-5p	MIMAT0000245	PCDH17	27253	NM_001040429	1	1	0	1	3	-1.10521
hsa-miR-30d-5p	MIMAT0000245	PCDH17	27253	XM_005266357	1	1	0	1	3	-1.10521
hsa-miR-30d-5p	MIMAT0000245	DOK5	55816	NM_018431	1	1	1	1	4	-1.10281
hsa-miR-30d-5p	MIMAT0000245	DOK5	55816	XM_005260451	1	1	0	1	3	-1.10281
hsa-miR-30d-5p	MIMAT0000245	ARHGEF38	54848	NM_001242729	1	1	0	1	3	-1.08699
hsa-miR-30d-5p	MIMAT0000245	GADL1	339896	NM_207359	1	1	0	1	3	-1.07386
hsa-miR-30d-5p	MIMAT0000245	GOLGA6L4	643707	XM_005272439	1	1	0	1	3	-1.05939
hsa-miR-30d-5p	MIMAT0000245	GOLGA6L4	643707	NM_001267536	1	1	0	1	3	-1.05939
hsa-miR-30d-5p	MIMAT0000245	GOLGA6L4	643707	XM_005272440	1	1	0	1	3	-1.05939
hsa-miR-30d-5p	MIMAT0000245	NRG3	10718	NM_001010848	1	1	0	1	3	-1.04142
hsa-miR-30d-5p	MIMAT0000245	NRG3	10718	NM_001165973	1	1	0	1	3	-1.04142
hsa-miR-30d-5p	MIMAT0000245	NRG3	10718	NM_001165972	1	1	0	1	3	-1.04142
hsa-miR-30d-5p	MIMAT0000245	CCL16	6360	XM_005258020	1	1	0	1	3	-1.01954
hsa-miR-30d-5p	MIMAT0000245	CCL16	6360	NM_004590	1	1	0	1	3	-1.01954
hsa-miR-30d-5p	MIMAT0000245	CCL16	6360	XM_005258021	1	1	0	1	3	-1.01954
hsa-miR-30d-5p	MIMAT0000245	FZD2	2535	NM_001466	1	1	0	1	3	-1.01523
hsa-miR-30d-5p	MIMAT0000245	GRIA2	2891	NM_000826	1	1	0	1	3	-1.00112
hsa-miR-30d-5p	MIMAT0000245	GRIA2	2891	NM_001083619	1	1	0	1	3	-1.00112
hsa-miR-30d-5p	MIMAT0000245	GRIA2	2891	NM_001083620	1	1	0	1	3	-1.00112
hsa-miR-30d-5p	MIMAT0000245	GRIA2	2891	XM_005262952	1	1	0	1	3	-1.00112
hsa-miR-30d-5p	MIMAT0000245	ANKRD22	118932	NM_144590	1	1	0	1	3	-0.998125
hsa-miR-30d-5p	MIMAT0000245	ADAM19	8728	NM_033274	1	1	0	1	3	-0.991039
hsa-miR-30d-5p	MIMAT0000245	ADAM19	8728	XM_005266004	1	1	0	1	3	-0.991039
hsa-miR-30d-5p	MIMAT0000245	PRUNE2	158471	XM_005251745	1	1	1	1	4	-0.990112
hsa-miR-30d-5p	MIMAT0000245	PRUNE2	158471	NM_015225	1	1	0	1	3	-0.990112
hsa-miR-30d-5p	MIMAT0000245	PRUNE2	158471	XM_005251754	1	1	0	1	3	-0.990112
hsa-miR-30d-5p	MIMAT0000245	PRUNE2	158471	XM_005251753	1	1	0	1	3	-0.990112
hsa-miR-30d-5p	MIMAT0000245	PRUNE2	158471	XM_005251752	1	1	0	1	3	-0.990112
hsa-miR-30d-5p	MIMAT0000245	PRUNE2	158471	XM_005251751	1	1	0	1	3	-0.990112
hsa-miR-30d-5p	MIMAT0000245	PRUNE2	158471	XM_005251750	1	1	0	1	3	-0.990112
hsa-miR-30d-5p	MIMAT0000245	PRUNE2	158471	XM_005251749	1	1	0	1	3	-0.990112
hsa-miR-30d-5p	MIMAT0000245	PRUNE2	158471	XM_005251748	1	1	0	1	3	-0.990112
hsa-miR-30d-5p	MIMAT0000245	PRUNE2	158471	XM_005251746	1	1	0	1	3	-0.990112
hsa-miR-30d-5p	MIMAT0000245	PRUNE2	158471	XM_005251747	1	1	0	1	3	-0.990112
hsa-miR-30d-5p	MIMAT0000245	MPPED1	758	XM_005261732	1	1	0	1	3	-0.956123
hsa-miR-30d-5p	MIMAT0000245	MPPED1	758	NM_001044370	1	1	0	1	3	-0.956123
hsa-miR-30d-5p	MIMAT0000245	MPPED1	758	XM_005261735	1	1	0	1	3	-0.956123
hsa-miR-30d-5p	MIMAT0000245	MPPED1	758	XM_005261734	1	1	0	1	3	-0.956123
hsa-miR-30d-5p	MIMAT0000245	MPPED1	758	XM_005261733	1	1	0	1	3	-0.956123
hsa-miR-30d-5p	MIMAT0000245	TTLL7	79739	NM_024686	1	1	0	1	3	-0.949996
hsa-miR-30d-5p	MIMAT0000245	TTLL7	79739	XM_005271211	1	1	0	1	3	-0.949996
hsa-miR-30d-5p	MIMAT0000245	TTLL7	79739	XM_005271210	1	1	0	1	3	-0.949996
hsa-miR-30d-5p	MIMAT0000245	TTLL7	79739	XM_005271208	1	1	0	1	3	-0.949996
hsa-miR-30d-5p	MIMAT0000245	TTLL7	79739	XM_005271209	1	1	0	1	3	-0.949996
hsa-miR-30d-5p	MIMAT0000245	SYT16	83851	XM_005268123	1	1	0	1	3	-0.946398
hsa-miR-30d-5p	MIMAT0000245	FAM169B	283777	NM_182562	1	1	0	1	3	-0.945945
hsa-miR-30d-5p	MIMAT0000245	CDH17	1015	NM_001144663	1	0	1	1	3	-0.941488
hsa-miR-30d-5p	MIMAT0000245	BCL11B	64919	NM_138576	1	1	0	1	3	-0.93927
hsa-miR-30d-5p	MIMAT0000245	BCL11B	64919	NM_022898	1	1	0	1	3	-0.93927
hsa-miR-30d-5p	MIMAT0000245	TTC9	23508	NM_015351	1	1	0	1	3	-0.930326
hsa-miR-30d-5p	MIMAT0000245	TMC7	79905	NM_001160364	0	1	1	1	3	-0.928605
hsa-miR-30d-5p	MIMAT0000245	SCN8A	6334	NM_014191	1	1	0	1	3	-0.924639
hsa-miR-30d-5p	MIMAT0000245	SCN8A	6334	XM_005269075	1	1	0	1	3	-0.924639
hsa-miR-30d-5p	MIMAT0000245	SCN8A	6334	NM_001177984	1	1	0	1	3	-0.924639
hsa-miR-30d-5p	MIMAT0000245	RRAS2	22800	NM_012250	1	0	1	1	3	-0.883539
hsa-miR-30d-5p	MIMAT0000245	RUNX2	860	NM_001024630	1	1	0	1	3	-0.869127
hsa-miR-30d-5p	MIMAT0000245	RUNX2	860	NM_001278478	1	1	0	1	3	-0.869127
hsa-miR-30d-5p	MIMAT0000245	RUNX2	860	NM_001015051	1	1	0	1	3	-0.869127
hsa-miR-30d-5p	MIMAT0000245	EDIL3	10085	NM_005711	1	1	0	1	3	-0.86182
hsa-miR-30d-5p	MIMAT0000245	EDIL3	10085	NM_001278642	1	1	0	1	3	-0.86182
hsa-miR-30d-5p	MIMAT0000245	YPEL2	388403	NM_001005404	1	1	1	1	4	-0.859993
hsa-miR-30d-5p	MIMAT0000245	PPM1E	22843	NM_014906	1	1	0	1	3	-0.855717
hsa-miR-30d-5p	MIMAT0000245	PPM1E	22843	XM_005257169	1	1	0	1	3	-0.855717
hsa-miR-30d-5p	MIMAT0000245	BACH2	60468	NM_021813	1	0	1	1	3	-0.854198
hsa-miR-30d-5p	MIMAT0000245	KIAA0319	9856	NM_001168374	1	0	1	1	3	-0.853871
hsa-miR-30d-5p	MIMAT0000245	KCNN3	3782	NM_001204087	1	1	0	1	3	-0.853186
hsa-miR-30d-5p	MIMAT0000245	KCNN3	3782	NM_170782	1	1	0	1	3	-0.853186
hsa-miR-30d-5p	MIMAT0000245	KCNN3	3782	NM_002249	1	1	0	1	3	-0.853186
hsa-miR-30d-5p	MIMAT0000245	B3GAT2	135152	XM_005248658	1	1	0	1	3	-0.852489
hsa-miR-30d-5p	MIMAT0000245	RSPO2	340419	NM_178565	1	0	1	1	3	-0.851995
hsa-miR-30d-5p	MIMAT0000245	LAMC3	10319	NM_006059	1	1	0	1	3	-0.84324
hsa-miR-30d-5p	MIMAT0000245	PTPRT	11122	NM_133170	0	1	1	1	3	-0.838773
hsa-miR-30d-5p	MIMAT0000245	CALN1	83698	NM_001017440	1	1	1	1	4	-0.834976
hsa-miR-30d-5p	MIMAT0000245	CALN1	83698	XM_005250620	1	1	0	1	3	-0.834976
hsa-miR-30d-5p	MIMAT0000245	CALN1	83698	NM_031468	1	1	0	1	3	-0.834976
hsa-miR-30d-5p	MIMAT0000245	HTR4	3360	XM_005268444	0	1	1	1	3	-0.821909
hsa-miR-30d-5p	MIMAT0000245	EPHA5	2044	NM_004439	1	1	0	1	3	-0.818912
hsa-miR-30d-5p	MIMAT0000245	EPHA5	2044	XM_005265652	1	1	0	1	3	-0.818912
hsa-miR-30d-5p	MIMAT0000245	EPHA5	2044	XM_005265653	1	1	0	1	3	-0.818912
hsa-miR-30d-5p	MIMAT0000245	EPHA5	2044	NM_182472	1	1	0	1	3	-0.818912
hsa-miR-30d-5p	MIMAT0000245	RHOBTB1	9886	NM_001242359	1	0	1	1	3	-0.81308
hsa-miR-30d-5p	MIMAT0000245	RTKN2	219790	NM_145307	1	1	0	1	3	-0.808525
hsa-miR-30d-5p	MIMAT0000245	CADPS	8618	NM_003716	1	1	1	1	4	-0.790469
hsa-miR-30d-5p	MIMAT0000245	CADPS	8618	XM_005265523	1	1	0	1	3	-0.790469
hsa-miR-30d-5p	MIMAT0000245	CADPS	8618	XM_005265522	1	1	0	1	3	-0.790469
hsa-miR-30d-5p	MIMAT0000245	CADPS	8618	XM_005265521	1	1	0	1	3	-0.790469
hsa-miR-30d-5p	MIMAT0000245	CADPS	8618	NM_183393	1	1	0	1	3	-0.790469
hsa-miR-30d-5p	MIMAT0000245	CADPS	8618	XM_005265520	1	1	0	1	3	-0.790469
hsa-miR-30d-5p	MIMAT0000245	CADPS	8618	XM_005265519	1	1	0	1	3	-0.790469
hsa-miR-30d-5p	MIMAT0000245	CADPS	8618	NM_183394	1	1	0	1	3	-0.790469
hsa-miR-30d-5p	MIMAT0000245	GRM5	2915	XM_005273956	1	1	0	1	3	-0.783085
hsa-miR-30d-5p	MIMAT0000245	GRM5	2915	NM_001143831	1	1	0	1	3	-0.783085
hsa-miR-30d-5p	MIMAT0000245	GRM5	2915	NM_000842	1	1	0	1	3	-0.783085
hsa-miR-30d-5p	MIMAT0000245	GRM5	2915	XM_005273957	1	1	0	1	3	-0.783085
hsa-miR-30d-5p	MIMAT0000245	FBXO32	114907	NM_058229	1	1	1	1	4	-0.782391
hsa-miR-30d-5p	MIMAT0000245	FBXO32	114907	NM_148177	1	1	0	1	3	-0.782391
hsa-miR-30d-5p	MIMAT0000245	FBXO32	114907	NM_001242463	1	1	0	1	3	-0.782391
hsa-miR-30d-5p	MIMAT0000245	IL21R	50615	NM_181079	1	1	0	1	3	-0.773156
hsa-miR-30d-5p	MIMAT0000245	IL21R	50615	XM_005255340	1	1	0	1	3	-0.773156
hsa-miR-30d-5p	MIMAT0000245	IL21R	50615	NM_021798	1	1	0	1	3	-0.773156
hsa-miR-30d-5p	MIMAT0000245	IL21R	50615	NM_181078	1	1	0	1	3	-0.773156
hsa-miR-30d-5p	MIMAT0000245	SV2B	9899	NM_014848	1	1	0	1	3	-0.752218
hsa-miR-30d-5p	MIMAT0000245	SV2B	9899	NM_001167580	1	1	0	1	3	-0.752218
hsa-miR-30d-5p	MIMAT0000245	PRR5L	79899	NM_001160167	1	0	1	1	3	-0.724585
hsa-miR-30d-5p	MIMAT0000245	TP53INP2	58476	NM_021202	1	1	0	1	3	-0.722025
hsa-miR-30d-5p	MIMAT0000245	TP53INP2	58476	XM_005260476	1	1	0	1	3	-0.722025
hsa-miR-30d-5p	MIMAT0000245	MBP	4155	NM_001025100	1	1	0	1	3	-0.715825
hsa-miR-30d-5p	MIMAT0000245	SLC6A9	6536	NM_201649	1	1	0	1	3	-0.709572
hsa-miR-30d-5p	MIMAT0000245	SLC6A9	6536	NM_001261380	1	1	0	1	3	-0.709572
hsa-miR-30d-5p	MIMAT0000245	SLC6A9	6536	NM_006934	1	1	0	1	3	-0.709572
hsa-miR-30d-5p	MIMAT0000245	SLC6A9	6536	NM_001024845	1	1	0	1	3	-0.709572
hsa-miR-30d-5p	MIMAT0000245	SLC6A9	6536	XM_005271145	1	1	0	1	3	-0.709572
hsa-miR-30d-5p	MIMAT0000245	AFF2	2334	NM_002025	1	1	1	1	4	-0.706285
hsa-miR-30d-5p	MIMAT0000245	AFF2	2334	NM_001170628	1	1	0	1	3	-0.706285
hsa-miR-30d-5p	MIMAT0000245	AFF2	2334	NM_001169125	1	1	0	1	3	-0.706285
hsa-miR-30d-5p	MIMAT0000245	AFF2	2334	NM_001169122	1	1	0	1	3	-0.706285
hsa-miR-30d-5p	MIMAT0000245	AFF2	2334	NM_001169124	1	1	0	1	3	-0.706285
hsa-miR-30d-5p	MIMAT0000245	AFF2	2334	NM_001169123	1	1	0	1	3	-0.706285
hsa-miR-30d-5p	MIMAT0000245	MYEF2	50804	XM_005254422	1	1	0	1	3	-0.697922
hsa-miR-30d-5p	MIMAT0000245	MYEF2	50804	XM_005254426	1	1	0	1	3	-0.697922
hsa-miR-30d-5p	MIMAT0000245	MYEF2	50804	NM_016132	1	1	0	1	3	-0.697922
hsa-miR-30d-5p	MIMAT0000245	MYEF2	50804	XM_005254424	1	1	0	1	3	-0.697922
hsa-miR-30d-5p	MIMAT0000245	MYEF2	50804	XM_005254423	1	1	0	1	3	-0.697922
hsa-miR-30d-5p	MIMAT0000245	MYEF2	50804	XM_005254425	1	1	0	1	3	-0.697922
hsa-miR-30d-5p	MIMAT0000245	ONECUT2	9480	NM_004852	1	1	1	1	4	-0.674839
hsa-miR-30d-5p	MIMAT0000245	YPEL1	29799	NM_013313	1	0	1	1	3	-0.671332
hsa-miR-30d-5p	MIMAT0000245	ZDHHC14	79683	XM_005267146	1	1	1	1	4	-0.6675
hsa-miR-30d-5p	MIMAT0000245	HIP1	3092	XM_005250304	1	1	0	1	3	-0.662397
hsa-miR-30d-5p	MIMAT0000245	HIP1	3092	XM_005277569	1	1	0	1	3	-0.662397
hsa-miR-30d-5p	MIMAT0000245	HIP1	3092	NM_001243198	1	1	0	1	3	-0.662397
hsa-miR-30d-5p	MIMAT0000245	HIP1	3092	XM_005250305	1	1	0	1	3	-0.662397
hsa-miR-30d-5p	MIMAT0000245	HIP1	3092	XM_005277570	1	1	0	1	3	-0.662397
hsa-miR-30d-5p	MIMAT0000245	HIP1	3092	NM_005338	1	1	0	1	3	-0.662397
hsa-miR-30d-5p	MIMAT0000245	CNKSR2	22866	NM_014927	1	1	0	1	3	-0.662385
hsa-miR-30d-5p	MIMAT0000245	CNKSR2	22866	XM_005274468	1	1	0	1	3	-0.662385
hsa-miR-30d-5p	MIMAT0000245	CNKSR2	22866	NM_001168647	1	1	0	1	3	-0.662385
hsa-miR-30d-5p	MIMAT0000245	RAI14	26064	NM_001145525	1	1	1	1	4	-0.657506
hsa-miR-30d-5p	MIMAT0000245	RAI14	26064	NM_001145522	1	1	0	1	3	-0.657506
hsa-miR-30d-5p	MIMAT0000245	RAI14	26064	NM_001145523	1	1	0	1	3	-0.657506
hsa-miR-30d-5p	MIMAT0000245	RAI14	26064	NM_015577	1	1	0	1	3	-0.657506
hsa-miR-30d-5p	MIMAT0000245	RAI14	26064	XM_005248284	1	1	0	1	3	-0.657506
hsa-miR-30d-5p	MIMAT0000245	RAI14	26064	XM_005248285	1	1	0	1	3	-0.657506
hsa-miR-30d-5p	MIMAT0000245	RAI14	26064	NM_001145520	1	1	0	1	3	-0.657506
hsa-miR-30d-5p	MIMAT0000245	RAI14	26064	XM_005248286	1	1	0	1	3	-0.657506
hsa-miR-30d-5p	MIMAT0000245	RAI14	26064	NM_001145521	1	1	0	1	3	-0.657506
hsa-miR-30d-5p	MIMAT0000245	GPR85	54329	NM_001146265	1	0	1	1	3	-0.654671
hsa-miR-30d-5p	MIMAT0000245	RMND5A	64795	NM_022780	1	1	0	1	3	-0.651269
hsa-miR-30d-5p	MIMAT0000245	RTN4R	65078	NM_023004	1	1	1	1	4	-0.648322
hsa-miR-30d-5p	MIMAT0000245	ZNF608	57507	XM_005272039	1	1	0	1	3	-0.644352
hsa-miR-30d-5p	MIMAT0000245	ZNF608	57507	XM_005272040	1	1	0	1	3	-0.644352
hsa-miR-30d-5p	MIMAT0000245	ZNF608	57507	NM_020747	1	1	0	1	3	-0.644352
hsa-miR-30d-5p	MIMAT0000245	ZNF608	57507	XM_005272038	1	1	0	1	3	-0.644352
hsa-miR-30d-5p	MIMAT0000245	ZNF608	57507	XM_005272037	1	1	0	1	3	-0.644352
hsa-miR-30d-5p	MIMAT0000245	XPO4	64328	NM_022459	1	1	1	1	4	-0.634658
hsa-miR-30d-5p	MIMAT0000245	ADAM22	53616	XM_005250444	1	1	0	1	3	-0.626945
hsa-miR-30d-5p	MIMAT0000245	ADAM22	53616	NM_016351	1	1	0	1	3	-0.626945
hsa-miR-30d-5p	MIMAT0000245	ADAM22	53616	XM_005250445	1	1	0	1	3	-0.626945
hsa-miR-30d-5p	MIMAT0000245	ADAM22	53616	NM_021722	1	1	0	1	3	-0.626945
hsa-miR-30d-5p	MIMAT0000245	ADAM22	53616	NM_021723	1	1	0	1	3	-0.626945
hsa-miR-30d-5p	MIMAT0000245	BRIP1	83990	NM_032043	1	1	0	1	3	-0.625575
hsa-miR-30d-5p	MIMAT0000245	NHS	4810	XM_005274539	1	1	0	1	3	-0.623042
hsa-miR-30d-5p	MIMAT0000245	NHS	4810	XM_005274540	1	1	0	1	3	-0.623042
hsa-miR-30d-5p	MIMAT0000245	NHS	4810	NM_001136024	1	1	0	1	3	-0.623042
hsa-miR-30d-5p	MIMAT0000245	NHS	4810	NM_198270	1	1	0	1	3	-0.623042
hsa-miR-30d-5p	MIMAT0000245	STK38L	23012	NM_015000	1	1	0	1	3	-0.623041
hsa-miR-30d-5p	MIMAT0000245	STK38L	23012	XM_005253342	1	1	0	1	3	-0.623041
hsa-miR-30d-5p	MIMAT0000245	MME	4311	NM_007289	1	1	0	1	3	-0.622652
hsa-miR-30d-5p	MIMAT0000245	MME	4311	NM_007287	1	1	0	1	3	-0.622652
hsa-miR-30d-5p	MIMAT0000245	MME	4311	NM_000902	1	1	0	1	3	-0.622652
hsa-miR-30d-5p	MIMAT0000245	MME	4311	NM_007288	1	1	0	1	3	-0.622652
hsa-miR-30d-5p	MIMAT0000245	TDRP	157695	NM_175075	1	1	0	1	3	-0.622004
hsa-miR-30d-5p	MIMAT0000245	MAP4K4	9448	NM_145686	1	1	0	1	3	-0.618048
hsa-miR-30d-5p	MIMAT0000245	MAP4K4	9448	NM_145687	1	1	0	1	3	-0.618048
hsa-miR-30d-5p	MIMAT0000245	MAP4K4	9448	NM_001242559	1	1	0	1	3	-0.618048
hsa-miR-30d-5p	MIMAT0000245	MAP4K4	9448	NM_004834	1	1	0	1	3	-0.618048
hsa-miR-30d-5p	MIMAT0000245	MAP4K4	9448	NM_001242560	1	1	0	1	3	-0.618048
hsa-miR-30d-5p	MIMAT0000245	CAMK4	814	XM_005272094	1	1	0	1	3	-0.617147
hsa-miR-30d-5p	MIMAT0000245	CAMK4	814	NM_001744	1	1	0	1	3	-0.617147
hsa-miR-30d-5p	MIMAT0000245	SPIRE1	56907	XM_005258122	1	1	1	1	4	-0.613863
hsa-miR-30d-5p	MIMAT0000245	SPIRE1	56907	NM_001128627	1	1	0	1	3	-0.613863
hsa-miR-30d-5p	MIMAT0000245	SPIRE1	56907	XM_005258121	1	1	0	1	3	-0.613863
hsa-miR-30d-5p	MIMAT0000245	SPIRE1	56907	NM_020148	1	1	0	1	3	-0.613863
hsa-miR-30d-5p	MIMAT0000245	SPIRE1	56907	NM_001128626	1	1	0	1	3	-0.613863
hsa-miR-30d-5p	MIMAT0000245	PHLDB2	90102	NM_001134439	1	1	0	1	3	-0.609395
hsa-miR-30d-5p	MIMAT0000245	PHLDB2	90102	NM_001134437	1	1	0	1	3	-0.609395
hsa-miR-30d-5p	MIMAT0000245	PHLDB2	90102	NM_145753	1	1	0	1	3	-0.609395
hsa-miR-30d-5p	MIMAT0000245	PHLDB2	90102	NM_001134438	1	1	0	1	3	-0.609395
hsa-miR-30d-5p	MIMAT0000245	NUAK1	9891	NM_014840	1	0	1	1	3	-0.607617
hsa-miR-30d-5p	MIMAT0000245	SHROOM3	57619	NM_020859	1	1	1	1	4	-0.601181
hsa-miR-30d-5p	MIMAT0000245	SHROOM3	57619	XM_005263164	1	1	0	1	3	-0.601181
hsa-miR-30d-5p	MIMAT0000245	SHROOM3	57619	XM_005263163	1	1	0	1	3	-0.601181
hsa-miR-30d-5p	MIMAT0000245	SHROOM3	57619	XM_005263165	1	1	0	1	3	-0.601181
hsa-miR-30d-5p	MIMAT0000245	SHROOM3	57619	XM_005263162	1	1	0	1	3	-0.601181
hsa-miR-30d-5p	MIMAT0000245	ZNF704	619279	XM_005251279	1	1	0	1	3	-0.597963
hsa-miR-30d-5p	MIMAT0000245	ZNF704	619279	NM_001033723	1	1	0	1	3	-0.597963
hsa-miR-30d-5p	MIMAT0000245	PIK3C2B	5287	XM_005245260	1	1	0	1	3	-0.595298
hsa-miR-30d-5p	MIMAT0000245	PIK3C2B	5287	NM_002646	1	1	0	1	3	-0.595298
hsa-miR-30d-5p	MIMAT0000245	PIK3C2B	5287	XM_005245257	1	1	0	1	3	-0.595298
hsa-miR-30d-5p	MIMAT0000245	BICD1	636	XM_005253465	1	1	0	1	3	-0.589194
hsa-miR-30d-5p	MIMAT0000245	ENTPD1	953	NM_001776	1	1	1	1	4	-0.587888
hsa-miR-30d-5p	MIMAT0000245	ENTPD1	953	NM_001164181	1	1	0	1	3	-0.587888
hsa-miR-30d-5p	MIMAT0000245	ENTPD1	953	NM_001164183	1	1	0	1	3	-0.587888
hsa-miR-30d-5p	MIMAT0000245	ENTPD1	953	NM_001164178	1	1	0	1	3	-0.587888
hsa-miR-30d-5p	MIMAT0000245	ENTPD1	953	NM_001164182	1	1	0	1	3	-0.587888
hsa-miR-30d-5p	MIMAT0000245	ENTPD1	953	XM_005270285	1	1	0	1	3	-0.587888
hsa-miR-30d-5p	MIMAT0000245	ENTPD1	953	NM_001098175	1	1	0	1	3	-0.587888
hsa-miR-30d-5p	MIMAT0000245	ENTPD1	953	NM_001164179	1	1	0	1	3	-0.587888
hsa-miR-30d-5p	MIMAT0000245	ST8SIA4	7903	NM_005668	1	1	1	1	4	-0.584532
hsa-miR-30d-5p	MIMAT0000245	OSGIN2	734	NM_001126111	1	1	0	1	3	-0.581214
hsa-miR-30d-5p	MIMAT0000245	OSGIN2	734	NM_004337	1	1	0	1	3	-0.581214
hsa-miR-30d-5p	MIMAT0000245	HERC3	8916	XM_005263327	1	1	1	1	4	-0.573746
hsa-miR-30d-5p	MIMAT0000245	HERC3	8916	XM_005263334	1	1	0	1	3	-0.573746
hsa-miR-30d-5p	MIMAT0000245	HERC3	8916	NM_001271602	1	1	0	1	3	-0.573746
hsa-miR-30d-5p	MIMAT0000245	HERC3	8916	XM_005263330	1	1	0	1	3	-0.573746
hsa-miR-30d-5p	MIMAT0000245	HERC3	8916	XM_005263329	1	1	0	1	3	-0.573746
hsa-miR-30d-5p	MIMAT0000245	HERC3	8916	NM_014606	1	1	0	1	3	-0.573746
hsa-miR-30d-5p	MIMAT0000245	HERC3	8916	XM_005263328	1	1	0	1	3	-0.573746
hsa-miR-30d-5p	MIMAT0000245	RGS6	9628	NM_001204424	1	1	0	1	3	-0.56187
hsa-miR-30d-5p	MIMAT0000245	RGS6	9628	NM_001204423	1	1	0	1	3	-0.56187
hsa-miR-30d-5p	MIMAT0000245	RGS6	9628	NM_001204420	1	1	0	1	3	-0.56187
hsa-miR-30d-5p	MIMAT0000245	RGS6	9628	NM_001204419	1	1	0	1	3	-0.56187
hsa-miR-30d-5p	MIMAT0000245	RGS6	9628	NM_004296	1	1	0	1	3	-0.56187
hsa-miR-30d-5p	MIMAT0000245	RGS6	9628	NM_001204416	1	1	0	1	3	-0.56187
hsa-miR-30d-5p	MIMAT0000245	RGS6	9628	XM_005268236	1	1	0	1	3	-0.56187
hsa-miR-30d-5p	MIMAT0000245	ARHGAP28	79822	XM_005258144	1	1	0	1	3	-0.559337
hsa-miR-30d-5p	MIMAT0000245	ARHGAP28	79822	XM_005258148	1	1	0	1	3	-0.559337
hsa-miR-30d-5p	MIMAT0000245	ARHGAP28	79822	NM_001010000	1	1	0	1	3	-0.559337
hsa-miR-30d-5p	MIMAT0000245	ARHGAP28	79822	XM_005258146	1	1	0	1	3	-0.559337
hsa-miR-30d-5p	MIMAT0000245	FYCO1	79443	XM_005265483	1	1	0	1	3	-0.559047
hsa-miR-30d-5p	MIMAT0000245	FYCO1	79443	NM_024513	1	1	0	1	3	-0.559047
hsa-miR-30d-5p	MIMAT0000245	DIXDC1	85458	NM_001037954	1	1	0	1	3	-0.557207
hsa-miR-30d-5p	MIMAT0000245	DIXDC1	85458	NM_033425	1	1	0	1	3	-0.557207
hsa-miR-30d-5p	MIMAT0000245	NRK	203447	NM_198465	1	1	0	1	3	-0.555223
hsa-miR-30d-5p	MIMAT0000245	NRK	203447	XM_005262107	1	1	0	1	3	-0.555223
hsa-miR-30d-5p	MIMAT0000245	NRK	203447	XM_005262106	1	1	0	1	3	-0.555223
hsa-miR-30d-5p	MIMAT0000245	NRK	203447	XM_005262105	1	1	0	1	3	-0.555223
hsa-miR-30d-5p	MIMAT0000245	NRK	203447	XM_005262104	1	1	0	1	3	-0.555223
hsa-miR-30d-5p	MIMAT0000245	IGF1R	3480	NM_000875	1	1	1	1	4	-0.554956
hsa-miR-30d-5p	MIMAT0000245	IGF1R	3480	XM_005254897	1	1	0	1	3	-0.554956
hsa-miR-30d-5p	MIMAT0000245	IGF1R	3480	XM_005254896	1	1	0	1	3	-0.554956
hsa-miR-30d-5p	MIMAT0000245	ASB1	51665	NM_001040445	0	1	1	1	3	-0.549721
hsa-miR-30d-5p	MIMAT0000245	KITLG	4254	NM_000899	1	1	0	1	3	-0.543469
hsa-miR-30d-5p	MIMAT0000245	KITLG	4254	NM_003994	1	1	0	1	3	-0.543469
hsa-miR-30d-5p	MIMAT0000245	DIO2	1734	NM_000793	1	1	0	1	3	-0.542871
hsa-miR-30d-5p	MIMAT0000245	DIO2	1734	NM_013989	1	1	0	1	3	-0.542871
hsa-miR-30d-5p	MIMAT0000245	DIO2	1734	NM_001007023	1	1	0	1	3	-0.542871
hsa-miR-30d-5p	MIMAT0000245	DIO2	1734	NM_001242503	1	1	0	1	3	-0.542871
hsa-miR-30d-5p	MIMAT0000245	DIO2	1734	NM_001242502	1	1	0	1	3	-0.542871
hsa-miR-3193	MIMAT0015077	CHP2	63928	NM_022097	0	1	1	1	3	-5.38091
hsa-miR-3193	MIMAT0015077	HES2	54626	XM_005263478	0	1	1	1	3	-3.87051
hsa-miR-3193	MIMAT0015077	FCGR3B	2215	NM_001244753	1	0	1	1	3	-3.59694
hsa-miR-3193	MIMAT0015077	SOX21	11166	NM_007084	1	0	1	1	3	-3.58366
hsa-miR-3193	MIMAT0015077	ANXA8	653145	NM_001271702	0	1	1	1	3	-3.45278
hsa-miR-3193	MIMAT0015077	PAX2	5076	NM_003988	1	0	1	1	3	-2.54934
hsa-miR-3193	MIMAT0015077	SLC26A1	10861	NM_213613	1	1	1	1	4	-2.48438
hsa-miR-3193	MIMAT0015077	SLC26A1	10861	NM_022042	1	1	0	1	3	-2.48438
hsa-miR-3193	MIMAT0015077	TP73	7161	NM_005427	1	1	1	1	4	-2.38748
hsa-miR-3193	MIMAT0015077	TP73	7161	XM_005244779	1	1	0	1	3	-2.38748
hsa-miR-3193	MIMAT0015077	TP73	7161	NM_001204189	1	1	0	1	3	-2.38748
hsa-miR-3193	MIMAT0015077	TP73	7161	NM_001204186	1	1	0	1	3	-2.38748
hsa-miR-3193	MIMAT0015077	TP73	7161	NM_001204191	1	1	0	1	3	-2.38748
hsa-miR-3193	MIMAT0015077	TP73	7161	NM_001204188	1	1	0	1	3	-2.38748
hsa-miR-3193	MIMAT0015077	TP73	7161	NM_001204190	1	1	0	1	3	-2.38748
hsa-miR-3193	MIMAT0015077	TP73	7161	NM_001204187	1	1	0	1	3	-2.38748
hsa-miR-3193	MIMAT0015077	TP73	7161	NM_001204192	1	1	0	1	3	-2.38748
hsa-miR-3193	MIMAT0015077	TP73	7161	NM_001126242	1	1	0	1	3	-2.38748
hsa-miR-3193	MIMAT0015077	TP73	7161	NM_001204185	1	1	0	1	3	-2.38748
hsa-miR-3193	MIMAT0015077	TP73	7161	NM_001126241	1	1	0	1	3	-2.38748
hsa-miR-3193	MIMAT0015077	TP73	7161	NM_001204184	1	1	0	1	3	-2.38748
hsa-miR-3193	MIMAT0015077	TP73	7161	NM_001126240	1	1	0	1	3	-2.38748
hsa-miR-3193	MIMAT0015077	IL17REL	400935	NM_001001694	1	0	1	1	3	-2.38018
hsa-miR-3193	MIMAT0015077	PAX5	5079	NM_016734	1	1	0	1	3	-2.30439
hsa-miR-3193	MIMAT0015077	PAX5	5079	XM_005251481	1	1	0	1	3	-2.30439
hsa-miR-3193	MIMAT0015077	PAX5	5079	XM_005251480	1	1	0	1	3	-2.30439
hsa-miR-3193	MIMAT0015077	PAX5	5079	NM_001280551	1	1	0	1	3	-2.30439
hsa-miR-3193	MIMAT0015077	PAX5	5079	NM_001280550	1	1	0	1	3	-2.30439
hsa-miR-3193	MIMAT0015077	PAX5	5079	NM_001280555	1	1	0	1	3	-2.30439
hsa-miR-3193	MIMAT0015077	PAX5	5079	NM_001280549	1	1	0	1	3	-2.30439
hsa-miR-3193	MIMAT0015077	PAX5	5079	NM_001280553	1	1	0	1	3	-2.30439
hsa-miR-3193	MIMAT0015077	PAX5	5079	NM_001280552	1	1	0	1	3	-2.30439
hsa-miR-3193	MIMAT0015077	PAX5	5079	NM_001280556	1	1	0	1	3	-2.30439
hsa-miR-3193	MIMAT0015077	PAX5	5079	NM_001280554	1	1	0	1	3	-2.30439
hsa-miR-3193	MIMAT0015077	PAX5	5079	NM_001280547	1	1	0	1	3	-2.30439
hsa-miR-3193	MIMAT0015077	PAX5	5079	NM_001280548	1	1	0	1	3	-2.30439
hsa-miR-3193	MIMAT0015077	INHBB	3625	NM_002193	1	0	1	1	3	-2.06115
hsa-miR-3193	MIMAT0015077	CTSV	1515	NM_001333	1	1	0	1	3	-1.97963
hsa-miR-3193	MIMAT0015077	CTSV	1515	NM_001201575	1	1	0	1	3	-1.97963
hsa-miR-3193	MIMAT0015077	HCAR2	338442	XM_005253569	1	0	1	1	3	-1.54919
hsa-miR-3193	MIMAT0015077	SLC7A14	57709	NM_020949	1	1	0	1	3	-1.45879
hsa-miR-3193	MIMAT0015077	MAFK	7975	NM_002360	1	0	1	1	3	-1.4144
hsa-miR-3193	MIMAT0015077	KCNK10	54207	NM_138317	1	1	0	1	3	-1.32675
hsa-miR-3193	MIMAT0015077	KCNK10	54207	NM_138318	1	1	0	1	3	-1.32675
hsa-miR-3193	MIMAT0015077	KCNK10	54207	NM_021161	1	1	0	1	3	-1.32675
hsa-miR-3193	MIMAT0015077	KLK10	5655	NM_002776	1	1	1	1	4	-1.24669
hsa-miR-3193	MIMAT0015077	KLK10	5655	XM_005259062	1	1	0	1	3	-1.24669
hsa-miR-3193	MIMAT0015077	KLK10	5655	NM_145888	1	1	0	1	3	-1.24669
hsa-miR-3193	MIMAT0015077	KLK10	5655	NM_001077500	1	1	0	1	3	-1.24669
hsa-miR-3193	MIMAT0015077	KLK10	5655	XM_005259061	1	1	0	1	3	-1.24669
hsa-miR-3193	MIMAT0015077	MYO3B	140469	NM_138995	1	1	1	1	4	-1.24102
hsa-miR-3193	MIMAT0015077	MYO3B	140469	NM_001083615	1	1	0	1	3	-1.24102
hsa-miR-3193	MIMAT0015077	ST8SIA2	8128	NM_006011	1	0	1	1	3	-1.2178
hsa-miR-3193	MIMAT0015077	PTCH2	8643	XM_005271300	1	1	1	1	4	-1.11777
hsa-miR-3193	MIMAT0015077	PTCH2	8643	NM_003738	1	1	0	1	3	-1.11777
hsa-miR-3193	MIMAT0015077	PTCH2	8643	XM_005271302	1	1	0	1	3	-1.11777
hsa-miR-3193	MIMAT0015077	PTCH2	8643	XM_005271301	1	1	0	1	3	-1.11777
hsa-miR-3193	MIMAT0015077	ZBTB47	92999	NM_145166	1	1	0	1	3	-1.06393
hsa-miR-3193	MIMAT0015077	ZBTB47	92999	XM_005265582	1	1	0	1	3	-1.06393
hsa-miR-3193	MIMAT0015077	FOXD2	2306	NM_004474	1	1	0	1	3	-1.05218
hsa-miR-3193	MIMAT0015077	FOXI2	399823	NM_207426	0	1	1	1	3	-0.984251
hsa-miR-3193	MIMAT0015077	SRCIN1	80725	NM_025248	1	0	1	1	3	-0.98238
hsa-miR-3193	MIMAT0015077	MMP25	64386	NM_022468	1	0	1	1	3	-0.942797
hsa-miR-3193	MIMAT0015077	GRIP2	80852	NM_001080423	1	1	0	1	3	-0.930965
hsa-miR-3193	MIMAT0015077	GRIP2	80852	XM_005265500	1	1	0	1	3	-0.930965
hsa-miR-3193	MIMAT0015077	CALN1	83698	NM_001017440	1	0	1	1	3	-0.834976
hsa-miR-3193	MIMAT0015077	CHSY3	337876	XM_005271983	1	1	0	1	3	-0.823609
hsa-miR-3193	MIMAT0015077	NAV2	89797	NM_001244963	1	0	1	1	3	-0.746114
hsa-miR-3193	MIMAT0015077	INPP5F	22876	NM_014937	1	1	0	1	3	-0.684849
hsa-miR-3193	MIMAT0015077	INPP5F	22876	NM_001243194	1	1	0	1	3	-0.684849
hsa-miR-3193	MIMAT0015077	MAP1B	4131	NM_005909	1	1	1	1	4	-0.682301
hsa-miR-3193	MIMAT0015077	MAP1B	4131	XM_005248507	1	1	0	1	3	-0.682301
hsa-miR-3193	MIMAT0015077	CD247	919	XM_005245596	1	0	1	1	3	-0.679709
hsa-miR-3193	MIMAT0015077	DPYSL3	1809	NM_001197294	0	1	1	1	3	-0.658782
hsa-miR-3193	MIMAT0015077	SV2A	9900	NM_014849	1	0	1	1	3	-0.656106
hsa-miR-3193	MIMAT0015077	DUSP27	92235	XM_005245603	1	0	1	1	3	-0.644238
hsa-miR-3193	MIMAT0015077	KANK2	25959	NM_001136191	1	1	1	1	4	-0.639373
hsa-miR-3193	MIMAT0015077	KANK2	25959	NM_015493	1	1	0	1	3	-0.639373
hsa-miR-3193	MIMAT0015077	TDRP	157695	NM_175075	1	0	1	1	3	-0.622004
hsa-miR-3193	MIMAT0015077	FAM189A1	23359	XM_005254261	1	0	1	1	3	-0.6161
hsa-miR-3193	MIMAT0015077	HRH4	59340	NM_021624	1	1	1	1	4	-0.598737
hsa-miR-3193	MIMAT0015077	HRH4	59340	NM_001143828	1	1	0	1	3	-0.598737
hsa-miR-3193	MIMAT0015077	HRH4	59340	NM_001160166	1	1	0	1	3	-0.598737
hsa-miR-3193	MIMAT0015077	FLRT2	23768	XM_005267490	1	1	1	1	4	-0.592302
hsa-miR-3193	MIMAT0015077	FLRT2	23768	XM_005267489	1	1	0	1	3	-0.592302
hsa-miR-3193	MIMAT0015077	DPP4	1803	NM_001935	0	1	1	1	3	-0.57532
hsa-miR-3193	MIMAT0015077	SLIT1	6585	NM_003061	1	0	1	1	3	-0.567085
hsa-miR-3193	MIMAT0015077	DVL3	1857	NM_004423	1	0	1	1	3	-0.557247
hsa-miR-3193	MIMAT0015077	IGF1R	3480	NM_000875	1	1	1	1	4	-0.554956
hsa-miR-3193	MIMAT0015077	IGF1R	3480	XM_005254897	1	1	0	1	3	-0.554956
hsa-miR-3193	MIMAT0015077	IGF1R	3480	XM_005254896	1	1	0	1	3	-0.554956
hsa-miR-3193	MIMAT0015077	KITLG	4254	NM_000899	1	0	1	1	3	-0.543469
hsa-miR-3193	MIMAT0015077	PROM2	150696	XM_005263879	1	1	0	1	3	-0.540878
hsa-miR-3671	MIMAT0018094	RALGPS2	55103	XM_005245297	1	1	0	1	3	0.538932
hsa-miR-3671	MIMAT0018094	RALGPS2	55103	XM_005245298	1	1	0	1	3	0.538932
hsa-miR-3671	MIMAT0018094	TIAM1	7074	XM_005261037	1	1	0	1	3	0.54206
hsa-miR-3671	MIMAT0018094	TIAM1	7074	XM_005261038	1	1	0	1	3	0.54206
hsa-miR-3671	MIMAT0018094	TIAM1	7074	XM_005261039	1	1	0	1	3	0.54206
hsa-miR-3671	MIMAT0018094	TIAM1	7074	NM_003253	1	1	0	1	3	0.54206
hsa-miR-3671	MIMAT0018094	PARVG	64098	NM_001137605	1	1	0	1	3	0.54867
hsa-miR-3671	MIMAT0018094	PARVG	64098	NM_022141	1	1	0	1	3	0.54867
hsa-miR-3671	MIMAT0018094	FUNDC2	65991	NM_023934	1	1	0	1	3	0.551741
hsa-miR-3671	MIMAT0018094	COX5A	9377	NM_004255	1	1	0	1	3	0.551949
hsa-miR-3671	MIMAT0018094	ABCG1	9619	XM_005261209	1	1	0	1	3	0.552752
hsa-miR-3671	MIMAT0018094	WDR78	79819	XM_005271212	1	1	0	1	3	0.553716
hsa-miR-3671	MIMAT0018094	WDR78	79819	XM_005271213	1	1	0	1	3	0.553716
hsa-miR-3671	MIMAT0018094	WDR78	79819	NM_024763	1	1	0	1	3	0.553716
hsa-miR-3671	MIMAT0018094	RANBP6	26953	NM_001243203	1	1	0	1	3	0.55868
hsa-miR-3671	MIMAT0018094	TXNDC17	84817	NM_032731	1	1	0	1	3	0.558738
hsa-miR-3671	MIMAT0018094	C12orf29	91298	NM_001009894	1	1	1	1	4	0.560154
hsa-miR-3671	MIMAT0018094	C12orf29	91298	XM_005269222	1	1	0	1	3	0.560154
hsa-miR-3671	MIMAT0018094	TRIQK	286144	XM_005250893	1	1	1	1	4	0.571183
hsa-miR-3671	MIMAT0018094	TRIQK	286144	NM_001171799	1	1	0	1	3	0.571183
hsa-miR-3671	MIMAT0018094	TRIQK	286144	NM_001191036	1	1	0	1	3	0.571183
hsa-miR-3671	MIMAT0018094	TRIQK	286144	NM_001171798	1	1	0	1	3	0.571183
hsa-miR-3671	MIMAT0018094	TRIQK	286144	NM_001171795	1	1	0	1	3	0.571183
hsa-miR-3671	MIMAT0018094	TRIQK	286144	NM_001171797	1	1	0	1	3	0.571183
hsa-miR-3671	MIMAT0018094	TRIQK	286144	NM_001191035	1	1	0	1	3	0.571183
hsa-miR-3671	MIMAT0018094	TRIQK	286144	NM_001171796	1	1	0	1	3	0.571183
hsa-miR-3671	MIMAT0018094	LITAF	9516	NM_004862	1	0	1	1	3	0.571629
hsa-miR-3671	MIMAT0018094	C4orf47	441054	XM_005263020	1	1	0	1	3	0.574572
hsa-miR-3671	MIMAT0018094	C4orf47	441054	XM_005263021	1	1	0	1	3	0.574572
hsa-miR-3671	MIMAT0018094	C4orf47	441054	XM_005263019	1	1	0	1	3	0.574572
hsa-miR-3671	MIMAT0018094	C4orf47	441054	XM_005263018	1	1	0	1	3	0.574572
hsa-miR-3671	MIMAT0018094	PECR	55825	NM_018441	1	1	0	1	3	0.576576
hsa-miR-3671	MIMAT0018094	PLSCR1	5359	NM_021105	1	1	0	1	3	0.5777
hsa-miR-3671	MIMAT0018094	PLSCR1	5359	XM_005247538	1	1	0	1	3	0.5777
hsa-miR-3671	MIMAT0018094	PLSCR1	5359	XM_005247537	1	1	0	1	3	0.5777
hsa-miR-3671	MIMAT0018094	TNFRSF19	55504	NM_148957	1	1	0	1	3	0.584263
hsa-miR-3671	MIMAT0018094	TNFRSF19	55504	XM_005266446	1	1	0	1	3	0.584263
hsa-miR-3671	MIMAT0018094	TNFRSF19	55504	NM_001204458	1	1	0	1	3	0.584263
hsa-miR-3671	MIMAT0018094	TNFRSF19	55504	NM_001204459	1	1	0	1	3	0.584263
hsa-miR-3671	MIMAT0018094	EPB41L4B	54566	NM_019114	1	1	1	1	4	0.584535
hsa-miR-3671	MIMAT0018094	NDUFA5	4698	XM_005250371	1	1	1	1	4	0.586905
hsa-miR-3671	MIMAT0018094	NDUFA5	4698	NM_005000	1	1	0	1	3	0.586905
hsa-miR-3671	MIMAT0018094	RHPN2	85415	NM_033103	1	1	0	1	3	0.587146
hsa-miR-3671	MIMAT0018094	ENPP5	59084	XM_005249259	1	1	0	1	3	0.58927
hsa-miR-3671	MIMAT0018094	ENPP5	59084	XM_005249260	1	1	0	1	3	0.58927
hsa-miR-3671	MIMAT0018094	QSOX1	5768	NM_002826	1	1	0	1	3	0.589543
hsa-miR-3671	MIMAT0018094	THAP2	83591	NM_031435	1	1	0	1	3	0.594762
hsa-miR-3671	MIMAT0018094	SLC36A1	206358	NM_078483	1	1	1	1	4	0.60287
hsa-miR-3671	MIMAT0018094	SLC36A1	206358	XM_005268387	1	1	0	1	3	0.60287
hsa-miR-3671	MIMAT0018094	SLC36A1	206358	XM_005268386	1	1	0	1	3	0.60287
hsa-miR-3671	MIMAT0018094	SLC31A1	1317	NM_001859	1	0	1	1	3	0.604057
hsa-miR-3671	MIMAT0018094	NUDT4	11163	NM_199040	1	1	0	1	3	0.610556
hsa-miR-3671	MIMAT0018094	NUDT4	11163	XM_005268595	1	1	0	1	3	0.610556
hsa-miR-3671	MIMAT0018094	NUDT4	11163	NM_019094	1	1	0	1	3	0.610556
hsa-miR-3671	MIMAT0018094	H2AFZ	3015	XM_005262971	1	1	0	1	3	0.612148
hsa-miR-3671	MIMAT0018094	POLD3	10714	NM_006591	1	1	1	1	4	0.617357
hsa-miR-3671	MIMAT0018094	FAM47E-STBD1	100631383	NM_001242939	1	0	1	1	3	0.61791
hsa-miR-3671	MIMAT0018094	MRO	83876	NM_031939	1	1	0	1	3	0.626678
hsa-miR-3671	MIMAT0018094	MRO	83876	NM_001127174	1	1	0	1	3	0.626678
hsa-miR-3671	MIMAT0018094	MRO	83876	NM_001127175	1	1	0	1	3	0.626678
hsa-miR-3671	MIMAT0018094	MRO	83876	NM_001127176	1	1	0	1	3	0.626678
hsa-miR-3671	MIMAT0018094	RBM3	5935	NM_006743	1	1	0	1	3	0.628328
hsa-miR-3671	MIMAT0018094	ZNF280B	140883	NM_080764	1	1	0	1	3	0.629805
hsa-miR-3671	MIMAT0018094	ZNF280B	140883	XM_005261338	1	1	0	1	3	0.629805
hsa-miR-3671	MIMAT0018094	UQCRB	7381	NM_001254752	1	1	0	1	3	0.630603
hsa-miR-3671	MIMAT0018094	UQCRB	7381	NM_006294	1	1	0	1	3	0.630603
hsa-miR-3671	MIMAT0018094	UQCRB	7381	NM_001199975	1	1	0	1	3	0.630603
hsa-miR-3671	MIMAT0018094	ERAP2	64167	NM_022350	1	1	0	1	3	0.630924
hsa-miR-3671	MIMAT0018094	ERAP2	64167	XM_005272045	1	1	0	1	3	0.630924
hsa-miR-3671	MIMAT0018094	ERAP2	64167	NM_001130140	1	1	0	1	3	0.630924
hsa-miR-3671	MIMAT0018094	TRIM9	114088	NM_015163	1	1	1	1	4	0.631077
hsa-miR-3671	MIMAT0018094	TRIM9	114088	XM_005267302	1	1	0	1	3	0.631077
hsa-miR-3671	MIMAT0018094	TRIM9	114088	XM_005267301	1	1	0	1	3	0.631077
hsa-miR-3671	MIMAT0018094	LAPTM4A	9741	NM_014713	0	1	1	1	3	0.636049
hsa-miR-3671	MIMAT0018094	RGS18	64407	NM_130782	1	1	0	1	3	0.639714
hsa-miR-3671	MIMAT0018094	GNAL	2774	NM_182978	1	1	0	1	3	0.640382
hsa-miR-3671	MIMAT0018094	GNAL	2774	NM_001261444	1	1	0	1	3	0.640382
hsa-miR-3671	MIMAT0018094	GNAL	2774	NM_001261443	1	1	0	1	3	0.640382
hsa-miR-3671	MIMAT0018094	GNAL	2774	NM_001142339	1	1	0	1	3	0.640382
hsa-miR-3671	MIMAT0018094	ENTPD7	57089	NM_020354	1	1	0	1	3	0.645504
hsa-miR-3671	MIMAT0018094	ZBTB21	49854	XM_005261122	1	1	1	1	4	0.645655
hsa-miR-3671	MIMAT0018094	ZBTB21	49854	XM_005261123	1	1	0	1	3	0.645655
hsa-miR-3671	MIMAT0018094	ZBTB21	49854	NM_001098403	1	1	0	1	3	0.645655
hsa-miR-3671	MIMAT0018094	ZBTB21	49854	NM_020727	1	1	0	1	3	0.645655
hsa-miR-3671	MIMAT0018094	ZBTB21	49854	XM_005261121	1	1	0	1	3	0.645655
hsa-miR-3671	MIMAT0018094	ZBTB21	49854	NM_001098402	1	1	0	1	3	0.645655
hsa-miR-3671	MIMAT0018094	SHMT1	6470	XM_005256767	1	1	0	1	3	0.647243
hsa-miR-3671	MIMAT0018094	SHMT1	6470	NM_148918	1	1	0	1	3	0.647243
hsa-miR-3671	MIMAT0018094	SHMT1	6470	NM_004169	1	1	0	1	3	0.647243
hsa-miR-3671	MIMAT0018094	SIAH3	283514	NM_198849	1	1	0	1	3	0.647392
hsa-miR-3671	MIMAT0018094	EPM2AIP1	9852	NM_014805	1	1	1	1	4	0.650131
hsa-miR-3671	MIMAT0018094	ACVR1C	130399	NM_145259	1	1	0	1	3	0.653518
hsa-miR-3671	MIMAT0018094	ACVR1C	130399	NM_001111033	1	1	0	1	3	0.653518
hsa-miR-3671	MIMAT0018094	ACVR1C	130399	NM_001111032	1	1	0	1	3	0.653518
hsa-miR-3671	MIMAT0018094	ACVR1C	130399	NM_001111031	1	1	0	1	3	0.653518
hsa-miR-3671	MIMAT0018094	STON2	85439	NM_033104	1	1	0	1	3	0.658017
hsa-miR-3671	MIMAT0018094	STON2	85439	XM_005268133	1	1	0	1	3	0.658017
hsa-miR-3671	MIMAT0018094	KIAA1549	57670	NM_001164665	1	1	1	1	4	0.658849
hsa-miR-3671	MIMAT0018094	KIAA1549	57670	NM_020910	1	1	0	1	3	0.658849
hsa-miR-3671	MIMAT0018094	GALNT13	114805	NM_052917	1	1	0	1	3	0.661163
hsa-miR-3671	MIMAT0018094	SLC9A7	84679	NM_001257291	1	1	0	1	3	0.666991
hsa-miR-3671	MIMAT0018094	SLC9A7	84679	NM_032591	1	1	0	1	3	0.666991
hsa-miR-3671	MIMAT0018094	NDUFA4	4697	NM_002489	1	1	0	1	3	0.67234
hsa-miR-3671	MIMAT0018094	RNF144B	255488	XM_005248985	1	1	0	1	3	0.676774
hsa-miR-3671	MIMAT0018094	RNF144B	255488	XM_005248987	1	1	0	1	3	0.676774
hsa-miR-3671	MIMAT0018094	RNF144B	255488	XM_005248984	1	1	0	1	3	0.676774
hsa-miR-3671	MIMAT0018094	RNF144B	255488	XM_005248986	1	1	0	1	3	0.676774
hsa-miR-3671	MIMAT0018094	RNF144B	255488	NM_182757	1	1	0	1	3	0.676774
hsa-miR-3671	MIMAT0018094	PAIP2B	400961	NM_020459	0	1	1	1	3	0.684035
hsa-miR-3671	MIMAT0018094	LRP2BP	55805	NM_018409	1	1	0	1	3	0.688729
hsa-miR-3671	MIMAT0018094	MAK	4117	NM_001242957	1	1	1	1	4	0.704017
hsa-miR-3671	MIMAT0018094	MAK	4117	XM_005249115	1	1	0	1	3	0.704017
hsa-miR-3671	MIMAT0018094	MAK	4117	NM_001242385	1	1	0	1	3	0.704017
hsa-miR-3671	MIMAT0018094	MAK	4117	NM_005906	1	1	0	1	3	0.704017
hsa-miR-3671	MIMAT0018094	SOX10	6663	NM_006941	1	1	0	1	3	0.706515
hsa-miR-3671	MIMAT0018094	SOX10	6663	XM_005261720	1	1	0	1	3	0.706515
hsa-miR-3671	MIMAT0018094	ST3GAL5	8869	XM_005264631	0	1	1	1	3	0.706897
hsa-miR-3671	MIMAT0018094	RNF212	285498	NM_001131034	1	1	0	1	3	0.707725
hsa-miR-3671	MIMAT0018094	RNF212	285498	XM_005272275	1	1	0	1	3	0.707725
hsa-miR-3671	MIMAT0018094	RNF212	285498	NM_194439	1	1	0	1	3	0.707725
hsa-miR-3671	MIMAT0018094	CA8	767	NM_004056	1	1	0	1	3	0.707883
hsa-miR-3671	MIMAT0018094	PDCD1LG2	80380	XM_005251600	1	1	0	1	3	0.728008
hsa-miR-3671	MIMAT0018094	PDCD1LG2	80380	XM_005251604	1	1	0	1	3	0.728008
hsa-miR-3671	MIMAT0018094	PDCD1LG2	80380	XM_005251603	1	1	0	1	3	0.728008
hsa-miR-3671	MIMAT0018094	PDCD1LG2	80380	NM_025239	1	1	0	1	3	0.728008
hsa-miR-3671	MIMAT0018094	PDCD1LG2	80380	XM_005251602	1	1	0	1	3	0.728008
hsa-miR-3671	MIMAT0018094	PDCD1LG2	80380	XM_005251601	1	1	0	1	3	0.728008
hsa-miR-3671	MIMAT0018094	MYLK4	340156	NM_001012418	1	0	1	1	3	0.734178
hsa-miR-3671	MIMAT0018094	RPS3A	6189	NM_001267699	1	1	0	1	3	0.743643
hsa-miR-3671	MIMAT0018094	PDE3A	5139	XM_005253389	1	1	1	1	4	0.749487
hsa-miR-3671	MIMAT0018094	PDE3A	5139	NM_001244683	1	1	0	1	3	0.749487
hsa-miR-3671	MIMAT0018094	PDE3A	5139	NM_000921	1	1	0	1	3	0.749487
hsa-miR-3671	MIMAT0018094	PCNT	5116	XM_005261128	1	1	0	1	3	0.768614
hsa-miR-3671	MIMAT0018094	PCNT	5116	XM_005261127	1	1	0	1	3	0.768614
hsa-miR-3671	MIMAT0018094	PCNT	5116	XM_005261126	1	1	0	1	3	0.768614
hsa-miR-3671	MIMAT0018094	PCNT	5116	XM_005261129	1	1	0	1	3	0.768614
hsa-miR-3671	MIMAT0018094	PCNT	5116	NM_006031	1	1	0	1	3	0.768614
hsa-miR-3671	MIMAT0018094	PCNT	5116	XM_005261125	1	1	0	1	3	0.768614
hsa-miR-3671	MIMAT0018094	PCNT	5116	XM_005261124	1	1	0	1	3	0.768614
hsa-miR-3671	MIMAT0018094	FAM229B	619208	NM_001033564	1	1	0	1	3	0.770362
hsa-miR-3671	MIMAT0018094	MAP3K8	1326	NM_005204	1	1	0	1	3	0.774891
hsa-miR-3671	MIMAT0018094	MAP3K8	1326	XM_005252365	1	1	0	1	3	0.774891
hsa-miR-3671	MIMAT0018094	MAP3K8	1326	XM_005252366	1	1	0	1	3	0.774891
hsa-miR-3671	MIMAT0018094	MAP3K8	1326	NM_001244134	1	1	0	1	3	0.774891
hsa-miR-3671	MIMAT0018094	MAP3K8	1326	XM_005252364	1	1	0	1	3	0.774891
hsa-miR-3671	MIMAT0018094	SCN9A	6335	NM_002977	1	1	0	1	3	0.775111
hsa-miR-3671	MIMAT0018094	VWA5A	4013	NM_001130142	1	1	0	1	3	0.775152
hsa-miR-3671	MIMAT0018094	VWA5A	4013	NM_014622	1	1	0	1	3	0.775152
hsa-miR-3671	MIMAT0018094	VWA5A	4013	XM_005271550	1	1	0	1	3	0.775152
hsa-miR-3671	MIMAT0018094	KLHL31	401265	NM_001003760	1	1	0	1	3	0.782922
hsa-miR-3671	MIMAT0018094	KLHL31	401265	XM_005249107	1	1	0	1	3	0.782922
hsa-miR-3671	MIMAT0018094	C9	735	NM_001737	1	1	0	1	3	0.811631
hsa-miR-3671	MIMAT0018094	IQGAP2	10788	NM_006633	1	1	0	1	3	0.814305
hsa-miR-3671	MIMAT0018094	IQGAP2	10788	XM_005248416	1	1	0	1	3	0.814305
hsa-miR-3671	MIMAT0018094	IQGAP2	10788	XM_005248415	1	1	0	1	3	0.814305
hsa-miR-3671	MIMAT0018094	IQGAP2	10788	XM_005248414	1	1	0	1	3	0.814305
hsa-miR-3671	MIMAT0018094	IQGAP2	10788	XM_005248412	1	1	0	1	3	0.814305
hsa-miR-3671	MIMAT0018094	IQGAP2	10788	XM_005248409	1	1	0	1	3	0.814305
hsa-miR-3671	MIMAT0018094	IQGAP2	10788	XM_005248411	1	1	0	1	3	0.814305
hsa-miR-3671	MIMAT0018094	IQGAP2	10788	XM_005248410	1	1	0	1	3	0.814305
hsa-miR-3671	MIMAT0018094	IQGAP2	10788	XM_005248413	1	1	0	1	3	0.814305
hsa-miR-3671	MIMAT0018094	CD109	135228	NM_133493	1	1	0	1	3	0.820862
hsa-miR-3671	MIMAT0018094	CD109	135228	XM_005248660	1	1	0	1	3	0.820862
hsa-miR-3671	MIMAT0018094	CD109	135228	NM_001159588	1	1	0	1	3	0.820862
hsa-miR-3671	MIMAT0018094	CD109	135228	XM_005248659	1	1	0	1	3	0.820862
hsa-miR-3671	MIMAT0018094	CD109	135228	NM_001159587	1	1	0	1	3	0.820862
hsa-miR-3671	MIMAT0018094	METTL7A	25840	NM_014033	1	1	0	1	3	0.823102
hsa-miR-3671	MIMAT0018094	METTL7A	25840	XM_005268782	1	1	0	1	3	0.823102
hsa-miR-3671	MIMAT0018094	RPL17-C18orf32	100526842	NM_001199356	1	1	0	1	3	0.843255
hsa-miR-3671	MIMAT0018094	RPL17-C18orf32	100526842	NM_001199355	1	1	0	1	3	0.843255
hsa-miR-3671	MIMAT0018094	SLC11A1	6556	NM_000578	1	1	0	1	3	0.845323
hsa-miR-3671	MIMAT0018094	SLC11A1	6556	XM_005246794	1	1	0	1	3	0.845323
hsa-miR-3671	MIMAT0018094	SLC11A1	6556	XM_005246793	1	1	0	1	3	0.845323
hsa-miR-3671	MIMAT0018094	SLC11A1	6556	XM_005246792	1	1	0	1	3	0.845323
hsa-miR-3671	MIMAT0018094	FKBP7	51661	NM_181342	0	1	1	1	3	0.846674
hsa-miR-3671	MIMAT0018094	EGFR	1956	XM_005271746	1	1	1	1	4	0.848514
hsa-miR-3671	MIMAT0018094	EGFR	1956	NM_005228	1	1	0	1	3	0.848514
hsa-miR-3671	MIMAT0018094	EGFR	1956	XM_005271747	1	1	0	1	3	0.848514
hsa-miR-3671	MIMAT0018094	DEPDC1	55635	NM_001114120	1	1	1	1	4	0.85292
hsa-miR-3671	MIMAT0018094	DEPDC1	55635	NM_017779	1	1	0	1	3	0.85292
hsa-miR-3671	MIMAT0018094	GABRB3	2562	NM_001278631	1	1	0	1	3	0.871214
hsa-miR-3671	MIMAT0018094	GABRB3	2562	NM_001191320	1	1	0	1	3	0.871214
hsa-miR-3671	MIMAT0018094	GABRB3	2562	NM_001191321	1	1	0	1	3	0.871214
hsa-miR-3671	MIMAT0018094	GABRB3	2562	NM_021912	1	1	0	1	3	0.871214
hsa-miR-3671	MIMAT0018094	GABRB3	2562	NM_000814	1	1	0	1	3	0.871214
hsa-miR-3671	MIMAT0018094	CNTN1	1272	XM_005268652	1	1	0	1	3	0.87856
hsa-miR-3671	MIMAT0018094	CNTN1	1272	NM_175038	1	1	0	1	3	0.87856
hsa-miR-3671	MIMAT0018094	CNTN1	1272	NM_001843	1	1	0	1	3	0.87856
hsa-miR-3671	MIMAT0018094	CNTN1	1272	XM_005268651	1	1	0	1	3	0.87856
hsa-miR-3671	MIMAT0018094	WNK3	65267	NM_020922	1	1	0	1	3	0.88097
hsa-miR-3671	MIMAT0018094	WNK3	65267	NM_001002838	1	1	0	1	3	0.88097
hsa-miR-3671	MIMAT0018094	BEST1	7439	XM_005274211	1	1	0	1	3	0.882481
hsa-miR-3671	MIMAT0018094	BEST1	7439	XM_005274220	1	1	0	1	3	0.882481
hsa-miR-3671	MIMAT0018094	BEST1	7439	XM_005274210	1	1	0	1	3	0.882481
hsa-miR-3671	MIMAT0018094	BEST1	7439	XM_005274212	1	1	0	1	3	0.882481
hsa-miR-3671	MIMAT0018094	MAN1A1	4121	NM_005907	1	1	0	1	3	0.883348
hsa-miR-3671	MIMAT0018094	MAN1A1	4121	XM_005266986	1	1	0	1	3	0.883348
hsa-miR-3671	MIMAT0018094	KCTD12	115207	NM_138444	1	1	0	1	3	0.883874
hsa-miR-3671	MIMAT0018094	MMRN1	22915	NM_007351	1	1	0	1	3	0.888517
hsa-miR-3671	MIMAT0018094	MMRN1	22915	XM_005262857	1	1	0	1	3	0.888517
hsa-miR-3671	MIMAT0018094	MMRN1	22915	XM_005262856	1	1	0	1	3	0.888517
hsa-miR-3671	MIMAT0018094	SHISA9	729993	NM_001145205	1	1	0	1	3	0.894188
hsa-miR-3671	MIMAT0018094	TPO	7173	XM_005264705	1	1	0	1	3	0.903792
hsa-miR-3671	MIMAT0018094	RBM47	54502	NM_019027	1	1	0	1	3	0.907085
hsa-miR-3671	MIMAT0018094	TC2N	123036	NM_152332	1	1	0	1	3	0.916035
hsa-miR-3671	MIMAT0018094	TC2N	123036	NM_001128595	1	1	0	1	3	0.916035
hsa-miR-3671	MIMAT0018094	TC2N	123036	NM_001128596	1	1	0	1	3	0.916035
hsa-miR-3671	MIMAT0018094	SLC7A11	23657	NM_014331	1	0	1	1	3	0.925861
hsa-miR-3671	MIMAT0018094	RAB39A	54734	NM_017516	1	1	0	1	3	0.925983
hsa-miR-3671	MIMAT0018094	SLC2A1	6513	NM_006516	1	1	0	1	3	0.928452
hsa-miR-3671	MIMAT0018094	SLC2A1	6513	XM_005271135	1	1	0	1	3	0.928452
hsa-miR-3671	MIMAT0018094	NPL	80896	NM_001200050	1	1	0	1	3	0.930764
hsa-miR-3671	MIMAT0018094	NPL	80896	NM_001200051	1	1	0	1	3	0.930764
hsa-miR-3671	MIMAT0018094	NPL	80896	NM_001200056	1	1	0	1	3	0.930764
hsa-miR-3671	MIMAT0018094	NPL	80896	NM_001200052	1	1	0	1	3	0.930764
hsa-miR-3671	MIMAT0018094	NPL	80896	NM_030769	1	1	0	1	3	0.930764
hsa-miR-3671	MIMAT0018094	TFEC	22797	XM_005250231	1	1	1	1	4	0.944956
hsa-miR-3671	MIMAT0018094	TFEC	22797	NM_001244583	1	1	0	1	3	0.944956
hsa-miR-3671	MIMAT0018094	TFEC	22797	NM_001018058	1	1	0	1	3	0.944956
hsa-miR-3671	MIMAT0018094	TFEC	22797	NM_012252	1	1	0	1	3	0.944956
hsa-miR-3671	MIMAT0018094	C15orf41	84529	NM_032499	1	1	0	1	3	0.9687
hsa-miR-3671	MIMAT0018094	C15orf41	84529	NM_001130010	1	1	0	1	3	0.9687
hsa-miR-3671	MIMAT0018094	C15orf41	84529	XM_005254719	1	1	0	1	3	0.9687
hsa-miR-3671	MIMAT0018094	TMEM26	219623	NM_178505	1	1	0	1	3	0.9727
hsa-miR-3671	MIMAT0018094	MBNL3	55796	XM_005262434	1	1	1	1	4	0.98681
hsa-miR-3671	MIMAT0018094	MBNL3	55796	NM_001170703	1	1	0	1	3	0.98681
hsa-miR-3671	MIMAT0018094	MBNL3	55796	NM_001170702	1	1	0	1	3	0.98681
hsa-miR-3671	MIMAT0018094	MBNL3	55796	NM_001170701	1	1	0	1	3	0.98681
hsa-miR-3671	MIMAT0018094	MBNL3	55796	NM_133486	1	1	0	1	3	0.98681
hsa-miR-3671	MIMAT0018094	MBNL3	55796	NM_018388	1	1	0	1	3	0.98681
hsa-miR-3671	MIMAT0018094	MBNL3	55796	NM_001170704	1	1	0	1	3	0.98681
hsa-miR-3671	MIMAT0018094	MBNL3	55796	XM_005262432	1	1	0	1	3	0.98681
hsa-miR-3671	MIMAT0018094	MBNL3	55796	XM_005262435	1	1	0	1	3	0.98681
hsa-miR-3671	MIMAT0018094	S100B	6285	NM_006272	1	1	0	1	3	1.02786
hsa-miR-3671	MIMAT0018094	SLC5A1	6523	NM_000343	1	1	0	1	3	1.03296
hsa-miR-3671	MIMAT0018094	SLC5A1	6523	NM_001256314	1	1	0	1	3	1.03296
hsa-miR-3671	MIMAT0018094	MCTP2	55784	XM_005254956	1	1	0	1	3	1.04924
hsa-miR-3671	MIMAT0018094	MCTP2	55784	XM_005254960	1	1	0	1	3	1.04924
hsa-miR-3671	MIMAT0018094	MCTP2	55784	NM_001159643	1	1	0	1	3	1.04924
hsa-miR-3671	MIMAT0018094	MCTP2	55784	XM_005254958	1	1	0	1	3	1.04924
hsa-miR-3671	MIMAT0018094	MCTP2	55784	XM_005254957	1	1	0	1	3	1.04924
hsa-miR-3671	MIMAT0018094	MCTP2	55784	NM_018349	1	1	0	1	3	1.04924
hsa-miR-3671	MIMAT0018094	MCTP2	55784	XM_005254955	1	1	0	1	3	1.04924
hsa-miR-3671	MIMAT0018094	NALCN	259232	NM_052867	1	0	1	1	3	1.05584
hsa-miR-3671	MIMAT0018094	CD84	8832	NM_001184879	1	1	0	1	3	1.07062
hsa-miR-3671	MIMAT0018094	CD84	8832	NM_001184882	1	1	0	1	3	1.07062
hsa-miR-3671	MIMAT0018094	CD84	8832	NM_001184881	1	1	0	1	3	1.07062
hsa-miR-3671	MIMAT0018094	CD84	8832	NM_003874	1	1	0	1	3	1.07062
hsa-miR-3671	MIMAT0018094	KCNA2	3737	XM_005270842	1	1	0	1	3	1.07312
hsa-miR-3671	MIMAT0018094	MARVELD2	153562	XM_005276759	1	1	0	1	3	1.08911
hsa-miR-3671	MIMAT0018094	MARVELD2	153562	NM_001244734	1	1	0	1	3	1.08911
hsa-miR-3671	MIMAT0018094	MARVELD2	153562	NM_001038603	1	1	0	1	3	1.08911
hsa-miR-3671	MIMAT0018094	MARVELD2	153562	XM_005248446	1	1	0	1	3	1.08911
hsa-miR-3671	MIMAT0018094	MARVELD2	153562	XM_005276758	1	1	0	1	3	1.08911
hsa-miR-3671	MIMAT0018094	MARVELD2	153562	XM_005248447	1	1	0	1	3	1.08911
hsa-miR-3671	MIMAT0018094	MARVELD2	153562	XM_005276760	1	1	0	1	3	1.08911
hsa-miR-3671	MIMAT0018094	MARVELD2	153562	XM_005276757	1	1	0	1	3	1.08911
hsa-miR-3671	MIMAT0018094	MARVELD2	153562	XM_005248445	1	1	0	1	3	1.08911
hsa-miR-3671	MIMAT0018094	LDHA	3939	NM_001165414	1	1	0	1	3	1.09146
hsa-miR-3671	MIMAT0018094	LDHA	3939	NM_001165415	1	1	0	1	3	1.09146
hsa-miR-3671	MIMAT0018094	LDHA	3939	NM_001135239	1	1	0	1	3	1.09146
hsa-miR-3671	MIMAT0018094	LDHA	3939	NM_001165416	1	1	0	1	3	1.09146
hsa-miR-3671	MIMAT0018094	LDHA	3939	NM_005566	1	1	0	1	3	1.09146
hsa-miR-3671	MIMAT0018094	GRIN3A	116443	NM_133445	1	1	0	1	3	1.09343
hsa-miR-3671	MIMAT0018094	VGLL3	389136	NM_016206	1	1	1	1	4	1.11431
hsa-miR-3671	MIMAT0018094	VGLL3	389136	XM_005264753	1	1	0	1	3	1.11431
hsa-miR-3671	MIMAT0018094	ZC3H12D	340152	NM_207360	1	1	0	1	3	1.11489
hsa-miR-3671	MIMAT0018094	UBXN10	127733	XM_005245742	1	1	0	1	3	1.11531
hsa-miR-3671	MIMAT0018094	UBXN10	127733	NM_152376	1	1	0	1	3	1.11531
hsa-miR-3671	MIMAT0018094	CNTNAP3	79937	XM_005251584	1	1	0	1	3	1.11876
hsa-miR-3671	MIMAT0018094	CNTNAP3	79937	XM_005251585	1	1	0	1	3	1.11876
hsa-miR-3671	MIMAT0018094	PLP1	5354	NM_001128834	1	0	1	1	3	1.11967
hsa-miR-3671	MIMAT0018094	FMN1	342184	NM_001277313	1	1	0	1	3	1.12099
hsa-miR-3671	MIMAT0018094	FMN1	342184	NM_001103184	1	1	0	1	3	1.12099
hsa-miR-3671	MIMAT0018094	SPP1	6696	NM_001251830	1	1	0	1	3	1.12518
hsa-miR-3671	MIMAT0018094	SPP1	6696	NM_001251829	1	1	0	1	3	1.12518
hsa-miR-3671	MIMAT0018094	SPP1	6696	NM_001040060	1	1	0	1	3	1.12518
hsa-miR-3671	MIMAT0018094	SPP1	6696	NM_000582	1	1	0	1	3	1.12518
hsa-miR-3671	MIMAT0018094	SPP1	6696	NM_001040058	1	1	0	1	3	1.12518
hsa-miR-3671	MIMAT0018094	CDCP1	64866	NM_022842	1	1	0	1	3	1.15477
hsa-miR-3671	MIMAT0018094	CDCP1	64866	XM_005265404	1	1	0	1	3	1.15477
hsa-miR-3671	MIMAT0018094	SLC38A4	55089	NM_018018	1	1	0	1	3	1.16693
hsa-miR-3671	MIMAT0018094	SLC38A4	55089	XM_005268997	1	1	0	1	3	1.16693
hsa-miR-3671	MIMAT0018094	SLC38A4	55089	NM_001143824	1	1	0	1	3	1.16693
hsa-miR-3671	MIMAT0018094	KCNK2	3776	NM_001017424	1	1	0	1	3	1.16868
hsa-miR-3671	MIMAT0018094	KCNK2	3776	NM_014217	1	1	0	1	3	1.16868
hsa-miR-3671	MIMAT0018094	KCNK2	3776	NM_001017425	1	1	0	1	3	1.16868
hsa-miR-3671	MIMAT0018094	FGF7	2252	NM_002009	1	1	0	1	3	1.17323
hsa-miR-3671	MIMAT0018094	PRRG4	79056	XM_005253131	1	1	0	1	3	1.17647
hsa-miR-3671	MIMAT0018094	PRRG4	79056	NM_024081	1	1	0	1	3	1.17647
hsa-miR-3671	MIMAT0018094	SCD	6319	NM_005063	1	1	0	1	3	1.18971
hsa-miR-3671	MIMAT0018094	MSR1	4481	NM_138715	1	1	0	1	3	1.19612
hsa-miR-3671	MIMAT0018094	MSR1	4481	NM_138716	1	1	0	1	3	1.19612
hsa-miR-3671	MIMAT0018094	MSR1	4481	XM_005273506	1	1	0	1	3	1.19612
hsa-miR-3671	MIMAT0018094	DNER	92737	NM_139072	1	1	0	1	3	1.21602
hsa-miR-3671	MIMAT0018094	DNER	92737	XM_005246951	1	1	0	1	3	1.21602
hsa-miR-3671	MIMAT0018094	DNER	92737	XM_005246950	1	1	0	1	3	1.21602
hsa-miR-3671	MIMAT0018094	ARL4C	10123	NM_005737	1	1	0	1	3	1.22026
hsa-miR-3671	MIMAT0018094	C4orf19	55286	NM_001104629	1	1	0	1	3	1.23548
hsa-miR-3671	MIMAT0018094	C4orf19	55286	NM_018302	1	1	0	1	3	1.23548
hsa-miR-3671	MIMAT0018094	HOOK1	51361	NM_015888	1	1	1	1	4	1.23703
hsa-miR-3671	MIMAT0018094	HOOK1	51361	XM_005270922	1	1	0	1	3	1.23703
hsa-miR-3671	MIMAT0018094	MYT1	4661	NM_004535	1	1	0	1	3	1.26361
hsa-miR-3671	MIMAT0018094	CTSC	1075	NM_148170	1	1	1	1	4	1.27431
hsa-miR-3671	MIMAT0018094	CTSC	1075	NM_001114173	1	1	0	1	3	1.27431
hsa-miR-3671	MIMAT0018094	PAQR5	54852	NM_001104554	1	1	1	1	4	1.30252
hsa-miR-3671	MIMAT0018094	PAQR5	54852	NM_017705	1	1	0	1	3	1.30252
hsa-miR-3671	MIMAT0018094	HS6ST3	266722	NM_153456	1	1	0	1	3	1.3375
hsa-miR-3671	MIMAT0018094	HS6ST3	266722	XM_003846570	1	1	0	1	3	1.3375
hsa-miR-3671	MIMAT0018094	OXGR1	27199	NM_080818	1	1	0	1	3	1.33897
hsa-miR-3671	MIMAT0018094	NR4A3	8013	NM_173200	1	1	0	1	3	1.33937
hsa-miR-3671	MIMAT0018094	NR4A3	8013	NM_006981	1	1	0	1	3	1.33937
hsa-miR-3671	MIMAT0018094	SLC6A4	6532	NM_001045	1	1	0	1	3	1.35238
hsa-miR-3671	MIMAT0018094	SLC6A4	6532	XM_005258025	1	1	0	1	3	1.35238
hsa-miR-3671	MIMAT0018094	TMEFF2	23671	XM_005246437	1	1	0	1	3	1.45781
hsa-miR-3671	MIMAT0018094	TMEFF2	23671	XM_005246436	1	1	0	1	3	1.45781
hsa-miR-3671	MIMAT0018094	TMEFF2	23671	NM_016192	1	1	0	1	3	1.45781
hsa-miR-3671	MIMAT0018094	SGPP2	130367	XM_005246297	1	1	0	1	3	1.52603
hsa-miR-3671	MIMAT0018094	BIRC3	330	NM_001165	1	1	0	1	3	1.52625
hsa-miR-3671	MIMAT0018094	BIRC3	330	NM_182962	1	1	0	1	3	1.52625
hsa-miR-3671	MIMAT0018094	LSAMP	4045	NM_002338	1	1	0	1	3	1.64905
hsa-miR-3671	MIMAT0018094	MRC1	4360	XM_005252649	1	1	0	1	3	1.66819
hsa-miR-3671	MIMAT0018094	MRC1	4360	NM_002438	1	1	0	1	3	1.66819
hsa-miR-3671	MIMAT0018094	AOX1	316	NM_001159	1	1	0	1	3	1.73088
hsa-miR-3671	MIMAT0018094	AOX1	316	XM_005246506	1	1	0	1	3	1.73088
hsa-miR-3671	MIMAT0018094	FGF5	2250	NM_004464	1	1	0	1	3	1.89103
hsa-miR-3671	MIMAT0018094	FGF5	2250	NM_033143	1	1	0	1	3	1.89103
hsa-miR-3671	MIMAT0018094	FFAR4	338557	NM_181745	1	1	0	1	3	1.89926
hsa-miR-3671	MIMAT0018094	FFAR4	338557	NM_001195755	1	1	0	1	3	1.89926
hsa-miR-3671	MIMAT0018094	SLC19A3	80704	XM_005246871	1	1	0	1	3	1.92446
hsa-miR-3671	MIMAT0018094	SLC19A3	80704	XM_005246873	1	1	0	1	3	1.92446
hsa-miR-3671	MIMAT0018094	SLC19A3	80704	XM_005246872	1	1	0	1	3	1.92446
hsa-miR-3671	MIMAT0018094	SLC19A3	80704	XM_005246874	1	1	0	1	3	1.92446
hsa-miR-3671	MIMAT0018094	SLC19A3	80704	NM_025243	1	1	0	1	3	1.92446
hsa-miR-3671	MIMAT0018094	RET	5979	NM_020975	1	0	1	1	3	2.02344
hsa-miR-3671	MIMAT0018094	CHST9	83539	XM_005258363	1	1	0	1	3	2.04282
hsa-miR-3671	MIMAT0018094	CHST9	83539	XM_005258362	1	1	0	1	3	2.04282
hsa-miR-3671	MIMAT0018094	RGR	5995	NM_002921	1	1	0	1	3	2.04862
hsa-miR-3671	MIMAT0018094	RGR	5995	NM_001012722	1	1	0	1	3	2.04862
hsa-miR-3671	MIMAT0018094	RGR	5995	NM_001012720	1	1	0	1	3	2.04862
hsa-miR-3671	MIMAT0018094	SLC36A2	153201	NM_181776	1	1	1	1	4	2.12241
hsa-miR-3671	MIMAT0018094	CCL13	6357	NM_005408	1	1	0	1	3	2.13169
hsa-miR-3671	MIMAT0018094	DAW1	164781	XM_005246361	1	1	0	1	3	2.19525
hsa-miR-3671	MIMAT0018094	DAW1	164781	NM_178821	1	1	0	1	3	2.19525
hsa-miR-3671	MIMAT0018094	TBX22	50945	NM_001109878	1	1	0	1	3	2.31787
hsa-miR-3671	MIMAT0018094	TBX22	50945	XM_005262138	1	1	0	1	3	2.31787
hsa-miR-3671	MIMAT0018094	TBX22	50945	XM_005262137	1	1	0	1	3	2.31787
hsa-miR-3671	MIMAT0018094	TBX22	50945	NM_016954	1	1	0	1	3	2.31787
hsa-miR-3671	MIMAT0018094	TBX22	50945	XM_005262136	1	1	0	1	3	2.31787
hsa-miR-3671	MIMAT0018094	TBX22	50945	NM_001109879	1	1	0	1	3	2.31787
hsa-miR-3671	MIMAT0018094	PLIN1	5346	NM_002666	1	1	1	1	4	2.39022
hsa-miR-3671	MIMAT0018094	PLIN1	5346	NM_001145311	1	1	0	1	3	2.39022
hsa-miR-3671	MIMAT0018094	C11orf87	399947	NM_207645	1	1	0	1	3	2.51367
hsa-miR-3671	MIMAT0018094	FAIM2	23017	NM_012306	1	1	1	1	4	2.70498
hsa-miR-3671	MIMAT0018094	FAIM2	23017	XM_005268730	1	1	0	1	3	2.70498
hsa-miR-3671	MIMAT0018094	AQP4	361	XM_005258257	1	1	0	1	3	2.78898
hsa-miR-3671	MIMAT0018094	AQP4	361	NM_004028	1	1	0	1	3	2.78898
hsa-miR-3671	MIMAT0018094	AQP4	361	NM_001650	1	1	0	1	3	2.78898
hsa-miR-3671	MIMAT0018094	CD163	9332	NM_004244	1	1	0	1	3	2.82536
hsa-miR-3671	MIMAT0018094	CD163	9332	NM_203416	1	1	0	1	3	2.82536
hsa-miR-3671	MIMAT0018094	MGST1	4257	NM_001260512	1	1	0	1	3	3.06909
hsa-miR-487a-3p	MIMAT0002178	CHP2	63928	NM_022097	1	0	1	1	3	-5.38091
hsa-miR-487a-3p	MIMAT0002178	ABHD12B	145447	XM_005267357	1	1	0	1	3	-4.0403
hsa-miR-487a-3p	MIMAT0002178	PKP1	5317	NM_000299	1	1	1	1	4	-3.19964
hsa-miR-487a-3p	MIMAT0002178	PKP1	5317	NM_001005337	1	1	0	1	3	-3.19964
hsa-miR-487a-3p	MIMAT0002178	ATP1B4	23439	NM_001142447	1	1	0	1	3	-2.33573
hsa-miR-487a-3p	MIMAT0002178	ATP1B4	23439	NM_012069	1	1	0	1	3	-2.33573
hsa-miR-487a-3p	MIMAT0002178	CHD5	26038	NM_015557	1	1	1	1	4	-2.25954
hsa-miR-487a-3p	MIMAT0002178	SIM1	6492	XM_005267100	1	1	1	1	4	-2.23558
hsa-miR-487a-3p	MIMAT0002178	ANKRD18B	441459	NM_001244752	1	1	0	1	3	-2.08612
hsa-miR-487a-3p	MIMAT0002178	GJB2	2706	NM_004004	1	1	0	1	3	-1.93801
hsa-miR-487a-3p	MIMAT0002178	GJB2	2706	XM_005266355	1	1	0	1	3	-1.93801
hsa-miR-487a-3p	MIMAT0002178	GJB2	2706	XM_005266356	1	1	0	1	3	-1.93801
hsa-miR-487a-3p	MIMAT0002178	GJB2	2706	XM_005266354	1	1	0	1	3	-1.93801
hsa-miR-487a-3p	MIMAT0002178	UNC80	285175	XM_005246476	1	0	1	1	3	-1.93564
hsa-miR-487a-3p	MIMAT0002178	IL11	3589	NM_000641	1	1	1	1	4	-1.87638
hsa-miR-487a-3p	MIMAT0002178	IL11	3589	NM_001267718	1	1	0	1	3	-1.87638
hsa-miR-487a-3p	MIMAT0002178	FSTL5	56884	NM_020116	1	1	1	1	4	-1.85193
hsa-miR-487a-3p	MIMAT0002178	FSTL5	56884	NM_001128428	1	1	0	1	3	-1.85193
hsa-miR-487a-3p	MIMAT0002178	FSTL5	56884	NM_001128427	1	1	0	1	3	-1.85193
hsa-miR-487a-3p	MIMAT0002178	PTPRR	5801	NM_002849	1	1	0	1	3	-1.80687
hsa-miR-487a-3p	MIMAT0002178	PTPRR	5801	NM_001207016	1	1	0	1	3	-1.80687
hsa-miR-487a-3p	MIMAT0002178	PTPRR	5801	NM_130846	1	1	0	1	3	-1.80687
hsa-miR-487a-3p	MIMAT0002178	PTPRR	5801	NM_001207015	1	1	0	1	3	-1.80687
hsa-miR-487a-3p	MIMAT0002178	KSR2	283455	NM_173598	1	1	0	1	3	-1.62445
hsa-miR-487a-3p	MIMAT0002178	SLCO1A2	6579	NM_134431	1	1	1	1	4	-1.55935
hsa-miR-487a-3p	MIMAT0002178	SLCO1A2	6579	XM_005253474	1	1	0	1	3	-1.55935
hsa-miR-487a-3p	MIMAT0002178	SLCO1A2	6579	XM_005253475	1	1	0	1	3	-1.55935
hsa-miR-487a-3p	MIMAT0002178	SLCO1A2	6579	NM_021094	1	1	0	1	3	-1.55935
hsa-miR-487a-3p	MIMAT0002178	SLCO1A2	6579	XM_005253476	1	1	0	1	3	-1.55935
hsa-miR-487a-3p	MIMAT0002178	KCNH5	27133	NM_139318	1	1	0	1	3	-1.54038
hsa-miR-487a-3p	MIMAT0002178	KCNH5	27133	NM_172375	1	1	0	1	3	-1.54038
hsa-miR-487a-3p	MIMAT0002178	ILDR2	387597	NM_199351	1	1	0	1	3	-1.41065
hsa-miR-487a-3p	MIMAT0002178	NETO1	81832	XM_005266776	1	1	0	1	3	-1.3946
hsa-miR-487a-3p	MIMAT0002178	NETO1	81832	NM_138966	1	1	0	1	3	-1.3946
hsa-miR-487a-3p	MIMAT0002178	NETO1	81832	XM_005266774	1	1	0	1	3	-1.3946
hsa-miR-487a-3p	MIMAT0002178	ARNTL2	56938	NM_020183	1	1	0	1	3	-1.2921
hsa-miR-487a-3p	MIMAT0002178	ARNTL2	56938	NM_001248005	1	1	0	1	3	-1.2921
hsa-miR-487a-3p	MIMAT0002178	ARNTL2	56938	NM_001248004	1	1	0	1	3	-1.2921
hsa-miR-487a-3p	MIMAT0002178	ARNTL2	56938	NM_001248003	1	1	0	1	3	-1.2921
hsa-miR-487a-3p	MIMAT0002178	ARNTL2	56938	NM_001248002	1	1	0	1	3	-1.2921
hsa-miR-487a-3p	MIMAT0002178	ITGBL1	9358	XM_005254100	1	1	0	1	3	-1.27911
hsa-miR-487a-3p	MIMAT0002178	ITGBL1	9358	NM_001271754	1	1	0	1	3	-1.27911
hsa-miR-487a-3p	MIMAT0002178	MAP2	4133	XM_005246554	1	1	1	1	4	-1.22576
hsa-miR-487a-3p	MIMAT0002178	MAP2	4133	NM_031845	1	1	0	1	3	-1.22576
hsa-miR-487a-3p	MIMAT0002178	MAP2	4133	NM_031847	1	1	0	1	3	-1.22576
hsa-miR-487a-3p	MIMAT0002178	MAP2	4133	XM_005246567	1	1	0	1	3	-1.22576
hsa-miR-487a-3p	MIMAT0002178	MAP2	4133	NM_001039538	1	1	0	1	3	-1.22576
hsa-miR-487a-3p	MIMAT0002178	MAP2	4133	XM_005246566	1	1	0	1	3	-1.22576
hsa-miR-487a-3p	MIMAT0002178	MAP2	4133	XM_005246565	1	1	0	1	3	-1.22576
hsa-miR-487a-3p	MIMAT0002178	MAP2	4133	NM_002374	1	1	0	1	3	-1.22576
hsa-miR-487a-3p	MIMAT0002178	MAP2	4133	XM_005246560	1	1	0	1	3	-1.22576
hsa-miR-487a-3p	MIMAT0002178	MAP2	4133	XM_005246562	1	1	0	1	3	-1.22576
hsa-miR-487a-3p	MIMAT0002178	MAP2	4133	XM_005246564	1	1	0	1	3	-1.22576
hsa-miR-487a-3p	MIMAT0002178	MAP2	4133	XM_005246563	1	1	0	1	3	-1.22576
hsa-miR-487a-3p	MIMAT0002178	MAP2	4133	XM_005246556	1	1	0	1	3	-1.22576
hsa-miR-487a-3p	MIMAT0002178	MAP2	4133	XM_005246561	1	1	0	1	3	-1.22576
hsa-miR-487a-3p	MIMAT0002178	MAP2	4133	XM_005246559	1	1	0	1	3	-1.22576
hsa-miR-487a-3p	MIMAT0002178	MAP2	4133	XM_005246558	1	1	0	1	3	-1.22576
hsa-miR-487a-3p	MIMAT0002178	MAP2	4133	XM_005246555	1	1	0	1	3	-1.22576
hsa-miR-487a-3p	MIMAT0002178	MAP2	4133	XM_005246557	1	1	0	1	3	-1.22576
hsa-miR-487a-3p	MIMAT0002178	GPR176	11245	NM_007223	0	1	1	1	3	-1.21678
hsa-miR-487a-3p	MIMAT0002178	NCR3LG1	374383	NM_001202439	1	1	1	1	4	-1.1594
hsa-miR-487a-3p	MIMAT0002178	P2RX1	5023	NM_002558	1	1	0	1	3	-1.14445
hsa-miR-487a-3p	MIMAT0002178	LRAT	9227	NM_004744	1	1	0	1	3	-1.13497
hsa-miR-487a-3p	MIMAT0002178	PHF21B	112885	NM_138415	1	1	1	1	4	-1.09906
hsa-miR-487a-3p	MIMAT0002178	PHF21B	112885	NM_001135862	1	1	0	1	3	-1.09906
hsa-miR-487a-3p	MIMAT0002178	PHF21B	112885	NM_001242450	1	1	0	1	3	-1.09906
hsa-miR-487a-3p	MIMAT0002178	ELAVL2	1993	XM_005251394	1	1	0	1	3	-1.08997
hsa-miR-487a-3p	MIMAT0002178	ELAVL2	1993	XM_005251392	1	1	0	1	3	-1.08997
hsa-miR-487a-3p	MIMAT0002178	ELAVL2	1993	XM_005251391	1	1	0	1	3	-1.08997
hsa-miR-487a-3p	MIMAT0002178	ELAVL2	1993	XM_005251390	1	1	0	1	3	-1.08997
hsa-miR-487a-3p	MIMAT0002178	ELAVL2	1993	XM_005251393	1	1	0	1	3	-1.08997
hsa-miR-487a-3p	MIMAT0002178	ELAVL2	1993	NM_001171195	1	1	0	1	3	-1.08997
hsa-miR-487a-3p	MIMAT0002178	ELAVL2	1993	XM_005251396	1	1	0	1	3	-1.08997
hsa-miR-487a-3p	MIMAT0002178	ELAVL2	1993	NM_001171197	1	1	0	1	3	-1.08997
hsa-miR-487a-3p	MIMAT0002178	ELAVL2	1993	XM_005251395	1	1	0	1	3	-1.08997
hsa-miR-487a-3p	MIMAT0002178	ELAVL2	1993	NM_004432	1	1	0	1	3	-1.08997
hsa-miR-487a-3p	MIMAT0002178	ARHGEF38	54848	NM_001242729	1	1	0	1	3	-1.08699
hsa-miR-487a-3p	MIMAT0002178	CNTN5	53942	NM_014361	1	1	0	1	3	-1.0799
hsa-miR-487a-3p	MIMAT0002178	CNTN5	53942	NM_175566	1	1	0	1	3	-1.0799
hsa-miR-487a-3p	MIMAT0002178	CNTN5	53942	NM_001243270	1	1	0	1	3	-1.0799
hsa-miR-487a-3p	MIMAT0002178	CCND1	595	NM_053056	1	1	0	1	3	-1.06643
hsa-miR-487a-3p	MIMAT0002178	TNC	3371	NM_002160	1	0	1	1	3	-1.0107
hsa-miR-487a-3p	MIMAT0002178	COL9A1	1297	NM_001851	1	1	1	1	4	-0.995702
hsa-miR-487a-3p	MIMAT0002178	COL9A1	1297	XM_005248653	1	1	0	1	3	-0.995702
hsa-miR-487a-3p	MIMAT0002178	COL9A1	1297	NM_078485	1	1	0	1	3	-0.995702
hsa-miR-487a-3p	MIMAT0002178	PCDH15	65217	NM_001142771	0	1	1	1	3	-0.994977
hsa-miR-487a-3p	MIMAT0002178	NPR3	4883	NM_001204375	1	0	1	1	3	-0.960555
hsa-miR-487a-3p	MIMAT0002178	RP1	6101	NM_006269	1	1	0	1	3	-0.955347
hsa-miR-487a-3p	MIMAT0002178	ABCG2	9429	NM_004827	0	1	1	1	3	-0.951503
hsa-miR-487a-3p	MIMAT0002178	ABCG2	9429	NM_001257386	1	1	0	1	3	-0.951503
hsa-miR-487a-3p	MIMAT0002178	ATP8B1	5205	NM_005603	1	1	1	1	4	-0.949132
hsa-miR-487a-3p	MIMAT0002178	CDH6	1004	NM_004932	1	0	1	1	3	-0.921464
hsa-miR-487a-3p	MIMAT0002178	SLC26A4	5172	NM_000441	1	1	0	1	3	-0.899956
hsa-miR-487a-3p	MIMAT0002178	PLAC8	51316	NM_001130715	1	1	0	1	3	-0.893474
hsa-miR-487a-3p	MIMAT0002178	AJUBA	84962	NM_032876	1	1	1	1	4	-0.873548
hsa-miR-487a-3p	MIMAT0002178	AJUBA	84962	XM_005268132	1	1	0	1	3	-0.873548
hsa-miR-487a-3p	MIMAT0002178	AJUBA	84962	NM_198086	1	1	0	1	3	-0.873548
hsa-miR-487a-3p	MIMAT0002178	B3GAT2	135152	XM_005248658	1	1	0	1	3	-0.852489
[truncated: 768 more rows]

## Sheet: miRNA-Gene-Pearson-correlation
MIR-154	Gene	R	P			MIR-30D	Gene	R	P			MIR-487A	Gene	R	P			MIR-654	Gene	R	P			MIR-3193	Gene	R	P			MIR-3671	Gene	R	P
	EFR3B	-0.536388	0.000621342				FBXO32	-0.57597	0.000191319				SOX7	-0.672355	5.17302e-06				HRH2	-0.567394	0.000250098				DVL3	-0.63407	2.51379e-05				NPL	-0.81342	9.4307e-10
	PIK3C2B	-0.529146	0.000759026				RMND5A	-0.569593	0.000233656				ZNF704	-0.642965	1.77498e-05				ZNF704	-0.535864	0.000630491				INPP5F	-0.6069	6.82334e-05				IQGAP2	-0.777394	1.52015e-08
	MAP4K4	-0.465071	0.00372833				YPEL2	-0.568347	0.00024285				MYO10	-0.577001	0.00018516				RCOR2	-0.512018	0.0011976				ST8SIA2	-0.605614	7.1376e-05				QSOX1	-0.774799	1.82054e-08
	FBXO32	-0.464166	0.00380508				TP63	-0.556353	0.000349377				PIK3C2B	-0.5516	0.000402014				GRID1	-0.484402	0.00238108				GRIP2	-0.590589	0.000119073				GPD1L	-0.754224	7.02614e-08
	YPEL2	-0.456739	0.00448819				FYCO1	-0.526948	0.000805851				CRIM1	-0.525024	0.000848924				PLA2G15	-0.483037	0.00245977				MAFK	-0.57494	0.000197653				CD84	-0.750736	8.72031e-08
	SOX7	-0.450433	0.00514926				TRAK2	-0.519029	0.000996529				CCND1	-0.524645	0.000857643				ZNF618	-0.481265	0.00256531				NAV2	-0.566194	0.000259504				RBM47	-0.733438	2.4223e-07
	GADL1	-0.433857	0.00730175				PAFAH2	-0.516677	0.00106037				KIT	-0.524039	0.000871774				ENTPD1	-0.473025	0.00310982				DUSP27	-0.564186	0.000275941				ST3GAL5	-0.731928	2.6384e-07
	CACNA2D1	-0.429781	0.00793601				PTPN11	-0.515649	0.00108941				FGF1	-0.519053	0.0009959				CACNA2D1	-0.469093	0.00340341				SOX4	-0.549275	0.000430253				SLC2A1	-0.728751	3.1524e-07
	MBP	-0.419956	0.00966207				CACNA2D1	-0.512188	0.00119234				ST8SIA4	-0.517514	0.00103726				KIAA1755	-0.467219	0.00355161				KANK2	-0.53766	0.000599593				CTSC	-0.726577	3.55576e-07
	UNC5B	-0.41805	0.0100315				MAP4K4	-0.511784	0.00120488				MYEF2	-0.515391	0.0010968				GPR173	-0.462976	0.00390804				PCSK5	-0.531867	0.000704406				MRC1	-0.722108	4.53814e-07
	XPO4	-0.413483	0.0109661				BCL2	-0.5056	0.00141223				PRR5L	-0.514298	0.0011286				NREP	-0.461296	0.00405748				UNC5B	-0.500423	0.00160937				MAN1A1	-0.718149	5.61148e-07
	ADAM22	-0.392623	0.0162314				DOK5	-0.503185	0.00150136				C14orf132	-0.513178	0.00116206				TANC2	-0.460796	0.00410294				IGF1R	-0.491829	0.00199034				METTL7A	-0.692252	2.07074e-06
	CAMK4	-0.388135	0.017606				SLC26A4	-0.497949	0.00171182				CACNA2D1	-0.505666	0.00140987				KCNA3	-0.45469	0.00469446				MAP1B	-0.454039	0.00476169				ZC3H12D	-0.690119	2.29213e-06
	VASH1	-0.384246	0.0188748				ST8SIA2	-0.49748	0.0017319				NCR3LG1	-0.498321	0.00169605				HIP1	-0.453481	0.00481992				ZBTB47	-0.446	0.00566278				TFEC	-0.686594	2.70599e-06
	PHLDB2	-0.378915	0.0207375				PIK3C2B	-0.496611	0.00176961				TJP1	-0.498149	0.00170334				KIF3C	-0.451497	0.00503218				MMP25	-0.435976	0.00698943				CD163	-0.683196	3.16887e-06
	GRID1	-0.376928	0.0214696				FRY	-0.494819	0.00184964				CAMK4	-0.491747	0.00199432				CARD10	-0.444258	0.0058764				HEG1	-0.422481	0.00919055				BEST1	-0.681215	3.47101e-06
	FGF1	-0.376825	0.0215084				C14orf132	-0.491913	0.00198628				EFNB2	-0.490404	0.00206062				ATP2A3	-0.443232	0.00600547				TDRP	-0.411906	0.0113057				RNF144B	-0.681213	3.47141e-06
	SLC44A5	-0.375343	0.0220691				FAM129A	-0.488998	0.00213209				PTPRR	-0.48087	0.00258938				TCF15	-0.439444	0.00650307				PROM2	-0.399482	0.0143053				KCTD12	-0.66502	7.12658e-06
	AJUBA	-0.36824	0.0249297				APOBEC3A	-0.487686	0.00220071				MAP2	-0.480348	0.00262151				TTC9	-0.439345	0.00651651				DPYSL3	-0.375099	0.0221626				LAPTM4A	-0.664318	7.34498e-06
	ASB1	-0.36766	0.025176				MBP	-0.487381	0.00221693				KLF5	-0.479473	0.00267605				ANO1	-0.437399	0.00678626				CHSY3	-0.366527	0.0256634				VWA5A	-0.662126	8.06725e-06
	TRAK2	-0.363432	0.027035				SPIRE1	-0.4822	0.00250914				BCL2	-0.472738	0.00313048				ISM1	-0.424036	0.00890999				KCNA5	-0.344203	0.0369726				RANBP6	-0.658498	9.40635e-06
	EFNB2	-0.353723	0.0317342				GRIP2	-0.478264	0.00275313				PTPRE	-0.472167	0.00317196				FARP1	-0.422214	0.00923946				INHBB	-0.338934	0.0401619				TMEM26	-0.650383	1.31652e-05
	UBE2H	-0.352144	0.0325584				NHS	-0.475753	0.00291937				NUAK1	-0.463218	0.0038869				SHB	-0.418524	0.00993869				PAX5	-0.338608	0.0403663				RPS3A	-0.649532	1.36299e-05
	FAM107B	-0.351323	0.032994				ENTPD1	-0.473974	0.00304236				PCSK5	-0.456898	0.00447253				FMNL3	-0.414239	0.0108066				PTCH2	-0.336668	0.0416008				FMN1	-0.64628	1.55465e-05
	GPR176	-0.350745	0.0333034				SNTB1	-0.47326	0.00309303				ABCG2	-0.449224	0.0052851				MAML3	-0.410526	0.01161				KCNK10	-0.317587	0.0554391				MGST1	-0.64625	1.55649e-05
	ALDH1A2	-0.34611	0.0358708				UBE2H	-0.469736	0.00335378				BCL11B	-0.434119	0.0072624				NRARP	-0.408625	0.0120406				CD247	-0.316803	0.0560775				RGR	-0.645362	1.613e-05
	MAP4	-0.340022	0.039486				YPEL1	-0.468894	0.00341887				ASPN	-0.422888	0.00911634				MXRA5	-0.408243	0.0121287				SCN3B	-0.299855	0.0713739				SHMT1	-0.642223	1.82798e-05
	RUNX2	-0.335873	0.0421153				SCN2B	-0.468499	0.00344977				ATP8B1	-0.422875	0.00911881				APCDD1L	-0.401445	0.0137909				SRCIN1	-0.287903	0.0839995				H2AFZ	-0.642154	1.833e-05
	DIXDC1	-0.335871	0.0421165				RASSF10	-0.46049	0.004131				SLC4A8	-0.415197	0.0106072				RTKN2	-0.394672	0.0156345				SLIT1	-0.285791	0.0864005				PLP1	-0.636236	2.31185e-05
	PCDH17	-0.33247	0.0443761				SAMD12	-0.460383	0.00414076				BICD1	-0.408935	0.0119694				AK5	-0.392569	0.0162473				KITLG	-0.277019	0.0969407				FKBP7	-0.629399	3.00477e-05
	TENM4	-0.330221	0.0459228				MYEF2	-0.456377	0.00452403				CXCR4	-0.406133	0.0126253				PAFAH2	-0.390817	0.0167732				TP73	-0.262296	0.116805				VGLL3	-0.617471	4.67809e-05
	KIF3C	-0.329733	0.0462642				KITLG	-0.455806	0.00458116				FBXO32	-0.404638	0.0129877				CAMK4	-0.388036	0.0176373				SLC26A1	-0.25762	0.123713				FAM229B	-0.617465	4.67912e-05
	PTPRR	-0.329619	0.0463445				RCOR2	-0.450892	0.00509845				MAEL	-0.40312	0.0133646				SRCIN1	-0.384904	0.0186549				PAX6	-0.255926	0.12629				MARVELD2	-0.604534	7.4113e-05
	PIK3IP1	-0.327753	0.0476699				TDRP	-0.450528	0.00513873				PRDM1	-0.402675	0.0134767				RUNX2	-0.381542	0.019801				FLRT2	-0.252864	0.131048				CCL13	-0.602316	8.00364e-05
	ATP8B1	-0.327348	0.0479617				HEG1	-0.448334	0.00538718				GPR176	-0.401542	0.0137659				MAFK	-0.380358	0.0202187				FCGR3B	-0.242932	0.147397				NDUFA5	-0.600396	8.55077e-05
	PCSK5	-0.324868	0.0497799				HIP1	-0.448157	0.00540767				PHLDB2	-0.40116	0.0138645				TENM4	-0.379396	0.0205632				PAX2	-0.242783	0.147653				SLC36A1	-0.597705	9.37404e-05
	NES	-0.324123	0.0503369				PLCE1	-0.447588	0.00547393				DOK6	-0.396119	0.0152239				ST8SIA4	-0.376038	0.0218048				MYO3B	-0.24263	0.147918				TXNDC17	-0.59435	0.000105006
	CHRM3	-0.321942	0.0519959				PPP1R16B	-0.439583	0.00648419				ACTN1	-0.395008	0.0155382				CLEC11A	-0.373898	0.0226278				SV2A	-0.239628	0.153154				ATP2A2	-0.590328	0.000120108
	CLCNKA	-0.316878	0.0560167				SHISA2	-0.438802	0.00659088				ILDR2	-0.392523	0.016261				KIAA1211	-0.373683	0.0227119				CALN1	-0.226433	0.177772				FAIM2	-0.586878	0.000134594
	FLRT2	-0.314531	0.0579622				ASB1	-0.430526	0.00781668				SLC6A1	-0.387613	0.0177719				LTBP2	-0.372508	0.0231764				DPP4	-0.22419	0.182224				LSAMP	-0.582606	0.000154698
	DIO2	-0.314516	0.0579748				PDE5A	-0.427425	0.00832389				PLAC8	-0.386895	0.0180025				ATP6V1G2	-0.371587	0.0235457				FOXD2	-0.216906	0.197218				CD109	-0.577959	0.000179603
	JAK2	-0.308337	0.0633547				SOX4	-0.426473	0.00848504				UNC80	-0.382708	0.0193971				SOX7	-0.371187	0.0237075				CACNA1B	-0.209434	0.213476				PDCD1LG2	-0.576577	0.000187675
	SRRM4	-0.294015	0.0773433				NCR3LG1	-0.425837	0.0085942				AJUBA	-0.376217	0.0217368				KCNN3	-0.369625	0.0243489				FAM189A1	-0.196143	0.244632				PCNT	-0.574684	0.000199258
	CCND1	-0.293712	0.0776634				NPNT	-0.424631	0.00880462				ETV1	-0.375209	0.0221206				ST8SIA2	-0.369443	0.0244246				HES2	-0.194714	0.248155				MSR1	-0.573671	0.000205712
	ASB5	-0.292	0.0794907				INPP4B	-0.417426	0.0101552				THSD7A	-0.375022	0.0221925				SYTL2	-0.369019	0.0246016				KLK10	-0.191848	0.255321				SCN9A	-0.57289	0.000210825
	CLVS1	-0.284534	0.0878531				DLL4	-0.416588	0.0103231				RMND5A	-0.373889	0.0226316				ILDR2	-0.365241	0.0262262				IL17REL	-0.172866	0.306242				SLC19A3	-0.568361	0.000242744
	VSIG1	-0.284077	0.0883861				SLC47A1	-0.415132	0.0106205				TCF15	-0.366206	0.0258032				CCND1	-0.365061	0.0263057				SOX21	-0.166966	0.323295				BIRC3	-0.567532	0.000249038
	DOK6	-0.283083	0.0895546				BDNF	-0.413084	0.0110512				P2RX1	-0.357044	0.0300567				CGN	-0.36282	0.027313				CHP2	-0.166889	0.323521				PLSCR1	-0.567351	0.000250435
	SETBP1	-0.276782	0.0972386				FMNL3	-0.412859	0.0110996				SHANK2	-0.348492	0.034532				ACE	-0.361163	0.0280783				ANXA8	-0.160294	0.343275				MCTP2	-0.56529	0.000266792
	C14orf132	-0.274795	0.0997633				IGF1R	-0.411457	0.0114039				ZC3H12B	-0.339852	0.0395912				DOK6	-0.360919	0.0281923				FOXI2	-0.134734	0.426578				TMEFF2	-0.564751	0.000271228
	ANKRD18B	-0.274061	0.100708				CTHRC1	0.410447	0.0116277				EPHA5	-0.330335	0.0458432				TACR1	-0.360696	0.0282967				SLC7A14	-0.129226	0.445894				PRRG4	-0.561829	0.000296433
	HEG1	-0.269233	0.107096				ZNF704	-0.409519	0.0118364				HAL	-0.328334	0.0472539				PPP1R16B	-0.358937	0.0291338				CTSV	-0.123462	0.466611				SHISA9	-0.559151	0.000321356
	RTKN2	-0.267567	0.10937				SOX7	-0.409011	0.0119521				IL11	-0.327519	0.0478382				PKIG	-0.357903	0.029635				HCAR2	-0.106735	0.529504				COX5A	-0.554789	0.000365969
	BOLL	-0.266383	0.111008				XPO4	-0.404453	0.0130332				DCX	-0.325904	0.0490138				TGFB2	-0.357553	0.0298061				HRH4	-0.0931544	0.583429				RAB39A	-0.553156	0.000384048
	RP1	-0.265524	0.112209				DCX	-0.399367	0.0143359				CDH6	-0.325718	0.0491506				TNFAIP8L1	-0.357317	0.029922										WNK3	-0.550164	0.000419257
	THSD7A	-0.261797	0.117528				MYO1E	-0.396963	0.0149889				MAP1B	-0.325615	0.0492268				LIX1	-0.356721	0.0302168										ANGPT1	-0.541978	0.000530737
	RBPMS	-0.25525	0.127329				DIXDC1	-0.394665	0.0156365				EML6	-0.323921	0.0504888				MED12L	-0.356436	0.0303586										AOX1	-0.537207	0.000607267
	ASTN1	-0.253529	0.130004				ZDHHC14	-0.393985	0.0158324				RP1	-0.323362	0.0509107				CNNM2	-0.353074	0.0320707										TGFBR3	-0.535444	0.00063793
	ARHGAP33	-0.250943	0.134101				PODNL1	-0.391982	0.0164218				NPR3	-0.32335	0.05092				NPR3	-0.352538	0.0323514										EPM2AIP1	-0.535096	0.00064414
	DCX	-0.24979	0.135957				TP53INP2	-0.390494	0.0168718				NETO1	-0.319718	0.0537318				F2RL2	-0.351749	0.0327675										RHPN2	-0.53414	0.000661493
	INPP5F	-0.246261	0.14176				DUSP27	-0.388541	0.0174776				ITGBL1	-0.317358	0.0556252				PACS1	-0.350793	0.0332772										FUNDC2	-0.530954	0.00072232
	FCRL3	-0.244897	0.14405				CHRM3	-0.387996	0.0176499				KCNA3	-0.315999	0.056739				MBP	-0.350307	0.0335394										NDUFA4	-0.529766	0.000746264
	C12orf74	-0.241886	0.149203				RTN4R	-0.387561	0.0177885				C5AR1	-0.302625	0.0686723				FBXO32	-0.350014	0.0336979										KIAA1549	-0.525324	0.000842074
	NPNT	-0.239608	0.153189				PCDH17	-0.386938	0.0179886				SLC26A4	-0.301854	0.0694163				SAMD5	-0.348098	0.0347504										TC2N	-0.52377	0.000878088
	SLC26A4	-0.239295	0.153743				MYBL1	-0.385401	0.0184901				ARHGEF38	-0.299056	0.0721693				DDR1	-0.347387	0.035148										GRIN3A	-0.521096	0.000943258
	AFF2	-0.238645	0.154897				PTPRR	-0.38453	0.0187797				NRXN3	-0.297951	0.0732787				ADAMTS14	-0.345891	0.0359956										C9	-0.519145	0.000993477
	C2orf72	-0.236259	0.15919				PCSK5	-0.381905	0.0196746				DIO2	-0.296982	0.0742641				FJX1	-0.345434	0.0362585										MAP3K8	-0.518403	0.00101318
	HMGA2	-0.235683	0.160239				BACH2	-0.381862	0.0196896				BMP8A	-0.283191	0.0894268				DLL4	-0.344844	0.0365995										FGF7	-0.516671	0.00106055
	IL11	-0.235493	0.160585				CDH6	-0.380974	0.0200006				PRUNE2	-0.283169	0.0894528				HAPLN3	-0.344706	0.0366792										WNT2	-0.515511	0.00109336
	GATM	-0.233032	0.16513				ZNF608	-0.380928	0.0200168				SIM1	-0.2813	0.0916798				SORT1	-0.342502	0.0379791										STON2	-0.513616	0.00114888
	THEMIS	-0.232248	0.166597				RYR3	-0.380619	0.0201261				CREG2	-0.27813	0.0955533				SCN2B	-0.33981	0.0396172										CDCP1	-0.510793	0.0012362
	ASPN	-0.225725	0.179169				TMEM30B	-0.380061	0.0203246				GPR61	-0.274953	0.0995601				BACH2	-0.336061	0.0419929										LDHA	-0.510357	0.00125019
	ARNTL2	-0.222978	0.18466				GPR137C	-0.379999	0.0203467				MAGI1	-0.274823	0.0997267				DCX	-0.335146	0.0425898										FFAR4	-0.510207	0.00125505
	PHLDA1	-0.218806	0.193225				STK38L	-0.379498	0.0205264				STK17A	-0.270217	0.10577				MYEF2	-0.333677	0.0435633										SLC5A1	-0.508456	0.00131288
	GPC6	-0.215045	0.201183				SIM1	-0.377875	0.021118				NPNT	-0.262357	0.116718				ITGBL1	-0.331859	0.044792										C12orf29	-0.505191	0.00142699
	CNTN5	-0.211073	0.209832				KCNN3	-0.377801	0.0211454				GPC6	-0.261682	0.117696				TSPAN5	-0.330634	0.0456353										FGF12	-0.504913	0.00143709
	KCNK6	-0.210991	0.210014				ARNTL2	-0.377615	0.021214				KSR2	-0.258676	0.122128				SNTB1	-0.330569	0.0456807										AQP4	-0.503238	0.00149938
	BICD1	-0.210414	0.211293				KCNC2	-0.376841	0.0215022				KCNH5	-0.254681	0.128209				EPHA5	-0.32819	0.0473568										KLHL31	-0.500101	0.00162241
	MYEF2	-0.206818	0.219381				NRARP	-0.376068	0.0217935				PAX5	-0.246007	0.142183				ZC3H12B	-0.327646	0.047747										PAIP2B	-0.492883	0.00193969
	AQP9	-0.202306	0.229827				SETBP1	-0.375182	0.022131				KCNT2	-0.242137	0.148768				MYBL1	-0.326804	0.0483558										PECR	-0.491459	0.00200837
	LIX1	-0.2006	0.233862				CALN1	0.374049	0.022569				SLC16A9	-0.241445	0.149969				NCR3LG1	-0.323125	0.0510907										TIAM1	-0.49026	0.00206783
	ABHD12B	-0.199211	0.237182				DLGAP1	-0.373697	0.0227064				TPH2	-0.240372	0.151843				FLT4	-0.321147	0.0526116										ARL4C	-0.485346	0.00232798
	MAP2	-0.19267	0.253253				JAK2	-0.373296	0.022864				PKP1	-0.233356	0.164527				C14orf132	-0.316707	0.0561565										PARVG	-0.483282	0.00244552
	DLGAP1	-0.191167	0.257045				EML6	-0.37114	0.0237267				PCDH15	-0.224785	0.181036				HAL	-0.31567	0.0570114										RGS18	-0.481947	0.00252424
	GPR61	-0.18763	0.266119				CYP26B1	-0.368563	0.0247931				ATP1B4	-0.221869	0.18691				FAM189A1	-0.315232	0.0573751										LITAF	-0.480963	0.0025837
	COL14A1	-0.176747	0.295341				GPR176	-0.367816	0.0251097				ASTN1	-0.221073	0.188538				UCK2	-0.314275	0.0581771										SIAH3	-0.480511	0.00261143
	CHD5	0.175338	0.299268				ILDR2	-0.36719	0.0253774				ELAVL2	-0.22069	0.189323				GRM5	-0.314046	0.0583705										SOX10	-0.476249	0.00288583
	ABCG2	-0.175212	0.299621				TMC7	-0.367062	0.0254324				PAK1	-0.211889	0.208035				DBH	-0.311406	0.0606348										RNF212	-0.475471	0.00293856
	ELAVL2	-0.175039	0.300107				PRR5L	-0.365387	0.0261618				CLEC7A	-0.21179	0.208253				GLIS1	-0.311047	0.0609488										UQCRB	-0.475374	0.00294518
	ILDR2	-0.174592	0.301363				TTLL7	-0.364639	0.0264932				SERPINB13	-0.211488	0.208916				BCL2	-0.310545	0.0613883										ZNF280B	-0.473715	0.00306066
	COL24A1	-0.172702	0.306709				MAGI1	-0.362565	0.0274297				CASP14	-0.201392	0.231981				ATP2B2	-0.310048	0.0618269										KCNA2	-0.469541	0.00336877
	FSTL5	-0.172585	0.307039				TTC9	-0.359762	0.0287385				NCKAP5	-0.194964	0.247536				GABRE	-0.309596	0.0622276										HOXA3	-0.468814	0.0034251
	DKK2	-0.167951	0.320406				CLVS1	-0.35964	0.0287967				PDE6A	-0.194086	0.249715				TJP1	-0.306805	0.0647474										SLC9A7	-0.466695	0.00359404
	ADAM18	-0.164752	0.329843				RAI14	-0.35702	0.0300688				BOLL	-0.193734	0.25059				CLVS1	-0.306433	0.0650896										C11orf87	-0.463227	0.00388611
	NRXN3	-0.164418	0.330837				SIX1	-0.35339	0.0319069				SRD5A2	-0.192105	0.254674				ASB1	-0.305884	0.0655973										TIPARP	-0.460904	0.0040931
	NCR3LG1	-0.16123	0.340427				UNC80	-0.351729	0.0327777				CHP2	-0.189431	0.261471				DLX3	-0.301858	0.0694119										HOOK1	-0.456314	0.0045303
	KIT	-0.157515	0.351815				RGS6	-0.351051	0.033139				ABHD12B	-0.187731	0.265857				MYOCD	-0.301571	0.0696905										S100B	-0.44886	0.00532671
	PRDM1	-0.155261	0.358838				ST8SIA4	-0.348129	0.0347329				COL9A1	-0.185174	0.27254				P2RX1	-0.301206	0.0700465										ENPP5	-0.447596	0.00547308
	FSTL4	-0.152299	0.368191				RGS20	-0.347243	0.0352288				KRT77	-0.184381	0.274634				OVOL1	-0.300228	0.0710052										NALCN	-0.445015	0.00578275
	FAM135B	0.150772	0.373068				VASH1	-0.346845	0.0354532				ANKRD18B	-0.179614	0.28745				NIPAL4	-0.299619	0.0716078										LOX	-0.443227	0.00600598
	MYO3B	-0.148038	0.381897				PRDM1	-0.345788	0.0360547				SIX1	-0.172052	0.308559				CACNG8	-0.299293	0.0719322										THAP2	-0.438514	0.0066305
	GLDN	-0.143577	0.396565				TNFAIP8L1	-0.343926	0.037135				GJB2	-0.169968	0.314543				SULF1	-0.298532	0.0726934										DAW1	-0.438433	0.0066417
	SLITRK4	-0.140356	0.407353				DDAH1	-0.343562	0.0373496				PHF21B	-0.165202	0.328504				RBPMS	-0.298506	0.0727201										UBXN10	-0.433176	0.00740448
	COL9A1	-0.138895	0.412299				CRISPLD1	-0.343444	0.037419				STAT4	-0.159557	0.345527				NETO1	-0.297155	0.0740872										SLC6A4	-0.429334	0.00800848
	ARSJ	-0.138165	0.414784				MBOAT2	-0.343402	0.0374438				B3GAT2	-0.158179	0.349764				MMP28	-0.293471	0.0779185										SLC11A1	-0.427923	0.0082406
	SVOP	-0.137067	0.418541				PRICKLE1	-0.341332	0.0386843				ATP2B2	-0.150671	0.373393				MYO10	-0.292962	0.0784595										EGFR	-0.423218	0.0090567
	C1orf116	-0.132739	0.433521				TPM3	-0.340215	0.0393667				ARNTL2	-0.143593	0.396509				VSIG1	-0.292042	0.0794453										TRIQK	-0.418057	0.0100302
	SLC6A1	-0.127641	0.451539				FLRT2	-0.339747	0.0396561				MYO5B	-0.129863	0.443636				CHST15	-0.290933	0.0806468										CNTN1	-0.414796	0.0106902
	SAMD12	-0.122887	0.468704				OSGIN2	-0.339612	0.0397396				HS3ST3A1	-0.116894	0.490822				E2F7	-0.289686	0.0820133										RBM3	-0.408616	0.0120425
	UNC80	-0.122634	0.469626				LAMC3	-0.339108	0.0400534				CNTN5	-0.11464	0.499278				ATP8B1	-0.28862	0.0831964										TBX22	-0.406264	0.0125942
	PCDH15	-0.119535	0.481011				ECT2L	-0.3388	0.0402458				PTPRN2	-0.11343	0.503848				ID4	-0.286935	0.0850935										GALNT13	-0.405051	0.0128866
	SIM1	0.118432	0.485095				GATM	-0.336565	0.0416672				LRAT	-0.11064	0.514462				MYO1E	-0.284986	0.0873289										SPP1	-0.40402	0.0131399
	NETO1	-0.118171	0.486065				NR5A2	-0.336515	0.0416995				ASB5	-0.0919834	0.588191				TMEM30B	-0.282827	0.0898575										KCNK2	-0.400534	0.0140278
	ZC3H12B	-0.109481	0.518907				ADAM22	-0.334704	0.0428807				CBLN4	-0.0873244	0.607304				IL31RA	-0.280606	0.0925181										TPO	-0.396404	0.0151442
	LTBP1	-0.108613	0.522246				MYO5B	-0.333862	0.0434397				FSTL4	-0.069064	0.68462				PIK3R6	-0.280499	0.0926478										EREG	-0.380116	0.0203048
	ATP1B4	-0.108586	0.522348				RRAS2	-0.333764	0.0435046				SLCO1A2	-0.0618551	0.716094				KCNJ15	-0.279936	0.0933321										MYT1	-0.373331	0.0228503
	SFRP4	-0.106154	0.531764				NUAK1	-0.333718	0.0435354				FSTL5	-0.0615252	0.717545				DLGAP3	-0.27947	0.093901										ACVR1C	-0.364323	0.026634
	GJB2	-0.105518	0.534239				PHLDB2	-0.332158	0.0445876				ONECUT2	-0.0586425	0.730273				SAMD12	-0.279346	0.0940536										SLC31A1	-0.358016	0.0295798
	ARHGEF38	-0.100168	0.555277				CADPS	-0.33056	0.045687				TNC	-0.0368951	0.828368				RMND5A	-0.277764	0.0960089										MMRN1	-0.357894	0.0296395
	TG	0.0974365	0.566165				HBEGF	-0.328402	0.0472052				TMEM236	0.0209394	0.902098				ENAH	-0.277606	0.0962063										ERAP2	-0.348691	0.0344217
	OPRM1	-0.0958424	0.572565				BICD1	-0.327422	0.0479087				CHD5	0.0191999	0.910197				CTXN1	-0.277005	0.0969581										SGPP2	-0.338373	0.0405142
	SIX1	-0.0926341	0.585543				PHLDA1	-0.325852	0.0490524										TP53INP2	-0.27546	0.0989124										NUDT4	-0.325323	0.0494424
	MAP1B	-0.0899918	0.596329				KLHL4	-0.325108	0.0496016										CALML3	-0.274892	0.0996389										HEY2	-0.322548	0.0515305
	FBXL16	-0.0894059	0.598732				SELL	-0.322608	0.0514848										SLC47A1	-0.274315	0.100381										ZBTB21	-0.321501	0.0523364
	ITGBL1	-0.0760307	0.654693				SLITRK4	-0.319767	0.0536933										FOXI2	-0.273597	0.10131										FGF5	-0.317697	0.0553499
	PNLIPRP3	-0.0753938	0.657408				GPR85	-0.319483	0.053918										BDNF	-0.273197	0.101829										PLIN1	-0.312853	0.0593856
	KCNT2	-0.0708673	0.676826				DVL3	-0.31851	0.0546946										CACNA1S	-0.27211	0.103254										MBNL3	-0.310324	0.0615835
	P2RX1	-0.0697192	0.681784				FZD2	-0.317716	0.0553346										KCNK10	-0.271473	0.104096										EPB41L4B	-0.304822	0.0665865
	SHROOM3	-0.0665034	0.695743				CHSY3	-0.317642	0.0553947										CXCR2	-0.27065	0.10519										MAK	-0.297905	0.0733253
	PKP1	-0.0622878	0.714191				ID4	-0.317272	0.0556946										BUB1	-0.268544	0.108032										POLD3	-0.296861	0.0743872
	CA10	-0.0600108	0.724223				KCNK10	-0.317233	0.0557263										PCDH15	-0.268494	0.1081										ABCG1	-0.296561	0.0746949
	SULT1B1	-0.0594874	0.726535				PPM1E	-0.316939	0.0559667										KLHDC8A	-0.267894	0.108921										SCD	-0.295868	0.0754091
	DSG3	-0.0579505	0.733339				GPR173	-0.316018	0.0567235										NPY1R	-0.263866	0.114552										PDPN	-0.292813	0.0786185
	CALN1	-0.056301	0.740664				AJUBA	-0.315938	0.0567891										PSAPL1	-0.263573	0.11497										MRO	-0.281964	0.0908843
	SIM2	-0.0545492	0.748468				CDKL2	-0.314721	0.0578026										TBX6	-0.263014	0.115772										HS6ST3	-0.279426	0.093955
	CLVS2	0.0488875	0.773855				RXFP1	-0.314193	0.0582465										PKP1	-0.262231	0.116899										BMPER	-0.277295	0.0965949
	B3GAT2	-0.0468	0.783275				ETV1	-0.31112	0.0608849										DNAJA4	-0.260072	0.120053										GNAL	-0.276723	0.0973125
	OVOL1	-0.046326	0.785419				RIMBP2	-0.309807	0.0620401										SERPINB5	-0.258928	0.121752										SLC38A4	-0.270829	0.104951
	SLC16A9	0.0439393	0.796235				SYTL2	-0.309099	0.0626707										SYNPO	-0.258691	0.122106										RALGPS2	-0.270078	0.105956
	GRIA4	0.0347569	0.838179				NREP	-0.308603	0.0631155										LURAP1L	-0.258357	0.122605										CHST9	-0.261697	0.117675
	LRAT	-0.0345802	0.838991				TACR1	-0.30842	0.0632798										JAM2	-0.257733	0.123544										WDR78	-0.252423	0.131745
	EML6	-0.0289586	0.864901				MAP1A	-0.308294	0.0633937										NCCRP1	-0.257644	0.123677										TNFRSF19	-0.251278	0.133565
	CLEC7A	-0.0186368	0.91282				FAM155A	-0.308271	0.0634146										WNT4	-0.256089	0.126041										TRIM9	-0.24661	0.141178
	KSR2	0.0174598	0.918307				DOK6	-0.308091	0.0635765										DSC3	-0.255632	0.126741										SLC36A2	-0.244548	0.144641
	TNS4	-0.0166357	0.922151				FRZB	-0.307359	0.0642413										CACNG4	-0.255334	0.127201										C15orf41	-0.229331	0.172139
	SLCO1A2	-0.0154442	0.927712				DPYSL3	-0.30665	0.0648898										THSD7A	-0.254981	0.127744										LRP2BP	-0.228121	0.174476
	A1CF	0.0137202	0.935763				NKAIN1	-0.304923	0.0664923										AJUBA	-0.251285	0.133553										GABRB3	-0.21325	0.205061
	TMEM236	0.00614237	0.971218				RHOBTB1	-0.303642	0.0677011										EDN3	-0.250407	0.134962										OXGR1	-0.181607	0.282048
	KCNH5	0.000992804	0.995347				KIT	-0.303364	0.0679648										PCDH17	-0.250406	0.134963										CNTNAP3	-0.181094	0.283431
							SORT1	-0.301971	0.0693031										CACNA1B	-0.250358	0.135041										CA8	-0.171601	0.309849
							SEZ6L	-0.301708	0.0695576										CHRNB3	-0.249265	0.136809										PAQR5	-0.163599	0.333286
							EYS	-0.300046	0.0711849										SYTL1	-0.24741	0.139852										NR4A3	-0.161169	0.340613
							ERC2	-0.29997	0.0712603										STMN2	-0.246846	0.140786										RET	-0.12944	0.445134
							SHANK2	-0.297756	0.073476										SCGB2A2	-0.245907	0.142352										MYLK4	-0.107078	0.528178
							MYOCD	-0.295045	0.0762634										NPNT	-0.245595	0.142875										C4orf19	0.103364	0.542662
							CNKSR2	-0.294758	0.0765624										COL14A1	-0.245547	0.142956										ENTPD7	-0.0952214	0.575066
							SCN8A	-0.292319	0.0791481										ARHGAP24	-0.244493	0.144734										SLC7A11	-0.0861928	0.611985
							CCNA1	-0.285647	0.0865654										EXOC6B	-0.244136	0.145341										DNER	-0.0504188	0.766964
							SHROOM3	-0.285515	0.0867179										MUC15	-0.243967	0.145628										C4orf47	-0.0496486	0.770428
							KIAA0319	-0.282917	0.0897506										CDH1	-0.243614	0.14623										PDE3A	-0.0430825	0.800126
							THSD7A	-0.279249	0.0941721										CD22	-0.241621	0.149662										PDE4D	-0.0416751	0.80653
							ZC3H12B	-0.276055	0.0981559										GABRA3	-0.241545	0.149795										DEPDC1	-0.00923011	0.956761
							ROS1	-0.275473	0.0988961										KRT2	-0.241146	0.150488
							ANGPT2	-0.273823	0.101017										FLRT2	-0.240485	0.151645
							KCNA3	-0.269554	0.106663										PTPRT	-0.237656	0.156666
							PROK2	-0.268519	0.108066										EFHD1	-0.236729	0.158337
							ESR1	-0.267614	0.109305										BOC	-0.236503	0.158746
							ARHGEF38	-0.266638	0.110653										CYP4F22	-0.235904	0.159836
							RGS7	-0.266341	0.111067										KCNK6	-0.234859	0.161747
							COL19A1	-0.263244	0.115441										AFF2	-0.233516	0.16423
							MPPED1	-0.259619	0.120725										FAT3	-0.232931	0.165318
							SAMD5	-0.259589	0.120769										CREG2	-0.232004	0.167055
							LIX1	-0.259232	0.121298										LFNG	-0.231071	0.168818
							ONECUT2	-0.259156	0.121411										SLC15A1	-0.228108	0.174499
							MAP3K7CL	-0.25861	0.122227										FYCO1	-0.226319	0.177996
							FAM107B	-0.25741	0.124031										DSG1	-0.225	0.180608
							SV2B	-0.255826	0.126444										BMP8A	-0.223856	0.182892
							C1orf116	-0.255402	0.127095										PIK3IP1	-0.223711	0.183184
							ARHGAP28	-0.255026	0.127675										WNT7B	-0.223522	0.183564
							LGI1	-0.254662	0.128239										KNDC1	-0.222867	0.184885
							KLK7	-0.254615	0.128312										ABHD12B	-0.221452	0.187761
							ANKRD33B	-0.251533	0.133158										PODNL1	-0.220482	0.189751
							FAT3	-0.249773	0.135986										CD6	-0.219397	0.191995
							CLCA2	-0.249477	0.136464										TOX2	-0.219098	0.192617
							LIMA1	-0.249383	0.136618										NOTCH4	-0.218988	0.192846
							DSC3	-0.248217	0.138522										SERPINB13	-0.21879	0.19326
							ELOVL4	-0.248209	0.138534										CLDN4	-0.217069	0.196874
							KCNJ15	-0.24819	0.138566										FSTL5	-0.214074	0.203275
							NPR3	-0.247627	0.139492										GNG4	-0.213945	0.203554
							SLC1A7	-0.247371	0.139915										SMPD3	-0.213681	0.204124
							TSPAN5	-0.245317	0.143342										WEE1	-0.213246	0.20507
							MAP1B	-0.245185	0.143565										FAM129A	-0.209976	0.212266
							SOX21	-0.244297	0.145067										CHD5	-0.207774	0.217211
							RFX6	-0.243489	0.146442										KCNC2	-0.203237	0.227644
							IL36RN	-0.23995	0.152585										NTNG2	-0.203042	0.228099
							GJB6	-0.239655	0.153106										MYO5B	-0.201079	0.232724
							CLVS2	-0.237715	0.15656										FIGNL2	-0.198532	0.23882
							SLC6A9	-0.237244	0.157408										KRT80	-0.198509	0.238875
							ABCA12	-0.234174	0.163009										C1orf210	-0.19765	0.240954
							SLC6A3	-0.230902	0.169139										SCN4A	-0.196966	0.242619
							IRX2	-0.230549	0.16981										HEG1	-0.195796	0.245484
							MID1	-0.230346	0.170195										CALN1	-0.195277	0.246764
							GADL1	-0.229599	0.171624										EFNB3	-0.193692	0.250696
							HTR4	-0.228317	0.174095										BCL11B	-0.193564	0.251015
							SRD5A2	-0.227638	0.175414										NCKAP5	-0.193026	0.252359
							SLCO1A2	-0.227344	0.175988										SRRM4	-0.191638	0.255854
							KPRP	-0.226477	0.177686										SAMD14	-0.19148	0.256251
							MED12L	-0.22299	0.184635										PAX5	-0.18839	0.264151
							DIO2	-0.222606	0.185413										LCE5A	-0.187972	0.265231
							CDSN	-0.220365	0.189993										EN1	-0.187154	0.267353
							EPHA5	-0.219869	0.191017										C1orf116	-0.183709	0.276418
							TMEM74	-0.219842	0.191074										KRT16	-0.183581	0.276759
							STAT4	-0.21699	0.19704										TNFRSF4	-0.180592	0.28479
							B3GAT2	-0.216582	0.197904										TNS4	-0.180165	0.285949
							DCD	-0.215386	0.200452										EDA2R	-0.17972	0.287161
							NCCRP1	-0.21478	0.201754										BCL7A	-0.17599	0.297448
							TANC2	-0.214269	0.202853										KLHL4	-0.168985	0.317393
							HS3ST5	-0.214028	0.203373										SRD5A2	-0.163934	0.332283
							ATP2B2	-0.211135	0.209695										S100A7	-0.162269	0.337285
							GOLGA6L4	-0.210299	0.211547										KIT	-0.160589	0.342376
							GRIA2	-0.210002	0.212208										BANF2	-0.159578	0.345465
							KIF1A	-0.209324	0.213722										LYPD6B	-0.157007	0.353392
							AEBP1	-0.207835	0.217072										ANKRD30A	-0.155376	0.358477
							SLC17A8	-0.20698	0.219012										PTPRN	-0.15526	0.358841
							THSD7B	-0.205459	0.222491										PRUNE2	-0.153206	0.365312
							HES2	-0.204641	0.224378										TMEM236	-0.152959	0.366095
							RUNX2	-0.203876	0.226154										TMEM132E	-0.151193	0.371719
							SCEL	-0.202537	0.229283										GPR176	-0.150954	0.372487
							PRF1	-0.201291	0.232221										FSTL4	-0.149872	0.375962
							OVOL1	-0.200306	0.234562										FOSB	-0.145894	0.388905
							SYT16	-0.196313	0.244216										ZDHHC14	-0.144424	0.393754
							KLK10	-0.194907	0.247677										GRIA4	-0.142941	0.398681
							FSTL4	-0.193991	0.249951										GJB7	-0.142732	0.399378
							HMGA2	-0.192931	0.252598										TP73	-0.140086	0.408264
							ANXA8	-0.192794	0.25294										STK17A	-0.138077	0.415084
							C14orf39	-0.192291	0.254206										SLC4A10	-0.138071	0.415106
							GPRIN2	-0.18726	0.267078										ANGPT2	-0.137738	0.416243
							FUT9	-0.184594	0.274072										B3GAT2	-0.136315	0.42112
							SH3GL3	-0.182526	0.279577										SLIT1	-0.135935	0.422429
							GNG4	-0.180984	0.283729										PAX6	-0.134226	0.428339
							NRG3	-0.179594	0.287506										DCDC2	-0.133667	0.430285
							FAP	-0.179463	0.287864										GPR174	-0.132827	0.433213
							DKK2	-0.179175	0.288649										SVOP	-0.131603	0.4375
							EDIL3	-0.175803	0.297971										TPM3	-0.129384	0.445334
							PITX2	-0.175034	0.300122										NKAIN1	-0.128695	0.447782
							IL22RA2	-0.174788	0.300811										CDH17	-0.126538	0.455494
							CD83	-0.174346	0.302056										HERC3	-0.125757	0.458303
							MROH9	-0.172986	0.305901										INHBB	-0.125336	0.459821
							PRUNE2	-0.169835	0.314929										SLC6A17	-0.124821	0.46168
							GPR88	0.166351	0.325106										LRFN2	-0.124216	0.46387
							ADAM19	-0.164805	0.329685										MME	-0.121187	0.474923
							MXRA5	-0.163342	0.334056										IL17REL	-0.120669	0.476827
							PROSER2	-0.16246	0.336707										GDPD4	-0.118918	0.483293
							CDH17	-0.15936	0.346132										TRIB1	-0.116725	0.491452
							DMRT1	-0.1584	0.349082										ATP1B4	-0.116159	0.493573
							MYL1	-0.157026	0.353333										SIM1	-0.114076	0.501403
							GPR143	-0.153218	0.365275										ONECUT2	-0.11333	0.504227
							GRIA4	-0.152142	0.36869										HCN2	-0.112998	0.505484
							ZNF750	-0.147407	0.383951										PDE6A	-0.108098	0.52423
							AFF2	-0.146664	0.38638										SLC35F2	-0.101525	0.549904
							GRM5	-0.144942	0.392042										PAX2	-0.0967177	0.569047
							A1CF	-0.142429	0.400391										PRND	-0.0851962	0.616121
							PTPRT	-0.141721	0.402761										KCNQ4	-0.0847606	0.617933
							E2F7	-0.138376	0.414066										SNED1	-0.078642	0.643608
							XKR5	-0.13704	0.418632										GPR88	0.0776218	0.64793
							EDNRA	-0.136724	0.419714										POU2F3	-0.0708138	0.677057
							CCL16	-0.127952	0.450429										ALDH1A2	-0.0678192	0.690019
							MAP3K15	-0.125329	0.459845										CEND1	-0.0639031	0.707102
							FABP7	-0.123403	0.466824										KSR2	-0.0589605	0.728866
							FAM169B	-0.119972	0.479394										IL19	-0.0587118	0.729966
							COL24A1	-0.118944	0.483197										TRIM59	-0.0531749	0.754608
							STMND1	-0.109509	0.518799										PLEKHG4B	-0.048119	0.777319
							HERC3	-0.104605	0.5378										FCRL6	-0.0461161	0.786368
							RSPO2	-0.102464	0.546199										LRAT	-0.0425269	0.802653
							THEMIS	0.100173	0.555257										B3GAT1	-0.0390177	0.818654
							CAMK4	-0.0973954	0.56633										NTSR1	-0.0117652	0.944901
							NPFFR2	-0.09711	0.567473										EML6	-0.00977262	0.954222
							MME	-0.0941452	0.579414										SV2B	-0.00944334	0.955763
							WNT7B	-0.0923843	0.586559										NPAS4	-0.00647087	0.96968
							BRIP1	-0.0896412	0.597766										SLCO1A2	0.00575379	0.973038
							TMEM45B	-0.0867827	0.609543										TMEM140	-0.00417384	0.98044
							ELAVL4	-0.0867117	0.609837
							PLAC8	-0.0863066	0.611514
							BCL11B	0.0853546	0.615463
							RASEF	0.0721924	0.67112
							WNT3	-0.0703276	0.679155
							BOLL	-0.069716	0.681798
							NRXN3	0.0685129	0.687009
							LAMP3	-0.0655515	0.699894
							NPPA	-0.0640151	0.706612
							AQP9	0.0619285	0.715771
							LRFN2	-0.0607852	0.720806
							RTKN2	-0.0409635	0.809772
							KSR2	-0.0356261	0.834188
							SCN3B	0.0341514	0.840962
							ANKRD22	-0.0185682	0.91314
							IL21R	0.007579	0.96449
							NRK	-0.00140632	0.993409
							ASIC4	-0.000799382	0.996254
