# Supplementary material for: Genetic Dissection of Hypertrophic Cardiomyopathy with Myocardial RNA-Seq
Source: Int J Mol Sci. 2020 Apr 25;21(9):3040. doi: 10.3390/ijms21093040 (PMC7246737; doi:10.3390/ijms21093040)
Supplement: Supplementary file 1 [file ijms-21-03040-s001.zip › Supplementary Data/Supplementary Data 7.xlsx]

## Sheet: S Data 7
Chr	Start	End	gene_id	gene_name	gene_biotype	Strand	Length	Chr	Start	End	gene_id	gene_name	gene_biotype	Strand	Length	Distence	Distence(Mb)	baseMean	log2FoldChange	pvalue	padj
2	178828349	179007807	ENSG00000287149	AC092640.1	lncRNA	+	179459	2	178525989	178830802	ENSG00000155657	TTN	protein_coding	-	304814	0	0	3.86554e+06	-0.401071	3.29168e-07	4.94653e-06
15	34755084	34813505	ENSG00000250007	AC087457.1	lncRNA	+	58422	15	34788095	34795726	ENSG00000159251	ACTC1	protein_coding	-	7632	0	0	120196	0.00106698	0.993541	0.995951
15	63046034	63049387	ENSG00000259498	TPM1-AS	lncRNA	-	3354	15	63042632	63071915	ENSG00000140416	TPM1	protein_coding	+	29284	0	0	113473	-0.102717	0.305781	0.477722
20	44181111	44182712	ENSG00000287570	AL035447.1	lncRNA	+	1602	20	44111695	44187578	ENSG00000149596	JPH2	protein_coding	-	75884	0	0	11836.3	-0.470529	2.69946e-06	3.19829e-05
10	90994620	91006390	ENSG00000225519	AL365434.1	lncRNA	+	11771	10	90912096	90921276	ENSG00000148677	ANKRD1	protein_coding	-	9181	73345	0.073345	181267	-1.42789	7.49743e-19	1.62023e-16
18	34737795	34767663	ENSG00000268873	AC022601.1	lncRNA	-	29869	18	34493290	34891844	ENSG00000134769	DTNA	protein_coding	+	398555	0	0	29311.9	-0.207897	0.0053643	0.0212616
12	98485544	98503855	ENSG00000245017	LINC02453	lncRNA	-	18312	12	98515512	98550379	ENSG00000120802	TMPO	protein_coding	+	34868	11658	0.011658	974.948	0.0911873	0.0919061	0.202681
12	98113014	98292445	ENSG00000258312	AC016152.1	lncRNA	-	179432	12	98515512	98550379	ENSG00000120802	TMPO	protein_coding	+	34868	223068	0.223068	974.948	0.0911873	0.0919061	0.202681
2	105363038	105378839	ENSG00000238273	AC108058.1	lncRNA	+	15802	2	105357712	105438513	ENSG00000115641	FHL2	protein_coding	-	80802	0	0	55000.6	1.95825	2.65011e-19	6.00403e-17
10	66079243	66118326	ENSG00000273360	AC022017.1	lncRNA	+	39084	10	65912523	67696195	ENSG00000183230	CTNNA3	protein_coding	-	1783673	0	0	109587	-0.0946555	0.394424	0.567872
8	11643404	11647945	ENSG00000286985	AC022239.2	lncRNA	+	4542	8	11676959	11760002	ENSG00000136574	GATA4	protein_coding	+	83044	29015	0.029015	8346.38	-0.268408	4.66441e-05	0.000387123
6	129439485	129576047	ENSG00000226149	AL356124.1	lncRNA	-	136563	6	128883141	129516569	ENSG00000196569	LAMA2	protein_coding	+	633429	0	0	162889	0.117456	0.330335	0.503536
1	3313052	3323149	ENSG00000287828	AL354743.2	lncRNA	-	10098	1	3069168	3438621	ENSG00000142611	PRDM16	protein_coding	+	369454	0	0	7089.07	0.280417	0.00370227	0.0157105
1	3059615	3068437	ENSG00000177133	PRDM16-DT	lncRNA	-	8823	1	3069168	3438621	ENSG00000142611	PRDM16	protein_coding	+	369454	732	0.000732	7089.07	0.280417	0.00370227	0.0157105
15	89335053	89336161	ENSG00000261441	AC124068.2	lncRNA	+	1109	15	89305198	89334861	ENSG00000140521	POLG	protein_coding	-	29664	193	0.000193	1179.05	-0.0210417	0.517938	0.677922
15	89361579	89398487	ENSG00000255571	MIR9-3HG	lncRNA	+	36909	15	89305198	89334861	ENSG00000140521	POLG	protein_coding	-	29664	26719	0.026719	1179.05	-0.0210417	0.517938	0.677922
7	35313838	35377071	ENSG00000287651	AC007652.3	lncRNA	+	63234	7	35202430	35254147	ENSG00000164532	TBX20	protein_coding	-	51718	59692	0.059692	5824.98	0.644849	9.55049e-09	2.14085e-07
7	35372349	35379675	ENSG00000286526	AC007652.2	lncRNA	-	7327	7	35202430	35254147	ENSG00000164532	TBX20	protein_coding	-	51718	118203	0.118203	5824.98	0.644849	9.55049e-09	2.14085e-07
18	21825487	21831539	ENSG00000265142	MIR133A1HG	lncRNA	-	6053	18	21704957	21870957	ENSG00000101752	MIB1	protein_coding	+	166001	0	0	4436.76	0.0135129	0.713499	0.825058
18	28638714	28789580	ENSG00000265994	AC090365.1	lncRNA	+	150867	18	27950966	28177130	ENSG00000170558	CDH2	protein_coding	-	226165	461585	0.461585	54612	0.0751492	0.344753	0.518308
12	2740064	2746662	ENSG00000274659	LINC02371	lncRNA	+	6599	12	1970786	2697950	ENSG00000151067	CACNA1C	protein_coding	+	727165	42115	0.042115	152139	-0.370748	2.66222e-05	0.000237845
5	79774348	79816190	ENSG00000250258	AC008496.2	lncRNA	-	41843	5	79689836	79800240	ENSG00000164309	CMYA5	protein_coding	+	110405	0	0	182029	-0.117812	0.289936	0.460728
19	55158939	55177540	ENSG00000267577	AC010327.4	lncRNA	+	18602	19	55158661	55166722	ENSG00000167646	DNAAF3	protein_coding	-	8062	0	0	3.08945	-0.987113	0.0196077	0.0612599
6	118565660	118576840	ENSG00000286339	Z99496.2	lncRNA	+	11181	6	118460772	118710075	ENSG00000111860	CEP85L	protein_coding	-	249304	0	0	5186.35	0.165696	0.105554	0.22507
6	123389421	123510247	ENSG00000235535	TRDN-AS1	lncRNA	+	120827	6	123216339	123637093	ENSG00000186439	TRDN	protein_coding	-	420755	0	0	34196.6	-0.084611	0.246275	0.411971
1	230710698	230795492	ENSG00000244137	AL512328.1	lncRNA	-	84795	1	230702523	230714122	ENSG00000135744	AGT	protein_coding	-	11600	0	0	1010.58	0.262044	0.0364908	0.100325
2	239762860	239824764	ENSG00000220256	AC093802.1	lncRNA	+	61905	2	239892450	240025345	ENSG00000130414	NDUFA10	protein_coding	-	132896	67687	0.067687	7569.34	-0.0754937	0.140591	0.276715
3	81840514	81953534	ENSG00000242009	AC129807.1	lncRNA	+	113021	3	81489703	81761645	ENSG00000114480	GBE1	protein_coding	-	271943	78870	0.07887	18420.5	-0.0656599	0.578974	0.725986
3	81986138	82463675	ENSG00000239440	LINC02008	lncRNA	+	477538	3	81489703	81761645	ENSG00000114480	GBE1	protein_coding	-	271943	224494	0.224494	18420.5	-0.0656599	0.578974	0.725986
3	148368384	148591927	ENSG00000285557	AC069410.1	lncRNA	-	223544	3	148697784	148743008	ENSG00000144891	AGTR1	protein_coding	+	45225	105858	0.105858	106.65	1.41095	6.40411e-13	3.91086e-11
4	83233512	83247213	ENSG00000250057	AC114781.2	lncRNA	-	13702	4	83261536	83284914	ENSG00000173085	COQ2	protein_coding	-	23379	14324	0.014324	441.962	0.541684	2.64651e-08	5.27152e-07
1	218344196	218345678	ENSG00000232480	TGFB2-AS1	lncRNA	-	1483	1	218345336	218444619	ENSG00000092969	TGFB2	protein_coding	+	99284	0	0	2358.11	-1.79044	3.87612e-23	1.59777e-20
1	218459265	218525978	ENSG00000228208	C1orf143	lncRNA	+	66714	1	218345336	218444619	ENSG00000092969	TGFB2	protein_coding	+	99284	14647	0.014647	2358.11	-1.79044	3.87612e-23	1.59777e-20
16	55426797	55462297	ENSG00000260135	MMP2-AS1	lncRNA	-	35501	16	55389700	55506691	ENSG00000087245	MMP2	protein_coding	+	116992	0	0	2848.47	0.30323	0.165678	0.311567
7	135774521	135932997	ENSG00000224746	AC015987.1	lncRNA	+	158477	7	135926760	135977359	ENSG00000105887	MTPN	protein_coding	-	50600	0	0	3235	0.107719	0.0307247	0.0876554
15	90102649	90138016	ENSG00000259685	IDH2-DT	lncRNA	+	35368	15	90083045	90102504	ENSG00000182054	IDH2	protein_coding	-	19460	146	0.000146	7634.09	0.529077	2.30405e-06	2.77749e-05
4	87974385	88008477	ENSG00000286618	AC131944.1	lncRNA	-	34093	4	87975650	87983426	ENSG00000118785	SPP1	protein_coding	+	7777	0	0	151.979	1.12518	0.0107472	0.0375919
10	75003055	75025174	ENSG00000234149	AC018511.2	lncRNA	-	22120	10	74824927	75032624	ENSG00000156650	KAT6B	protein_coding	+	207698	0	0	8949.95	0.0600717	0.474661	0.642237
19	28883430	28970874	ENSG00000267339	LINC00906	lncRNA	+	87445	19	29205320	29213151	ENSG00000169021	UQCRFS1	protein_coding	-	7832	234447	0.234447	4225.46	0.357453	4.17599e-06	4.70536e-05
19	28435388	28727680	ENSG00000283403	AC005394.2	lncRNA	-	292293	19	29205320	29213151	ENSG00000169021	UQCRFS1	protein_coding	-	7832	477641	0.477641	4225.46	0.357453	4.17599e-06	4.70536e-05
22	46067356	46069891	ENSG00000235159	AL121672.2	lncRNA	-	2536	22	46150521	46243756	ENSG00000186951	PPARA	protein_coding	+	93236	80631	0.080631	6029.47	-0.208505	0.00100019	0.00529987
2	206798325	206926876	ENSG00000229321	AC008269.1	lncRNA	+	128552	2	206765357	206796189	ENSG00000118246	FASTKD2	protein_coding	+	30833	2137	0.002137	2428.68	0.18409	0.000661033	0.00373763
3	139349024	139349371	ENSG00000272656	AC024933.1	lncRNA	-	348	3	139005806	139357223	ENSG00000175110	MRPS22	protein_coding	+	351418	0	0	1107.42	0.334988	7.20297e-09	1.66363e-07
17	12549764	12642854	ENSG00000179136	LINC00670	lncRNA	+	93091	17	12665890	12768949	ENSG00000141052	MYOCD	protein_coding	+	103060	23037	0.023037	13217.6	-0.603277	1.41927e-06	1.80551e-05
14	31944853	31950382	ENSG00000258474	LINC02313	lncRNA	+	5530	14	31489956	31861224	ENSG00000151413	NUBPL	protein_coding	+	371269	83630	0.08363	5317.93	-0.144676	0.0407904	0.109419
1	167820406	167821224	ENSG00000232194	Z99943.1	lncRNA	+	819	1	167809388	167914215	ENSG00000143199	ADCY10	protein_coding	-	104828	0	0	186.138	0.00304915	0.984671	0.991082
20	62544343	62551526	ENSG00000174403	MIR1-1HG-AS1	lncRNA	-	7184	20	62463497	62475995	ENSG00000130700	GATA5	protein_coding	-	12499	68349	0.068349	34.5718	0.198044	0.674229	0.797483
6	31542304	31543138	ENSG00000234006	DDX39B-AS1	lncRNA	+	835	6	31530219	31546608	ENSG00000254870	ATP6V1G2-DDX39B	protein_coding	-	16390	0	0	2.71757	0.0791628	0.879761	0.931616
1	2013213	2015639	ENSG00000233542	AL391845.2	lncRNA	-	2427	1	2019329	2030758	ENSG00000187730	GABRD	protein_coding	+	11430	3691	0.003691	15.4602	-2.24585	3.02323e-07	4.57788e-06
6	21664185	22654455	ENSG00000272168	CASC15	lncRNA	+	990271	6	22287244	22302826	ENSG00000172179	PRL	protein_coding	-	15583	0	0	0.0549027	0.0275752	0.993627	NA
6	22133205	22147193	ENSG00000260455	NBAT1	lncRNA	-	13989	6	22287244	22302826	ENSG00000172179	PRL	protein_coding	-	15583	140052	0.140052	0.0549027	0.0275752	0.993627	NA
17	50934989	50944713	ENSG00000247011	AC005920.1	lncRNA	-	9725	17	50962174	51120868	ENSG00000008294	SPAG9	protein_coding	-	158695	17462	0.017462	5807.59	-0.0219447	0.474258	0.641896
11	17380649	17383531	ENSG00000260196	AC124798.1	lncRNA	+	2883	11	17385859	17389331	ENSG00000187486	KCNJ11	protein_coding	-	3473	2329	0.002329	180.461	-0.0008899	0.995633	0.997165
9	91118592	91182762	ENSG00000229694	AL158071.1	lncRNA	+	64171	9	91213815	91361913	ENSG00000148090	AUH	protein_coding	-	148099	31054	0.031054	7632.78	-0.334718	3.2668e-08	6.37026e-07
17	7572826	7582024	ENSG00000264772	AC016876.2	lncRNA	+	9199	17	7579491	7582111	ENSG00000129226	CD68	protein_coding	+	2621	0	0	0.408732	0.560682	0.663331	0.788954
4	108167525	108258037	ENSG00000232021	LEF1-AS1	lncRNA	+	90513	4	108047545	108168956	ENSG00000138795	LEF1	protein_coding	-	121412	0	0	299.77	-3.01256	3.70236e-31	3.92437e-28
10	14074284	14087605	ENSG00000235410	AL157896.1	lncRNA	+	13322	10	13643706	14462142	ENSG00000151474	FRMD4A	protein_coding	-	818437	0	0	4820.12	-0.0199343	0.793798	0.879105
2	208255247	208256181	ENSG00000231908	IDH1-AS1	lncRNA	+	935	2	208236227	208266074	ENSG00000138413	IDH1	protein_coding	-	29848	0	0	814.822	0.576866	1.72601e-14	1.51109e-12
1	40256427	40257967	ENSG00000259943	AL050341.2	lncRNA	-	1541	1	40258236	40294180	ENSG00000084073	ZMPSTE24	protein_coding	+	35945	270	0.00027	1297.63	0.315548	2.34139e-08	4.71119e-07
2	112039378	112055337	ENSG00000286904	AC093675.1	lncRNA	-	15960	2	112055269	112119318	ENSG00000153214	TMEM87B	protein_coding	+	64050	0	0	1108.69	-0.0621574	0.54543	0.69962
14	75259411	75271950	ENSG00000258820	AF111167.1	lncRNA	+	12540	14	75278826	75282230	ENSG00000170345	FOS	protein_coding	+	3405	6877	0.006877	295.959	-1.23747	0.00126291	0.00641046
14	75238616	75269283	ENSG00000258740	AL691403.1	lncRNA	-	30668	14	75278826	75282230	ENSG00000170345	FOS	protein_coding	+	3405	9544	0.009544	295.959	-1.23747	0.00126291	0.00641046
14	75294404	75298109	ENSG00000259687	LINC01220	lncRNA	+	3706	14	75278826	75282230	ENSG00000170345	FOS	protein_coding	+	3405	12175	0.012175	295.959	-1.23747	0.00126291	0.00641046
16	89321133	89325110	ENSG00000261253	AC137932.2	lncRNA	+	3978	16	89267630	89490561	ENSG00000167522	ANKRD11	protein_coding	-	222932	0	0	8422.26	-0.104593	0.0410481	0.109925
2	28707511	28751722	ENSG00000226833	AC092164.1	lncRNA	-	44212	2	28751640	28802940	ENSG00000213639	PPP1CB	protein_coding	+	51301	0	0	5631.74	-0.239327	4.25552e-08	8.05482e-07
2	58427799	59063766	ENSG00000233723	LINC01122	lncRNA	+	635968	2	58159243	58241372	ENSG00000115392	FANCL	protein_coding	-	82130	186428	0.186428	1694.98	-0.0530644	0.315325	0.48783
14	53169010	53883740	ENSG00000237356	AL365295.1	lncRNA	+	714731	14	53036745	53153282	ENSG00000100523	DDHD1	protein_coding	-	116538	15729	0.015729	1756.72	-0.0616443	0.140754	0.27691
7	116563594	116663829	ENSG00000231210	LINC01510	lncRNA	-	100236	7	116525001	116561184	ENSG00000105974	CAV1	protein_coding	+	36184	2411	0.002411	7881.41	0.254115	0.0014673	0.00725855
1	100220488	100253414	ENSG00000285530	AL445928.2	lncRNA	+	32927	1	100186919	100249834	ENSG00000137992	DBT	protein_coding	-	62916	0	0	3415.41	0.016218	0.767429	0.862649
6	31542304	31543138	ENSG00000234006	DDX39B-AS1	lncRNA	+	835	6	31530219	31542448	ENSG00000198563	DDX39B	protein_coding	-	12230	0	0	0	NA	NA	NA
11	78533176	78558565	ENSG00000255084	AP003110.1	lncRNA	+	25390	11	78435968	78574874	ENSG00000137513	NARS2	protein_coding	-	138907	0	0	1528.07	0.050956	0.517113	0.677261
3	158693120	158693768	ENSG00000272087	AC080013.4	lncRNA	-	649	3	158644278	158692575	ENSG00000168827	GFM1	protein_coding	+	48298	546	0.000546	2810.17	-0.00666716	0.886379	0.935162
22	25959074	25983526	ENSG00000232464	Z98949.3	lncRNA	-	24453	22	25742144	26031041	ENSG00000133454	MYO18B	protein_coding	+	288898	0	0	36382.7	-0.300812	0.0122303	0.041821
12	1917951	1922867	ENSG00000256706	AC005342.2	lncRNA	+	4917	12	1791963	1918666	ENSG00000151062	CACNA2D4	protein_coding	-	126704	0	0	31.7023	0.759239	0.000111876	0.000821668
1	201893842	201899978	ENSG00000223774	AL513217.1	lncRNA	+	6137	1	201896456	201946588	ENSG00000163431	LMOD1	protein_coding	-	50133	0	0	1106.07	-0.431041	0.00170981	0.00825533
3	14038647	14047181	ENSG00000287059	AC090004.2	lncRNA	-	8535	3	14112077	14124870	ENSG00000163528	CHCHD4	protein_coding	-	12794	64897	0.064897	392.481	0.347492	6.60824e-06	7.08036e-05
12	67989445	68234686	ENSG00000255733	IFNG-AS1	lncRNA	+	245242	12	68154768	68159740	ENSG00000111537	IFNG	protein_coding	-	4973	0	0	1.16424	0.249745	0.716822	0.827804
12	67929235	67970017	ENSG00000255772	LINC01479	lncRNA	+	40783	12	68154768	68159740	ENSG00000111537	IFNG	protein_coding	-	4973	184752	0.184752	1.16424	0.249745	0.716822	0.827804
1	22028317	22052927	ENSG00000285752	AL031281.2	lncRNA	-	24611	1	22025511	22101360	ENSG00000070831	CDC42	protein_coding	+	75850	0	0	4897.11	0.0643394	0.124603	0.253781
5	76691439	76716215	ENSG00000225407	AC025188.1	lncRNA	-	24777	5	76716126	76735770	ENSG00000181104	F2R	protein_coding	+	19645	0	0	1310.64	-0.802796	1.12261e-06	1.46872e-05
17	18172625	18184753	ENSG00000266677	AC087164.1	lncRNA	-	12129	17	18108706	18179802	ENSG00000091536	MYO15A	protein_coding	+	71097	0	0	25.4125	-0.358091	0.0212235	0.0653619
7	879790	886547	ENSG00000273151	AC073957.3	lncRNA	-	6758	7	816615	896435	ENSG00000164828	SUN1	protein_coding	+	79821	0	0	5372.17	-0.089224	0.0113986	0.0394745
7	117998858	118004045	ENSG00000234826	AC003084.1	lncRNA	-	5188	7	117710651	117874139	ENSG00000077063	CTTNBP2	protein_coding	-	163489	124720	0.12472	511.214	0.13127	0.390463	0.564414
11	112637342	112751131	ENSG00000285769	AP003100.2	lncRNA	+	113790	11	112961247	113278436	ENSG00000149294	NCAM1	protein_coding	+	317190	210117	0.210117	29956.4	-0.316147	0.000294102	0.0018723
10	8050450	8053484	ENSG00000197308	GATA3-AS1	lncRNA	-	3035	10	8045378	8075198	ENSG00000107485	GATA3	protein_coding	+	29821	0	0	85.5466	0.00232733	0.991414	0.995076
14	71848606	71928596	ENSG00000266869	AC005993.1	lncRNA	+	79991	14	71932429	72566530	ENSG00000182732	RGS6	protein_coding	+	634102	3834	0.003834	25324.9	-0.56187	0.000120436	0.000873938
9	133654586	133657313	ENSG00000225756	DBH-AS1	lncRNA	-	2728	9	133635348	133659344	ENSG00000123454	DBH	protein_coding	+	23997	0	0	2.01793	-1.80367	0.00420492	0.0174167
3	64187544	64200965	ENSG00000226017	PRICKLE2-AS3	lncRNA	+	13422	3	64092236	64445476	ENSG00000163637	PRICKLE2	protein_coding	-	353241	0	0	4263.9	-0.556563	2.12915e-10	7.16452e-09
8	96235427	96239149	ENSG00000254224	AP003465.1	lncRNA	+	3723	8	96225920	96235634	ENSG00000156467	UQCRB	protein_coding	-	9715	0	0	12565.5	0.630603	2.90191e-09	7.53507e-08
7	79139829	79177210	ENSG00000281120	AC006355.2	lncRNA	+	37382	7	78017055	79453667	ENSG00000187391	MAGI2	protein_coding	-	1436613	0	0	17979.6	-0.234894	0.0150602	0.0494109
5	43874367	43886628	ENSG00000249276	AC104119.1	lncRNA	+	12262	5	43602692	43707405	ENSG00000112992	NNT	protein_coding	+	104714	166963	0.166963	21467	-0.0444142	0.498269	0.661957
21	26170871	26217381	ENSG00000273492	AP000229.1	lncRNA	+	46511	21	25880550	26171128	ENSG00000142192	APP	protein_coding	-	290579	0	0	15136.5	0.0787544	0.329092	0.50214
5	39892138	40053324	ENSG00000250048	LINC00603	lncRNA	+	161187	5	39371675	39462300	ENSG00000153071	DAB2	protein_coding	-	90626	429839	0.429839	19.8831	1.21449	4.8594e-06	5.40766e-05
22	18076527	18078884	ENSG00000225335	AC016027.1	lncRNA	-	2358	22	18077920	18131138	ENSG00000215193	PEX26	protein_coding	+	53219	0	0	1072.63	-0.246243	1.27772e-09	3.63579e-08
2	172323260	172330582	ENSG00000286557	AC104088.2	lncRNA	-	7323	2	172427354	172506459	ENSG00000091409	ITGA6	protein_coding	+	79106	96773	0.096773	6766.31	0.07927	0.389952	0.56384
17	50050349	50055739	ENSG00000246640	PICART1	lncRNA	-	5391	17	50055968	50090481	ENSG00000005884	ITGA3	protein_coding	+	34514	230	0.00023	803.085	-0.33923	0.000665342	0.00375626
11	2328749	2377992	ENSG00000238184	CD81-AS1	lncRNA	-	49244	11	2376177	2397419	ENSG00000110651	CD81	protein_coding	+	21243	0	0	4803.74	-0.0984802	0.215552	0.376205
6	31828834	31839719	ENSG00000285565	AL671762.1	lncRNA	+	10886	6	31827738	31830254	ENSG00000204388	HSPA1B	protein_coding	+	2517	0	0	209.76	0.571846	0.000489031	0.00290453
7	484107	496118	ENSG00000234471	AC147651.3	lncRNA	-	12012	7	497258	520296	ENSG00000197461	PDGFA	protein_coding	-	23039	1141	0.001141	635.003	-0.0565299	0.52708	0.685084
1	203273221	203288804	ENSG00000231507	LINC01353	lncRNA	+	15584	1	203212827	203273641	ENSG00000133063	CHIT1	protein_coding	-	60815	0	0	6.38473	0.332833	0.365607	0.539762
14	20897985	20936255	ENSG00000258918	AL355922.4	lncRNA	-	38271	14	20891399	20892348	ENSG00000169397	RNASE3	protein_coding	+	950	5638	0.005638	0.221622	0.256579	0.884373	NA
14	20870278	20873848	ENSG00000259130	AL133371.3	lncRNA	-	3571	14	20891399	20892348	ENSG00000169397	RNASE3	protein_coding	+	950	17552	0.017552	0.221622	0.256579	0.884373	NA
14	61707564	61751099	ENSG00000258667	HIF1A-AS2	lncRNA	-	43536	14	61695513	61748259	ENSG00000100644	HIF1A	protein_coding	+	52747	0	0	1891.37	0.206995	0.000620055	0.00355126
4	54845568	54859241	ENSG00000251256	LINC02358	lncRNA	+	13674	4	54657918	54740715	ENSG00000157404	KIT	protein_coding	+	82798	104854	0.104854	546.918	-1.11528	1.80809e-07	2.88817e-06
2	1366234	1580747	ENSG00000231482	AC105450.1	lncRNA	-	214514	2	1374066	1543711	ENSG00000115705	TPO	protein_coding	+	169646	0	0	2297.54	0.903792	0.00117992	0.00605337
10	6025978	6036427	ENSG00000229664	AL137186.1	lncRNA	+	10450	10	6010689	6062370	ENSG00000134460	IL2RA	protein_coding	-	51682	0	0	54.6976	1.12786	5.80593e-08	1.05545e-06
17	28357647	28381697	ENSG00000258924	AC002094.1	lncRNA	+	24051	17	28357642	28363683	ENSG00000244045	TMEM199	protein_coding	+	6042	0	0	0	NA	NA	NA
8	93915734	93916682	ENSG00000264448	MIR378D2HG	lncRNA	-	949	8	93857807	93926068	ENSG00000164951	PDP1	protein_coding	+	68262	0	0	4296.15	0.162808	0.118088	0.244028
1	16978926	17005091	ENSG00000226526	AL049569.1	lncRNA	+	26166	1	16974502	16980835	ENSG00000117122	MFAP2	protein_coding	-	6334	0	0	34.8534	0.376081	0.219761	0.381087
6	105403207	105588802	ENSG00000286084	AL096794.1	lncRNA	+	185596	6	105273220	105454062	ENSG00000085377	PREP	protein_coding	-	180843	0	0	1996.84	0.172393	0.000142388	0.0010057
15	72376113	72378788	ENSG00000260339	HEXA-AS1	lncRNA	+	2676	15	72340919	72376476	ENSG00000213614	HEXA	protein_coding	-	35558	0	0	1.42368	1.62263	0.0125582	0.0427081
18	79460378	79465843	ENSG00000286186	AC018445.5	lncRNA	-	5466	18	79395856	79529325	ENSG00000131196	NFATC1	protein_coding	+	133470	0	0	1094.86	0.0277599	0.690599	0.80933
20	57377140	57393062	ENSG00000218018	AL109955.1	lncRNA	-	15923	20	57351223	57379211	ENSG00000101146	RAE1	protein_coding	+	27989	0	0	541.389	0.131357	0.000728547	0.0040621
22	33725007	33750843	ENSG00000224973	LARGE-AS1	lncRNA	+	25837	22	33162226	33922841	ENSG00000133424	LARGE1	protein_coding	-	760616	0	0	36436.6	-0.0455197	0.671411	0.795418
1	185317779	185318530	ENSG00000273004	AL078644.2	lncRNA	+	752	1	185296388	185317273	ENSG00000116679	IVNS1ABP	protein_coding	-	20886	507	0.000507	5317.51	-0.535741	4.91184e-13	3.07549e-11
4	16114233	16117479	ENSG00000286280	AC108063.2	lncRNA	-	3247	4	15963076	16084378	ENSG00000007062	PROM1	protein_coding	-	121303	29856	0.029856	1833.89	-1.2101	4.29648e-05	0.0003606
4	159398533	159401246	ENSG00000250180	AC074344.2	lncRNA	+	2714	4	159103013	159360174	ENSG00000109756	RAPGEF2	protein_coding	+	257162	38360	0.03836	18668.7	-0.25184	0.000164111	0.00113324
18	79576460	79589010	ENSG00000267287	AC068473.3	lncRNA	+	12551	18	79395856	79529325	ENSG00000131196	NFATC1	protein_coding	+	133470	47136	0.047136	1094.86	0.0277599	0.690599	0.80933
16	9541970	9614899	ENSG00000283003	AC007221.1	lncRNA	+	72930	16	9753404	10182754	ENSG00000183454	GRIN2A	protein_coding	-	429351	138506	0.138506	586.516	0.0940613	0.755062	0.854216
1	209428817	209432838	ENSG00000230937	MIR205HG	lncRNA	+	4022	1	209583714	209613939	ENSG00000008118	CAMK1G	protein_coding	+	30226	150877	0.150877	5.70392	-0.899521	0.103457	0.2216
6	105612667	105632296	ENSG00000237567	Z97206.2	lncRNA	-	19630	6	105273220	105454062	ENSG00000085377	PREP	protein_coding	-	180843	158606	0.158606	1996.84	0.172393	0.000142388	0.0010057
16	9365540	9518325	ENSG00000260071	AC012178.1	lncRNA	+	152786	16	9753404	10182754	ENSG00000183454	GRIN2A	protein_coding	-	429351	235080	0.23508	586.516	0.0940613	0.755062	0.854216
4	159665833	159777828	ENSG00000250488	LINC02233	lncRNA	-	111996	4	159103013	159360174	ENSG00000109756	RAPGEF2	protein_coding	+	257162	305660	0.30566	18668.7	-0.25184	0.000164111	0.00113324
1	199040501	199080975	ENSG00000286541	AC105941.1	lncRNA	-	40475	1	198638457	198757476	ENSG00000081237	PTPRC	protein_coding	+	119020	283026	0.283026	982.233	0.215716	0.16879	0.315739
1	199148598	199393307	ENSG00000231718	AC099673.1	lncRNA	+	244710	1	198638457	198757476	ENSG00000081237	PTPRC	protein_coding	+	119020	391123	0.391123	982.233	0.215716	0.16879	0.315739
11	41714534	41857733	ENSG00000255171	LINC01499	lncRNA	+	143200	11	40114203	41459773	ENSG00000148948	LRRC4C	protein_coding	-	1345571	254762	0.254762	350.345	-0.312666	0.0664828	0.158794
3	39420644	39424870	ENSG00000286996	AC099332.2	lncRNA	+	4227	3	39406716	39412542	ENSG00000168028	RPSA	protein_coding	+	5827	8103	0.008103	3081.34	0.657525	3.8606e-08	7.4113e-07
8	31275542	31390805	ENSG00000253377	AC068672.2	lncRNA	+	115264	8	31033788	31175916	ENSG00000165392	WRN	protein_coding	+	142129	99627	0.099627	2123.85	-0.117631	0.0149091	0.0490346
5	86967321	87137712	ENSG00000249061	AC109492.1	lncRNA	+	170392	5	87267888	87391931	ENSG00000145715	RASA1	protein_coding	+	124044	130177	0.130177	4134.87	-0.0426117	0.322646	0.495728
8	2493876	2512580	ENSG00000253444	AC245519.1	lncRNA	-	18705	8	2045046	2165552	ENSG00000036448	MYOM2	protein_coding	+	120507	328325	0.328325	74966.4	-0.212666	0.00436582	0.0179638
8	2518998	2522182	ENSG00000253855	AC245187.1	lncRNA	+	3185	8	2045046	2165552	ENSG00000036448	MYOM2	protein_coding	+	120507	353447	0.353447	74966.4	-0.212666	0.00436582	0.0179638
20	45892694	45893419	ENSG00000271984	AL008726.1	lncRNA	-	726	20	45890144	45898820	ENSG00000064601	CTSA	protein_coding	+	8677	0	0	1259.87	0.173156	0.0380647	0.103588
1	161513176	161605099	ENSG00000273112	AL590385.2	lncRNA	+	91924	1	161505430	161524013	ENSG00000143226	FCGR2A	protein_coding	+	18584	0	0	97.4519	1.32596	8.06898e-21	2.25924e-18
12	119361247	119668079	ENSG00000248636	AC002070.1	lncRNA	-	306833	12	119667864	119681624	ENSG00000111725	PRKAB1	protein_coding	+	13761	0	0	402.236	0.0828258	0.227594	0.390561
11	66558866	66560384	ENSG00000250105	AP002748.1	lncRNA	-	1519	11	66546395	66563334	ENSG00000248746	ACTN3	protein_coding	+	16940	0	0	1.72706	0.336181	0.523155	0.681774
10	76888044	76980624	ENSG00000236467	KCNMA1-AS1	lncRNA	+	92581	10	76869601	77638369	ENSG00000156113	KCNMA1	protein_coding	-	768769	0	0	1331.53	-0.0212114	0.916422	0.952361
15	90839641	90853608	ENSG00000259704	AC124248.1	lncRNA	+	13968	15	90868588	90883458	ENSG00000140564	FURIN	protein_coding	+	14871	14981	0.014981	1074.9	0.265855	0.00879283	0.0319025
12	48019771	48025382	ENSG00000257955	AC004801.3	lncRNA	-	5612	12	47972967	48004554	ENSG00000139219	COL2A1	protein_coding	-	31588	15218	0.015218	0.750753	0.887091	0.226627	0.389497
10	28743506	28941910	ENSG00000232624	LINC01517	lncRNA	+	198405	10	28677510	28682932	ENSG00000095739	BAMBI	protein_coding	+	5423	60575	0.060575	357.602	-0.728207	4.40243e-10	1.36673e-08
12	4247981	4276252	ENSG00000255920	CCND2-AS1	lncRNA	-	28272	12	4273762	4305353	ENSG00000118971	CCND2	protein_coding	+	31592	0	0	0	NA	NA	NA
4	23560923	23768652	ENSG00000250137	AC093607.1	lncRNA	+	207730	4	23755041	23904089	ENSG00000109819	PPARGC1A	protein_coding	-	149049	0	0	15742	-0.0152396	0.906798	0.947224
4	23723262	23733579	ENSG00000251292	ERVH-1	lncRNA	-	10318	4	23755041	23904089	ENSG00000109819	PPARGC1A	protein_coding	-	149049	21463	0.021463	15742	-0.0152396	0.906798	0.947224
4	23234625	23285573	ENSG00000249547	AC092440.1	lncRNA	-	50949	4	23755041	23904089	ENSG00000109819	PPARGC1A	protein_coding	-	149049	469469	0.469469	15742	-0.0152396	0.906798	0.947224
17	60135039	60136271	ENSG00000286435	AC025048.7	lncRNA	+	1233	17	60149942	60170899	ENSG00000167434	CA4	protein_coding	+	20958	13672	0.013672	548.066	-0.12329	0.456165	0.62661
3	154827016	154861017	ENSG00000243969	AC073359.2	lncRNA	-	34002	3	155024124	155183729	ENSG00000196549	MME	protein_coding	+	159606	163108	0.163108	924.743	-0.622652	0.0046487	0.0189336
1	14221887	14304445	ENSG00000231606	AL357873.1	lncRNA	-	82559	1	13892792	15118043	ENSG00000189337	KAZN	protein_coding	+	1225252	0	0	1373.8	0.843567	1.43756e-06	1.82565e-05
6	34696317	34697470	ENSG00000272288	AL451165.2	lncRNA	+	1154	6	34587288	34696859	ENSG00000196821	ILRUN	protein_coding	-	109572	0	0	5204.48	0.04779	0.270006	0.438755
17	28357647	28381697	ENSG00000258924	AC002094.1	lncRNA	+	24051	17	28367284	28373091	ENSG00000109072	VTN	protein_coding	-	5808	0	0	536.879	0.0241362	0.899818	0.943431
7	24318094	24445128	ENSG00000287523	AC003044.1	lncRNA	-	127035	7	24284188	24291862	ENSG00000122585	NPY	protein_coding	+	7675	26233	0.026233	0.292385	-0.899862	0.662216	NA
3	63863155	63905838	ENSG00000285399	AC104162.2	lncRNA	+	42684	3	63864557	64003462	ENSG00000285258	ATXN7	protein_coding	+;+	138906	0	0	3412.56	-0.155373	0.000472138	0.00281434
3	194632923	194645401	ENSG00000229334	AC046143.1	lncRNA	+	12479	3	194640791	194672463	ENSG00000041802	LSG1	protein_coding	-	31673	0	0	762.009	0.147149	0.00288904	0.012769
9	134770651	134775671	ENSG00000286502	AL645768.1	lncRNA	-	5021	9	134641774	134844843	ENSG00000130635	COL5A1	protein_coding	+	203070	0	0	2645	-0.0670091	0.619956	0.75803
12	974133	991190	ENSG00000250132	AC004803.1	lncRNA	-	17058	12	912077	990053	ENSG00000002016	RAD52	protein_coding	-	77977	0	0	995.724	-0.169776	0.0251261	0.074527
17	36072866	36090134	ENSG00000277089	AC243829.4	lncRNA	+	17269	17	36088256	36090169	ENSG00000277632	CCL3	protein_coding	-	1914	0	0	8.31374	-0.89337	0.0161436	0.0523405
17	73202968	73203431	ENSG00000277728	AC097641.2	lncRNA	-	464	17	73192632	73208507	ENSG00000166685	COG1	protein_coding	+	15876	0	0	674.394	0.18675	0.000823619	0.00450169
5	14661808	14664604	ENSG00000261360	AC010491.1	lncRNA	-	2797	5	14664664	14699711	ENSG00000154124	OTULIN	protein_coding	+	35048	61	6.1e-05	1979.52	0.0504312	0.51832	0.678124
11	1991096	1993670	ENSG00000232987	LINC01219	lncRNA	+	2575	11	1947278	1984522	ENSG00000214026	MRPL23	protein_coding	+	37245	6575	0.006575	187.541	0.123483	0.556813	0.709043
2	60336446	60439828	ENSG00000228590	AC007381.1	lncRNA	-	103383	2	60450520	60555154	ENSG00000119866	BCL11A	protein_coding	-	104635	10693	0.010693	2412.14	0.0703226	0.492451	0.657584
11	29335878	29989328	ENSG00000254530	AC021233.1	lncRNA	-	653451	11	30009730	30017030	ENSG00000182255	KCNA4	protein_coding	-	7301	20403	0.020403	692.054	-0.96153	1.32454e-11	5.96527e-10
2	2895048	3126026	ENSG00000234423	LINC01250	lncRNA	-	230979	2	3188925	3377882	ENSG00000032389	EIPR1	protein_coding	-	188958	62900	0.0629	1080.68	-0.0199798	0.73223	0.838421
1	65066627	65067737	ENSG00000231485	AL357078.1	lncRNA	-	1111	1	65147549	65232145	ENSG00000162433	AK4	protein_coding	+	84597	79813	0.079813	4548.24	0.103299	0.21798	0.379017
5	6839460	7219291	ENSG00000250974	LINC02196	lncRNA	+	379832	5	6713432	6757044	ENSG00000112941	TENT4A	protein_coding	+	43613	82417	0.082417	1562.13	-0.0926086	0.0590186	0.144941
15	93230034	93569483	ENSG00000257060	AC091078.1	lncRNA	+	339450	15	93035273	93089204	ENSG00000182175	RGMA	protein_coding	-	53932	140831	0.140831	737.571	0.448134	0.000346755	0.0021521
11	112534220	112555802	ENSG00000255484	AP003063.2	lncRNA	-	21583	11	112226367	112269955	ENSG00000150787	PTS	protein_coding	+	43589	264266	0.264266	853.756	0.0968576	0.313865	0.486483
8	121954640	122127184	ENSG00000254303	AC037486.1	lncRNA	-	172545	8	121612116	121641440	ENSG00000170961	HAS2	protein_coding	-	29325	313201	0.313201	94.0895	2.62383	2.43414e-24	1.29005e-21
2	2870558	2871231	ENSG00000228391	AC011995.1	lncRNA	-	674	2	3188925	3377882	ENSG00000032389	EIPR1	protein_coding	-	188958	317695	0.317695	1080.68	-0.0199798	0.73223	0.838421
2	2707368	2840512	ENSG00000237720	AC011995.2	lncRNA	-	133145	2	3188925	3377882	ENSG00000032389	EIPR1	protein_coding	-	188958	348414	0.348414	1080.68	-0.0199798	0.73223	0.838421
2	59218680	60100200	ENSG00000271955	AC007100.1	lncRNA	-	881521	2	60450520	60555154	ENSG00000119866	BCL11A	protein_coding	-	104635	350321	0.350321	2412.14	0.0703226	0.492451	0.657584
1	58785128	58901109	ENSG00000234807	LINC01135	lncRNA	+	115982	1	58780788	58784327	ENSG00000177606	JUN	protein_coding	-	3540	802	0.000802	2559.57	0.131888	0.264604	0.432895
1	58882868	58931897	ENSG00000232453	AC105277.1	lncRNA	-	49030	1	58780788	58784327	ENSG00000177606	JUN	protein_coding	-	3540	98542	0.098542	2559.57	0.131888	0.264604	0.432895
22	19447893	19450105	ENSG00000185065	AC000068.1	lncRNA	+	2213	22	19449911	19479202	ENSG00000070010	UFD1	protein_coding	-	29292	0	0	827.755	0.0983262	0.086701	0.19413
8	66192093	66197315	ENSG00000253138	LINC00967	lncRNA	+	5223	8	66176376	66178464	ENSG00000147571	CRH	protein_coding	-	2089	13630	0.01363	0.137654	-0.281568	0.910535	NA
13	77919689	78617328	ENSG00000234377	RNF219-AS1	lncRNA	+	697640	13	77895481	77975529	ENSG00000136160	EDNRB	protein_coding	-	80049	0	0	1397.61	-0.00965297	0.964199	0.979958
12	20361732	20370262	ENSG00000256879	AC129102.1	lncRNA	-	8531	12	20369245	20684381	ENSG00000172572	PDE3A	protein_coding	+	315137	0	0	87060.8	0.749487	3.979e-05	0.000337215
12	20104590	20109893	ENSG00000287075	AC126468.1	lncRNA	-	5304	12	20369245	20684381	ENSG00000172572	PDE3A	protein_coding	+	315137	259353	0.259353	87060.8	0.749487	3.979e-05	0.000337215
12	20014780	20098868	ENSG00000256287	LINC02398	lncRNA	+	84089	12	20369245	20684381	ENSG00000172572	PDE3A	protein_coding	+	315137	270378	0.270378	87060.8	0.749487	3.979e-05	0.000337215
4	54943626	54957832	ENSG00000248317	AC111194.1	lncRNA	+	14207	4	55078481	55125595	ENSG00000128052	KDR	protein_coding	-	47115	120650	0.12065	2454.64	-0.127273	0.468678	0.637001
15	62387327	62388875	ENSG00000274340	AC032011.1	lncRNA	-	1549	15	62390526	62844631	ENSG00000171914	TLN2	protein_coding	+	454106	1652	0.001652	10218.5	0.171862	0.0950149	0.207586
14	76495363	76726712	ENSG00000259124	AC008050.1	lncRNA	-	231350	14	76310712	76501837	ENSG00000119715	ESRRB	protein_coding	+	191126	0	0	2922.14	0.284035	0.0211388	0.0651552
6	53978549	54079726	ENSG00000235050	MLIP-AS1	lncRNA	-	101178	6	53929982	54266280	ENSG00000146147	MLIP	protein_coding	+	336299	0	0	50298.6	0.283837	0.0247216	0.0735626
1	2212523	2220738	ENSG00000234396	AL590822.1	lncRNA	+	8216	1	2184461	2212720	ENSG00000162585	FAAP20	protein_coding	-	28260	0	0	325.427	-0.0241195	0.69957	0.815368
1	154402328	154406564	ENSG00000228013	IL6R-AS1	lncRNA	-	4237	1	154405193	154469450	ENSG00000160712	IL6R	protein_coding	+	64258	0	0	738.495	0.775448	8.01489e-14	6.08373e-12
1	161513176	161605099	ENSG00000273112	AL590385.2	lncRNA	+	91924	1	161541759	161550737	ENSG00000203747	FCGR3A	protein_coding	-	8979	0	0	115.746	0.983424	0.000755343	0.00418321
2	74465339	74472961	ENSG00000286883	AC005041.5	lncRNA	+	7623	2	74461057	74465410	ENSG00000115275	MOGS	protein_coding	-	4354	0	0	375.692	0.109402	0.0925041	0.203712
2	111036776	111523376	ENSG00000172965	MIR4435-2HG	lncRNA	-	486601	2	111119378	111168445	ENSG00000153094	BCL2L11	protein_coding	+	49068	0	0	710.085	0.0129851	0.873026	0.927364
3	107272611	107421338	ENSG00000239828	AC063944.1	lncRNA	-	148728	3	107377194	107378637	ENSG00000138483	CCDC54	protein_coding	+	1444	0	0	0.477809	0.217352	0.835806	0.904928
3	150852484	151080726	ENSG00000239265	CLRN1-AS1	lncRNA	+	228243	3	150926163	150972999	ENSG00000163646	CLRN1	protein_coding	-	46837	0	0	0.0467457	-0.396068	0.908661	NA
3	151751443	151928175	ENSG00000242908	AADACL2-AS1	lncRNA	-	176733	3	151814073	151828488	ENSG00000114771	AADAC	protein_coding	+	14416	0	0	1.36745	-1.72984	0.0338279	0.0945989
4	56396312	56396871	ENSG00000270147	AC068620.2	lncRNA	+	560	4	56393362	56435615	ENSG00000128059	PPAT	protein_coding	-	42254	0	0	212.182	0.0738144	0.256208	0.423267
4	102418602	102450010	ENSG00000248161	AC098487.1	lncRNA	-	31409	4	102251041	102431258	ENSG00000138821	SLC39A8	protein_coding	-	180218	0	0	260.484	-0.0372059	0.81739	0.893613
5	132630589	132664272	ENSG00000223442	TH2LCRR	lncRNA	-	33684	5	132556019	132646349	ENSG00000113522	RAD50	protein_coding	+	90331	0	0	21.0633	-0.0639609	0.714316	0.825693
9	12698554	12814377	ENSG00000235448	LURAP1L-AS1	lncRNA	-	115824	9	12685439	12710290	ENSG00000107165	TYRP1	protein_coding	+	24852	0	0	1989.2	-0.334144	0.00400557	0.0167352
9	77456295	77526697	ENSG00000231373	GNA14-AS1	lncRNA	+	70403	9	77423079	77648322	ENSG00000156049	GNA14	protein_coding	-	225244	0	0	1438.42	-0.552047	0.00160895	0.00784149
9	128630328	128631685	ENSG00000280758	AL356481.3	lncRNA	-	1358	9	128552558	128633662	ENSG00000197694	SPTAN1	protein_coding	+	81105	0	0	15147.5	-0.0931962	0.134916	0.268682
10	54486230	54656051	ENSG00000234173	AL353784.1	lncRNA	+	169822	10	53802771	55627942	ENSG00000150275	PCDH15	protein_coding	-	1825172	0	0	930.332	-0.994977	0.00377147	0.015954
11	114159791	114161166	ENSG00000286463	AP002755.1	lncRNA	-	1376	11	114059593	114250676	ENSG00000109906	ZBTB16	protein_coding	+	191084	0	0	18176.4	0.529656	0.0540604	0.135553
11	114210616	114356571	ENSG00000256947	AP002518.2	lncRNA	-	145956	11	114059593	114250676	ENSG00000109906	ZBTB16	protein_coding	+	191084	0	0	18176.4	0.529656	0.0540604	0.135553
16	89492017	89504460	ENSG00000261118	AC092123.1	lncRNA	-	12444	16	89490719	89557768	ENSG00000197912	SPG7	protein_coding	+	67050	0	0	2524.58	0.0657258	0.137983	0.273286
21	36966461	36975164	ENSG00000224790	AP000704.1	lncRNA	+	8704	21	36750888	36990236	ENSG00000159267	HLCS	protein_coding	-	239349	0	0	1995.97	-0.071209	0.349339	0.522766
22	19121529	19124503	ENSG00000223461	AC004471.1	lncRNA	+	2975	22	19036282	19122454	ENSG00000070413	DGCR2	protein_coding	-	86173	0	0	2393.77	0.0508431	0.301174	0.473138
16	1064093	1078731	ENSG00000261713	SSTR5-AS1	lncRNA	-	14639	16	1078781	1080142	ENSG00000162009	SSTR5	protein_coding	+	1362	51	5.1e-05	7.49946	1.45642	0.0254085	0.0752219
1	23378380	23379029	ENSG00000271420	AL109936.2	lncRNA	-	650	1	23381061	23424740	ENSG00000204219	TCEA3	protein_coding	-	43680	2033	0.002033	1574.7	0.464576	1.74465e-06	2.16831e-05
11	59560298	59566283	ENSG00000255008	AP000442.1	lncRNA	-	5986	11	59574398	59615774	ENSG00000110048	OSBP	protein_coding	-	41377	8116	0.008116	2263.85	0.0533553	0.249308	0.41522
13	102903339	102904000	ENSG00000278445	AL137246.2	lncRNA	+	662	13	102807146	102876001	ENSG00000134899	ERCC5	protein_coding	+	68856	27339	0.027339	0	NA	NA	NA
11	45771432	45772358	ENSG00000205106	AC044839.1	lncRNA	+	927	11	45804072	45813015	ENSG00000181830	SLC35C1	protein_coding	+	8944	31715	0.031715	171.936	0.21546	0.0124164	0.0423229
4	138277115	138281784	ENSG00000249091	AC093903.1	lncRNA	-	4670	4	138164097	138242349	ENSG00000151012	SLC7A11	protein_coding	-	78253	34767	0.034767	40.5558	0.925861	0.00219204	0.0101557
2	55963191	56047326	ENSG00000226702	MIR217HG	lncRNA	-	84136	2	55865967	55924139	ENSG00000115380	EFEMP1	protein_coding	-	58173	39053	0.039053	923.287	0.773504	0.00092238	0.00495446
4	138298856	138312658	ENSG00000248397	LINC00498	lncRNA	-	13803	4	138164097	138242349	ENSG00000151012	SLC7A11	protein_coding	-	78253	56508	0.056508	40.5558	0.925861	0.00219204	0.0101557
17	69961568	69994845	ENSG00000237560	LINC01497	lncRNA	+	33278	17	70053429	70135608	ENSG00000153822	KCNJ16	protein_coding	+	82180	58585	0.058585	4.07596	-0.0999023	0.835798	0.904928
16	79505603	79516293	ENSG00000261472	AC084064.1	lncRNA	+	10691	16	79585843	79600737	ENSG00000178573	MAF	protein_coding	-	14895	69551	0.069551	766.925	0.59558	4.99175e-07	7.17087e-06
6	105679378	105893041	ENSG00000284999	AL591518.1	lncRNA	-	213664	6	105993463	106109939	ENSG00000057657	PRDM1	protein_coding	+	116477	100423	0.100423	297.022	-0.766491	1.03432e-06	1.36947e-05
15	47956521	47988044	ENSG00000287439	AC092078.3	lncRNA	-	31524	15	48120972	48142672	ENSG00000188467	SLC24A5	protein_coding	+	21701	132929	0.132929	0.643161	-2.34929	0.0162236	0.052531
8	11797928	11802568	ENSG00000255046	AC069185.1	lncRNA	-	4641	8	11795573	11839304	ENSG00000079459	FDFT1	protein_coding	+	43732	0	0	1684.67	-0.207733	0.0036552	0.0155464
3	109707	197341	ENSG00000224318	CHL1-AS2	lncRNA	-	87635	3	196763	409417	ENSG00000134121	CHL1	protein_coding	+	212655	0	0	339.761	1.09059	2.8132e-06	3.3119e-05
3	126180012	126210169	ENSG00000246022	ALDH1L1-AS2	lncRNA	+	30158	3	126103562	126197994	ENSG00000144908	ALDH1L1	protein_coding	-	94433	0	0	1609.19	0.615512	0.000762279	0.00421611
3	142687982	142723881	ENSG00000287045	AC072028.1	lncRNA	-	35900	3	142596393	142713664	ENSG00000120756	PLS1	protein_coding	+	117272	0	0	332.82	0.402443	0.00515928	0.020592
3	143342246	143347071	ENSG00000240012	SLC9A9-AS1	lncRNA	+	4826	3	143265222	143848485	ENSG00000181804	SLC9A9	protein_coding	-	583264	0	0	2457.29	0.706207	3.11791e-06	3.63798e-05
10	1159768	1289426	ENSG00000229205	LINC00200	lncRNA	+	129659	10	1177313	1737525	ENSG00000185736	ADARB2	protein_coding	-	560213	0	0	231.228	0.173657	0.570792	0.7197
10	50325697	50341585	ENSG00000286401	AC069547.2	lncRNA	+	15889	10	50305586	50625163	ENSG00000198964	SGMS1	protein_coding	-	319578	0	0	7803.89	-0.0424431	0.492839	0.657845
11	84720826	84800701	ENSG00000254787	AP001825.1	lncRNA	+	79876	11	83455012	85627922	ENSG00000150672	DLG2	protein_coding	-	2172911	0	0	49050.8	-0.174812	0.191345	0.345203
18	2948238	2960756	ENSG00000265907	AP000919.2	lncRNA	+	12519	18	2916994	3013315	ENSG00000101577	LPIN2	protein_coding	-	96322	0	0	966.589	0.279324	7.85809e-05	0.000607503
18	3962353	4024150	ENSG00000263878	DLGAP1-AS4	lncRNA	+	61798	18	3496032	4455307	ENSG00000170579	DLGAP1	protein_coding	-	959276	0	0	1077.57	-1.96601	6.86733e-13	4.15103e-11
16	13246232	13563388	ENSG00000262801	U91319.1	lncRNA	+	317157	16	12901598	13240416	ENSG00000237515	SHISA9	protein_coding	+	338819	5817	0.005817	217.574	0.894188	5.39748e-05	0.000439604
3	126213204	126247714	ENSG00000287232	AC079848.2	lncRNA	+	34511	3	126103562	126197994	ENSG00000144908	ALDH1L1	protein_coding	-	94433	15211	0.015211	1609.19	0.615512	0.000762279	0.00421611
18	35403996	35406528	ENSG00000275512	AC007998.4	lncRNA	-	2533	18	35366694	35377337	ENSG00000186496	ZNF396	protein_coding	-	10644	26660	0.02666	33.4109	0.129731	0.322203	0.49527
12	68841288	68843237	ENSG00000257181	AC025423.4	lncRNA	-	1950	12	68808177	68850686	ENSG00000135679	MDM2	protein_coding	+	42510	0	0	2315.11	-0.00760296	0.842817	0.909204
5	32888236	33298066	ENSG00000250697	AC010343.3	lncRNA	-	409831	5	32689070	32791724	ENSG00000113389	NPR3	protein_coding	+	102655	96513	0.096513	8173.56	-0.960555	1.00131e-07	1.71284e-06
5	32947443	32962467	ENSG00000248279	LINC02120	lncRNA	+	15025	5	32689070	32791724	ENSG00000113389	NPR3	protein_coding	+	102655	155720	0.15572	8173.56	-0.960555	1.00131e-07	1.71284e-06
5	33008934	33026025	ENSG00000249102	AC034223.1	lncRNA	+	17092	5	32689070	32791724	ENSG00000113389	NPR3	protein_coding	+	102655	217211	0.217211	8173.56	-0.960555	1.00131e-07	1.71284e-06
10	73653980	73675450	ENSG00000271848	AC073389.2	lncRNA	+	21471	10	73644881	73663803	ENSG00000166317	SYNPO2L	protein_coding	-	18923	0	0	20587.6	-1.19954	5.87633e-20	1.46558e-17
17	16414524	16416689	ENSG00000264739	AC093484.2	lncRNA	-	2166	17	16415571	16437003	ENSG00000187688	TRPV2	protein_coding	+	21433	0	0	223.119	0.00188878	0.98496	0.991239
6	106705334	106788148	ENSG00000235142	LINC02532	lncRNA	-	82815	6	106629578	106668417	ENSG00000130348	QRSL1	protein_coding	+	38840	36918	0.036918	1283.41	0.157666	0.00886092	0.0321032
4	87974385	88008477	ENSG00000286618	AC131944.1	lncRNA	-	34093	4	88007635	88077777	ENSG00000118762	PKD2	protein_coding	+	70143	0	0	3394.03	-0.478648	3.52498e-13	2.29207e-11
5	1883966	1884649	ENSG00000249116	AC025183.1	lncRNA	+	684	5	1877413	1887236	ENSG00000113430	IRX4	protein_coding	-	9824	0	0	194.938	0.451593	0.00296732	0.0130663
X	12902817	12908333	ENSG00000233338	TLR8-AS1	lncRNA	-	5517	X	12906620	12923169	ENSG00000101916	TLR8	protein_coding	+	16550	0	0	32.1459	0.990129	6.41114e-05	0.000508488
2	47192405	47345074	ENSG00000234690	EPCAM-DT	lncRNA	-	152670	2	47345158	47387601	ENSG00000119888	EPCAM	protein_coding	+	42444	85	8.5e-05	19.7023	-0.883327	0.00733548	0.0274263
5	140348484	140357794	ENSG00000253965	AC008438.2	lncRNA	-	9311	5	140332843	140346603	ENSG00000113070	HBEGF	protein_coding	-	13761	1882	0.001882	1428.22	-1.08801	1.56491e-13	1.11916e-11
1	225447233	225465400	ENSG00000234476	AC092811.1	lncRNA	-	18168	1	225401502	225428925	ENSG00000143815	LBR	protein_coding	-	27424	18309	0.018309	651.662	0.135882	0.0180549	0.0572798
5	1931058	1933985	ENSG00000288108	AC126768.3	lncRNA	-	2928	5	1877413	1887236	ENSG00000113430	IRX4	protein_coding	-	9824	43823	0.043823	194.938	0.451593	0.00296732	0.0130663
5	132630589	132664272	ENSG00000223442	TH2LCRR	lncRNA	-	33684	5	132656263	132661110	ENSG00000169194	IL13	protein_coding	+	4848	0	0	0.789755	-0.312878	0.740636	0.844234
13	75604700	75635994	ENSG00000261105	LMO7-AS1	lncRNA	-	31295	13	75620434	75859870	ENSG00000136153	LMO7	protein_coding	+	239437	0	0	19522.5	-0.259984	0.000134	0.000955333
14	81012099	81170429	ENSG00000284959	AC007262.2	lncRNA	-	158331	14	80954989	81146302	ENSG00000165409	TSHR	protein_coding	+	191314	0	0	22.0244	-0.621683	0.0352916	0.0976981
17	69477139	69501755	ENSG00000267653	AC002546.1	lncRNA	-	24617	17	69414697	69553865	ENSG00000108984	MAP2K6	protein_coding	+	139169	0	0	701.626	-0.290498	0.0346378	0.0963103
3	39258194	39263352	ENSG00000287958	AC092053.5	lncRNA	+	5159	3	39263494	39281735	ENSG00000168329	CX3CR1	protein_coding	-	18242	143	0.000143	131.892	-1.38912	1.54032e-12	8.51304e-11
1	223091872	223103335	ENSG00000287338	AL929091.1	lncRNA	-	11464	1	223109404	223143248	ENSG00000187554	TLR5	protein_coding	-	33845	6070	0.00607	135.414	0.613862	7.66838e-08	1.34828e-06
13	75871038	75883811	ENSG00000178734	LMO7DN	lncRNA	+	12774	13	75620434	75859870	ENSG00000136153	LMO7	protein_coding	+	239437	11169	0.011169	19522.5	-0.259984	0.000134	0.000955333
10	62289521	62304033	ENSG00000234756	LINC02621	lncRNA	+	14513	10	62183035	62268844	ENSG00000182010	RTKN2	protein_coding	-	85810	20678	0.020678	20.9839	-0.808525	0.00299147	0.0131493
17	69577251	69903000	ENSG00000227517	LINC01483	lncRNA	+	325750	17	69414697	69553865	ENSG00000108984	MAP2K6	protein_coding	+	139169	23387	0.023387	701.626	-0.290498	0.0346378	0.0963103
7	3083252	3118049	ENSG00000228334	AC024028.1	lncRNA	-	34798	7	2906141	3043945	ENSG00000198286	CARD11	protein_coding	-	137805	39308	0.039308	90.0404	-0.790361	6.33779e-06	6.82755e-05
7	3140234	3174654	ENSG00000217455	AC073316.1	lncRNA	-	34421	7	2906141	3043945	ENSG00000198286	CARD11	protein_coding	-	137805	96290	0.09629	90.0404	-0.790361	6.33779e-06	6.82755e-05
21	34836286	34884882	ENSG00000286153	AP000331.1	lncRNA	+	48597	21	34787801	36004667	ENSG00000159216	RUNX1	protein_coding	-	1216867	0	0	2311.69	-0.496584	0.00523176	0.0208421
21	36005338	36007838	ENSG00000231106	LINC01436	lncRNA	+	2501	21	34787801	36004667	ENSG00000159216	RUNX1	protein_coding	-	1216867	672	0.000672	2311.69	-0.496584	0.00523176	0.0208421
21	34745757	34784886	ENSG00000234380	LINC01426	lncRNA	+	39130	21	34787801	36004667	ENSG00000159216	RUNX1	protein_coding	-	1216867	2916	0.002916	2311.69	-0.496584	0.00523176	0.0208421
8	124192671	124247398	ENSG00000214803	AC090921.1	lncRNA	-	54728	8	124306189	124372692	ENSG00000164983	TMEM65	protein_coding	-	66504	58792	0.058792	9748.85	0.340867	0.00019786	0.0013328
1	230710698	230795492	ENSG00000244137	AL512328.1	lncRNA	-	84795	1	230747384	230802003	ENSG00000135773	CAPN9	protein_coding	+	54620	0	0	4.66058	-0.686711	0.106759	0.226808
15	59115547	59116089	ENSG00000277144	AC092757.3	lncRNA	-	543	15	59105126	59125045	ENSG00000157456	CCNB2	protein_coding	+	19920	0	0	9.1211	-0.341354	0.246492	0.412196
3	151751443	151928175	ENSG00000242908	AADACL2-AS1	lncRNA	-	176733	3	151733916	151761339	ENSG00000197953	AADACL2	protein_coding	+	27424	0	0	3.55742	-4.49203	4.29867e-05	0.0003606
4	87568035	87733956	ENSG00000249001	AC093895.1	lncRNA	-	165922	4	87608529	87616873	ENSG00000152591	DSPP	protein_coding	+	8345	0	0	0.729348	-0.170177	0.859468	0.919147
6	147660703	147953937	ENSG00000227681	AL033504.1	lncRNA	+	293235	6	147508690	147737547	ENSG00000203727	SAMD5	protein_coding	+	228858	0	0	809.063	-1.06183	3.42671e-07	5.12349e-06
7	11180902	11520175	ENSG00000230333	AC004160.1	lncRNA	+	339274	7	11370365	11832198	ENSG00000005108	THSD7A	protein_coding	-	461834	0	0	2741.06	-0.726915	0.000176797	0.00120986
16	689001	692554	ENSG00000261659	Z92544.2	lncRNA	+	3554	16	684622	690444	ENSG00000127580	WDR24	protein_coding	-	5823	0	0	166.826	-0.150763	0.0491265	0.126356
16	2154797	2155358	ENSG00000260260	SNHG19	lncRNA	-	562	16	2155698	2178129	ENSG00000131653	TRAF7	protein_coding	+	22432	341	0.000341	477.19	-0.0958282	0.24966	0.415689
4	176844493	177301253	ENSG00000287544	AC097518.2	lncRNA	-	456761	4	177309874	177362936	ENSG00000109674	NEIL3	protein_coding	+	53063	8622	0.008622	10.5075	-0.562614	0.193361	0.347866
12	73820315	74402600	ENSG00000251138	AC090015.1	lncRNA	-	582286	12	74537827	74545430	ENSG00000253719	ATXN7L3B	protein_coding	+	7604	135228	0.135228	1327.78	0.257857	4.65317e-06	5.1996e-05
6	148001716	148018985	ENSG00000287976	AL445123.2	lncRNA	+	17270	6	148272304	148552048	ENSG00000111961	SASH1	protein_coding	+	279745	253320	0.25332	7455.21	-0.188135	0.00492279	0.0198053
5	23951348	24178263	ENSG00000248874	C5orf17	lncRNA	+	226916	5	24487100	24644978	ENSG00000040731	CDH10	protein_coding	-	157879	308838	0.308838	2.73109	-2.13969	0.000929038	0.00498426
5	25087450	25190956	ENSG00000251273	LINC02228	lncRNA	-	103507	5	24487100	24644978	ENSG00000040731	CDH10	protein_coding	-	157879	442473	0.442473	2.73109	-2.13969	0.000929038	0.00498426
18	55881688	55998219	ENSG00000260930	LINC01416	lncRNA	-	116532	18	55222331	55664787	ENSG00000196628	TCF4	protein_coding	-	442457	216902	0.216902	22143.8	-0.517277	6.72606e-12	3.25494e-10
18	55893038	56026082	ENSG00000267327	AC009271.1	lncRNA	+	133045	18	55222331	55664787	ENSG00000196628	TCF4	protein_coding	-	442457	228252	0.228252	22143.8	-0.517277	6.72606e-12	3.25494e-10
18	56003613	56191262	ENSG00000206129	AC006305.1	lncRNA	-	187650	18	55222331	55664787	ENSG00000196628	TCF4	protein_coding	-	442457	338827	0.338827	22143.8	-0.517277	6.72606e-12	3.25494e-10
18	56026388	56029186	ENSG00000287248	AC009271.2	lncRNA	+	2799	18	55222331	55664787	ENSG00000196628	TCF4	protein_coding	-	442457	361602	0.361602	22143.8	-0.517277	6.72606e-12	3.25494e-10
18	56031830	56135295	ENSG00000267057	LINC01905	lncRNA	+	103466	18	55222331	55664787	ENSG00000196628	TCF4	protein_coding	-	442457	367044	0.367044	22143.8	-0.517277	6.72606e-12	3.25494e-10
17	3977103	3981899	ENSG00000263312	LINC01975	lncRNA	+	4797	17	3923870	3964464	ENSG00000074370	ATP2A3	protein_coding	-	40595	12640	0.01264	394.923	-0.551544	0.000388868	0.00238159
12	54276631	54345083	ENSG00000258344	AC078778.1	lncRNA	+	68453	12	54280193	54287088	ENSG00000135486	HNRNPA1	protein_coding	+	6896	0	0	0	NA	NA	NA
4	76148561	76200666	ENSG00000286074	AC110795.1	lncRNA	+	52106	4	76158737	76234536	ENSG00000138760	SCARB2	protein_coding	-	75800	0	0	3890.42	0.173089	0.00481557	0.0194557
5	51372736	51383332	ENSG00000259663	AC010478.1	lncRNA	-	10597	5	51383448	51394730	ENSG00000016082	ISL1	protein_coding	+	11283	117	0.000117	0.741843	-1.83807	0.0750873	0.173736
5	51438792	51665048	ENSG00000288035	AC022433.1	lncRNA	-	226257	5	51383448	51394730	ENSG00000016082	ISL1	protein_coding	+	11283	44063	0.044063	0.741843	-1.83807	0.0750873	0.173736
3	119666282	119670688	ENSG00000286584	AC023494.1	lncRNA	+	4407	3	119654513	119677454	ENSG00000138495	COX17	protein_coding	-	22942	0	0	1471.8	0.485633	2.75919e-07	4.21832e-06
16	83720402	83772974	ENSG00000260788	AC009063.2	lncRNA	-	52573	16	82626965	83800640	ENSG00000140945	CDH13	protein_coding	+	1173676	0	0	42281.9	-0.239674	0.0306538	0.0875287
16	83789967	83807834	ENSG00000260228	AC009119.1	lncRNA	-	17868	16	82626965	83800640	ENSG00000140945	CDH13	protein_coding	+	1173676	0	0	42281.9	-0.239674	0.0306538	0.0875287
3	4490891	4493163	ENSG00000231249	ITPR1-DT	lncRNA	-	2273	3	4493345	4847840	ENSG00000150995	ITPR1	protein_coding	+	354496	183	0.000183	7231.42	0.280447	0.017763	0.0565239
16	82491738	82575518	ENSG00000261285	AC009117.2	lncRNA	-	83781	16	82626965	83800640	ENSG00000140945	CDH13	protein_coding	+	1173676	51448	0.051448	42281.9	-0.239674	0.0306538	0.0875287
3	184006338	184011419	ENSG00000223882	ABCC5-AS1	lncRNA	+	5082	3	183919934	184017939	ENSG00000114770	ABCC5	protein_coding	-	98006	0	0	4476.89	0.405281	5.34794e-06	5.88729e-05
5	159698586	159937766	ENSG00000253311	LINC01847	lncRNA	-	239181	5	159865080	159973012	ENSG00000170214	ADRA1B	protein_coding	+	107933	0	0	276.499	0.13712	0.207391	0.366203
3	179101366	179147973	ENSG00000229102	AC076966.1	lncRNA	-	46608	3	179148114	179240093	ENSG00000121879	PIK3CA	protein_coding	+	91980	142	0.000142	4352.97	-0.1062	0.0303041	0.0867221
2	70089721	70096100	ENSG00000233060	AC016700.3	lncRNA	+	6380	2	70087454	70089203	ENSG00000169564	PCBP1	protein_coding	+	1750	519	0.000519	2490.15	0.194462	0.00180374	0.00862881
11	27617626	27634627	ENSG00000254934	LINC00678	lncRNA	-	17002	11	27654893	27722058	ENSG00000176697	BDNF	protein_coding	-	67166	20267	0.020267	3654.37	-2.04459	1.06435e-16	1.52963e-14
12	26318953	26421462	ENSG00000255968	AC024145.1	lncRNA	+	102510	12	26335352	26833194	ENSG00000123104	ITPR2	protein_coding	-	497843	0	0	10253.3	-0.142521	0.0352451	0.0975965
18	77093086	77093446	ENSG00000275178	AC018529.1	lncRNA	+	361	18	76978827	77133683	ENSG00000197971	MBP	protein_coding	-	154857	0	0	4374.36	-0.715825	8.71756e-14	6.55008e-12
22	41174591	41197456	ENSG00000231993	EP300-AS1	lncRNA	-	22866	22	41092592	41180077	ENSG00000100393	EP300	protein_coding	+	87486	0	0	4474.34	-0.0376504	0.167738	0.314252
2	66574030	66731223	ENSG00000232046	LINC01798	lncRNA	+	157194	2	66433452	66573869	ENSG00000143995	MEIS1	protein_coding	+	140418	162	0.000162	3867.41	0.393763	8.7877e-06	9.04022e-05
19	33302857	33305054	ENSG00000267296	CEBPA-DT	lncRNA	+	2198	19	33299934	33302534	ENSG00000245848	CEBPA	protein_coding	-	2601	324	0.000324	43.0445	0.844686	0.00266577	0.0119369
17	15276562	15279477	ENSG00000237377	AC005703.2	lncRNA	-	2916	17	15229777	15265326	ENSG00000109099	PMP22	protein_coding	-	35550	11237	0.011237	3768.13	0.376306	4.28579e-09	1.05734e-07
17	15062087	15104517	ENSG00000287307	AC005772.2	lncRNA	-	42431	17	15229777	15265326	ENSG00000109099	PMP22	protein_coding	-	35550	125261	0.125261	3768.13	0.376306	4.28579e-09	1.05734e-07
8	53388701	53390872	ENSG00000260484	AC131902.1	lncRNA	-	2172	8	53225716	53251697	ENSG00000082556	OPRK1	protein_coding	-	25982	137005	0.137005	4.7096	1.82086	2.5197e-05	0.000227084
8	53394110	53484067	ENSG00000253369	AC022034.3	lncRNA	-	89958	8	53225716	53251697	ENSG00000082556	OPRK1	protein_coding	-	25982	142414	0.142414	4.7096	1.82086	2.5197e-05	0.000227084
16	7878799	8112756	ENSG00000260289	AC093515.1	lncRNA	-	233958	16	5239802	7713338	ENSG00000078328	RBFOX1	protein_coding	+	2473537	165462	0.165462	12094.1	0.618937	1.25101e-06	1.61259e-05
3	165206929	165846519	ENSG00000244128	LINC01322	lncRNA	+	639591	3	165772904	165837462	ENSG00000114200	BCHE	protein_coding	-	64559	0	0	130.925	0.681055	0.000126327	0.000908692
4	76708853	76802426	ENSG00000233860	AC107072.2	lncRNA	-	93574	4	76435229	76783253	ENSG00000138771	SHROOM3	protein_coding	+	348025	0	0	5999.07	-0.601181	2.85858e-08	5.65221e-07
5	60487713	60548813	ENSG00000152931	PART1	lncRNA	+	61101	5	58969038	60522120	ENSG00000113448	PDE4D	protein_coding	-	1553083	0	0	17463.4	0.678095	1.37523e-06	1.75625e-05
8	105546089	106060524	ENSG00000251003	ZFPM2-AS1	lncRNA	-	514436	8	104590733	105804539	ENSG00000169946	ZFPM2	protein_coding	+	1213807	0	0	32197.9	-0.254223	0.0028657	0.0126834
20	1888128	1894374	ENSG00000276649	AL117335.1	lncRNA	-	6247	20	1894167	1940592	ENSG00000198053	SIRPA	protein_coding	+	46426	0	0	1307.89	-0.280894	0.00337882	0.0145333
3	194130616	194131201	ENSG00000232874	AC080129.2	lncRNA	-	586	3	194136148	194138732	ENSG00000114315	HES1	protein_coding	+	2585	4948	0.004948	289.952	-0.328955	0.0779614	0.178991
6	134343307	134504581	ENSG00000236700	LINC01010	lncRNA	+	161275	6	134169246	134318112	ENSG00000118515	SGK1	protein_coding	-	148867	25196	0.025196	837.98	0.423341	0.00328352	0.0141996
1	158131983	158149810	ENSG00000231666	LINC01704	lncRNA	-	17828	1	158179947	158184896	ENSG00000158473	CD1D	protein_coding	+	4950	30138	0.030138	74.4412	0.0460405	0.842827	0.909204
14	76959638	76965802	ENSG00000258602	LINC01629	lncRNA	+	6165	14	77024543	77028708	ENSG00000119669	IRF2BPL	protein_coding	-	4166	58742	0.058742	749.066	0.0996029	0.363983	0.538099
3	194005259	194071025	ENSG00000230102	LINC02028	lncRNA	-	65767	3	194136148	194138732	ENSG00000114315	HES1	protein_coding	+	2585	65124	0.065124	289.952	-0.328955	0.0779614	0.178991
8	101034868	101076407	ENSG00000248599	AC018781.1	lncRNA	+	41540	8	100916523	100953388	ENSG00000164924	YWHAZ	protein_coding	-	36866	81481	0.081481	7434.13	0.192149	1.24115e-07	2.07761e-06
X	43279560	43438657	ENSG00000285899	AL023574.1	lncRNA	+	159098	X	43654907	43746824	ENSG00000189221	MAOA	protein_coding	+	91918	216251	0.216251	3278.29	0.400232	0.00111715	0.00579436
2	68252870	68253848	ENSG00000273064	AC017083.1	lncRNA	+	979	2	68178857	68256237	ENSG00000221823	PPP3R1	protein_coding	-	77381	0	0	0	NA	NA	NA
3	13476982	13480053	ENSG00000244502	HDAC11-AS1	lncRNA	-	3072	3	13479724	13506424	ENSG00000163517	HDAC11	protein_coding	+	26701	0	0	634.087	0.0848008	0.275967	0.445131
9	116288618	116318689	ENSG00000244757	AL137024.1	lncRNA	-	30072	9	116153791	116402321	ENSG00000182752	PAPPA	protein_coding	+	248531	0	0	961.858	0.0528933	0.733559	0.839359
9	116398157	116400606	ENSG00000256040	PAPPA-AS1	lncRNA	-	2450	9	116153791	116402321	ENSG00000182752	PAPPA	protein_coding	+	248531	0	0	961.858	0.0528933	0.733559	0.839359
12	89561129	89594878	ENSG00000258302	AC025034.1	lncRNA	+	33750	12	89588049	89709300	ENSG00000070961	ATP2B1	protein_coding	-	121252	0	0	2625.02	-0.180792	0.00574211	0.0224961
17	6985494	7019414	ENSG00000267047	AC040977.2	lncRNA	-	33921	17	6996049	7010754	ENSG00000108839	ALOX12	protein_coding	+	14706	0	0	1.43338	-0.195987	0.79378	0.879105
12	121887540	121888643	ENSG00000287493	AC069503.4	lncRNA	-	1104	12	121888731	121918297	ENSG00000110801	PSMD9	protein_coding	+	29567	89	8.9e-05	0	NA	NA	NA
15	39512335	39519954	ENSG00000259390	AC022196.1	lncRNA	-	7620	15	39581079	39599466	ENSG00000137801	THBS1	protein_coding	+	18388	61126	0.061126	5010.39	-0.971995	2.23585e-05	0.000204178
2	9638745	9712920	ENSG00000240687	AC082651.1	lncRNA	+	74176	2	9583967	9630997	ENSG00000134308	YWHAQ	protein_coding	-	47031	7749	0.007749	7105.15	-0.330705	3.20353e-07	4.82872e-06
10	128181032	128317726	ENSG00000280953	LINC01163	lncRNA	+	136695	10	128096659	128126423	ENSG00000148773	MKI67	protein_coding	-	29765	54610	0.05461	77.7345	0.128491	0.748993	0.84998
3	62950430	63125062	ENSG00000244342	LINC00698	lncRNA	+	174633	3	62398346	62875416	ENSG00000163618	CADPS	protein_coding	-	477071	75015	0.075015	9613.94	-0.790469	3.73524e-08	7.20794e-07
10	4201141	4243912	ENSG00000233117	LINC00702	lncRNA	-	42772	10	3775996	3785281	ENSG00000067082	KLF6	protein_coding	-	9286	415861	0.415861	2235.31	-0.0746426	0.421837	0.5951
6	17224243	17281424	ENSG00000287559	AL136305.1	lncRNA	-	57182	6	17281361	17293871	ENSG00000112183	RBM24	protein_coding	+	12511	0	0	8869.38	0.185944	0.0574309	0.141934
17	57071814	57085024	ENSG00000263004	AC007114.1	lncRNA	-	13211	17	57085092	57121346	ENSG00000121057	AKAP1	protein_coding	+	36255	69	6.9e-05	4986.47	0.0840681	0.361687	0.535521
7	15736373	15796370	ENSG00000286376	AC006041.2	lncRNA	-	59998	7	15611212	15686683	ENSG00000106511	MEOX2	protein_coding	-	75472	49691	0.049691	2623.48	-0.259774	0.0679552	0.161405
10	31187715	31261910	ENSG00000272381	LINC02664	lncRNA	+	74196	10	31318495	31529814	ENSG00000148516	ZEB1	protein_coding	+	211320	56586	0.056586	20860.1	-0.333736	7.94453e-09	1.81653e-07
1	185646463	185657168	ENSG00000261729	AL133383.1	lncRNA	+	10706	1	185734391	186190949	ENSG00000143341	HMCN1	protein_coding	+	456559	77224	0.077224	4384	-0.19431	0.291108	0.46207
1	185558371	185628944	ENSG00000228309	LINC01350	lncRNA	-	70574	1	185734391	186190949	ENSG00000143341	HMCN1	protein_coding	+	456559	105448	0.105448	4384	-0.19431	0.291108	0.46207
4	110794403	110797344	ENSG00000249519	LINC01438	lncRNA	+	2942	4	110617423	110642123	ENSG00000164093	PITX2	protein_coding	-	24701	152281	0.152281	10.0672	-2.00647	0.000847626	0.00460914
1	31506226	31583306	ENSG00000284543	LINC01226	lncRNA	+	77081	1	31576485	31587686	ENSG00000142910	TINAGL1	protein_coding	+	11202	0	0	2102.44	-0.173782	0.0913557	0.201722
1	168695874	169103276	ENSG00000285622	AL135926.1	lncRNA	-	407403	1	168695468	168729206	ENSG00000143196	DPT	protein_coding	-	33739	0	0	159.547	0.745169	0.000435267	0.00262567
2	28633282	28664540	ENSG00000230730	AC074011.1	lncRNA	-	31259	2	28457145	28644142	ENSG00000163803	PLB1	protein_coding	+	186998	0	0	137.674	0.494436	0.000150465	0.00105272
2	178828349	179007807	ENSG00000287149	AC092640.1	lncRNA	+	179459	2	178829757	179050086	ENSG00000163492	CCDC141	protein_coding	-	220330	0	0	13471.3	0.360949	7.97745e-06	8.30255e-05
2	216694464	216994079	ENSG00000236886	AC007563.2	lncRNA	+	299616	2	216672105	216695549	ENSG00000115461	IGFBP5	protein_coding	-	23445	0	0	11289.1	-0.375587	0.0224304	0.0682241
3	9693182	9721399	ENSG00000287878	AC022382.2	lncRNA	-	28218	3	9649433	9702393	ENSG00000163719	MTMR14	protein_coding	+	52961	0	0	2278.44	0.0590956	0.499367	0.662844
3	120448974	120509675	ENSG00000286735	AC126182.3	lncRNA	+	60702	3	120392293	120450993	ENSG00000163430	FSTL1	protein_coding	-	58701	0	0	9056.34	1.45064	1.08971e-22	4.18578e-20
3	151751443	151928175	ENSG00000242908	AADACL2-AS1	lncRNA	-	176733	3	151873643	151884619	ENSG00000198829	SUCNR1	protein_coding	+	10977	0	0	14.7182	0.270736	0.369022	0.542672
4	17586267	17614585	ENSG00000249502	AC006160.1	lncRNA	-	28319	4	17577192	17607972	ENSG00000002549	LAP3	protein_coding	+	30781	0	0	1842.18	0.0584823	0.551922	0.704901
4	47556731	47560259	ENSG00000248254	AC107398.2	lncRNA	-	3529	4	47485288	47593486	ENSG00000145246	ATP10D	protein_coding	+	108199	0	0	2255.69	0.136454	0.0812682	0.18498
4	47831330	47897965	ENSG00000282917	AC107068.2	lncRNA	+	66636	4	47593999	47838106	ENSG00000145244	CORIN	protein_coding	-	244108	0	0	3302.53	3.33069	8.30637e-13	4.84332e-11
6	36677609	36678559	ENSG00000285244	DINOL	lncRNA	-	951	6	36676460	36687339	ENSG00000124762	CDKN1A	protein_coding	+	10880	0	0	742.253	0.453787	0.0128783	0.0436069
10	133565797	133629507	ENSG00000288107	AL731769.2	lncRNA	+	63711	10	133553901	133569835	ENSG00000171772	SYCE1	protein_coding	-	15935	0	0	3.97536	-0.742074	0.299699	0.471495
11	14262846	14273691	ENSG00000254418	SPON1-AS1	lncRNA	-	10846	11	13962723	14268133	ENSG00000262655	SPON1	protein_coding	+	305411	0	0	798.877	0.274342	0.402113	0.575646
11	117833719	117838942	ENSG00000254528	AP000757.1	lncRNA	+	5224	11	117836976	117877486	ENSG00000137726	FXYD6	protein_coding	-	40511	0	0	2.5534	0.595233	0.100562	0.216981
11	119364359	119526664	ENSG00000245248	USP2-AS1	lncRNA	+	162306	11	119355215	119381711	ENSG00000036672	USP2	protein_coding	-	26497	0	0	2804.83	0.372226	4.15566e-05	0.000350785
12	38906451	38909592	ENSG00000257718	CPNE8-AS1	lncRNA	+	3142	12	38646822	38907430	ENSG00000139117	CPNE8	protein_coding	-	260609	0	0	2511.16	0.38279	3.57371e-07	5.3165e-06
12	54276631	54345083	ENSG00000258344	AC078778.1	lncRNA	+	68453	12	54230942	54280133	ENSG00000094916	CBX5	protein_coding	-	49192	0	0	3893.22	0.0221152	0.687724	0.80724
13	95479444	95533910	ENSG00000223392	CLDN10-AS1	lncRNA	-	54467	13	95433604	95579759	ENSG00000134873	CLDN10	protein_coding	+	146156	0	0	6.66695	-1.71835	6.93546e-05	0.000543537
15	69396904	69415029	ENSG00000259426	AC027237.4	lncRNA	-	18126	15	69298947	69407780	ENSG00000137819	PAQR5	protein_coding	+	108834	0	0	114.95	1.30252	0.00318023	0.0138335
15	82750564	82757206	ENSG00000250988	SNHG21	lncRNA	+	6643	15	82755362	82806070	ENSG00000186628	FSD2	protein_coding	-	50709	0	0	4984.78	-0.028316	0.812682	0.890956
15	83179182	83439445	ENSG00000259986	AC103876.1	lncRNA	+	260264	15	83112738	83207823	ENSG00000166503	HDGFL3	protein_coding	-	95086	0	0	2381.47	-0.0953644	0.0225141	0.0683855
19	31348881	31417794	ENSG00000267662	AC025809.1	lncRNA	+	68914	19	31149979	31349547	ENSG00000121297	TSHZ3	protein_coding	-	199569	0	0	1050.35	-0.0324144	0.763715	0.859744
19	53854581	53869107	ENSG00000228323	AC008440.1	lncRNA	-	14527	19	53864763	53876435	ENSG00000179820	MYADM	protein_coding	+	11673	0	0	2153.82	-0.0771104	0.455049	0.625759
17	46916770	46923034	ENSG00000261886	AC005670.1	lncRNA	-	6265	17	46923075	46975524	ENSG00000108433	GOSR2	protein_coding	+	52450	42	4.2e-05	0	NA	NA	NA
17	82450911	82452213	ENSG00000287193	AC132938.6	lncRNA	+	1303	17	82442586	82450829	ENSG00000178927	CYBC1	protein_coding	-	8244	83	8.3e-05	283.382	0.102772	0.174787	0.3236
5	90410000	90410669	ENSG00000255647	AC093510.1	lncRNA	+	670	5	90392261	90409786	ENSG00000153140	CETN3	protein_coding	-	17526	215	0.000215	517.757	0.42084	3.36607e-07	5.04299e-06
11	86955616	87021909	ENSG00000246523	AP001528.1	lncRNA	+	66294	11	86945679	86955395	ENSG00000174804	FZD4	protein_coding	-	9717	222	0.000222	2414.1	-0.0128686	0.847412	0.912253
5	162424042	163437326	ENSG00000254186	AC113414.1	lncRNA	-	1013285	5	163437569	163446151	ENSG00000113328	CCNG1	protein_coding	+	8583	244	0.000244	1248.35	0.459388	7.41034e-11	2.80167e-09
8	79769372	79871759	ENSG00000249328	AC036214.1	lncRNA	-	102388	8	79764010	79767857	ENSG00000164683	HEY1	protein_coding	-	3848	1516	0.001516	351.47	-0.239806	0.0519689	0.131912
10	4747846	4785100	ENSG00000287023	AC018978.1	lncRNA	-	37255	10	4786629	4848062	ENSG00000165568	AKR1E2	protein_coding	+	61434	1530	0.00153	221.046	0.182319	0.0793097	0.181483
6	167796647	167825145	ENSG00000285212	AL009178.3	lncRNA	+	28499	6	167826922	167972023	ENSG00000130396	AFDN	protein_coding	+	145102	1778	0.001778	8730.13	-0.127127	0.00663205	0.0252706
6	36841430	36844402	ENSG00000287891	Z85996.3	lncRNA	-	2973	6	36740775	36839444	ENSG00000124772	CPNE5	protein_coding	-	98670	1987	0.001987	1690.31	3.37697	1.95065e-19	4.5947e-17
12	76562294	76615567	ENSG00000257526	AC107032.2	lncRNA	+	53274	12	76351797	76559809	ENSG00000091039	OSBPL8	protein_coding	-	208013	2486	0.002486	6993.9	0.455022	1.48477e-08	3.14761e-07
1	115099672	115102658	ENSG00000233730	LINC01765	lncRNA	+	2987	1	115048011	115089503	ENSG00000134198	TSPAN2	protein_coding	-	41493	10170	0.01017	261.06	-0.123713	0.438985	0.611127
12	674801	684127	ENSG00000256672	LINC02455	lncRNA	-	9327	12	564296	663779	ENSG00000171840	NINJ2	protein_coding	-	99484	11023	0.011023	842.708	1.04569	1.06198e-09	3.06301e-08
14	85362457	85516934	ENSG00000258902	AL049775.2	lncRNA	-	154478	14	85530144	85654428	ENSG00000185070	FLRT2	protein_coding	+	124285	13211	0.013211	1460.36	-0.592302	0.00343925	0.0147548
1	115356664	115364897	ENSG00000287103	AL512638.3	lncRNA	-	8234	1	115285918	115338236	ENSG00000134259	NGF	protein_coding	-	52319	18429	0.018429	894.868	0.11191	0.320929	0.493746
2	38132637	38138946	ENSG00000229160	AC009229.2	lncRNA	-	6310	2	38066973	38109902	ENSG00000138061	CYP1B1	protein_coding	-	42930	22736	0.022736	1162.38	0.359234	0.157278	0.299632
4	122700445	122708788	ENSG00000287692	AC053545.1	lncRNA	+	8344	4	122732702	122744942	ENSG00000181004	BBS12	protein_coding	+	12241	23915	0.023915	190.951	0.682562	7.39154e-06	7.78196e-05
6	167795530	167798248	ENSG00000269155	AL009178.2	lncRNA	+	2719	6	167826922	167972023	ENSG00000130396	AFDN	protein_coding	+	145102	28675	0.028675	8730.13	-0.127127	0.00663205	0.0252706
6	167784537	167796872	ENSG00000146521	LINC01558	lncRNA	-	12336	6	167826922	167972023	ENSG00000130396	AFDN	protein_coding	+	145102	30051	0.030051	8730.13	-0.127127	0.00663205	0.0252706
1	235065479	235074220	ENSG00000280587	LINC01348	lncRNA	-	8742	1	235109341	235128837	ENSG00000173726	TOMM20	protein_coding	-	19497	35122	0.035122	3012.11	0.0977943	0.134634	0.268192
11	126121889	126128081	ENSG00000287666	AP000821.2	lncRNA	-	6193	11	125955796	126063335	ENSG00000064309	CDON	protein_coding	-	107540	58555	0.058555	757.65	0.351641	0.00339366	0.0145866
19	31421997	31427302	ENSG00000267636	AC008992.1	lncRNA	+	5306	19	31149979	31349547	ENSG00000121297	TSHZ3	protein_coding	-	199569	72451	0.072451	1050.35	-0.0324144	0.763715	0.859744
18	44280768	44579953	ENSG00000267337	LINC01478	lncRNA	-	299186	18	44680173	45068510	ENSG00000152217	SETBP1	protein_coding	+	388338	100221	0.100221	7119.82	-0.697096	5.30274e-12	2.61646e-10
5	90153052	90290078	ENSG00000248555	LINC01339	lncRNA	-	137027	5	90392261	90409786	ENSG00000153140	CETN3	protein_coding	-	17526	102184	0.102184	517.757	0.42084	3.36607e-07	5.04299e-06
10	4650158	4678185	ENSG00000231298	MANCR	lncRNA	-	28028	10	4786629	4848062	ENSG00000165568	AKR1E2	protein_coding	+	61434	108445	0.108445	221.046	0.182319	0.0793097	0.181483
4	145335263	145343559	ENSG00000272727	LINC02266	lncRNA	-	8297	4	145481194	145559176	ENSG00000170365	SMAD1	protein_coding	+	77983	137636	0.137636	2390.04	-0.175889	0.00663876	0.0252898
6	167666840	167679270	ENSG00000272549	LINC02538	lncRNA	-	12431	6	167826922	167972023	ENSG00000130396	AFDN	protein_coding	+	145102	147653	0.147653	8730.13	-0.127127	0.00663205	0.0252706
7	19018	35489	ENSG00000282572	AC215522.2	lncRNA	-	16472	7	192571	260772	ENSG00000177706	FAM20C	protein_coding	+	68202	157083	0.157083	813.621	0.326599	2.76043e-05	0.00024529
16	65284496	65576345	ENSG00000261742	LINC00922	lncRNA	-	291850	16	64943753	65126112	ENSG00000140937	CDH11	protein_coding	-	182360	158385	0.158385	2178.53	-0.247358	0.214148	0.374284
4	116754453	116921792	ENSG00000286637	AC093765.2	lncRNA	+	167340	4	117083554	117085576	ENSG00000174599	TRAM1L1	protein_coding	-	2023	161763	0.161763	18.3109	0.678805	0.000561831	0.00326761
1	234811052	234932653	ENSG00000286263	AL391832.4	lncRNA	-	121602	1	235109341	235128837	ENSG00000173726	TOMM20	protein_coding	-	19497	176689	0.176689	3012.11	0.0977943	0.134634	0.268192
12	43155315	43163110	ENSG00000258331	LINC02461	lncRNA	+	7796	12	43353866	43551921	ENSG00000173157	ADAMTS20	protein_coding	-	198056	190757	0.190757	7.60609	-1.58207	0.000198804	0.00133733
1	7810242	7827342	ENSG00000236266	Z98884.1	lncRNA	-	17101	1	7784320	7845177	ENSG00000049246	PER3	protein_coding	+	60858	0	0	3313.11	-0.477431	0.00505433	0.0202467
1	9900614	9908034	ENSG00000285701	AL357140.4	lncRNA	+	7421	1	9848276	9910336	ENSG00000178585	CTNNBIP1	protein_coding	-	62061	0	0	2268.69	0.14326	0.0609553	0.148563
1	15326680	15343876	ENSG00000233485	AL031283.2	lncRNA	-	17197	1	15247272	15400283	ENSG00000142621	FHAD1	protein_coding	+	153012	0	0	27.3685	-0.115598	0.591718	0.736026
1	16887577	16889706	ENSG00000238142	BX284668.5	lncRNA	-	2130	1	16740273	16972964	ENSG00000058453	CROCC	protein_coding	+	232692	0	0	939.186	-0.188577	0.0305636	0.0873134
1	16978926	17005091	ENSG00000226526	AL049569.1	lncRNA	+	26166	1	16985958	17011928	ENSG00000159363	ATP13A2	protein_coding	-	25971	0	0	305.888	-0.0557929	0.451457	0.622737
1	22142850	22157401	ENSG00000285873	AL445253.1	lncRNA	+	14552	1	22117313	22143969	ENSG00000162552	WNT4	protein_coding	-	26657	0	0	12.6287	-2.49073	4.3975e-08	8.28125e-07
1	25247837	25248321	ENSG00000272432	AL031432.3	lncRNA	+	485	1	25242249	25338213	ENSG00000117616	RSRP1	protein_coding	-	95965	0	0	2559.56	-0.339337	1.6559e-08	3.47317e-07
1	28239509	28241453	ENSG00000270605	AL353622.1	lncRNA	-	1945	1	28236109	28246906	ENSG00000130770	ATP5IF1	protein_coding	+	10798	0	0	2930.51	-0.0552542	0.486385	0.652513
1	38859912	38965038	ENSG00000228436	AL139260.1	lncRNA	+	105127	1	38862493	38873368	ENSG00000214114	MYCBP	protein_coding	-	10876	0	0	0	NA	NA	NA
1	38859912	38965038	ENSG00000228436	AL139260.1	lncRNA	+	105127	1	38864501	38881617	ENSG00000274944	AL139260.3	protein_coding	-	17117	0	0	0.029934	-0.29302	0.932358	NA
1	38859912	38965038	ENSG00000228436	AL139260.1	lncRNA	+	105127	1	38874451	38881587	ENSG00000131233	GJA9	protein_coding	-	7137	0	0	0	NA	NA	NA
1	38859912	38965038	ENSG00000228436	AL139260.1	lncRNA	+	105127	1	38885807	38941830	ENSG00000158315	RHBDL2	protein_coding	-	56024	0	0	19.7762	-0.682788	0.0050533	0.0202453
1	44030437	44115913	ENSG00000230615	AL139220.2	lncRNA	+	85477	1	43991500	44031467	ENSG00000196517	SLC6A9	protein_coding	-	39968	0	0	81.4833	-0.709572	4.04188e-05	0.000341958
1	47225797	47230750	ENSG00000226252	AL135960.1	lncRNA	+	4954	1	47216290	47232220	ENSG00000162367	TAL1	protein_coding	-	15931	0	0	266.548	0.196599	0.0595454	0.145909
1	49025595	49187585	ENSG00000229846	AC099788.1	lncRNA	+	161991	1	48532854	50023954	ENSG00000186094	AGBL4	protein_coding	-	1491101	0	0	1310.95	1.93355	8.38957e-08	1.46295e-06
1	52365443	52367865	ENSG00000287078	AL513218.2	lncRNA	+	2423	1	52345723	52366193	ENSG00000154222	CC2D1B	protein_coding	-	20471	0	0	670.134	-0.0315644	0.632877	0.767259
1	59754747	59789182	ENSG00000226883	AL035416.1	lncRNA	-	34436	1	59296638	59810647	ENSG00000172456	FGGY	protein_coding	+	514010	0	0	3996.89	-0.0816255	0.334746	0.508128
1	60659631	60868009	ENSG00000231252	AC099792.1	lncRNA	-	208379	1	60865259	61462788	ENSG00000162599	NFIA	protein_coding	+	597530	0	0	30220.4	-0.140933	0.00822185	0.030159
1	60912675	61056885	ENSG00000237928	NFIA-AS2	lncRNA	-	144211	1	60865259	61462788	ENSG00000162599	NFIA	protein_coding	+	597530	0	0	30220.4	-0.140933	0.00822185	0.030159
1	61248945	61253510	ENSG00000237853	NFIA-AS1	lncRNA	-	4566	1	60865259	61462788	ENSG00000162599	NFIA	protein_coding	+	597530	0	0	30220.4	-0.140933	0.00822185	0.030159
1	63487957	63508204	ENSG00000286429	BX004807.1	lncRNA	+	20248	1	63440770	63593721	ENSG00000142856	ITGB3BP	protein_coding	-	152952	0	0	1204.72	0.0069233	0.949772	0.971541
1	64094442	64171297	ENSG00000223949	ROR1-AS1	lncRNA	-	76856	1	63774017	64181498	ENSG00000185483	ROR1	protein_coding	+	407482	0	0	35220.4	0.131732	0.263057	0.431007
1	75926454	76019356	ENSG00000225605	AC092813.1	lncRNA	+	92903	1	75918873	75932431	ENSG00000154007	ASB17	protein_coding	-	13559	0	0	0.176712	-0.911312	0.661851	NA
1	78004346	78004554	ENSG00000273338	AC103591.3	lncRNA	-	209	1	77979175	78017964	ENSG00000162616	DNAJB4	protein_coding	+	38790	0	0	20.0033	0.333507	0.0720261	0.168426
1	78004346	78004554	ENSG00000273338	AC103591.3	lncRNA	-	209	1	77979542	78138444	ENSG00000137960	GIPC2	protein_coding	+	158903	0	0	2003.12	-0.193562	0.000532413	0.00312282
1	78229599	78369464	ENSG00000237413	AC096531.2	lncRNA	+	139866	1	78303884	78540701	ENSG00000122420	PTGFR	protein_coding	+	236818	0	0	160.566	-0.606182	0.0669161	0.159472
1	97933474	98049863	ENSG00000225206	MIR137HG	lncRNA	-	116390	1	97077743	97995000	ENSG00000188641	DPYD	protein_coding	-	917258	0	0	9571.45	0.243081	8.47695e-05	0.000647753
1	99968383	99969864	ENSG00000228084	AC118553.1	lncRNA	-	1482	1	99969351	100035634	ENSG00000117620	SLC35A3	protein_coding	+	66284	0	0	0.0941543	-0.178519	0.946276	NA
1	111599655	111608723	ENSG00000231346	LINC01160	lncRNA	-	9069	1	111542218	111716691	ENSG00000116473	RAP1A	protein_coding	+	174474	0	0	6197.54	0.165863	9.00618e-05	0.000682047
1	111739579	111747798	ENSG00000227811	INKA2-AS1	lncRNA	+	8220	1	111680630	111755824	ENSG00000197852	INKA2	protein_coding	-	75195	0	0	771.107	0.477897	6.10672e-07	8.55316e-06
1	113924000	113929495	ENSG00000235527	HIPK1-AS1	lncRNA	-	5496	1	113929324	113977869	ENSG00000163349	HIPK1	protein_coding	+	48546	0	0	3259.39	-0.159314	0.000343947	0.0021378
1	117025482	117059490	ENSG00000236137	AL445231.1	lncRNA	-	34009	1	117001750	117036476	ENSG00000134256	CD101	protein_coding	+	34727	0	0	51.9859	0.446592	0.00737614	0.0275401
1	121087528	121116676	ENSG00000234998	AC244453.3	lncRNA	-	29149	1	121087345	121096310	ENSG00000198019	FCGR1B	protein_coding	+	8966	0	0	14.1833	-0.198001	0.518117	0.677995
1	121360156	121398806	ENSG00000230806	SRGAP2-AS1	lncRNA	-	38651	1	121184810	121392822	ENSG00000171943	SRGAP2C	protein_coding	+	208013	0	0	1437.68	-0.329873	1.36008e-05	0.000132391
1	144641371	144919902	ENSG00000224363	FP700111.1	lncRNA	+	278532	1	144887265	145095528	ENSG00000196369	SRGAP2B	protein_coding	-	208264	0	0	1267	-0.14986	0.314111	0.486662
1	151701026	151708386	ENSG00000227045	AL589765.1	lncRNA	+	7361	1	151702404	151716814	ENSG00000159409	CELF3	protein_coding	-	14411	0	0	0.585523	-1.48428	0.18547	0.337208
1	159194325	159207973	ENSG00000225670	CADM3-AS1	lncRNA	-	13649	1	159171609	159203313	ENSG00000162706	CADM3	protein_coding	+	31705	0	0	71.5079	1.17346	3.97859e-08	7.59849e-07
1	159194325	159207973	ENSG00000225670	CADM3-AS1	lncRNA	-	13649	1	159203307	159206500	ENSG00000213088	ACKR1	protein_coding	+	3194	0	0	67.6284	1.09746	0.000258547	0.00168277
1	160062461	160080769	ENSG00000225279	AL121987.1	lncRNA	+	18309	1	159998651	160070160	ENSG00000177807	KCNJ10	protein_coding	-	71510	0	0	15.8375	0.0434433	0.804617	0.885732
1	160202199	160208869	ENSG00000227741	AL121987.2	lncRNA	-	6671	1	160205337	160215376	ENSG00000162734	PEA15	protein_coding	+	10040	0	0	5424.45	0.0199369	0.81514	0.892227
1	161153760	161159349	ENSG00000224985	AL590714.1	lncRNA	-	5590	1	161152776	161158856	ENSG00000143222	UFC1	protein_coding	+	6081	0	0	667.836	0.254171	0.000308984	0.00195238
1	161513176	161605099	ENSG00000273112	AL590385.2	lncRNA	+	91924	1	161524540	161526894	ENSG00000173110	HSPA6	protein_coding	+	2355	0	0	0	NA	NA	NA
1	165476838	165582155	ENSG00000237463	LRRC52-AS1	lncRNA	-	105318	1	165544007	165563961	ENSG00000162763	LRRC52	protein_coding	+	19955	0	0	20.6341	1.42731	6.42538e-06	6.9081e-05
1	166165911	166339090	ENSG00000229588	AL596087.2	lncRNA	+	173180	1	166057426	166166969	ENSG00000188859	FAM78B	protein_coding	-	109544	0	0	949.764	0.0866926	0.351005	0.524651
1	174934947	174954261	ENSG00000229531	Z99127.1	lncRNA	-	19315	1	174159410	174995308	ENSG00000152061	RABGAP1L	protein_coding	+	835899	0	0	51673.1	-0.521643	0.000138916	0.000985632
1	174998353	174999623	ENSG00000287697	Z99127.4	lncRNA	-	1271	1	174999163	175011715	ENSG00000116161	CACYBP	protein_coding	+	12553	0	0	648.944	0.659861	1.84021e-11	7.94341e-10
1	175307218	175335459	ENSG00000260990	Z94057.1	lncRNA	+	28242	1	175315194	175743616	ENSG00000116147	TNR	protein_coding	-	428423	0	0	8.22069	-0.599395	0.0760323	0.17539
1	184080657	184149652	ENSG00000286655	AL158011.1	lncRNA	-	68996	1	184051651	184123978	ENSG00000198860	TSEN15	protein_coding	+	72328	0	0	1574.42	0.13905	0.0076913	0.0285302
1	205373252	205387440	ENSG00000226235	LEMD1-AS1	lncRNA	+	14189	1	205381378	205455954	ENSG00000186007	LEMD1	protein_coding	-	74577	0	0	2.27553	-0.562211	0.213796	0.373966
1	214344172	214357615	ENSG00000228470	AL929236.1	lncRNA	-	13444	1	214348700	214552449	ENSG00000152104	PTPN14	protein_coding	-	203750	0	0	6499.07	-0.528813	2.34885e-08	4.72301e-07
1	230868259	230879141	ENSG00000223393	AL118511.1	lncRNA	+	10883	1	230837119	230869589	ENSG00000119280	C1orf198	protein_coding	-	32471	0	0	2165.49	-0.5166	6.6383e-10	2.00629e-08
1	231767464	231847706	ENSG00000286071	AL136171.1	lncRNA	-	80243	1	231528653	231819244	ENSG00000270106	TSNAX-DISC1	protein_coding	+	290592	0	0	406.292	-0.224149	0.0514477	0.13092
1	231767464	231847706	ENSG00000286071	AL136171.1	lncRNA	-	80243	1	231626815	232041272	ENSG00000162946	DISC1	protein_coding	+	414458	0	0	2944.02	-0.129025	0.103177	0.221211
1	237862175	237928321	ENSG00000237250	AL359924.1	lncRNA	+	66147	1	237877864	237890922	ENSG00000116996	ZP4	protein_coding	-	13059	0	0	0.100106	-0.602164	0.850186	NA
2	1366234	1580747	ENSG00000231482	AC105450.1	lncRNA	-	214514	2	950849	1367613	ENSG00000172554	SNTG2	protein_coding	+	416765	0	0	983.128	0.887804	0.000964285	0.00513991
2	3519275	3523197	ENSG00000235078	AC231981.1	lncRNA	+	3923	2	3497366	3519531	ENSG00000182551	ADI1	protein_coding	-	22166	0	0	3855.11	0.185097	0.0399255	0.107542
2	8666636	8681864	ENSG00000235092	ID2-AS1	lncRNA	-	15229	2	8678845	8684461	ENSG00000115738	ID2	protein_coding	+	5617	0	0	571.978	-0.070701	0.522839	0.681571
2	42143238	42170301	ENSG00000224875	AC083949.1	lncRNA	-	27064	2	42169353	42332548	ENSG00000143924	EML4	protein_coding	+	163196	0	0	2187.54	-0.389771	2.91217e-06	3.41486e-05
2	43219849	43223227	ENSG00000287387	AC010883.3	lncRNA	+	3379	2	43222402	43226606	ENSG00000152518	ZFP36L2	protein_coding	-	4205	0	0	1712.37	-0.0105413	0.894484	0.940185
2	51032601	52407917	ENSG00000231918	AC007402.1	lncRNA	+	1375317	2	49918503	51225575	ENSG00000179915	NRXN1	protein_coding	-	1307073	0	0	2935.61	0.414083	0.0532783	0.134323
2	62957326	63048640	ENSG00000231609	AC007098.1	lncRNA	-	91315	2	62673851	63046487	ENSG00000115504	EHBP1	protein_coding	+	372637	0	0	4590.52	0.0939428	0.162454	0.306845
2	63106879	63197037	ENSG00000286480	AC009501.3	lncRNA	+	90159	2	63119559	63827843	ENSG00000143951	WDPCP	protein_coding	-	708285	0	0	25678.3	-0.882436	1.20738e-12	6.8647e-11
2	67123357	67397980	ENSG00000236780	LINC01829	lncRNA	-	274624	2	67397319	67412089	ENSG00000143971	ETAA1	protein_coding	+	14771	0	0	521.4	0.231242	0.0175706	0.0560771
2	68252870	68253848	ENSG00000273064	AC017083.1	lncRNA	+	979	2	68131238	68261230	ENSG00000273398	AC017083.3	protein_coding	-	129993	0	0	86.6086	-0.335345	0.0338147	0.0945886
2	71067519	71068125	ENSG00000272735	AC007881.3	lncRNA	-	607	2	71064344	71079808	ENSG00000124357	NAGK	protein_coding	+	15465	0	0	563.045	-0.0182684	0.793044	0.878664
2	74465339	74472961	ENSG00000286883	AC005041.5	lncRNA	+	7623	2	74471982	74472687	ENSG00000204822	MRPL53	protein_coding	-	706	0	0	0	NA	NA	NA
2	74465339	74472961	ENSG00000286883	AC005041.5	lncRNA	+	7623	2	74471986	74483408	ENSG00000135637	CCDC142	protein_coding	-	11423	0	0	243.35	0.0729952	0.246912	0.412502
2	85904279	85904727	ENSG00000272564	AC012511.1	lncRNA	+	449	2	85837120	85905199	ENSG00000115525	ST3GAL5	protein_coding	-	68080	0	0	375.854	0.706897	2.13564e-05	0.000196052
2	87455476	87767359	ENSG00000284879	AC133644.3	lncRNA	+	311884	2	87748087	87758793	ENSG00000125551	PLGLB2	protein_coding	+	10707	0	0	0	NA	NA	NA
2	87455476	87767359	ENSG00000284879	AC133644.3	lncRNA	+	311884	2	87755960	87825952	ENSG00000185304	RGPD2	protein_coding	-	69993	0	0	28.0718	1.2064	0.0509764	0.129999
2	100970767	100977766	ENSG00000230140	AC016738.2	lncRNA	-	7000	2	100820139	100996829	ENSG00000170485	NPAS2	protein_coding	+	176691	0	0	5018.63	0.115748	0.147342	0.28632
2	111036776	111523376	ENSG00000172965	MIR4435-2HG	lncRNA	-	486601	2	110732573	111118222	ENSG00000153093	ACOXL	protein_coding	+	385650	0	0	4.05394	0.282797	0.467036	0.635746
2	119476428	119487346	ENSG00000231013	AC013275.1	lncRNA	+	10919	2	119439843	119525301	ENSG00000080293	SCTR	protein_coding	-	85459	0	0	26.2337	0.255878	0.355971	0.529515
2	127625997	127626848	ENSG00000272789	AC010976.2	lncRNA	-	852	2	127535802	127637729	ENSG00000169994	MYO7B	protein_coding	+	101928	0	0	18.3225	-0.471009	0.0222953	0.0679155
2	143629133	143656179	ENSG00000231758	AC092652.1	lncRNA	-	27047	2	143091362	143768352	ENSG00000075884	ARHGAP15	protein_coding	+	676991	0	0	2302.65	0.000639694	0.995898	0.997207
2	143674315	143741294	ENSG00000257277	AC092652.2	lncRNA	-	66980	2	143091362	143768352	ENSG00000075884	ARHGAP15	protein_coding	+	676991	0	0	2302.65	0.000639694	0.995898	0.997207
2	154435853	154457438	ENSG00000224675	AC009227.1	lncRNA	-	21586	2	153871922	154453979	ENSG00000144278	GALNT13	protein_coding	+	582058	0	0	86.6773	0.661163	0.00308045	0.0134805
2	162159762	162173223	ENSG00000236841	AC007750.1	lncRNA	+	13462	2	162170684	162245151	ENSG00000078098	FAP	protein_coding	-	74468	0	0	738.266	-1.25304	5.75503e-06	6.27723e-05
2	165957188	166390771	ENSG00000236107	SCN1A-AS1	lncRNA	+	433584	2	165984641	166149214	ENSG00000144285	SCN1A	protein_coding	-	164574	0	0	80.375	2.66838	1.26657e-08	2.72593e-07
2	165957188	166390771	ENSG00000236107	SCN1A-AS1	lncRNA	+	433584	2	166195185	166376001	ENSG00000169432	SCN9A	protein_coding	-	180817	0	0	440.447	0.775111	2.55795e-06	3.044e-05
2	180979427	180980090	ENSG00000236153	AC104076.1	lncRNA	-	664	2	180967248	181076585	ENSG00000170035	UBE2E3	protein_coding	+	109338	0	0	3597.45	0.0315323	0.549749	0.703033
2	187712816	188384313	ENSG00000231689	LINC01090	lncRNA	-	671498	2	188291669	188595931	ENSG00000144366	GULP1	protein_coding	+	304263	0	0	1347.94	0.262423	0.139363	0.275101
2	200390666	200478018	ENSG00000287299	AC012459.1	lncRNA	-	87353	2	200305881	200482264	ENSG00000196141	SPATS2L	protein_coding	+	176384	0	0	6355.94	-0.436901	0.000682955	0.00384182
2	200963263	201009102	ENSG00000183308	AC005037.1	lncRNA	+	45840	2	200908977	200963680	ENSG00000115942	ORC2	protein_coding	-	54704	0	0	2427.17	-0.0175756	0.766321	0.861861
2	200963263	201009102	ENSG00000183308	AC005037.1	lncRNA	+	45840	2	200973718	201071671	ENSG00000155744	FAM126B	protein_coding	-	97954	0	0	2342.22	0.118199	0.100754	0.217286
2	201643398	201645990	ENSG00000287133	AC007279.2	lncRNA	+	2593	2	201620184	201643570	ENSG00000155755	TMEM237	protein_coding	-	23387	0	0	741.769	0.0554715	0.388903	0.56287
2	201643398	201645990	ENSG00000287133	AC007279.2	lncRNA	+	2593	2	201644870	201698694	ENSG00000082126	MPP4	protein_coding	-	53825	0	0	42.7465	-0.0507169	0.75835	0.856303
2	202075410	202117062	ENSG00000222035	KIAA2012-AS1	lncRNA	-	41653	2	202073289	202205203	ENSG00000182329	KIAA2012	protein_coding	+	131915	0	0	2.89789	-1.18099	0.0315323	0.0895377
2	216479030	216498761	ENSG00000232485	AC098820.1	lncRNA	-	19732	2	216412414	216483053	ENSG00000138375	SMARCAL1	protein_coding	+	70640	0	0	919.692	-0.0646526	0.25002	0.416126
2	216479030	216498761	ENSG00000232485	AC098820.1	lncRNA	-	19732	2	216498189	216579180	ENSG00000197756	RPL37A	protein_coding	+	80992	0	0	7268.19	0.572504	6.74296e-11	2.58559e-09
2	216694464	216994079	ENSG00000236886	AC007563.2	lncRNA	+	299616	2	216859458	216860064	ENSG00000118245	TNP1	protein_coding	-	607	0	0	0	NA	NA	NA
2	217978707	217993747	ENSG00000223923	AC010136.1	lncRNA	+	15041	2	217799588	218033982	ENSG00000079308	TNS1	protein_coding	-	234395	0	0	52537.8	-0.0581526	0.425716	0.598779
2	218398743	218399219	ENSG00000273361	AC021016.3	lncRNA	-	477	2	218398256	218405941	ENSG00000144579	CTDSP1	protein_coding	+	7686	0	0	1404.28	-0.0505661	0.433314	0.605905
2	219388496	219403633	ENSG00000229525	AC053503.2	lncRNA	+	15138	2	219373527	219400022	ENSG00000123992	DNPEP	protein_coding	-	26496	0	0	782.164	0.270096	7.43588e-05	0.000579085
2	221572506	221574454	ENSG00000272944	AC079834.2	lncRNA	+	1949	2	221418027	221574202	ENSG00000116106	EPHA4	protein_coding	-	156176	0	0	3995.56	-0.381444	0.011679	0.0403047
2	230121370	230174223	ENSG00000225963	AC009950.1	lncRNA	+	52854	2	230167293	230225729	ENSG00000135899	SP110	protein_coding	-	58437	0	0	819.122	-0.0236854	0.815395	0.892335
2	236167447	236294927	ENSG00000233611	AC019068.1	lncRNA	+	127481	2	236165236	236168386	ENSG00000168505	GBX2	protein_coding	-	3151	0	0	6.7972	-2.0053	3.05054e-07	4.61217e-06
2	236167447	236294927	ENSG00000233611	AC019068.1	lncRNA	+	127481	2	236194872	236264409	ENSG00000182177	ASB18	protein_coding	-	69538	0	0	10667.4	-1.66932	2.50588e-35	5.72092e-32
2	236367560	236369102	ENSG00000270540	AC093915.1	lncRNA	+	1543	2	236324147	236507535	ENSG00000132321	IQCA1	protein_coding	-	183389	0	0	84.1528	-0.646966	0.00152461	0.00749276
3	5156905	5187329	ENSG00000233912	AC026202.2	lncRNA	-	30425	3	5122245	5180912	ENSG00000134108	ARL8B	protein_coding	+	58668	0	0	3510.05	-0.0255534	0.422054	0.595207
3	7606890	7790482	ENSG00000270207	AC077690.1	lncRNA	-	183593	3	6770001	7741533	ENSG00000196277	GRM7	protein_coding	+	971533	0	0	37.7949	-0.684167	0.123227	0.251652
3	9249742	9257507	ENSG00000235830	SRGAP3-AS4	lncRNA	+	7766	3	8980591	9363053	ENSG00000196220	SRGAP3	protein_coding	-	382463	0	0	3964.99	-0.320166	0.000520999	0.00306374
3	9693182	9721399	ENSG00000287878	AC022382.2	lncRNA	-	28218	3	9703826	9729908	ENSG00000144550	CPNE9	protein_coding	+	26083	0	0	5.32223	-0.225452	0.431036	0.603771
3	15436171	15455940	ENSG00000249786	EAF1-AS1	lncRNA	-	19770	3	15381275	15440566	ENSG00000206562	METTL6	protein_coding	-	59292	0	0	756.633	-0.161219	0.00140903	0.0070189
3	15436171	15455940	ENSG00000249786	EAF1-AS1	lncRNA	-	19770	3	15427598	15450635	ENSG00000144597	EAF1	protein_coding	+	23038	0	0	455.592	-0.00998728	0.860215	0.919613
3	15436171	15455940	ENSG00000249786	EAF1-AS1	lncRNA	-	19770	3	15450133	15521751	ENSG00000206561	COLQ	protein_coding	-	71619	0	0	1118.91	-1.18799	2.87393e-08	5.67878e-07
3	26614261	26622943	ENSG00000225386	AC099754.1	lncRNA	-	8683	3	26622806	26717537	ENSG00000179796	LRRC3B	protein_coding	+	94732	0	0	247.334	-2.53292	1.26084e-21	4.15784e-19
3	29054570	29290726	ENSG00000235904	RBMS3-AS3	lncRNA	-	236157	3	28349178	29767537	ENSG00000283563	AC098650.1	protein_coding	+	1418360	0	0	171.806	0.304968	0.0246277	0.0733346
3	29054570	29290726	ENSG00000235904	RBMS3-AS3	lncRNA	-	236157	3	28574791	30010391	ENSG00000144642	RBMS3	protein_coding	+	1435601	0	0	8412.78	-0.373886	4.46264e-06	5.00744e-05
3	37241789	37244177	ENSG00000270194	AC097359.2	lncRNA	-	2389	3	37243177	37366751	ENSG00000144674	GOLGA4	protein_coding	+	123575	0	0	21791.3	-0.144748	0.201903	0.358949
3	39148281	39172952	ENSG00000284669	AC092053.3	lncRNA	+	24672	3	39141855	39154562	ENSG00000144655	CSRNP1	protein_coding	-	12708	0	0	275.526	0.756156	0.000482413	0.00287039
3	42601963	42654388	ENSG00000230084	AC006059.1	lncRNA	-	52426	3	42600655	42648735	ENSG00000114857	NKTR	protein_coding	+	48081	0	0	5620.72	0.172461	0.0107403	0.0375721
3	42601963	42654388	ENSG00000230084	AC006059.1	lncRNA	-	52426	3	42653697	42667580	ENSG00000114853	ZBTB47	protein_coding	+	13884	0	0	5268.15	-1.06393	1.24252e-18	2.50862e-16
3	42665873	42683793	ENSG00000287629	AC006059.5	lncRNA	-	17921	3	42653697	42667580	ENSG00000114853	ZBTB47	protein_coding	+	13884	0	0	5268.15	-1.06393	1.24252e-18	2.50862e-16
3	42719401	42723136	ENSG00000287417	AC006059.4	lncRNA	+	3736	3	42705756	42804518	ENSG00000280571	AC006059.2	protein_coding	-	98763	0	0	201.689	0.476331	3.77031e-08	7.26618e-07
3	42719401	42723136	ENSG00000287417	AC006059.4	lncRNA	+	3736	3	42708269	42773253	ENSG00000244607	CCDC13	protein_coding	-	64985	0	0	0	NA	NA	NA
3	42732575	42746768	ENSG00000173811	CCDC13-AS1	lncRNA	+	14194	3	42705756	42804518	ENSG00000280571	AC006059.2	protein_coding	-	98763	0	0	201.689	0.476331	3.77031e-08	7.26618e-07
3	42732575	42746768	ENSG00000173811	CCDC13-AS1	lncRNA	+	14194	3	42708269	42773253	ENSG00000244607	CCDC13	protein_coding	-	64985	0	0	0	NA	NA	NA
3	50337511	50338300	ENSG00000281358	RASSF1-AS1	lncRNA	+	790	3	50329782	50340980	ENSG00000068028	RASSF1	protein_coding	-	11199	0	0	406.602	0.327893	0.00124393	0.00632383
3	57293083	57300187	ENSG00000286952	AC093928.1	lncRNA	+	7105	3	57293699	57544344	ENSG00000174844	DNAH12	protein_coding	-	250646	0	0	112.325	-0.182526	0.395493	0.568969
3	59050164	59754808	ENSG00000243295	AC126121.3	lncRNA	+	704645	3	59747277	61251459	ENSG00000189283	FHIT	protein_coding	-	1504183	0	0	29446.9	0.025288	0.821814	0.896582
3	59809269	59811310	ENSG00000287649	AC093418.1	lncRNA	+	2042	3	59747277	61251459	ENSG00000189283	FHIT	protein_coding	-	1504183	0	0	29446.9	0.025288	0.821814	0.896582
3	62221249	62369406	ENSG00000241472	PTPRG-AS1	lncRNA	-	148158	3	61561569	62297609	ENSG00000144724	PTPRG	protein_coding	+	736041	0	0	40146	0.0944867	0.213196	0.373251
3	62221249	62369406	ENSG00000241472	PTPRG-AS1	lncRNA	-	148158	3	62318973	62336213	ENSG00000114405	C3orf14	protein_coding	+	17241	0	0	69.3894	0.276448	0.0180357	0.057237
3	63863155	63905838	ENSG00000285399	AC104162.2	lncRNA	+	42684	3	63833870	63863868	ENSG00000163634	THOC7	protein_coding	-	29999	0	0	1158.63	0.287361	4.50116e-11	1.79315e-09
3	69999550	70518064	ENSG00000240405	SAMMSON	lncRNA	+	518515	3	70196894	70312726	ENSG00000242120	MDFIC2	protein_coding	-	115833	0	0	35.5823	-1.00085	0.010309	0.0363677
3	73621713	73626796	ENSG00000239677	PDZRN3-AS1	lncRNA	+	5084	3	73382431	73624941	ENSG00000121440	PDZRN3	protein_coding	-	242511	0	0	32031.3	0.151174	0.18374	0.334902
3	115100423	115103061	ENSG00000242767	ZBTB20-AS4	lncRNA	+	2639	3	114314501	115147271	ENSG00000181722	ZBTB20	protein_coding	-	832771	0	0	61865.8	-0.0532485	0.497965	0.661747
3	120811530	120908093	ENSG00000286827	AC072026.2	lncRNA	-	96564	3	120908072	121424761	ENSG00000145087	STXBP5L	protein_coding	+	516690	0	0	25.8066	-0.577611	0.0368279	0.101009
3	121394772	121431198	ENSG00000287022	AC079841.2	lncRNA	-	36427	3	120908072	121424761	ENSG00000145087	STXBP5L	protein_coding	+	516690	0	0	25.8066	-0.577611	0.0368279	0.101009
3	143000907	143001467	ENSG00000268129	AC026304.1	lncRNA	-	561	3	142964497	143060546	ENSG00000163714	U2SURP	protein_coding	+	96050	0	0	3744.48	0.0715108	0.115599	0.240391
3	143123362	143131893	ENSG00000241679	AC018450.1	lncRNA	+	8532	3	143119771	143124014	ENSG00000175040	CHST2	protein_coding	+	4244	0	0	61.6189	-0.0781692	0.679551	0.80116
3	150761937	150873554	ENSG00000244265	SIAH2-AS1	lncRNA	+	111618	3	150741125	150763477	ENSG00000181788	SIAH2	protein_coding	-	22353	0	0	793.963	-0.202911	0.000768334	0.00424486
3	150761937	150873554	ENSG00000244265	SIAH2-AS1	lncRNA	+	111618	3	150871045	150905439	ENSG00000214237	MINDY4B	protein_coding	-	34395	0	0	4.60345	-0.156542	0.683144	0.803958
3	150852484	151080726	ENSG00000239265	CLRN1-AS1	lncRNA	+	228243	3	150871045	150905439	ENSG00000214237	MINDY4B	protein_coding	-	34395	0	0	4.60345	-0.156542	0.683144	0.803958
3	150852484	151080726	ENSG00000239265	CLRN1-AS1	lncRNA	+	228243	3	150882997	150941743	ENSG00000260234	AC020636.2	protein_coding	-	58747	0	0	0.0758717	-0.499116	0.88125	NA
3	157174201	157381265	ENSG00000243176	AC092944.1	lncRNA	+	207065	3	157259742	157533619	ENSG00000197415	VEPH1	protein_coding	-	273878	0	0	18.6265	1.46202	1.32357e-05	0.000129218
3	159902045	160225299	ENSG00000244040	IL12A-AS1	lncRNA	-	323255	3	159988835	159996019	ENSG00000168811	IL12A	protein_coding	+	7185	0	0	12.9898	0.563363	0.0180804	0.0573361
3	170691997	170736061	ENSG00000286695	AC026316.5	lncRNA	-	44065	3	170418868	170860380	ENSG00000285218	AC026316.4	protein_coding	+	441513	0	0	0	NA	NA	NA
3	172711151	172725038	ENSG00000287012	AC108667.2	lncRNA	+	13888	3	172630249	172711218	ENSG00000144959	NCEH1	protein_coding	-	80970	0	0	3668.98	0.481066	0.000453845	0.0027206
3	178164008	178385479	ENSG00000223930	AC117453.1	lncRNA	-	221472	3	178272932	178844429	ENSG00000197584	KCNMB2	protein_coding	+	571498	0	0	21.2795	0.454339	0.147071	0.285924
3	178526505	178937352	ENSG00000237978	KCNMB2-AS1	lncRNA	-	410848	3	178272932	178844429	ENSG00000197584	KCNMB2	protein_coding	+	571498	0	0	21.2795	0.454339	0.147071	0.285924
3	178526505	178937352	ENSG00000237978	KCNMB2-AS1	lncRNA	-	410848	3	178419123	178843300	ENSG00000275163	AC117457.1	protein_coding	+	424178	0	0	0	NA	NA	NA
3	179583262	179583762	ENSG00000272910	AC090425.2	lncRNA	-	501	3	179562886	179588407	ENSG00000136518	ACTL6A	protein_coding	+	25522	0	0	463.609	0.170005	0.000709378	0.00396714
3	187291272	187297933	ENSG00000283175	AC007920.2	lncRNA	+	6662	3	187217285	187292022	ENSG00000127241	MASP1	protein_coding	-	74738	0	0	5930.24	-0.308996	0.00749195	0.0279093
3	190120964	190145107	ENSG00000225764	P3H2-AS1	lncRNA	+	24144	3	189956728	190122437	ENSG00000090530	P3H2	protein_coding	-	165710	0	0	1090.35	-1.53418	5.12713e-05	0.000420586
3	194632923	194645401	ENSG00000229334	AC046143.1	lncRNA	+	12479	3	194587673	194633689	ENSG00000145014	TMEM44	protein_coding	-	46017	0	0	544.314	-0.0291391	0.742613	0.845839
4	386174	454070	ENSG00000281016	AC092574.2	lncRNA	+	67897	4	425815	499156	ENSG00000182903	ZNF721	protein_coding	-	73342	0	0	666.3	-0.00477272	0.943115	0.96752
4	2859983	2862673	ENSG00000287099	AL121750.1	lncRNA	-	2691	4	2843857	2930076	ENSG00000087274	ADD1	protein_coding	+	86220	0	0	6333.51	0.0545427	0.135041	0.268858
4	9034519	9381269	ENSG00000288075	AC108519.1	lncRNA	-	346751	4	9170409	9176730	ENSG00000229924	FAM90A26	protein_coding	+	6322	0	0	0.0382544	-0.29302	0.932358	NA
4	9034519	9381269	ENSG00000288075	AC108519.1	lncRNA	-	346751	4	9210657	9212608	ENSG00000231396	USP17L10	protein_coding	+	1952	0	0	0	NA	NA	NA
4	9034519	9381269	ENSG00000288075	AC108519.1	lncRNA	-	346751	4	9215405	9217356	ENSG00000233136	USP17L11	protein_coding	+	1952	0	0	0	NA	NA	NA
4	9034519	9381269	ENSG00000288075	AC108519.1	lncRNA	-	346751	4	9220152	9221744	ENSG00000227551	USP17L12	protein_coding	+	1593	0	0	0	NA	NA	NA
4	9034519	9381269	ENSG00000288075	AC108519.1	lncRNA	-	346751	4	9224896	9226847	ENSG00000232399	USP17L13	protein_coding	+	1952	0	0	0	NA	NA	NA
4	9034519	9381269	ENSG00000288075	AC108519.1	lncRNA	-	346751	4	9234385	9236334	ENSG00000223569	USP17L15	protein_coding	+	1950	0	0	0	NA	NA	NA
4	9034519	9381269	ENSG00000288075	AC108519.1	lncRNA	-	346751	4	9243879	9245830	ENSG00000249104	USP17L17	protein_coding	+	1952	0	0	0	NA	NA	NA
4	9034519	9381269	ENSG00000288075	AC108519.1	lncRNA	-	346751	4	9248630	9250581	ENSG00000250844	USP17L18	protein_coding	+	1952	0	0	0	NA	NA	NA
4	9034519	9381269	ENSG00000288075	AC108519.1	lncRNA	-	346751	4	9253378	9255329	ENSG00000248920	USP17L19	protein_coding	+	1952	0	0	0	NA	NA	NA
4	9034519	9381269	ENSG00000288075	AC108519.1	lncRNA	-	346751	4	9258124	9260075	ENSG00000250745	USP17L20	protein_coding	+	1952	0	0	0	NA	NA	NA
4	9034519	9381269	ENSG00000288075	AC108519.1	lncRNA	-	346751	4	9262872	9264823	ENSG00000249811	USP17L21	protein_coding	+	1952	0	0	0	NA	NA	NA
4	9034519	9381269	ENSG00000288075	AC108519.1	lncRNA	-	346751	4	9267619	9269570	ENSG00000248933	USP17L22	protein_coding	+	1952	0	0	0	NA	NA	NA
4	9034519	9381269	ENSG00000288075	AC108519.1	lncRNA	-	346751	4	9272364	9272914	ENSG00000250913	USP17L23	protein_coding	+	551	0	0	0	NA	NA	NA
4	9034519	9381269	ENSG00000288075	AC108519.1	lncRNA	-	346751	4	9325165	9327116	ENSG00000232264	USP17L24	protein_coding	+	1952	0	0	0	NA	NA	NA
4	9034519	9381269	ENSG00000288075	AC108519.1	lncRNA	-	346751	4	9329911	9331862	ENSG00000230430	USP17L25	protein_coding	+	1952	0	0	0	NA	NA	NA
4	9034519	9381269	ENSG00000288075	AC108519.1	lncRNA	-	346751	4	9334658	9336609	ENSG00000229579	USP17L26	protein_coding	+	1952	0	0	0	NA	NA	NA
4	9034519	9381269	ENSG00000288075	AC108519.1	lncRNA	-	346751	4	9339403	9340995	ENSG00000227140	USP17L5	protein_coding	+	1593	0	0	0	NA	NA	NA
4	9034519	9381269	ENSG00000288075	AC108519.1	lncRNA	-	346751	4	9344148	9345740	ENSG00000235780	USP17L27	protein_coding	+	1593	0	0	0	NA	NA	NA
4	9034519	9381269	ENSG00000288075	AC108519.1	lncRNA	-	346751	4	9348893	9350485	ENSG00000231051	USP17L28	protein_coding	+	1593	0	0	0	NA	NA	NA
4	9034519	9381269	ENSG00000288075	AC108519.1	lncRNA	-	346751	4	9353638	9355230	ENSG00000231637	USP17L29	protein_coding	+	1593	0	0	0	NA	NA	NA
4	9034519	9381269	ENSG00000288075	AC108519.1	lncRNA	-	346751	4	9363129	9364721	ENSG00000228856	USP17L30	protein_coding	+	1593	0	0	0	NA	NA	NA
4	38602438	38664914	ENSG00000231160	KLF3-AS1	lncRNA	-	62477	4	38664197	38701517	ENSG00000109787	KLF3	protein_coding	+	37321	0	0	2349.91	0.0779006	0.184177	0.335452
4	41220074	41256727	ENSG00000251173	UCHL1-AS1	lncRNA	-	36654	4	41256413	41268455	ENSG00000154277	UCHL1	protein_coding	+	12043	0	0	253.728	-1.38544	1.31703e-06	1.68993e-05
4	42151028	42268110	ENSG00000285454	AC111006.1	lncRNA	+	117083	4	42110853	42152878	ENSG00000188848	BEND4	protein_coding	-	42026	0	0	5.77027	-0.643623	0.18144	0.332101
4	47831330	47897965	ENSG00000282917	AC107068.2	lncRNA	+	66636	4	47847233	47914667	ENSG00000170448	NFXL1	protein_coding	-	67435	0	0	800.917	0.148931	0.0228789	0.0692901
4	84965534	85011277	ENSG00000180769	WDFY3-AS2	lncRNA	+	45744	4	84669610	84966391	ENSG00000163625	WDFY3	protein_coding	-	296782	0	0	10041.4	0.0238221	0.520401	0.679708
4	87568035	87733956	ENSG00000249001	AC093895.1	lncRNA	-	165922	4	87650307	87664361	ENSG00000152592	DMP1	protein_coding	+	14055	0	0	0.291642	0.834395	0.504101	NA
4	100190033	100215505	ENSG00000249710	AP001961.1	lncRNA	+	25473	4	100185870	100190782	ENSG00000145358	DDIT4L	protein_coding	-	4913	0	0	20.3677	-0.0492015	0.877755	0.930655
4	106525401	106938640	ENSG00000286147	AC092445.1	lncRNA	+	413240	4	106921802	107283806	ENSG00000155011	DKK2	protein_coding	-	362005	0	0	440.124	-1.10096	0.000436346	0.00263004
4	118278709	118285316	ENSG00000269893	SNHG8	lncRNA	+	6608	4	118280038	118353003	ENSG00000164099	PRSS12	protein_coding	-	72966	0	0	5.41813	-0.366064	0.327881	0.501013
4	134026665	134327977	ENSG00000251199	AC015631.1	lncRNA	-	301313	4	134196333	134201789	ENSG00000254535	PABPC4L	protein_coding	-	5457	0	0	0	NA	NA	NA
4	139763080	139770391	ENSG00000286320	AC108053.1	lncRNA	+	7312	4	139716753	140154184	ENSG00000196782	MAML3	protein_coding	-	437432	0	0	9618.44	-1.08641	5.55127e-17	8.40592e-15
4	151139991	151141103	ENSG00000270681	AC095055.1	lncRNA	+	1113	4	151102751	151325632	ENSG00000109686	SH3D19	protein_coding	-	222882	0	0	19226.6	-0.394337	1.64778e-10	5.71983e-09
4	153633692	153655689	ENSG00000287216	AC106865.2	lncRNA	-	21998	4	153466346	153636711	ENSG00000121210	TMEM131L	protein_coding	+	170366	0	0	7077.53	-0.730827	7.72271e-19	1.62072e-16
4	163108785	163119965	ENSG00000250027	AC022272.1	lncRNA	+	11181	4	163110073	163166890	ENSG00000145414	NAF1	protein_coding	-	56818	0	0	1192.42	0.0985284	0.0205625	0.0637495
4	174522617	174541047	ENSG00000251584	AC096751.2	lncRNA	+	18431	4	174490175	174523154	ENSG00000164120	HPGD	protein_coding	-	32980	0	0	84.5711	-0.0566906	0.833608	0.903637
5	269858	271516	ENSG00000248925	AC021087.1	lncRNA	-	1659	5	218298	314955	ENSG00000286001	AC021087.5	protein_coding	+	96658	0	0	1109.42	-0.259222	0.0507088	0.129512
5	5390096	5422116	ENSG00000286753	AC091978.1	lncRNA	-	32021	5	5420664	5490220	ENSG00000164151	ICE1	protein_coding	+	69557	0	0	3021.14	0.0999008	4.58505e-05	0.000381068
5	16129178	16141602	ENSG00000250981	AC016650.1	lncRNA	+	12425	5	16067139	16180762	ENSG00000183654	2019-03-11	protein_coding	-	113624	0	0	821.572	1.7128	2.9668e-09	7.68339e-08
5	21616262	21779522	ENSG00000253766	AC091946.1	lncRNA	+	163261	5	21750673	22853622	ENSG00000154162	CDH12	protein_coding	-	1102950	0	0	23.263	-0.542389	0.102946	0.220841
5	35678484	35827018	ENSG00000248969	AC137810.1	lncRNA	-	148535	5	35617844	35814611	ENSG00000152582	SPEF2	protein_coding	+	196768	0	0	506.257	0.187419	0.0637508	0.153626
5	44388732	44413989	ENSG00000248464	FGF10-AS1	lncRNA	+	25258	5	44303544	44389706	ENSG00000070193	FGF10	protein_coding	-	86163	0	0	31.4783	1.4798	7.36711e-05	0.000574182
5	55233934	55295201	ENSG00000251307	AC026704.1	lncRNA	+	61268	5	55256055	55307694	ENSG00000067248	DHX29	protein_coding	-	51640	0	0	1778.5	0.19556	4.00659e-07	5.8838e-06
5	57395060	57534504	ENSG00000250961	AC025470.2	lncRNA	+	139445	5	57480018	57482811	ENSG00000169067	ACTBL2	protein_coding	-	2794	0	0	0.0577078	-0.396068	0.908661	NA
5	72794405	72816565	ENSG00000249085	AC035140.1	lncRNA	-	22161	5	72816312	72916733	ENSG00000083312	TNPO1	protein_coding	+	100422	0	0	6400.19	0.00962174	0.773165	0.866243
5	76691439	76716215	ENSG00000225407	AC025188.1	lncRNA	-	24777	5	76403285	76708132	ENSG00000145703	IQGAP2	protein_coding	+	304848	0	0	1268.08	0.814305	5.27325e-17	8.06726e-15
5	84382424	84490765	ENSG00000250320	AC113383.1	lncRNA	+	108342	5	83940554	84384880	ENSG00000164176	EDIL3	protein_coding	-	444327	0	0	4392.28	-0.86182	0.00202173	0.00949414
5	93360779	93585649	ENSG00000237187	NR2F1-AS1	lncRNA	-	224871	5	93583222	93594611	ENSG00000175745	NR2F1	protein_coding	+	11390	0	0	16.6381	-0.681795	0.0549429	0.13726
5	114475339	114668410	ENSG00000246316	AC010230.1	lncRNA	-	193072	5	114055545	114496500	ENSG00000080709	KCNN2	protein_coding	+	440956	0	0	4608.47	0.735156	0.00086475	0.00469194
5	122436497	122479087	ENSG00000250328	AC022101.1	lncRNA	-	42591	5	122311354	122464219	ENSG00000064692	SNCAIP	protein_coding	+	152866	0	0	798.736	-0.795187	9.73907e-08	1.67175e-06
5	125333369	126368755	ENSG00000248752	AC116362.1	lncRNA	-	1035387	5	126360132	126496494	ENSG00000155324	GRAMD2B	protein_coding	+	136363	0	0	2537.65	0.11008	0.00888144	0.032165
5	126372477	126509021	ENSG00000250602	AC093535.1	lncRNA	-	136545	5	126360132	126496494	ENSG00000155324	GRAMD2B	protein_coding	+	136363	0	0	2537.65	0.11008	0.00888144	0.032165
5	127838486	127857804	ENSG00000250603	AC068658.1	lncRNA	-	19319	5	127703389	127941634	ENSG00000230561	CCDC192	protein_coding	+	238246	0	0	569.643	-0.862481	0.00387628	0.0163183
5	129424782	129461076	ENSG00000249421	ADAMTS19-AS1	lncRNA	-	36295	5	129460281	129738683	ENSG00000145808	ADAMTS19	protein_coding	+	278403	0	0	164.751	2.07719	1.70656e-13	1.20881e-11
5	129500361	129905917	ENSG00000251680	AC008591.1	lncRNA	-	405557	5	129460281	129738683	ENSG00000145808	ADAMTS19	protein_coding	+	278403	0	0	164.751	2.07719	1.70656e-13	1.20881e-11
5	129500361	129905917	ENSG00000251680	AC008591.1	lncRNA	-	405557	5	129748079	129766732	ENSG00000186367	MINAR2	protein_coding	+	18654	0	0	1.14584	1.38426	0.0464873	0.121031
5	129500361	129905917	ENSG00000251680	AC008591.1	lncRNA	-	405557	5	129904465	130186634	ENSG00000198108	CHSY3	protein_coding	+	282170	0	0	3401.09	-0.823609	4.40305e-08	8.28125e-07
5	132630589	132664272	ENSG00000223442	TH2LCRR	lncRNA	-	33684	5	132410832	132646079	ENSG00000283782	AC116366.3	protein_coding	+	235248	0	0	1441.05	-0.285197	0.086854	0.194356
5	133025847	133050178	ENSG00000287054	AC113410.5	lncRNA	+	24332	5	132996985	133026604	ENSG00000155329	ZCCHC10	protein_coding	-	29620	0	0	612.51	-0.0140572	0.75142	0.851715
5	133160438	133224413	ENSG00000248245	AC010307.2	lncRNA	+	63976	5	133196455	133612541	ENSG00000053108	FSTL4	protein_coding	-	416087	0	0	62.1746	-0.806067	0.00326209	0.0141254
5	135033280	135358219	ENSG00000224186	C5orf66	lncRNA	+	324940	5	135027734	135034813	ENSG00000069011	PITX1	protein_coding	-	7080	0	0	1.3956	-0.432487	0.563679	0.714536
5	135033280	135358219	ENSG00000224186	C5orf66	lncRNA	+	324940	5	135333900	135399914	ENSG00000113648	H2AFY	protein_coding	-	66015	0	0	3907.67	0.125644	0.00155608	0.00761592
5	135399280	135401296	ENSG00000270021	AC026691.1	lncRNA	+	2017	5	135333900	135399914	ENSG00000113648	H2AFY	protein_coding	-	66015	0	0	3907.67	0.125644	0.00155608	0.00761592
5	136214048	136222159	ENSG00000248211	TRPC7-AS1	lncRNA	+	8112	5	136213320	136365545	ENSG00000069018	TRPC7	protein_coding	-	152226	0	0	0.489101	-0.0364912	0.975737	0.986275
5	142325293	142672001	ENSG00000231185	SPRY4-AS1	lncRNA	+	346709	5	142310427	142326455	ENSG00000187678	SPRY4	protein_coding	-	16029	0	0	1095.71	-0.459565	0.00314164	0.0137018
5	142325293	142672001	ENSG00000231185	SPRY4-AS1	lncRNA	+	346709	5	142592178	142698070	ENSG00000113578	FGF1	protein_coding	-	105893	0	0	5373.74	-0.944095	5.07484e-21	1.49125e-18
5	143605628	143828772	ENSG00000249881	AC008696.2	lncRNA	+	223145	5	143812161	143820719	ENSG00000158497	HMHB1	protein_coding	+	8559	0	0	0	NA	NA	NA
5	148088125	148383907	ENSG00000247199	AC011346.1	lncRNA	-	295783	5	148025683	148137289	ENSG00000133710	SPINK5	protein_coding	+	111607	0	0	185.4	-0.487702	0.27506	0.444104
5	148088125	148383907	ENSG00000247199	AC011346.1	lncRNA	-	295783	5	148169733	148175398	ENSG00000196800	SPINK14	protein_coding	+	5666	0	0	0.279262	-1.32351	0.464467	NA
5	148088125	148383907	ENSG00000247199	AC011346.1	lncRNA	-	295783	5	148202794	148215137	ENSG00000178172	SPINK6	protein_coding	+	12344	0	0	0.408154	0.043487	0.97845	0.987869
5	148088125	148383907	ENSG00000247199	AC011346.1	lncRNA	-	295783	5	148221650	148243580	ENSG00000248109	MARCOL	protein_coding	+	21931	0	0	0.668513	0.488643	0.630562	0.7653
5	148088125	148383907	ENSG00000247199	AC011346.1	lncRNA	-	295783	5	148268180	148286255	ENSG00000214510	SPINK13	protein_coding	+	18076	0	0	2.13954	0.443186	0.476446	0.643567
5	148088125	148383907	ENSG00000247199	AC011346.1	lncRNA	-	295783	5	148312419	148315922	ENSG00000145879	SPINK7	protein_coding	+	3504	0	0	0.152603	0.0390304	0.982782	NA
5	148088125	148383907	ENSG00000247199	AC011346.1	lncRNA	-	295783	5	148321203	148339852	ENSG00000204909	SPINK9	protein_coding	+	18650	0	0	24.3979	-0.62596	0.0533139	0.134378
5	148970340	148970653	ENSG00000272411	AC116312.1	lncRNA	+	314	5	148923639	149063163	ENSG00000169247	SH3TC2	protein_coding	-	139525	0	0	888.625	-0.351106	0.0230236	0.0695912
5	149324220	149345333	ENSG00000285736	AC131025.3	lncRNA	-	21114	5	149271859	149343637	ENSG00000157510	AFAP1L1	protein_coding	+	71779	0	0	7125.32	-0.484642	1.22651e-13	8.99157e-12
5	150670658	150672390	ENSG00000250309	AC008453.1	lncRNA	-	1733	5	150660874	150679365	ENSG00000164591	MYOZ3	protein_coding	+	18492	0	0	212.448	-1.07772	6.77586e-08	1.21291e-06
5	152374998	152726160	ENSG00000286749	AC008571.2	lncRNA	+	351163	5	152391532	152433368	ENSG00000132911	NMUR2	protein_coding	-	41837	0	0	1.03259	-0.21708	0.764634	0.860452
5	168085329	168187719	ENSG00000253925	AC011369.1	lncRNA	-	102391	5	167284799	168264157	ENSG00000145934	TENM2	protein_coding	+	979359	0	0	20773.3	0.35479	0.000616452	0.00353403
5	170747047	170788650	ENSG00000253348	AC008514.1	lncRNA	-	41604	5	170763350	170814047	ENSG00000094755	GABRP	protein_coding	+	50698	0	0	34.7748	-0.446809	0.0269489	0.0789707
5	181191875	181194429	ENSG00000250222	AC008443.5	lncRNA	+	2555	5	181193924	181205293	ENSG00000146054	TRIM7	protein_coding	-	11370	0	0	172.18	-0.128359	0.492536	0.657667
6	11291299	11296224	ENSG00000287920	AL022098.1	lncRNA	+	4926	6	11183298	11382348	ENSG00000111859	NEDD9	protein_coding	-	199051	0	0	2330.84	1.00746	1.18798e-10	4.28929e-09
6	19323428	19839080	ENSG00000228412	AL022068.1	lncRNA	-	515653	6	19837370	19842197	ENSG00000172201	ID4	protein_coding	+	4828	0	0	200.763	-1.22758	2.44296e-06	2.9224e-05
6	21664185	22654455	ENSG00000272168	CASC15	lncRNA	+	990271	6	22569493	22571666	ENSG00000112273	HDGFL1	protein_coding	+	2174	0	0	0	NA	NA	NA
6	28587378	28591747	ENSG00000246350	AL049543.1	lncRNA	+	4370	6	28570535	28616212	ENSG00000232040	ZBED9	protein_coding	-	45678	0	0	37.5929	0.960456	4.35767e-05	0.000364795
6	30742929	30743592	ENSG00000272273	IER3-AS1	lncRNA	+	664	6	30743199	30744548	ENSG00000137331	IER3	protein_coding	-	1350	0	0	904.509	-1.26716	2.85511e-09	7.44611e-08
6	31828834	31839719	ENSG00000285565	AL671762.1	lncRNA	+	10886	6	31834608	31839766	ENSG00000204387	SNHG32	protein_coding	+	5159	0	0	0.325153	1.83898	0.164402	NA
6	35041116	35058015	ENSG00000286550	AL591002.1	lncRNA	-	16900	6	34889255	35091406	ENSG00000064999	ANKS1A	protein_coding	+	202152	0	0	8334.68	0.140983	0.0462266	0.120548
6	39881804	39900071	ENSG00000235033	AL590999.1	lncRNA	-	18268	6	39792298	39904877	ENSG00000146122	DAAM2	protein_coding	+	112580	0	0	1854.75	0.41614	1.02718e-05	0.000103552
6	39881804	39900071	ENSG00000235033	AL590999.1	lncRNA	-	18268	6	39899578	39934551	ENSG00000124615	MOCS1	protein_coding	-	34974	0	0	1260.5	0.267459	0.000129463	0.000927142
6	43995723	44074652	ENSG00000237686	AL109615.3	lncRNA	-	78930	6	44000580	44007612	ENSG00000181577	C6orf223	protein_coding	+	7033	0	0	4.1347	-0.583723	0.285066	0.455452
6	53739266	53794904	ENSG00000227885	AL590652.1	lncRNA	-	55639	6	53794497	53924125	ENSG00000137269	LRRC1	protein_coding	+	129629	0	0	2110.09	-0.241633	0.0487376	0.125487
6	63806836	63822642	ENSG00000236345	SCAT8	lncRNA	+	15807	6	63719980	65707225	ENSG00000188107	EYS	protein_coding	-	1987246	0	0	384.45	-2.0238	1.38476e-12	7.78378e-11
6	70222758	70242156	ENSG00000253809	AL160262.1	lncRNA	+	19399	6	70215061	70303083	ENSG00000112280	COL9A1	protein_coding	-	88023	0	0	109.04	-0.995702	0.000165529	0.00114197
6	73693903	73696131	ENSG00000231652	AL590428.1	lncRNA	-	2229	6	73695785	73828316	ENSG00000156535	CD109	protein_coding	+	132532	0	0	1563.23	0.820862	1.21002e-10	4.35298e-09
6	75285014	75317525	ENSG00000225793	AL080250.1	lncRNA	+	32512	6	75291859	75493800	ENSG00000118407	FILIP1	protein_coding	-	201942	0	0	33292.4	0.0125872	0.880967	0.932228
6	90295507	90363912	ENSG00000260271	AL132996.1	lncRNA	+	68406	6	89926528	90296908	ENSG00000112182	BACH2	protein_coding	-	370381	0	0	5381.08	-0.854198	2.13385e-23	9.4523e-21
6	116033901	116046753	ENSG00000287933	AL357141.1	lncRNA	+	12853	6	115931149	116060891	ENSG00000111816	FRK	protein_coding	-	129743	0	0	3544.54	0.662293	1.56076e-05	0.000149522
6	124644434	124963165	ENSG00000236548	RNF217-AS1	lncRNA	-	318732	6	123804141	124825657	ENSG00000188580	NKAIN2	protein_coding	+	1021517	0	0	770.725	0.737621	0.00113628	0.0058742
6	124644434	124963165	ENSG00000236548	RNF217-AS1	lncRNA	-	318732	6	124962545	125092633	ENSG00000146373	RNF217	protein_coding	+	130089	0	0	3878.38	-0.297074	3.05391e-06	3.5712e-05
6	125268087	125274828	ENSG00000286299	AL121938.1	lncRNA	+	6742	6	125219962	125302078	ENSG00000111906	HDDC2	protein_coding	-	82117	0	0	1461.33	0.00147445	0.985809	0.99179
6	130133410	130146179	ENSG00000227678	AL355581.1	lncRNA	-	12770	6	130013699	130141451	ENSG00000198945	L3MBTL3	protein_coding	+	127753	0	0	308.084	-0.059428	0.45585	0.626408
6	130133410	130146179	ENSG00000227678	AL355581.1	lncRNA	-	12770	6	130144315	130365425	ENSG00000164483	SAMD3	protein_coding	-	221111	0	0	102.492	-1.07882	1.50769e-06	1.90411e-05
6	135991936	136225751	ENSG00000237596	AL138828.1	lncRNA	-	233816	6	135851701	136195574	ENSG00000171408	PDE7B	protein_coding	+	343874	0	0	6524.42	-0.057917	0.638961	0.771825
6	160742509	160767490	ENSG00000287558	AL109933.5	lncRNA	-	24982	6	160702238	160753315	ENSG00000122194	PLG	protein_coding	+	51078	0	0	1.72601	-1.44519	0.0698015	0.164559
6	163306907	163324530	ENSG00000281692	PACRG-AS1	lncRNA	-	17624	6	162727132	163315492	ENSG00000112530	PACRG	protein_coding	+	588361	0	0	11329.6	0.178373	0.286669	0.457225
7	879790	886547	ENSG00000273151	AC073957.3	lncRNA	-	6758	7	876554	896436	ENSG00000239857	GET4	protein_coding	+	19883	0	0	0	NA	NA	NA
7	26369310	26376701	ENSG00000225792	AC004540.2	lncRNA	-	7392	7	26291895	26374329	ENSG00000086300	SNX10	protein_coding	+	82435	0	0	130.576	0.279457	0.0635444	0.153266
7	27095647	27100265	ENSG00000233429	HOTAIRM1	lncRNA	+	4619	7	27093313	27095996	ENSG00000105991	HOXA1	protein_coding	-	2684	0	0	1.21116	1.41267	0.113843	0.237889
7	27107777	27134302	ENSG00000253552	HOXA-AS2	lncRNA	+	26526	7	27106184	27152581	ENSG00000105997	HOXA3	protein_coding	-	46398	0	0	15.1588	2.06045	0.000258832	0.00168425
7	27107777	27134302	ENSG00000253552	HOXA-AS2	lncRNA	+	26526	7	27128507	27130799	ENSG00000197576	HOXA4	protein_coding	-	2293	0	0	0	NA	NA	NA
7	30525731	30533613	ENSG00000264520	AC005154.4	lncRNA	+	7883	7	30497077	30550761	ENSG00000281039	AC005154.5	protein_coding	-	53685	0	0	155.85	-0.0914293	0.30017	0.472011
7	34346512	34871582	ENSG00000197085	NPSR1-AS1	lncRNA	-	525071	7	34658239	34878332	ENSG00000187258	NPSR1	protein_coding	+	220094	0	0	4.75044	-0.198134	0.577685	0.724982
7	43508728	43522542	ENSG00000231638	LUARIS	lncRNA	-	13815	7	43112629	43566001	ENSG00000002746	HECW1	protein_coding	+	453373	0	0	11.8579	-0.660214	0.173072	0.321419
7	90590619	90597353	ENSG00000223969	AC002456.1	lncRNA	-	6735	7	90466424	91210590	ENSG00000058091	CDK14	protein_coding	+	744167	0	0	9434.91	0.23529	0.0104982	0.0369384
7	98989867	98993778	ENSG00000286305	AC004893.3	lncRNA	-	3912	7	98877933	99050831	ENSG00000196367	TRRAP	protein_coding	+	172899	0	0	4554.94	-0.0799819	0.020032	0.0623524
7	100115214	100127139	ENSG00000242798	AC073842.2	lncRNA	-	11926	7	100107070	100119841	ENSG00000106290	TAF6	protein_coding	-	12772	0	0	394.742	0.0489836	0.539685	0.69586
7	100115214	100127139	ENSG00000242798	AC073842.2	lncRNA	-	11926	7	100119634	100125508	ENSG00000166997	CNPY4	protein_coding	+	5875	0	0	131.779	-0.330421	3.08836e-05	0.000271026
7	100115214	100127139	ENSG00000242798	AC073842.2	lncRNA	-	11926	7	100126785	100128495	ENSG00000214309	MBLAC1	protein_coding	+	1711	0	0	24.3626	0.33567	0.0262811	0.0773269
7	103445207	103514007	ENSG00000234715	AC005064.1	lncRNA	+	68801	7	103352730	103446177	ENSG00000170615	SLC26A5	protein_coding	-	93448	0	0	11.2832	-0.451092	0.091227	0.201468
7	103445207	103514007	ENSG00000234715	AC005064.1	lncRNA	+	68801	7	103471784	103989658	ENSG00000189056	RELN	protein_coding	-	517875	0	0	234.342	0.580243	0.0451022	0.118292
7	104738597	104804107	ENSG00000226869	LHFPL3-AS1	lncRNA	-	65511	7	104328700	104907232	ENSG00000187416	LHFPL3	protein_coding	+	578533	0	0	25.7789	-0.243813	0.254382	0.421296
7	112616440	112896625	ENSG00000223646	AC002463.1	lncRNA	+	280186	7	112762382	112790592	ENSG00000146802	TMEM168	protein_coding	-	28211	0	0	2955.78	0.280174	1.33302e-05	0.000130055
7	112616440	112896625	ENSG00000223646	AC002463.1	lncRNA	+	280186	7	112819147	112939875	ENSG00000164603	BMT2	protein_coding	-	120729	0	0	5130.84	0.122283	0.14853	0.287916
7	124032126	124489572	ENSG00000242593	AC006148.1	lncRNA	+	457447	7	124030916	124033023	ENSG00000234224	TMEM229A	protein_coding	-	2108	0	0	3.48494	-0.889126	0.0816581	0.18574
7	124032126	124489572	ENSG00000242593	AC006148.1	lncRNA	+	457447	7	124476371	124476955	ENSG00000230268	SSU72P8	protein_coding	+	585	0	0	0	NA	NA	NA
7	126495312	126531336	ENSG00000287702	AC002057.2	lncRNA	+	36025	7	126438598	127253294	ENSG00000179603	GRM8	protein_coding	-	814697	0	0	57.1042	-0.771569	0.00230625	0.0105857
7	126533665	126537295	ENSG00000287568	AC002057.1	lncRNA	+	3631	7	126438598	127253294	ENSG00000179603	GRM8	protein_coding	-	814697	0	0	57.1042	-0.771569	0.00230625	0.0105857
7	132352334	132367976	ENSG00000223436	AC011625.1	lncRNA	+	15643	7	132123332	132648688	ENSG00000221866	PLXNA4	protein_coding	-	525357	0	0	7172.1	-0.180487	0.100554	0.21698
7	135168403	135169547	ENSG00000272941	AC083862.2	lncRNA	+	1145	7	135092363	135170795	ENSG00000122783	CYREN	protein_coding	-	78433	0	0	1178.92	0.283886	2.02975e-05	0.000187814
7	135198401	135209837	ENSG00000231794	AC009542.1	lncRNA	+	11437	7	135183839	135211534	ENSG00000105875	WDR91	protein_coding	-	27696	0	0	366.917	0.159493	0.00826618	0.0302954
7	135774521	135932997	ENSG00000224746	AC015987.1	lncRNA	+	158477	7	135927274	135927450	ENSG00000267697	LUZP6	protein_coding	-	177	0	0	0	NA	NA	NA
7	148584818	148625479	ENSG00000287636	AC005229.5	lncRNA	-	40662	7	148590766	148615860	ENSG00000170279	C7orf33	protein_coding	+	25095	0	0	0.055406	-0.396068	0.908661	NA
7	151240399	151240972	ENSG00000272661	AC021097.1	lncRNA	+	574	7	151238764	151277896	ENSG00000082014	SMARCD3	protein_coding	-	39133	0	0	1609.41	-0.2338	0.00504869	0.0202323
7	151409161	151413354	ENSG00000243836	WDR86-AS1	lncRNA	+	4194	7	151375909	151410727	ENSG00000187260	WDR86	protein_coding	-	34819	0	0	48.0581	0.528549	0.324125	0.497528
7	155474256	155644406	ENSG00000283128	AC009403.2	lncRNA	-	170151	7	155474206	155555450	ENSG00000146910	CNPY1	protein_coding	-	81245	0	0	0	NA	NA	NA
7	157614023	157618765	ENSG00000222012	AC005481.1	lncRNA	+	4743	7	157539056	158587823	ENSG00000155093	PTPRN2	protein_coding	-	1048768	0	0	550.482	-0.604713	0.000944515	0.00505633
8	234347	234887	ENSG00000272240	AC004908.1	lncRNA	-	541	8	232137	264703	ENSG00000172748	ZNF596	protein_coding	+	32567	0	0	275.28	0.00495523	0.950438	0.971887
8	450714	451343	ENSG00000272293	AC083964.1	lncRNA	-	630	8	406428	477967	ENSG00000147364	FBXO25	protein_coding	+	71540	0	0	1806.58	-0.165739	0.00123184	0.00627637
8	6835535	6885276	ENSG00000245857	AF233439.1	lncRNA	+	49742	8	6808517	6835644	ENSG00000275591	XKR5	protein_coding	-	27128	0	0	0.901501	-2.47704	0.0142355	0.0472836
8	6835535	6885276	ENSG00000245857	AF233439.1	lncRNA	+	49742	8	6870592	6877936	ENSG00000164825	DEFB1	protein_coding	-	7345	0	0	3.49286	-2.00084	0.0237841	0.0713956
8	7955014	8008755	ENSG00000225725	FAM66E	lncRNA	+	53742	8	7971661	7973253	ENSG00000237038	USP17L8	protein_coding	-	1593	0	0	0	NA	NA	NA
8	7955014	8008755	ENSG00000225725	FAM66E	lncRNA	+	53742	8	7976393	7977985	ENSG00000225327	USP17L3	protein_coding	-	1593	0	0	0	NA	NA	NA
8	9984004	10055041	ENSG00000286622	AC034111.2	lncRNA	-	71038	8	10054292	10428891	ENSG00000175806	MSRA	protein_coding	+	374600	0	0	3836.11	-0.153042	0.0143116	0.0474798
8	11368402	11438658	ENSG00000184608	FAM167A-AS1	lncRNA	+	70257	8	11421476	11475908	ENSG00000154319	FAM167A	protein_coding	-	54433	0	0	7.02014	0.513769	0.109531	0.230993
8	11552488	11564694	ENSG00000269954	AC022239.1	lncRNA	-	12207	8	11486894	11564599	ENSG00000136573	BLK	protein_coding	+	77706	0	0	3.0703	-0.752553	0.146245	0.284822
8	19678572	19688934	ENSG00000253270	AC090541.1	lncRNA	+	10363	8	19404161	19758029	ENSG00000147408	CSGALNACT1	protein_coding	-	353869	0	0	9041.72	-0.0312677	0.777749	0.869147
8	22481588	22553444	ENSG00000251034	AC087854.1	lncRNA	-	71857	8	22440819	22541142	ENSG00000120910	PPP3CC	protein_coding	+	100324	0	0	4839.8	0.0639021	0.347913	0.521238
8	22481588	22553444	ENSG00000251034	AC087854.1	lncRNA	-	71857	8	22544986	22575788	ENSG00000120896	SORBS3	protein_coding	+	30803	0	0	1127.89	0.16958	0.100286	0.216529
8	37734761	37737426	ENSG00000183154	AC138356.1	lncRNA	-	2666	8	37736601	37757801	ENSG00000147475	ERLIN2	protein_coding	+	21201	0	0	1009.67	0.0920885	0.0520717	0.132122
8	56445807	56556513	ENSG00000254254	AC012349.1	lncRNA	+	110707	8	56436674	56446671	ENSG00000181195	PENK	protein_coding	-	9998	0	0	89.859	-2.64452	5.33361e-09	1.28175e-07
8	58031334	58032682	ENSG00000253523	AC104350.1	lncRNA	-	1349	8	57994509	58204279	ENSG00000169122	FAM110B	protein_coding	+	209771	0	0	9742.68	-0.311484	1.83828e-05	0.000172599
8	59119040	59123478	ENSG00000167912	AC090152.1	lncRNA	+	4439	8	58805412	59119147	ENSG00000198846	TOX	protein_coding	-	313736	0	0	544.263	0.55555	0.0459572	0.119951
8	62191088	62249879	ENSG00000285971	AC023095.1	lncRNA	-	58792	8	62248591	62999652	ENSG00000185942	NKAIN3	protein_coding	+	751062	0	0	312.293	0.433737	0.0279211	0.0813389
8	65714334	65714778	ENSG00000272155	AC055822.1	lncRNA	-	445	8	65644734	65771261	ENSG00000066855	MTFR1	protein_coding	+	126528	0	0	1173.44	0.00800367	0.883148	0.933505
8	70669369	71228629	ENSG00000285579	AC015687.1	lncRNA	+	559261	8	70669365	70790371	ENSG00000221947	XKR9	protein_coding	+	121007	0	0	0	NA	NA	NA
8	70669369	71228629	ENSG00000285579	AC015687.1	lncRNA	+	559261	8	71197433	71592025	ENSG00000104313	EYA1	protein_coding	-	394593	0	0	4433.8	-0.44088	0.000195532	0.00132101
8	73297711	73356461	ENSG00000250295	RDH10-AS1	lncRNA	-	58751	8	73294602	73325281	ENSG00000121039	RDH10	protein_coding	+	30680	0	0	508.771	0.687622	6.18811e-16	7.98508e-14
8	86098965	86154225	ENSG00000253675	AC023194.3	lncRNA	-	55261	8	85987323	86154225	ENSG00000147614	ATP6V0D2	protein_coding	+	166903	0	0	2.01721	-0.290207	0.622389	0.759723
8	86333274	86343429	ENSG00000254231	AC103760.1	lncRNA	-	10156	8	86342738	86478420	ENSG00000123124	WWP1	protein_coding	+	135683	0	0	8994.89	0.219058	0.000217677	0.00144918
8	90806474	90859240	ENSG00000254251	AC103770.1	lncRNA	-	52767	8	90791741	90959393	ENSG00000123119	NECAB1	protein_coding	+	167653	0	0	218.78	0.304693	0.0716347	0.167841
8	102864271	103002424	ENSG00000253320	AZIN1-AS1	lncRNA	+	138154	8	102826308	102893864	ENSG00000155096	AZIN1	protein_coding	-	67557	0	0	4185.64	-0.374805	0.000672769	0.00379098
8	118282139	118400605	ENSG00000225885	AC023590.1	lncRNA	+	118467	8	118189455	118622112	ENSG00000177570	SAMD12	protein_coding	-	432658	0	0	14325.2	-0.792754	2.78545e-07	4.25473e-06
8	118620498	118906155	ENSG00000281641	SAMD12-AS1	lncRNA	+	285658	8	118189455	118622112	ENSG00000177570	SAMD12	protein_coding	-	432658	0	0	14325.2	-0.792754	2.78545e-07	4.25473e-06
8	119214625	119246848	ENSG00000253972	MAL2-AS1	lncRNA	-	32224	8	119165034	119245673	ENSG00000147676	MAL2	protein_coding	+	80640	0	0	50.1121	-1.29395	0.000135447	0.000964247
8	119350291	119416947	ENSG00000286282	AC021733.3	lncRNA	-	66657	8	119416446	119424434	ENSG00000136999	CCN3	protein_coding	+	7989	0	0	182.631	-0.328683	0.196946	0.352799
8	119832875	119855509	ENSG00000286362	AP005717.2	lncRNA	+	22635	8	119833976	119855894	ENSG00000136982	DSCC1	protein_coding	-	21919	0	0	94.4589	-0.0652169	0.611908	0.75197
8	120812219	120813359	ENSG00000272502	AC104958.2	lncRNA	+	1141	8	120535745	120813273	ENSG00000172164	SNTB1	protein_coding	-	277529	0	0	3376.96	-0.585501	6.51452e-08	1.17107e-06
8	123614219	123667248	ENSG00000253286	AC135166.1	lncRNA	+	53030	8	123645527	123652950	ENSG00000175946	KLHL38	protein_coding	-	7424	0	0	1203.55	0.0188991	0.903132	0.944902
8	142701857	142727016	ENSG00000253741	LNCOC1	lncRNA	-	25160	8	142700111	142705127	ENSG00000160886	LY6K	protein_coding	+	5017	0	0	9.68607	-0.0648438	0.866164	0.922915
8	143290399	143290621	ENSG00000272172	AC138696.2	lncRNA	-	223	8	143289676	143298061	ENSG00000185730	ZNF696	protein_coding	+	8386	0	0	132.81	-0.109133	0.184637	0.336022
8	144512567	144513672	ENSG00000265393	AC084125.4	lncRNA	+	1106	8	144511288	144517845	ENSG00000160957	RECQL4	protein_coding	-	6558	0	0	25.246	-0.422829	0.00519736	0.0207189
9	12698554	12814377	ENSG00000235448	LURAP1L-AS1	lncRNA	-	115824	9	12775020	12823060	ENSG00000153714	LURAP1L	protein_coding	+	48041	0	0	529.779	-0.77173	3.84684e-06	4.3777e-05
9	35922159	35925554	ENSG00000287986	AL135841.1	lncRNA	-	3396	9	35909492	35937153	ENSG00000235387	SPAAR	protein_coding	+	27662	0	0	1290.55	0.106242	0.41079	0.583977
9	83272280	83279499	ENSG00000237529	AL137847.2	lncRNA	+	7220	9	83242990	83538546	ENSG00000172159	FRMD3	protein_coding	-	295557	0	0	8124.72	-0.066306	0.280686	0.450492
9	84316514	84657077	ENSG00000285987	AL157886.1	lncRNA	+	340564	9	84275457	84340683	ENSG00000197506	SLC28A3	protein_coding	-	65227	0	0	30.4135	-0.220479	0.335923	0.509316
9	96019724	96027993	ENSG00000225194	LINC00092	lncRNA	-	8270	9	95871264	96121154	ENSG00000182150	ERCC6L2	protein_coding	+	249891	0	0	3604.83	0.0717596	0.135177	0.269003
9	109760360	109772043	ENSG00000232939	AL158829.1	lncRNA	-	11684	9	109640788	109951476	ENSG00000243444	PALM2	protein_coding	+	310689	0	0	640.152	-0.12486	0.600269	0.742986
9	115324932	115744330	ENSG00000228714	AL691420.1	lncRNA	-	419399	9	114850968	115402644	ENSG00000173077	2019-12-01	protein_coding	+	551677	0	0	38.9783	0.131671	0.525299	0.683548
9	124658467	124698631	ENSG00000224020	MIR181A2HG	lncRNA	+	40165	9	124517275	124771311	ENSG00000148200	NR6A1	protein_coding	-	254037	0	0	2618.31	-0.117048	0.218522	0.379659
9	129175807	129177575	ENSG00000268050	AL158151.3	lncRNA	+	1769	9	129175552	129178262	ENSG00000188483	IER5L	protein_coding	-	2711	0	0	89.8889	0.0390679	0.805306	0.88625
9	129176771	129210548	ENSG00000204055	AL158151.1	lncRNA	+	33778	9	129175552	129178262	ENSG00000188483	IER5L	protein_coding	-	2711	0	0	89.8889	0.0390679	0.805306	0.88625
10	5813985	5814441	ENSG00000272764	AL596094.1	lncRNA	+	457	10	5765223	5842132	ENSG00000057608	GDI2	protein_coding	-	76910	0	0	3532.55	0.12579	0.00173979	0.00837828
10	15095385	15097319	ENSG00000176236	RPP38-DT	lncRNA	-	1935	10	15097180	15139818	ENSG00000152464	RPP38	protein_coding	+	42639	0	0	350.281	0.312778	0.000885787	0.00478596
10	19710328	19728550	ENSG00000233968	AL157895.1	lncRNA	-	18223	10	19048801	19790401	ENSG00000204740	MALRD1	protein_coding	+	741601	0	0	369.944	-0.592802	0.00616587	0.0238463
10	22964926	23133804	ENSG00000286924	AL139815.1	lncRNA	-	168879	10	22928024	23038523	ENSG00000165309	ARMC3	protein_coding	+	110500	0	0	4.52743	0.782768	0.0240247	0.0718996
10	22964926	23133804	ENSG00000286924	AL139815.1	lncRNA	-	168879	10	23095579	23122013	ENSG00000148450	MSRB2	protein_coding	+	26435	0	0	1557.33	0.121172	0.0287532	0.0832959
10	35098006	35127020	ENSG00000230534	AL392046.1	lncRNA	-	29015	10	35126791	35212958	ENSG00000095794	CREM	protein_coding	+	86168	0	0	2050.26	0.233656	0.00598811	0.0232741
10	37775371	37784131	ENSG00000226578	AL132657.1	lncRNA	-	8761	10	37776526	37858106	ENSG00000198105	ZNF248	protein_coding	-	81581	0	0	1971	0.100853	0.0254582	0.0753314
10	42638314	42645542	ENSG00000285884	AL022345.4	lncRNA	+	7229	10	42574185	42638570	ENSG00000196693	ZNF33B	protein_coding	-	64386	0	0	1224.53	0.155473	0.121552	0.249123
10	44282489	44293998	ENSG00000229116	AL137026.1	lncRNA	-	11510	10	44292569	44294649	ENSG00000277288	C10orf142	protein_coding	+	2081	0	0	14.1074	-1.48274	8.75393e-05	0.000665151
10	46375752	46537864	ENSG00000285402	AC244230.2	lncRNA	+	162113	10	46375627	46391784	ENSG00000264230	ANXA8L1	protein_coding	+	16158	0	0	0	NA	NA	NA
10	46375752	46537864	ENSG00000285402	AC244230.2	lncRNA	+	162113	10	46461099	46465881	ENSG00000204174	NPY4R	protein_coding	-	4783	0	0	0.0465405	0.451218	0.89601	NA
10	48984564	49018897	ENSG00000226576	AC060234.1	lncRNA	+	34334	10	49014236	49115522	ENSG00000165633	VSTM4	protein_coding	-	101287	0	0	2329.9	-0.187598	0.180212	0.330604
10	62682652	62805887	ENSG00000238280	AC067751.1	lncRNA	-	123236	10	62804857	62808483	ENSG00000181915	ADO	protein_coding	+	3627	0	0	679.96	-0.122209	0.0590317	0.144958
10	71217224	71218228	ENSG00000237512	UNC5B-AS1	lncRNA	-	1005	10	71212570	71302864	ENSG00000107731	UNC5B	protein_coding	+	90295	0	0	3726.43	-1.05641	1.06686e-16	1.52963e-14
10	73653980	73675450	ENSG00000271848	AC073389.2	lncRNA	+	21471	10	73674285	73698159	ENSG00000172650	AGAP5	protein_coding	-	23875	0	0	0.119743	-0.602165	0.845137	NA
10	75401519	75408982	ENSG00000237149	ZNF503-AS2	lncRNA	+	7464	10	75397830	75401764	ENSG00000165655	ZNF503	protein_coding	-	3935	0	0	10.9471	0.476928	0.0236456	0.071059
10	101229577	101270148	ENSG00000227128	LBX1-AS1	lncRNA	+	40572	10	101226195	101229794	ENSG00000138136	LBX1	protein_coding	-	3600	0	0	0.500986	-1.24471	0.184538	0.335925
10	102642792	102644140	ENSG00000272933	AL391121.1	lncRNA	-	1349	10	102642310	102660680	ENSG00000171206	TRIM8	protein_coding	+	18371	0	0	1606.26	-0.0781636	0.147838	0.287017
10	103608619	103610050	ENSG00000273108	AL121929.2	lncRNA	+	1432	10	103594027	103855543	ENSG00000107957	SH3PXD2A	protein_coding	-	261517	0	0	9353.65	-0.306466	2.60613e-05	0.000233923
10	106648899	106676780	ENSG00000287047	AL133395.1	lncRNA	+	27882	10	106573663	107164534	ENSG00000108018	SORCS1	protein_coding	-	590872	0	0	745.367	1.66359	1.74011e-08	3.63185e-07
10	117473215	117545068	ENSG00000229847	EMX2OS	lncRNA	-	71854	10	117542445	117549546	ENSG00000170370	EMX2	protein_coding	+	7102	0	0	3.92938	0.15896	0.742062	0.845503
10	118341437	118398468	ENSG00000232139	LINC00867	lncRNA	+	57032	10	118297925	118342328	ENSG00000165669	FAM204A	protein_coding	-	44404	0	0	2073.99	-0.165632	0.000571969	0.00332006
10	128026878	128029444	ENSG00000287427	AL390236.1	lncRNA	-	2567	10	127907061	128085855	ENSG00000132334	PTPRE	protein_coding	+	178795	0	0	6818.54	-0.633709	1.28068e-22	4.81131e-20
10	133565797	133629507	ENSG00000288107	AL731769.2	lncRNA	+	63711	10	133623895	133626795	ENSG00000225899	FRG2B	protein_coding	-	2901	0	0	0.0304276	-0.29302	0.932358	NA
11	327171	330122	ENSG00000255328	AC136475.5	lncRNA	+	2952	11	319676	327537	ENSG00000142089	IFITM3	protein_coding	-	7862	0	0	1432.69	0.580185	4.58947e-05	0.000381329
11	6630504	6658396	ENSG00000255410	AC091564.5	lncRNA	+	27893	11	6621330	6655809	ENSG00000166341	DCHS1	protein_coding	-	34480	0	0	1203.04	-0.277618	0.00806477	0.0297002
11	9459556	9460702	ENSG00000268403	AC132192.2	lncRNA	-	1147	11	9460319	9528524	ENSG00000166478	ZNF143	protein_coding	+	68206	0	0	743.955	0.0810831	0.0706245	0.165999
11	9839143	9929263	ENSG00000255476	AC011092.2	lncRNA	+	90121	11	9778667	10294207	ENSG00000133812	SBF2	protein_coding	-	515541	0	0	13815.7	-0.0717328	0.127162	0.257316
11	19710934	19712619	ENSG00000270607	AC009549.1	lncRNA	-	1686	11	19350724	20121601	ENSG00000166833	NAV2	protein_coding	+	770878	0	0	17363.8	-0.746114	4.08238e-08	7.76175e-07
11	19978699	19981337	ENSG00000254542	NAV2-AS3	lncRNA	-	2639	11	19350724	20121601	ENSG00000166833	NAV2	protein_coding	+	770878	0	0	17363.8	-0.746114	4.08238e-08	7.76175e-07
11	30773913	30850559	ENSG00000287373	AL122014.1	lncRNA	+	76647	11	30830369	31369810	ENSG00000170959	DCDC1	protein_coding	-	539442	0	0	35.4989	0.442882	0.00195341	0.00922147
11	60841806	60851081	ENSG00000256813	AP000777.3	lncRNA	-	9276	11	60842113	60851081	ENSG00000110104	CCDC86	protein_coding	+	8969	0	0	150.95	0.233148	0.00360406	0.0153641
11	60841806	60851081	ENSG00000256813	AP000777.3	lncRNA	-	9276	11	60850933	60855950	ENSG00000183134	PTGDR2	protein_coding	-	5018	0	0	72.8581	0.201864	0.294226	0.465451
11	64035970	64103653	ENSG00000256824	AP000721.2	lncRNA	+	67684	11	63998558	64166113	ENSG00000133315	MACROD1	protein_coding	-	167556	0	0	3449.69	-0.0438708	0.655038	0.782598
11	64035970	64103653	ENSG00000256824	AP000721.2	lncRNA	+	67684	11	64103188	64119173	ENSG00000126500	FLRT1	protein_coding	+	15986	0	0	19.2167	0.631109	0.0139402	0.0464971
11	65117157	65117458	ENSG00000255173	AP003068.3	lncRNA	+	302	11	65116403	65117708	ENSG00000174276	ZNHIT2	protein_coding	-	1306	0	0	43.0571	0.467168	0.00120667	0.00616825
11	65305406	65314244	ENSG00000287917	AP000944.4	lncRNA	-	8839	11	65261920	65305589	ENSG00000014138	POLA2	protein_coding	+	43670	0	0	0	NA	NA	NA
11	65305406	65314244	ENSG00000287917	AP000944.4	lncRNA	-	8839	11	65261928	65326543	ENSG00000285816	AP000944.2	protein_coding	+	64616	0	0	114.139	0.390216	0.00205319	0.00962056
11	66067277	66069619	ENSG00000255038	AP006287.2	lncRNA	-	2343	11	66050729	66069308	ENSG00000087365	SF3B2	protein_coding	+	18580	0	0	1829.46	-0.0925971	0.160472	0.304284
11	66473490	66480233	ENSG00000255517	AP002748.3	lncRNA	-	6744	11	66466327	66477337	ENSG00000174516	PELI3	protein_coding	+	11011	0	0	164.243	-0.0566148	0.597395	0.740512
11	66473490	66480233	ENSG00000255517	AP002748.3	lncRNA	-	6744	11	66480013	66509657	ENSG00000254986	DPP3	protein_coding	+	29645	0	0	141.381	0.0971737	0.383298	0.557014
11	72163322	72209241	ENSG00000204971	AP000812.1	lncRNA	-	45920	11	72189558	72196323	ENSG00000110195	FOLR1	protein_coding	+	6766	0	0	1.28778	0.927036	0.299646	0.471463
11	96447132	96506826	ENSG00000255679	JRKL-AS1	lncRNA	-	59695	11	96389989	96507574	ENSG00000183340	JRKL	protein_coding	+	117586	0	0	280.209	0.0540165	0.404821	0.578133
11	108008678	108009282	ENSG00000288012	AP003307.1	lncRNA	-	605	11	108008898	108107761	ENSG00000166266	CUL5	protein_coding	+	98864	0	0	4315.69	0.0471168	0.195593	0.350968
11	111290787	111305498	ENSG00000196167	COLCA1	lncRNA	-	14712	11	111298555	111308735	ENSG00000214290	COLCA2	protein_coding	+	10181	0	0	11.4336	1.40829	4.7646e-12	2.37263e-10
11	112165197	112172606	ENSG00000254638	AP002884.2	lncRNA	-	7410	11	112086903	112193805	ENSG00000255292	AP002884.3	protein_coding	+	106903	0	0	444.964	-0.202073	0.0303981	0.0869242
11	112165197	112172606	ENSG00000254638	AP002884.2	lncRNA	-	7410	11	112167372	112172559	ENSG00000150783	TEX12	protein_coding	+	5188	0	0	0	NA	NA	NA
11	114210616	114356571	ENSG00000256947	AP002518.2	lncRNA	-	145956	11	114257787	114313285	ENSG00000166741	NNMT	protein_coding	+	55499	0	0	773.707	1.4574	5.68884e-07	8.04762e-06
11	114343052	114396219	ENSG00000256195	AP002518.1	lncRNA	-	53168	11	114391443	114400511	ENSG00000180425	C11orf71	protein_coding	-	9069	0	0	245.604	0.438601	3.66079e-06	4.19331e-05
11	117833719	117838942	ENSG00000254528	AP000757.1	lncRNA	+	5224	11	117820163	117876667	ENSG00000255245	FXYD6-FXYD2	protein_coding	-	56505	0	0	163.515	-0.160851	0.243739	0.409344
11	119364359	119526664	ENSG00000245248	USP2-AS1	lncRNA	+	162306	11	119417378	119424985	ENSG00000154096	THY1	protein_coding	-	7608	0	0	183.402	-3.00935	1.87854e-15	2.17786e-13
11	122028325	122556721	ENSG00000255248	MIR100HG	lncRNA	-	528397	11	122115354	122116215	ENSG00000259571	BLID	protein_coding	-	862	0	0	0	NA	NA	NA
11	124744634	124746337	ENSG00000255045	AP000866.5	lncRNA	-	1704	11	124739942	124747210	ENSG00000154146	NRGN	protein_coding	+	7269	0	0	53.4351	0.324976	0.061619	0.149901
11	124759129	124766119	ENSG00000250073	AP000866.2	lncRNA	+	6991	11	124752583	124762290	ENSG00000149564	ESAM	protein_coding	-	9708	0	0	1221.03	-0.215064	0.0168555	0.0542224
12	137411	149169	ENSG00000249695	AC026369.1	lncRNA	-	11759	12	66765	178460	ENSG00000120645	IQSEC3	protein_coding	+	111696	0	0	134.04	-0.434909	0.0123592	0.0421718
12	974133	991190	ENSG00000250132	AC004803.1	lncRNA	-	17058	12	990509	1495933	ENSG00000082805	ERC1	protein_coding	+	505425	0	0	15332.1	-0.337153	1.40296e-08	2.98269e-07
12	4247981	4276252	ENSG00000255920	CCND2-AS1	lncRNA	-	28272	12	4273762	4405490	ENSG00000285901	AC008012.1	protein_coding	+	131729	0	0	86.0824	-0.525001	0.000428864	0.00259231
12	4909867	5026012	ENSG00000256654	AC005906.2	lncRNA	+	116146	12	4909905	4918256	ENSG00000111262	KCNA1	protein_coding	+	8352	0	0	0	NA	NA	NA
12	6943508	6944604	ENSG00000272173	U47924.2	lncRNA	-	1097	12	6942978	6946003	ENSG00000111678	C12orf57	protein_coding	+	3026	0	0	787.181	0.339186	2.72827e-05	0.00024294
12	29142969	29158537	ENSG00000257258	AC012150.1	lncRNA	-	15569	12	29149103	29340980	ENSG00000064763	FAR2	protein_coding	+	191878	0	0	1134.25	0.0122493	0.902529	0.944446
12	47706083	47742294	ENSG00000257433	AC004241.1	lncRNA	+	36212	12	47709734	47725567	ENSG00000111405	ENDOU	protein_coding	-	15834	0	0	21.5587	0.2716	0.381635	0.555304
12	47706083	47742294	ENSG00000257433	AC004241.1	lncRNA	+	36212	12	47734363	47771040	ENSG00000079337	RAPGEF3	protein_coding	-	36678	0	0	1078.27	0.0353838	0.737639	0.842242
12	51848223	51852729	ENSG00000259887	AC068987.1	lncRNA	+	4507	12	51817840	51848766	ENSG00000261308	FIGNL2	protein_coding	-	30927	0	0	151.448	-0.843422	7.58605e-08	1.33777e-06
12	54126082	54147485	ENSG00000250742	LINC02381	lncRNA	+	21404	12	54121277	54189008	ENSG00000123415	SMUG1	protein_coding	-	67732	0	0	352.025	-0.0102176	0.914183	0.950821
12	54276631	54345083	ENSG00000258344	AC078778.1	lncRNA	+	68453	12	54292111	54301015	ENSG00000123405	NFE2	protein_coding	-	8905	0	0	3.93213	-0.556531	0.23686	0.401471
12	54276631	54345083	ENSG00000258344	AC078778.1	lncRNA	+	68453	12	54301202	54351846	ENSG00000111481	COPZ1	protein_coding	+	50645	0	0	772.071	0.441773	1.99877e-12	1.06502e-10
12	55434734	55585471	ENSG00000258763	AC122685.1	lncRNA	-	150738	12	55444069	55453347	ENSG00000179695	OR6C2	protein_coding	+	9279	0	0	0	NA	NA	NA
12	55434734	55585471	ENSG00000258763	AC122685.1	lncRNA	-	150738	12	55469200	55470138	ENSG00000184954	OR6C70	protein_coding	-	939	0	0	0	NA	NA	NA
12	55434734	55585471	ENSG00000258763	AC122685.1	lncRNA	-	150738	12	55492378	55493316	ENSG00000205327	OR6C68	protein_coding	+	939	0	0	0	NA	NA	NA
12	55434734	55585471	ENSG00000258763	AC122685.1	lncRNA	-	150738	12	55549602	55555832	ENSG00000179626	OR6C4	protein_coding	+	6231	0	0	0.029934	-0.29302	0.932358	NA
12	55434734	55585471	ENSG00000258763	AC122685.1	lncRNA	-	150738	12	55572468	55575612	ENSG00000179615	OR2AP1	protein_coding	+	3145	0	0	0.0277463	-0.29302	0.932358	NA
12	57930115	57936345	ENSG00000257698	GIHCG	lncRNA	-	6231	12	57906039	57959148	ENSG00000166896	ATP23	protein_coding	+	53110	0	0	61.1072	0.885627	4.64132e-05	0.000385422
12	63804739	63822156	ENSG00000255850	RXYLT1-AS1	lncRNA	-	17418	12	63779803	63809558	ENSG00000118600	RXYLT1	protein_coding	+	29756	0	0	693.241	-0.0917892	0.160969	0.304952
12	65466820	65642372	ENSG00000250748	AC025419.1	lncRNA	-	175553	12	65278643	65491430	ENSG00000174099	MSRB3	protein_coding	+	212788	0	0	16208.2	-0.14238	0.0567153	0.140552
12	65851340	65882167	ENSG00000197301	HMGA2-AS1	lncRNA	-	30828	12	65824131	65966295	ENSG00000149948	HMGA2	protein_coding	+	142165	0	0	116.375	-2.25653	1.10024e-10	4.00171e-09
12	67989445	68234686	ENSG00000255733	IFNG-AS1	lncRNA	+	245242	12	68201349	68225810	ENSG00000111536	IL26	protein_coding	-	24462	0	0	0.195644	-0.487666	0.752393	NA
12	68841288	68843237	ENSG00000257181	AC025423.4	lncRNA	-	1950	12	68842197	68971570	ENSG00000135678	CPM	protein_coding	-	129374	0	0	670.591	1.29366	2.24789e-14	1.91161e-12
12	72249964	72276954	ENSG00000236333	TRHDE-AS1	lncRNA	-	26991	12	72087266	72670757	ENSG00000072657	TRHDE	protein_coding	+	583492	0	0	77.3676	1.08359	0.00010839	0.000799433
12	76030494	76031378	ENSG00000257453	AC011611.3	lncRNA	+	885	12	76025447	76033932	ENSG00000139289	PHLDA1	protein_coding	-	8486	0	0	1550.25	-1.73128	2.12311e-13	1.46881e-11
12	81378042	81556637	ENSG00000258162	AC069228.1	lncRNA	+	178596	12	81257975	81759553	ENSG00000139220	PPFIA2	protein_coding	-	501579	0	0	186.602	-0.433386	0.0213167	0.0655671
12	91984976	92142914	ENSG00000257242	LINC01619	lncRNA	-	157939	12	92140278	92145846	ENSG00000133639	BTG1	protein_coding	-	5569	0	0	1626.59	0.115918	0.213586	0.373763
12	93542022	93571768	ENSG00000246985	SOCS2-AS1	lncRNA	-	29747	12	93569814	93583487	ENSG00000120833	SOCS2	protein_coding	+	13674	0	0	774.913	-0.663034	7.84798e-05	0.000606879
12	93707791	93737823	ENSG00000258274	AC012085.2	lncRNA	-	30033	12	93677375	93894840	ENSG00000169372	CRADD	protein_coding	+	217466	0	0	14602.8	-0.170551	0.113677	0.237626
12	95996521	96011489	ENSG00000257878	AC007298.2	lncRNA	+	14969	12	96000753	96043520	ENSG00000111144	LTA4H	protein_coding	-	42768	0	0	1177.61	0.133344	0.0021872	0.0101473
12	103746315	103768858	ENSG00000257681	AC025265.1	lncRNA	-	22544	12	103587273	103766719	ENSG00000136011	STAB2	protein_coding	+	179447	0	0	23.0804	0.296942	0.460896	0.630627
12	116977442	116987337	ENSG00000257279	AC127164.1	lncRNA	-	9896	12	116910950	117031148	ENSG00000174989	FBXW8	protein_coding	+	120199	0	0	1911.72	-0.069337	0.303683	0.475653
12	119031039	119116961	ENSG00000257095	AC084361.1	lncRNA	-	85923	12	118981541	119163051	ENSG00000139767	SRRM4	protein_coding	+	181511	0	0	113.923	-1.18409	2.72172e-11	1.14578e-09
12	119361247	119668079	ENSG00000248636	AC002070.1	lncRNA	-	306833	12	119334712	119541040	ENSG00000183273	CCDC60	protein_coding	+	206329	0	0	2.67345	-1.06025	0.0319026	0.0904259
12	119361247	119668079	ENSG00000248636	AC002070.1	lncRNA	-	306833	12	119593774	119643075	ENSG00000224982	TMEM233	protein_coding	+	49302	0	0	301.18	-0.85207	0.000254721	0.0016626
12	122007434	122020063	ENSG00000255856	AC069503.1	lncRNA	-	12630	12	122019422	122062044	ENSG00000110987	BCL7A	protein_coding	+	42623	0	0	751.496	-0.6117	2.73361e-14	2.29183e-12
13	26685640	26698804	ENSG00000285935	AL159978.1	lncRNA	-	13165	13	26557703	26688948	ENSG00000132970	WASF3	protein_coding	+	131246	0	0	993.681	0.2363	0.0193242	0.0605047
13	32025314	32031639	ENSG00000237637	FRY-AS1	lncRNA	-	6326	13	31846713	32299122	ENSG00000073910	FRY	protein_coding	+	452410	0	0	57843.1	-1.10854	2.38241e-44	1.41415e-40
13	42043727	42044247	ENSG00000231530	AL157932.1	lncRNA	-	521	13	42040036	42256578	ENSG00000102780	DGKH	protein_coding	+	216543	0	0	5667.95	-0.55432	2.72298e-13	1.8284e-11
13	43786781	43814798	ENSG00000287029	AL162713.2	lncRNA	+	28018	13	43213518	43786908	ENSG00000120658	ENOX1	protein_coding	-	573391	0	0	4831.73	-0.519809	0.0228116	0.0691194
13	44094822	44147762	ENSG00000226519	LINC00390	lncRNA	-	52941	13	44143543	44161257	ENSG00000139656	SMIM2	protein_coding	-	17715	0	0	1.24533	1.47902	0.0199705	0.0622
13	45340039	45341183	ENSG00000273149	AL138963.3	lncRNA	+	1145	13	45333471	45341370	ENSG00000133112	TPT1	protein_coding	-	7900	0	0	33203.8	0.583382	5.29535e-14	4.15769e-12
13	46052497	46161379	ENSG00000235903	CPB2-AS1	lncRNA	+	108883	13	45954465	46052759	ENSG00000123200	ZC3H13	protein_coding	-	98295	0	0	5245.93	-0.115716	0.0392001	0.106074
13	46052497	46161379	ENSG00000235903	CPB2-AS1	lncRNA	+	108883	13	46053186	46105033	ENSG00000080618	CPB2	protein_coding	-	51848	0	0	0.336035	-1.00291	0.527494	NA
13	46052497	46161379	ENSG00000235903	CPB2-AS1	lncRNA	+	108883	13	46125920	46211871	ENSG00000136167	LCP1	protein_coding	-	85952	0	0	506.527	0.580049	0.000649189	0.00368281
13	75604700	75635994	ENSG00000261105	LMO7-AS1	lncRNA	-	31295	13	75549480	75606020	ENSG00000118939	UCHL3	protein_coding	+	56541	0	0	2.44333	-0.187533	0.688695	0.807931
13	77919689	78617328	ENSG00000234377	RNF219-AS1	lncRNA	+	697640	13	78598362	78603552	ENSG00000152192	POU4F1	protein_coding	-	5191	0	0	0.804775	-0.840269	0.38414	0.557928
13	77919689	78617328	ENSG00000234377	RNF219-AS1	lncRNA	+	697640	13	78614289	78659155	ENSG00000152193	RNF219	protein_coding	-	44867	0	0	936.824	-0.00488953	0.929321	0.960003
13	83877888	83895211	ENSG00000285680	AL355481.1	lncRNA	+	17324	13	83877205	83882393	ENSG00000178235	SLITRK1	protein_coding	-	5189	0	0	0.558027	-0.613529	0.490131	0.655548
13	109785831	109808252	ENSG00000275741	AL162497.1	lncRNA	+	22422	13	109752695	109786583	ENSG00000185950	IRS2	protein_coding	-	33889	0	0	2114.75	-0.385728	0.00614948	0.0237891
13	112964835	112966131	ENSG00000267868	AL356740.1	lncRNA	-	1297	13	112894378	113099742	ENSG00000126217	MCF2L	protein_coding	+	205365	0	0	3905.21	0.368361	0.00366432	0.0155763
13	113165002	113165183	ENSG00000269125	AL137002.1	lncRNA	-	182	13	113158648	113172386	ENSG00000126231	PROZ	protein_coding	+	13739	0	0	1.95548	-0.659828	0.314077	0.486661
13	113351645	113361868	ENSG00000225083	GRTP1-AS1	lncRNA	+	10224	13	113324164	113364148	ENSG00000139835	GRTP1	protein_coding	-	39985	0	0	48.9611	-0.101174	0.582056	0.728435
14	22929607	22956374	ENSG00000257285	AL132780.1	lncRNA	+	26768	14	22946228	22957161	ENSG00000092036	HAUS4	protein_coding	-	10934	0	0	1.0742	0.558086	0.338474	0.511929
14	22929607	22956374	ENSG00000257285	AL132780.1	lncRNA	+	26768	14	22946270	22982258	ENSG00000259132	AL132780.3	protein_coding	-	35989	0	0	30.9956	-0.58741	0.0018403	0.00876979
14	30734926	30822702	ENSG00000258558	AL121852.1	lncRNA	-	87777	14	30622112	30735812	ENSG00000092108	SCFD1	protein_coding	+	113701	0	0	3506.66	0.0522479	0.283928	0.454122
14	31248628	31302739	ENSG00000257831	AL136418.1	lncRNA	+	54112	14	31291788	31420550	ENSG00000129493	HEATR5A	protein_coding	-	128763	0	0	1274.54	-0.119847	0.0172452	0.055272
14	31420286	31452883	ENSG00000250365	AL139353.2	lncRNA	+	32598	14	31291788	31420550	ENSG00000129493	HEATR5A	protein_coding	-	128763	0	0	1274.54	-0.119847	0.0172452	0.055272
14	31420286	31452883	ENSG00000250365	AL139353.2	lncRNA	+	32598	14	31334312	31457441	ENSG00000203546	AL139353.1	protein_coding	-	123130	0	0	415.596	-0.0664062	0.550525	0.703632
14	31420286	31452883	ENSG00000250365	AL139353.2	lncRNA	+	32598	14	31446036	31457506	ENSG00000129480	DTD2	protein_coding	-	11471	0	0	0	NA	NA	NA
14	32373337	32417974	ENSG00000258580	AL136298.1	lncRNA	-	44638	14	32329298	32837684	ENSG00000151320	AKAP6	protein_coding	+	508387	0	0	46833.3	0.165668	0.0740306	0.171975
14	35819224	35826765	ENSG00000258938	AL162311.3	lncRNA	-	7542	14	35826338	35932325	ENSG00000100916	BRMS1L	protein_coding	+	105988	0	0	814.673	0.0683301	0.153132	0.294047
14	35897936	36068261	ENSG00000258342	AL133304.3	lncRNA	+	170326	14	35826338	35932325	ENSG00000100916	BRMS1L	protein_coding	+	105988	0	0	814.673	0.0683301	0.153132	0.294047
14	38034287	38194281	ENSG00000259048	AL392023.2	lncRNA	-	159995	14	37595847	38041442	ENSG00000139865	TTC6	protein_coding	+	445596	0	0	12.0426	-1.45147	5.56073e-05	0.000450798
14	39103140	39103812	ENSG00000258651	SEC23A-AS1	lncRNA	+	673	14	39031919	39109646	ENSG00000100934	SEC23A	protein_coding	-	77728	0	0	3170.66	0.0674656	0.10375	0.222121
14	54684753	54687918	ENSG00000285774	AL133444.1	lncRNA	-	3166	14	54567097	54793315	ENSG00000020577	SAMD4A	protein_coding	+	226219	0	0	40386.1	-0.319625	0.000127808	0.000916898
14	59969116	60091783	ENSG00000258553	AL157911.1	lncRNA	-	122668	14	59919713	60063559	ENSG00000131951	LRRC9	protein_coding	+	143847	0	0	24.4358	-0.400968	0.137732	0.272908
14	64422935	64448557	ENSG00000258824	AL122035.1	lncRNA	-	25623	14	64388031	64463457	ENSG00000100714	MTHFD1	protein_coding	+	75427	0	0	1685.01	0.335213	6.1027e-07	8.55156e-06
14	64552694	64596536	ENSG00000259076	AL049869.2	lncRNA	-	43843	14	64549920	64589381	ENSG00000165807	PPP1R36	protein_coding	+	39462	0	0	58.751	-1.43643	2.18719e-14	1.86533e-12
14	69239166	69260567	ENSG00000258520	AL359317.1	lncRNA	-	21402	14	69191511	69244020	ENSG00000081177	EXD2	protein_coding	+	52510	0	0	990.135	-0.0137318	0.75956	0.857278
14	69239166	69260567	ENSG00000258520	AL359317.1	lncRNA	-	21402	14	69259277	69357033	ENSG00000100626	GALNT16	protein_coding	+	97757	0	0	2610.81	0.586883	0.000421273	0.00255405
14	73242651	73245979	ENSG00000258376	AC004846.1	lncRNA	-	3329	14	73237497	73274640	ENSG00000100767	PAPLN	protein_coding	+	37144	0	0	172.555	-0.319379	0.155783	0.297566
14	75127153	75136930	ENSG00000259138	AL049780.2	lncRNA	+	9778	14	75079353	75127344	ENSG00000119638	NEK9	protein_coding	-	47992	0	0	3884.82	-0.111469	0.00789474	0.0291827
14	75127153	75136930	ENSG00000259138	AL049780.2	lncRNA	+	9778	14	75131469	75176612	ENSG00000170348	TMED10	protein_coding	-	45144	0	0	4727.83	0.125921	0.0196112	0.0612599
14	79661666	79791263	ENSG00000258637	AC008056.1	lncRNA	-	129598	14	78170373	79868290	ENSG00000021645	NRXN3	protein_coding	+	1697918	0	0	6328.39	-1.88597	1.0367e-09	2.99592e-08
14	88499334	88515502	ENSG00000258983	AL162171.3	lncRNA	+	16169	14	88465778	88555007	ENSG00000070778	AL162171.1	protein_coding	-	89230	0	0	4928.22	-0.326452	5.68438e-08	1.03692e-06
14	89412312	89954659	ENSG00000259053	AL137230.2	lncRNA	-	542348	14	89124871	89619149	ENSG00000053254	FOXN3	protein_coding	-	494279	0	0	14326.1	-0.0948481	0.102349	0.219846
14	89412312	89954659	ENSG00000259053	AL137230.2	lncRNA	-	542348	14	89794669	89954777	ENSG00000140025	EFCAB11	protein_coding	-	160109	0	0	0	NA	NA	NA
14	90642638	90648894	ENSG00000259163	AL096869.2	lncRNA	+	6257	14	90524564	90816479	ENSG00000165914	TTC7B	protein_coding	-	291916	0	0	5048.5	-0.22815	0.000135832	0.000966754
14	93904730	93927066	ENSG00000258584	FAM181A-AS1	lncRNA	-	22337	14	93918894	93929608	ENSG00000140067	FAM181A	protein_coding	+	10715	0	0	0.212062	-1.01436	0.567652	NA
14	96500810	96502321	ENSG00000260806	AL163051.1	lncRNA	-	1512	14	96501433	96567111	ENSG00000090060	PAPOLA	protein_coding	+	65679	0	0	6537.85	0.20625	0.000442289	0.00266153
14	100836269	100947194	ENSG00000258399	AL117190.1	lncRNA	+	110926	14	100879753	100903722	ENSG00000254656	RTL1	protein_coding	-	23970	0	0	0.253332	-1.11741	0.415383	NA
14	100894770	101038859	ENSG00000225746	MEG8	lncRNA	+	144090	14	100879753	100903722	ENSG00000254656	RTL1	protein_coding	-	23970	0	0	0.253332	-1.11741	0.415383	NA
14	103553421	103561877	ENSG00000258851	AL139300.2	lncRNA	+	8457	14	103556544	103562831	ENSG00000166170	BAG5	protein_coding	-	6288	0	0	815.726	0.011113	0.867385	0.92352
14	105152194	105181194	ENSG00000257622	AL512356.1	lncRNA	-	29001	14	105140982	105168824	ENSG00000184916	JAG2	protein_coding	-	27843	0	0	483.304	0.0464077	0.579467	0.726298
14	105152194	105181194	ENSG00000257622	AL512356.1	lncRNA	-	29001	14	105172938	105181323	ENSG00000183828	NUDT14	protein_coding	-	8386	0	0	0.101916	0.668765	0.846396	NA
14	105467793	105470617	ENSG00000257270	AL928654.2	lncRNA	-	2825	14	105419820	105470729	ENSG00000182979	MTA1	protein_coding	+	50910	0	0	1399.78	0.124154	0.0419299	0.111739
15	32624106	32641615	ENSG00000285948	AC123768.5	lncRNA	-	17510	15	32615144	32639941	ENSG00000198826	ARHGAP11A	protein_coding	+	24798	0	0	96.26	-0.265607	0.279935	0.449577
15	39770559	39801333	ENSG00000259580	AC023908.2	lncRNA	-	30775	15	39588357	39782841	ENSG00000150667	FSIP1	protein_coding	-	194485	0	0	398.87	-1.03051	1.6847e-05	0.000160052
15	39770559	39801333	ENSG00000259580	AC023908.2	lncRNA	-	30775	15	39799032	39920892	ENSG00000166073	GPR176	protein_coding	-	121861	0	0	508.871	-1.21678	1.6651e-10	5.77318e-09
15	40250664	40252969	ENSG00000176753	C15orf56	lncRNA	-	2306	15	40217428	40277487	ENSG00000137843	PAK6	protein_coding	+	60060	0	0	116.353	0.414579	0.00353098	0.0150947
15	40250664	40252969	ENSG00000176753	C15orf56	lncRNA	-	2306	15	40218500	40264890	ENSG00000259288	BUB1B-PAK6	protein_coding	+	46391	0	0	0	NA	NA	NA
15	40835808	40844387	ENSG00000261183	SPINT1-AS1	lncRNA	-	8580	15	40844018	40858207	ENSG00000166145	SPINT1	protein_coding	+	14190	0	0	13.6354	-0.0140095	0.969954	0.983126
15	41921417	41929286	ENSG00000259883	EHD4-AS1	lncRNA	+	7870	15	41895933	41972557	ENSG00000103966	EHD4	protein_coding	-	76625	0	0	2813.9	0.054408	0.520968	0.680021
15	66984103	67065268	ENSG00000259347	AC087482.1	lncRNA	-	81166	15	67063763	67195169	ENSG00000166949	SMAD3	protein_coding	+	131407	0	0	4725.67	-0.161032	0.0429753	0.113897
15	69396904	69415029	ENSG00000259426	AC027237.4	lncRNA	-	18126	15	69414246	69448427	ENSG00000137807	AC027237.1	protein_coding	+	34182	0	0	41.91	-0.656128	0.00842579	0.0307929
15	75346744	75347161	ENSG00000275645	AC068338.3	lncRNA	-	418	15	75346955	75357114	ENSG00000140398	NEIL1	protein_coding	+	10160	0	0	160.22	-0.152319	0.0850402	0.191394
15	75676227	75677162	ENSG00000260892	AC105020.4	lncRNA	+	936	15	75674322	75712848	ENSG00000173546	CSPG4	protein_coding	-	38527	0	0	1041.49	0.144698	0.301274	0.473206
15	75678548	75680752	ENSG00000203392	AC105020.1	lncRNA	+	2205	15	75674322	75712848	ENSG00000173546	CSPG4	protein_coding	-	38527	0	0	1041.49	0.144698	0.301274	0.473206
15	77641764	77652292	ENSG00000259666	LINGO1-AS1	lncRNA	+	10529	15	77613027	77820900	ENSG00000169783	LINGO1	protein_coding	-	207874	0	0	78.3959	-0.548332	0.000122153	0.000883594
15	82533175	82540008	ENSG00000284803	AC245033.4	lncRNA	-	6834	15	82536750	82540459	ENSG00000182774	RPS17	protein_coding	-	3710	0	0	0	NA	NA	NA
15	82533175	82540008	ENSG00000284803	AC245033.4	lncRNA	-	6834	15	82536788	82573194	ENSG00000260836	AC245033.1	protein_coding	-	36407	0	0	0.750851	-0.712765	0.42985	0.602706
15	83179182	83439445	ENSG00000259986	AC103876.1	lncRNA	+	260264	15	83255903	83284714	ENSG00000169594	BNC1	protein_coding	-	28812	0	0	19.0422	-0.41951	0.0745047	0.172711
15	92148752	92331037	ENSG00000260661	AC116903.2	lncRNA	-	182286	15	91853708	92172435	ENSG00000176463	SLCO3A1	protein_coding	+	318728	0	0	12913.6	-0.258705	8.37242e-05	0.000641086
15	100372936	100437914	ENSG00000259430	CERS3-AS1	lncRNA	+	64979	15	100400395	100544995	ENSG00000154227	CERS3	protein_coding	-	144601	0	0	56.5161	-0.192661	0.508263	0.669552
16	689001	692554	ENSG00000261659	Z92544.2	lncRNA	+	3554	16	692498	705808	ENSG00000127585	FBXL16	protein_coding	-	13311	0	0	4.12321	-2.01646	0.000230869	0.00152469
16	19062144	19067691	ENSG00000261465	AC099518.4	lncRNA	-	5548	16	18983934	19063942	ENSG00000170537	TMC7	protein_coding	+	80009	0	0	334.086	-0.928605	1.44626e-17	2.41144e-15
16	19062144	19067691	ENSG00000261465	AC099518.4	lncRNA	-	5548	16	19067614	19080095	ENSG00000167186	COQ7	protein_coding	+	12482	0	0	817.504	0.130149	0.00786713	0.0290951
16	19694035	19694428	ENSG00000276571	AC002550.2	lncRNA	-	394	16	19555240	19706793	ENSG00000103544	VPS35L	protein_coding	+	151554	0	0	2156	-0.109734	0.00223509	0.0103146
16	19761172	19766099	ENSG00000261195	AC027130.1	lncRNA	-	4928	16	19716456	19858467	ENSG00000174628	IQCK	protein_coding	+	142012	0	0	1010.87	-0.354826	1.21001e-05	0.000119349
16	27268205	27290492	ENSG00000245888	NSMCE1-DT	lncRNA	+	22288	16	27224994	27268772	ENSG00000169189	NSMCE1	protein_coding	-	43779	0	0	452.744	0.260728	4.63901e-05	0.000385338
16	30534752	30537149	ENSG00000235560	AC002310.1	lncRNA	+	2398	16	30525923	30534852	ENSG00000261459	AC002310.4	protein_coding	-	8930	0	0	79.7334	-0.00353952	0.964197	0.979958
16	30534752	30537149	ENSG00000235560	AC002310.1	lncRNA	+	2398	16	30530367	30535347	ENSG00000169955	ZNF747	protein_coding	-	4981	0	0	0.242107	0.573758	0.711425	NA
16	30919319	30923269	ENSG00000260852	FBXL19-AS1	lncRNA	-	3951	16	30923055	30948783	ENSG00000099364	FBXL19	protein_coding	+	25729	0	0	405.401	-0.296529	8.02543e-08	1.40606e-06
16	47144323	47162749	ENSG00000260281	ITFG1-AS1	lncRNA	+	18427	16	47154387	47464149	ENSG00000129636	ITFG1	protein_coding	-	309763	0	0	8464.19	0.0436578	0.371087	0.544656
16	50783859	50803338	ENSG00000260616	AC007728.1	lncRNA	-	19480	16	50742050	50801935	ENSG00000083799	CYLD	protein_coding	+	59886	0	0	3255.96	-0.231571	8.72532e-05	0.000663316
16	56682470	56687807	ENSG00000259827	AC026461.1	lncRNA	+	5338	16	56682470	56684196	ENSG00000187193	MT1X	protein_coding	+	1727	0	0	0	NA	NA	NA
16	57798186	57816946	ENSG00000187185	AC092118.1	lncRNA	+	18761	16	57758217	57863053	ENSG00000140859	KIFC3	protein_coding	-	104837	0	0	1895.66	-0.0884057	0.190262	0.343793
16	71462278	71465941	ENSG00000247324	AC010547.1	lncRNA	+	3664	16	71447597	71463095	ENSG00000167377	ZNF23	protein_coding	-	15499	0	0	0.0301896	0.130623	0.969818	NA
16	71462278	71465941	ENSG00000247324	AC010547.1	lncRNA	+	3664	16	71447600	71489311	ENSG00000261611	AC010547.4	protein_coding	-	41712	0	0	6.31245	-0.17994	0.542843	0.697961
16	71462278	71465941	ENSG00000247324	AC010547.1	lncRNA	+	3664	16	71464555	71565089	ENSG00000157429	ZNF19	protein_coding	-	100535	0	0	27.604	-0.2548	0.206541	0.365115
16	87317509	87318043	ENSG00000270006	AC010531.6	lncRNA	+	535	16	87302876	87334273	ENSG00000131152	AC010531.1	protein_coding	-	31398	0	0	141.657	0.056118	0.669343	0.793665
16	88731180	88741425	ENSG00000224888	AC138028.2	lncRNA	+	10246	16	88715338	88785220	ENSG00000103335	PIEZO1	protein_coding	-	69883	0	0	1043.51	-0.142656	0.0661868	0.1583
16	88742767	88745748	ENSG00000182376	AC138028.1	lncRNA	+	2982	16	88715338	88785220	ENSG00000103335	PIEZO1	protein_coding	-	69883	0	0	1043.51	-0.142656	0.0661868	0.1583
17	331205	333488	ENSG00000262061	AC129507.1	lncRNA	+	2284	17	212389	386254	ENSG00000181031	RPH3AL	protein_coding	-	173866	0	0	787.799	-0.00496275	0.955278	0.975089
17	523140	540576	ENSG00000263300	AC015853.3	lncRNA	+	17437	17	508668	721717	ENSG00000141252	VPS53	protein_coding	-	213050	0	0	3032.14	-0.126058	0.000483228	0.00287409
17	2375061	2379306	ENSG00000263345	AC006435.2	lncRNA	-	4246	17	2337498	2381058	ENSG00000141258	SGSM2	protein_coding	+	43561	0	0	904.684	-0.162838	0.00694005	0.0262061
17	3655621	3658092	ENSG00000262903	AC027796.4	lncRNA	-	2472	17	3636468	3661542	ENSG00000040531	CTNS	protein_coding	+	25075	0	0	310.782	-0.100746	0.126764	0.256811
17	6985494	7019414	ENSG00000267047	AC040977.2	lncRNA	-	33921	17	7012417	7014532	ENSG00000219200	RNASEK	protein_coding	+	2116	0	0	7.48674	0.353561	0.121294	0.248714
17	6985494	7019414	ENSG00000267047	AC040977.2	lncRNA	-	33921	17	7012635	7017520	ENSG00000161939	RNASEK-C17orf49	protein_coding	+	4886	0	0	0	NA	NA	NA
17	6985494	7019414	ENSG00000267047	AC040977.2	lncRNA	-	33921	17	7014495	7017525	ENSG00000258315	C17orf49	protein_coding	+	3031	0	0	0	NA	NA	NA
17	7572826	7582024	ENSG00000264772	AC016876.2	lncRNA	+	9199	17	7563287	7578715	ENSG00000277957	SENP3-EIF4A1	protein_coding	+	15429	0	0	5.85507	-0.311188	0.328279	0.501389
17	7572826	7582024	ENSG00000264772	AC016876.2	lncRNA	+	9199	17	7572706	7579006	ENSG00000161960	EIF4A1	protein_coding	+	6301	0	0	0	NA	NA	NA
17	9764186	9805100	ENSG00000282882	AC027045.2	lncRNA	+	40915	17	9771434	9791297	ENSG00000184544	DHRS7C	protein_coding	-	19864	0	0	50.5144	2.31745	3.06796e-05	0.00026939
17	9764186	9805100	ENSG00000282882	AC027045.2	lncRNA	+	40915	17	9802386	9822071	ENSG00000214978	GSG1L2	protein_coding	-	19686	0	0	0	NA	NA	NA
17	9791227	9808855	ENSG00000278944	AC027045.1	lncRNA	-	17629	17	9771434	9791297	ENSG00000184544	DHRS7C	protein_coding	-	19864	0	0	50.5144	2.31745	3.06796e-05	0.00026939
17	9791227	9808855	ENSG00000278944	AC027045.1	lncRNA	-	17629	17	9802386	9822071	ENSG00000214978	GSG1L2	protein_coding	-	19686	0	0	0	NA	NA	NA
17	15266848	15311760	ENSG00000286792	AC005703.7	lncRNA	+	44913	17	15303811	15341632	ENSG00000125409	TEKT3	protein_coding	-	37822	0	0	12.5491	0.610611	0.00174302	0.00838429
17	17591428	17610485	ENSG00000264666	AC020558.1	lncRNA	+	19058	17	17505563	17591708	ENSG00000133027	PEMT	protein_coding	-	86146	0	0	439.864	-0.070293	0.319693	0.492687
17	18172625	18184753	ENSG00000266677	AC087164.1	lncRNA	-	12129	17	18183078	18209954	ENSG00000091542	ALKBH5	protein_coding	+	26877	0	0	3718.73	-0.0704789	0.239412	0.404436
17	19560111	19597922	ENSG00000262769	AC025627.1	lncRNA	-	37812	17	19495385	19579034	ENSG00000142494	SLC47A1	protein_coding	+	83650	0	0	796.389	-0.640534	4.9488e-07	7.11606e-06
17	20868433	21002276	ENSG00000233098	CCDC144NL-AS1	lncRNA	+	133844	17	20836447	20896140	ENSG00000205212	CCDC144NL	protein_coding	-	59694	0	0	84.0479	0.0608957	0.899331	0.943129
17	20868433	21002276	ENSG00000233098	CCDC144NL-AS1	lncRNA	+	133844	17	20999596	21043760	ENSG00000124422	USP22	protein_coding	-	44165	0	0	6069.21	-0.13228	0.00717585	0.0269482
17	28357647	28381697	ENSG00000258924	AC002094.1	lncRNA	+	24051	17	28364268	28365244	ENSG00000274529	SEBOX	protein_coding	-	977	0	0	0	NA	NA	NA
17	28357647	28381697	ENSG00000258924	AC002094.1	lncRNA	+	24051	17	28364288	28368012	ENSG00000273171	AC002094.3	protein_coding	-	3725	0	0	2.55534	0.0108801	0.980848	0.988943
17	28357647	28381697	ENSG00000258924	AC002094.1	lncRNA	+	24051	17	28364356	28404049	ENSG00000004139	SARM1	protein_coding	+	39694	0	0	461.77	-0.227121	0.000740698	0.0041167
17	32141226	32143135	ENSG00000214708	AC116407.1	lncRNA	-	1910	17	32142454	32253374	ENSG00000126858	RHOT1	protein_coding	+	110921	0	0	3728.08	0.353874	8.63677e-06	8.90656e-05
17	32627739	32686484	ENSG00000264458	AC025211.1	lncRNA	+	58746	17	32492522	32877177	ENSG00000176658	MYO1D	protein_coding	-	384656	0	0	3786.46	-0.428889	0.000759095	0.00420164
17	36116177	36177510	ENSG00000276241	AC243829.2	lncRNA	+	61334	17	36165681	36176636	ENSG00000274808	TBC1D3B	protein_coding	-	10956	0	0	12.1062	-0.139093	0.609938	0.750543
17	38450394	38452444	ENSG00000276170	AC244153.1	lncRNA	-	2051	17	38419280	38512385	ENSG00000275832	ARHGAP23	protein_coding	+	93106	0	0	3781.98	-0.229558	0.00101415	0.00536185
17	40921430	40975926	ENSG00000234477	AC004231.1	lncRNA	+	54497	17	40922696	40937634	ENSG00000108244	KRT23	protein_coding	-	14939	0	0	12.7716	-6.66929	3.34386e-09	8.53331e-08
17	40921430	40975926	ENSG00000234477	AC004231.1	lncRNA	+	54497	17	40958417	40966892	ENSG00000196859	KRT39	protein_coding	-	8476	0	0	0.0817087	-0.0754725	0.981723	NA
17	45238028	45241734	ENSG00000233175	AC008105.1	lncRNA	-	3707	17	45221444	45247319	ENSG00000184922	FMNL1	protein_coding	+	25876	0	0	287.477	0.17802	0.0971288	0.211
17	50525520	50538761	ENSG00000250286	AC021491.2	lncRNA	-	13242	17	50508384	50531501	ENSG00000136449	MYCBPAP	protein_coding	+	23118	0	0	38.351	0.425886	0.012627	0.0429078
17	50525520	50538761	ENSG00000250286	AC021491.2	lncRNA	-	13242	17	50532682	50543750	ENSG00000049283	EPN3	protein_coding	+	11069	0	0	218.915	0.390321	0.0325833	0.0920114
17	53276760	54365634	ENSG00000285939	AC034268.2	lncRNA	-	1088875	17	53822901	53825213	ENSG00000141200	KIF2B	protein_coding	+	2313	0	0	0.0626144	-0.396068	0.908661	NA
17	62699244	62754973	ENSG00000265702	AC005821.1	lncRNA	+	55730	17	62701314	62808344	ENSG00000173838	2019-03-10	protein_coding	-	107031	0	0	1.43646	1.47078	0.0293079	0.0845149
17	63995418	63999899	ENSG00000264954	PRR29-AS1	lncRNA	-	4482	17	63998351	64004304	ENSG00000224383	PRR29	protein_coding	+	5954	0	0	5.30316	-0.394069	0.247614	0.413373
17	68246629	68247938	ENSG00000265100	AC005332.1	lncRNA	-	1310	17	68247930	68257164	ENSG00000196704	AMZ2	protein_coding	+	9235	0	0	1109.92	0.119981	0.0417225	0.111306
17	76671942	76673658	ENSG00000261335	AC005837.1	lncRNA	+	1717	17	76672551	76711016	ENSG00000182534	MXRA7	protein_coding	-	38466	0	0	8082.15	-0.368488	0.00285844	0.0126562
17	76709760	76710045	ENSG00000277382	AC005837.3	lncRNA	+	286	17	76672551	76711016	ENSG00000182534	MXRA7	protein_coding	-	38466	0	0	8082.15	-0.368488	0.00285844	0.0126562
17	77373818	77377236	ENSG00000266998	AC111182.1	lncRNA	-	3419	17	77280569	77500596	ENSG00000184640	2019-09-09	protein_coding	+	220028	0	0	3357.39	0.0588331	0.312521	0.484883
17	78107398	78111799	ENSG00000204282	TNRC6C-AS1	lncRNA	-	4402	17	77959240	78108835	ENSG00000078687	TNRC6C	protein_coding	+	149596	0	0	5635.42	-0.0692188	0.146449	0.285032
17	78107398	78111799	ENSG00000204282	TNRC6C-AS1	lncRNA	-	4402	17	78110458	78132407	ENSG00000141524	TMC6	protein_coding	-	21950	0	0	1154.71	-0.842424	4.99471e-10	1.53774e-08
17	81197393	81200288	ENSG00000262115	AC027601.3	lncRNA	+	2896	17	81189593	81222999	ENSG00000141577	CEP131	protein_coding	-	33407	0	0	313.817	-0.260394	6.46695e-05	0.000512504
18	2688564	2833065	ENSG00000266049	AP001011.1	lncRNA	-	144502	18	2655738	2805017	ENSG00000101596	SMCHD1	protein_coding	+	149280	0	0	7826.18	-0.0913977	0.0866479	0.194055
18	13419421	13427480	ENSG00000267690	LDLRAD4-AS1	lncRNA	-	8060	18	13217498	13652755	ENSG00000168675	LDLRAD4	protein_coding	+	435258	0	0	17011.8	-0.0920998	0.246189	0.411921
18	25196663	25218241	ENSG00000285595	AC105114.2	lncRNA	+	21579	18	25061924	25352190	ENSG00000198795	ZNF521	protein_coding	-	290267	0	0	4620.85	0.025181	0.823519	0.897527
18	26655737	27190698	ENSG00000260372	AQP4-AS1	lncRNA	+	534962	18	26454910	26657401	ENSG00000134504	KCTD1	protein_coding	-	202492	0	0	1236.11	0.275271	0.0677332	0.161013
18	26655737	27190698	ENSG00000260372	AQP4-AS1	lncRNA	+	534962	18	26852043	26865771	ENSG00000171885	AQP4	protein_coding	-	13729	0	0	20.4562	2.78898	3.04672e-05	0.000267842
18	26655737	27190698	ENSG00000260372	AQP4-AS1	lncRNA	+	534962	18	26906481	27185308	ENSG00000154080	CHST9	protein_coding	-	278828	0	0	514.696	2.04282	0.000106367	0.00078666
18	31685655	31686823	ENSG00000259985	AC017100.1	lncRNA	+	1169	18	31622247	31685836	ENSG00000118276	B4GALT6	protein_coding	-	63590	0	0	309.172	0.640439	1.12298e-05	0.000111993
18	58670009	58671877	ENSG00000267226	AC104971.1	lncRNA	-	1869	18	58671465	58754477	ENSG00000172175	MALT1	protein_coding	+	83013	0	0	2224.58	0.305531	1.35088e-06	1.72888e-05
18	69483627	69618694	ENSG00000265643	AC119868.2	lncRNA	-	135068	18	69400888	69849087	ENSG00000206052	DOK6	protein_coding	+	448200	0	0	2903.69	-0.838873	4.32566e-07	6.30866e-06
19	6469465	6470152	ENSG00000275234	AC010503.4	lncRNA	+	688	19	6467207	6482557	ENSG00000205744	DENND1C	protein_coding	-	15351	0	0	18.2839	0.236244	0.388742	0.562694
19	11300777	11324441	ENSG00000267174	AC011472.2	lncRNA	-	23665	19	11296139	11326996	ENSG00000130167	TSPAN16	protein_coding	+	30858	0	0	0.236777	-0.270117	0.845186	NA
19	11300777	11324441	ENSG00000267174	AC011472.2	lncRNA	-	23665	19	11322068	11346270	ENSG00000105514	RAB3D	protein_coding	-	24203	0	0	132.2	0.154325	0.158286	0.301082
19	15124160	15126174	ENSG00000268564	AC003956.1	lncRNA	+	2015	19	15114984	15125786	ENSG00000105135	ILVBL	protein_coding	-	10803	0	0	1047.16	0.179807	0.0367512	0.100873
19	16542746	16544814	ENSG00000269399	AC008764.6	lncRNA	+	2069	19	16479067	16628204	ENSG00000141979	AC008764.1	protein_coding	-	149138	0	0	36.7378	-0.18791	0.0944495	0.206646
19	20122569	20321305	ENSG00000267383	AC011447.3	lncRNA	-	198737	19	20077994	20127076	ENSG00000213988	ZNF90	protein_coding	+	49083	0	0	119.219	-0.158701	0.184631	0.336022
19	20122569	20321305	ENSG00000267383	AC011447.3	lncRNA	-	198737	19	20167214	20200488	ENSG00000256229	ZNF486	protein_coding	+	33275	0	0	193.176	-0.241994	0.0104503	0.036796
19	21444241	21463908	ENSG00000268119	AC010615.2	lncRNA	-	19668	19	21405159	21491266	ENSG00000269237	AC010615.4	protein_coding	+	86108	0	0	353.844	-0.296025	0.162493	0.3069
19	22665552	22716991	ENSG00000268981	AC024563.1	lncRNA	-	51440	19	22634324	22667671	ENSG00000229676	ZNF492	protein_coding	+	33348	0	0	18.6198	-0.292204	0.230093	0.393077
19	37497159	37507122	ENSG00000266916	ZNF793-AS1	lncRNA	-	9964	19	37506939	37548762	ENSG00000188227	ZNF793	protein_coding	+	41824	0	0	664.915	-0.113903	0.070988	0.166648
19	37545470	37549171	ENSG00000180458	AC022148.1	lncRNA	-	3702	19	37506939	37548762	ENSG00000188227	ZNF793	protein_coding	+	41824	0	0	664.915	-0.113903	0.070988	0.166648
19	42397128	42652355	ENSG00000213904	LIPE-AS1	lncRNA	+	255228	19	42401514	42427388	ENSG00000079435	LIPE	protein_coding	-	25875	0	0	535.243	-0.0862866	0.392094	0.565994
19	42397128	42652355	ENSG00000213904	LIPE-AS1	lncRNA	+	255228	19	42428288	42443048	ENSG00000189377	CXCL17	protein_coding	-	14761	0	0	0.445752	-0.661329	0.592925	0.737096
19	42397128	42652355	ENSG00000213904	LIPE-AS1	lncRNA	+	255228	19	42507304	42561234	ENSG00000079385	CEACAM1	protein_coding	-	53931	0	0	169.557	-0.184928	0.309719	0.482022
19	42397128	42652355	ENSG00000213904	LIPE-AS1	lncRNA	+	255228	19	42580243	42595055	ENSG00000124469	CEACAM8	protein_coding	-	14813	0	0	0.548998	0.755792	0.537731	0.694154
19	46660364	46677447	ENSG00000245598	DACT3-AS1	lncRNA	+	17084	19	46647551	46661182	ENSG00000197380	DACT3	protein_coding	-	13632	0	0	362.963	-0.40058	0.00696742	0.0262919
19	46660364	46677447	ENSG00000245598	DACT3-AS1	lncRNA	+	17084	19	46674275	46717127	ENSG00000105287	PRKD2	protein_coding	-	42853	0	0	692.093	-0.3252	0.000115898	0.000846389
19	46787815	46789043	ENSG00000275719	AC008622.2	lncRNA	+	1229	19	46774883	46788594	ENSG00000105281	SLC1A5	protein_coding	-	13712	0	0	125.13	0.932554	3.74637e-17	5.85203e-15
19	47255850	47256477	ENSG00000286669	AC008532.1	lncRNA	-	628	19	47255980	47273701	ENSG00000105321	CCDC9	protein_coding	+	17722	0	0	554.434	-0.175217	0.00226903	0.0104455
19	47607873	47608454	ENSG00000277383	AC010331.1	lncRNA	-	582	19	47608196	47703277	ENSG00000063169	BICRA	protein_coding	+	95082	0	0	0	NA	NA	NA
19	48619272	48624132	ENSG00000268093	AC022154.1	lncRNA	-	4861	19	48619291	48630717	ENSG00000063176	SPHK2	protein_coding	+	11427	0	0	247.039	-0.107092	0.0989101	0.214125
19	49852887	49854967	ENSG00000268047	AC018766.1	lncRNA	-	2081	19	49850735	49860744	ENSG00000104960	PTOV1	protein_coding	+	10010	0	0	804.573	0.230504	0.0027821	0.0123849
19	50486810	50487638	ENSG00000268518	AC020909.3	lncRNA	-	829	19	50476400	50490870	ENSG00000161671	EMC10	protein_coding	+	14471	0	0	1019.33	0.0903153	0.341869	0.515644
19	51345169	51353293	ENSG00000267984	AC008750.4	lncRNA	+	8125	19	51345169	51366418	ENSG00000105379	ETFB	protein_coding	-	21250	0	0	715.179	0.392333	4.72531e-05	0.00039152
19	51345169	51353293	ENSG00000267984	AC008750.4	lncRNA	+	8125	19	51350373	51368099	ENSG00000269403	AC008750.8	protein_coding	-	17727	0	0	0.735542	-1.47371	0.124569	0.253729
19	55116420	55123169	ENSG00000287170	AC010327.8	lncRNA	+	6750	19	55090914	55117637	ENSG00000125503	PPP1R12C	protein_coding	-	26724	0	0	3392.17	0.11818	0.100071	0.216142
19	55158939	55177540	ENSG00000267577	AC010327.4	lncRNA	+	18602	19	55154757	55160671	ENSG00000267110	AC010327.2	protein_coding	-	5915	0	0	5.93089	-0.779307	0.117984	0.243937
19	55158939	55177540	ENSG00000267577	AC010327.4	lncRNA	+	18602	19	55171196	55180289	ENSG00000129990	SYT5	protein_coding	-	9094	0	0	0.512112	-1.65866	0.102997	0.220919
20	10006381	10368776	ENSG00000227906	SNAP25-AS1	lncRNA	-	362396	20	9986126	10058303	ENSG00000132623	ANKEF1	protein_coding	+	72178	0	0	93.1729	0.225676	0.089075	0.197946
20	10006381	10368776	ENSG00000227906	SNAP25-AS1	lncRNA	-	362396	20	10218830	10307418	ENSG00000132639	SNAP25	protein_coding	+	88589	0	0	43.3634	-0.831089	0.0173134	0.0554453
20	20214299	20215262	ENSG00000225417	AL049648.1	lncRNA	-	964	20	20052514	20360698	ENSG00000089101	CFAP61	protein_coding	+	308185	0	0	7040.33	-0.707499	0.000130516	0.000934071
20	20258407	20267809	ENSG00000243810	AL121721.1	lncRNA	-	9403	20	20052514	20360698	ENSG00000089101	CFAP61	protein_coding	+	308185	0	0	7040.33	-0.707499	0.000130516	0.000934071
20	44347552	44355185	ENSG00000226812	AL117382.1	lncRNA	-	7634	20	44336986	44351242	ENSG00000101074	R3HDML	protein_coding	+	14257	0	0	0.0727498	-0.499116	0.88222	NA
20	47318502	47320754	ENSG00000267882	AL031666.2	lncRNA	+	2253	20	47209214	47356889	ENSG00000101040	ZMYND8	protein_coding	-	147676	0	0	4616.55	-0.171824	0.0231896	0.0699648
20	47352561	47354633	ENSG00000231119	AL031666.1	lncRNA	+	2073	20	47209214	47356889	ENSG00000101040	ZMYND8	protein_coding	-	147676	0	0	4616.55	-0.171824	0.0231896	0.0699648
20	50184598	50191498	ENSG00000277449	CEBPB-AS1	lncRNA	-	6901	20	50190734	50192689	ENSG00000172216	CEBPB	protein_coding	+	1956	0	0	584.667	0.0533364	0.676805	0.799224
20	57377140	57393062	ENSG00000218018	AL109955.1	lncRNA	-	15923	20	57391396	57409333	ENSG00000132819	RBM38	protein_coding	+	17938	0	0	1164.41	-0.0960871	0.374622	0.548272
20	61432868	61437630	ENSG00000277270	AL160412.1	lncRNA	-	4763	20	61252261	61940617	ENSG00000179242	CDH4	protein_coding	+	688357	0	0	97.1491	1.53964	0.000703078	0.00393859
21	18022370	18114904	ENSG00000227330	AF130417.1	lncRNA	-	92535	21	17901263	18267373	ENSG00000154645	CHODL	protein_coding	+	366111	0	0	626.205	-0.521871	9.9546e-05	0.000742505
21	26378552	26471698	ENSG00000232692	AP001596.1	lncRNA	+	93147	21	26466209	26573255	ENSG00000166265	CYYR1	protein_coding	-	107047	0	0	4804.17	-0.117991	0.187279	0.339603
21	26393635	26569252	ENSG00000197934	CYYR1-AS1	lncRNA	+	175618	21	26466209	26573255	ENSG00000166265	CYYR1	protein_coding	-	107047	0	0	4804.17	-0.117991	0.187279	0.339603
21	32306464	32308737	ENSG00000232623	AP000266.1	lncRNA	-	2274	21	32291813	32314784	ENSG00000170262	MRAP	protein_coding	+	22972	0	0	1.53116	3.13694	0.0012463	0.00633483
21	32913649	33071104	ENSG00000227757	AP000282.1	lncRNA	-	157456	21	33025935	33029196	ENSG00000205927	OLIG2	protein_coding	+	3262	0	0	0.159803	-0.384617	0.897148	NA
21	32913649	33071104	ENSG00000227757	AP000282.1	lncRNA	-	157456	21	33070141	33072413	ENSG00000184221	OLIG1	protein_coding	+	2273	0	0	0.87682	-1.0014	0.219604	0.380924
21	33263873	33266260	ENSG00000223799	IL10RB-DT	lncRNA	-	2388	21	33229901	33265675	ENSG00000159110	IFNAR2	protein_coding	+	35775	0	0	0	NA	NA	NA
21	33263873	33266260	ENSG00000223799	IL10RB-DT	lncRNA	-	2388	21	33229901	33297160	ENSG00000249624	AP000295.1	protein_coding	+	67260	0	0	17.7528	-0.163869	0.300626	0.472579
21	37593977	37661496	ENSG00000286717	AP001407.1	lncRNA	+	67520	21	37607373	38121345	ENSG00000157542	KCNJ6	protein_coding	-	513973	0	0	4.66481	-1.6371	0.000686785	0.00386116
21	39313935	39314962	ENSG00000255568	BRWD1-AS2	lncRNA	+	1028	21	39184176	39321559	ENSG00000185658	BRWD1	protein_coding	-	137384	0	0	8887.94	-0.056862	0.20753	0.366407
21	39597147	39612910	ENSG00000184809	B3GALT5-AS1	lncRNA	-	15764	21	39556442	39673137	ENSG00000183778	B3GALT5	protein_coding	+	116696	0	0	173.66	-1.63306	4.41955e-05	0.000369279
21	39630271	39726085	ENSG00000225330	AF064860.1	lncRNA	+	95815	21	39556442	39673137	ENSG00000183778	B3GALT5	protein_coding	+	116696	0	0	173.66	-1.63306	4.41955e-05	0.000369279
21	46229196	46259390	ENSG00000215424	MCM3AP-AS1	lncRNA	+	30195	21	46235133	46286297	ENSG00000160294	MCM3AP	protein_coding	-	51165	0	0	2416.76	-0.0534991	0.178874	0.3288
22	17159384	17165445	ENSG00000185837	HDHD5-AS1	lncRNA	+	6062	22	17137511	17165287	ENSG00000069998	HDHD5	protein_coding	-	27777	0	0	785.417	0.00509621	0.936488	0.963855
22	19447893	19450105	ENSG00000185065	AC000068.1	lncRNA	+	2213	22	19351368	19448232	ENSG00000242259	C22orf39	protein_coding	-	96865	0	0	12.4275	0.697653	0.00296721	0.0130663
22	29767091	29768096	ENSG00000287967	AC004882.3	lncRNA	-	1006	22	29767369	29770413	ENSG00000184076	UQCR10	protein_coding	+	3045	0	0	2136.63	0.444507	5.2867e-07	7.53983e-06
22	31292499	31338021	ENSG00000228839	PIK3IP1-AS1	lncRNA	+	45523	22	31281593	31292534	ENSG00000100100	PIK3IP1	protein_coding	-	10942	0	0	860.365	-0.836797	5.18062e-09	1.24903e-07
22	31292499	31338021	ENSG00000228839	PIK3IP1-AS1	lncRNA	+	45523	22	31325804	31346346	ENSG00000100105	PATZ1	protein_coding	-	20543	0	0	568.235	-0.027117	0.695968	0.813291
22	37950965	37951778	ENSG00000272582	AL031587.3	lncRNA	+	814	22	37943050	37953669	ENSG00000128346	C22orf23	protein_coding	-	10620	0	0	7.51878	-0.121374	0.603148	0.745309
22	41831215	41834665	ENSG00000184068	SREBF2-AS1	lncRNA	-	3451	22	41833079	41907307	ENSG00000198911	SREBF2	protein_coding	+	74229	0	0	4482.52	-0.244837	0.00532217	0.0211313
22	43038585	43052366	ENSG00000230319	AL022476.1	lncRNA	+	13782	22	43039516	43089419	ENSG00000100271	TTLL1	protein_coding	-	49904	0	0	243.57	0.213712	0.0140053	0.0466409
22	45657019	45680130	ENSG00000280383	Z95331.1	lncRNA	+	23112	22	45671798	45845307	ENSG00000130638	ATXN10	protein_coding	+	173510	0	0	5883.17	-0.129693	0.00318016	0.0138335
X	20769718	21374265	ENSG00000283380	AL807742.1	lncRNA	-	604548	X	21372801	21654695	ENSG00000149970	CNKSR2	protein_coding	+	281895	0	0	295.046	-0.662385	0.0083791	0.0306524
X	40735400	40738701	ENSG00000234636	MED14OS	lncRNA	+	3302	X	40648305	40735858	ENSG00000180182	MED14	protein_coding	-	87554	0	0	2805.13	-0.12714	0.0151288	0.0495922
X	52925956	52929574	ENSG00000286118	AC234031.1	lncRNA	+	3619	X	52926402	52995472	ENSG00000268350	FAM156A	protein_coding	-	69071	0	0	439.872	-0.073572	0.256771	0.423937
X	103880668	103919548	ENSG00000231728	TMSB15B-AS1	lncRNA	-	38881	X	103918896	103966712	ENSG00000158427	TMSB15B	protein_coding	+;-	60159	0	0	43.2578	-0.654455	1.3606e-06	1.73907e-05
X	128027322	129326707	ENSG00000225689	AL008633.1	lncRNA	-	1299386	X	128050962	128052398	ENSG00000123165	ACTRT1	protein_coding	-	1437	0	0	0	NA	NA	NA
X	137573752	137981780	ENSG00000283692	Z96074.1	lncRNA	+	408029	X	137566127	137577691	ENSG00000156925	ZIC3	protein_coding	+	11565	0	0	0.471024	-1.15024	0.401945	0.575457
X	141934496	142740581	ENSG00000288098	AL031073.2	lncRNA	+	806086	X	142202342	142205290	ENSG00000046774	MAGEC2	protein_coding	-	2949	0	0	0.0523435	0.0275752	0.993627	NA
X	143284977	143516803	ENSG00000227303	AC239727.1	lncRNA	+	231827	X	143508735	143517475	ENSG00000189252	SPANXN3	protein_coding	-	8741	0	0	0.852608	-2.08329	0.0264344	0.0776778
X	155466540	155611616	ENSG00000224533	TMLHE-AS1	lncRNA	+	145077	X	155489011	155669944	ENSG00000185973	TMLHE	protein_coding	-	180934	0	0	3305.08	0.0598811	0.385448	0.559191
22	20981361	20981755	ENSG00000272829	AC002470.1	lncRNA	-	395	22	20965108	20981360	ENSG00000183773	AIFM3	protein_coding	+	16253	2	2e-06	6.05748	0.554262	0.0480141	0.124087
2	64395220	64453967	ENSG00000223935	LGALSL-DT	lncRNA	-	58748	2	64453969	64461381	ENSG00000119862	LGALSL	protein_coding	+	7413	3	3e-06	522.348	-0.429332	0.000663908	0.00375031
16	2777319	2780568	ENSG00000276791	AC092117.1	lncRNA	+	3250	16	2771414	2777297	ENSG00000103363	ELOB	protein_coding	-	5884	23	2.3e-05	1506.47	0.510685	3.77728e-08	7.27488e-07
3	24687919	25174305	ENSG00000237838	AC092422.1	lncRNA	+	486387	3	25174332	25597932	ENSG00000077092	RARB	protein_coding	+	423601	28	2.8e-05	6293.99	-0.28981	0.00174539	0.00839431
17	57771946	57834749	ENSG00000265542	AC015845.2	lncRNA	-	62804	17	57834781	57850056	ENSG00000181610	MRPS23	protein_coding	-	15276	33	3.3e-05	1567.89	0.295064	0.000561767	0.00326761
10	44997698	45000888	ENSG00000165511	C10orf25	lncRNA	-	3191	10	45000923	45005326	ENSG00000165512	ZNF22	protein_coding	+	4404	36	3.6e-05	491.249	0.216208	0.0076419	0.028386
20	58916000	58981169	ENSG00000285091	AL109840.2	lncRNA	-	65170	20	58981208	58995133	ENSG00000101158	NELFCD	protein_coding	+	13926	40	4e-05	641.704	-0.0720411	0.126716	0.256763
4	118664087	118685343	ENSG00000281731	METTL14-DT	lncRNA	-	21257	4	118685392	118715433	ENSG00000145388	METTL14	protein_coding	+	30042	50	5e-05	1011.64	0.0770354	0.0513651	0.130793
14	81169776	81175400	ENSG00000286686	AL136040.2	lncRNA	+	5625	14	81175452	81221377	ENSG00000165417	GTF2A1	protein_coding	-	45926	53	5.3e-05	1753.86	-0.110247	0.00601882	0.0233659
4	41883060	41935075	ENSG00000249771	AC108210.1	lncRNA	-	52016	4	41935129	41960803	ENSG00000109133	TMEM33	protein_coding	+	25675	55	5.5e-05	1507.65	0.159749	0.00027738	0.00178433
22	46761894	46762563	ENSG00000260708	AL118516.1	lncRNA	-	670	22	46762617	47175699	ENSG00000054611	TBC1D22A	protein_coding	+	413083	55	5.5e-05	6098.83	-0.242138	1.15672e-05	0.000114779
4	183097017	183099199	ENSG00000251359	WWC2-AS2	lncRNA	-	2183	4	183099257	183320777	ENSG00000151718	WWC2	protein_coding	+	221521	59	5.9e-05	7288.67	-0.172519	0.000733026	0.00408221
9	128128529	128130628	ENSG00000232850	AL590708.1	lncRNA	+	2100	9	128120693	128128462	ENSG00000148334	PTGES2	protein_coding	-	7770	68	6.8e-05	897.704	0.0230063	0.709775	0.822515
2	88627539	88631821	ENSG00000234028	EIF2AK3-DT	lncRNA	+	4283	2	88556740	88627464	ENSG00000172071	EIF2AK3	protein_coding	-	70725	76	7.6e-05	2825.92	-0.463443	0.000594647	0.00342734
6	27473194	27494436	ENSG00000286652	AL021918.5	lncRNA	+	21243	6	27450743	27473118	ENSG00000096654	ZNF184	protein_coding	-	22376	77	7.7e-05	268.033	0.18981	0.000575019	0.0033345
11	118791254	118793137	ENSG00000278376	AP004609.3	lncRNA	+	1884	11	118747763	118791164	ENSG00000110367	DDX6	protein_coding	-	43402	91	9.1e-05	8051.87	0.0383053	0.422534	0.595686
8	38382364	38383461	ENSG00000272092	AC087623.2	lncRNA	+	1098	8	38269704	38382272	ENSG00000147548	NSD3	protein_coding	-	112569	93	9.3e-05	3951.9	-0.123626	3.68441e-05	0.000315948
8	85172077	85177062	ENSG00000260493	AC011773.4	lncRNA	-	4986	8	85177154	85217158	ENSG00000133740	E2F5	protein_coding	+	40005	93	9.3e-05	322.035	0.843959	2.50435e-10	8.2585e-09
5	10352701	10353601	ENSG00000259802	AC012640.2	lncRNA	-	901	5	10353695	10440388	ENSG00000145495	2019-03-06	protein_coding	+	86694	95	9.5e-05	9083.41	0.0759372	0.0366843	0.100755
18	268148	270278	ENSG00000263884	AP000845.1	lncRNA	+	2131	18	214520	268050	ENSG00000079134	THOC1	protein_coding	-	53531	99	9.9e-05	1477.19	0.017581	0.773908	0.866824
3	52239258	52241097	ENSG00000243224	AC006252.1	lncRNA	+	1840	3	52228612	52239158	ENSG00000247596	TWF2	protein_coding	-	10547	101	0.000101	354.444	0.307408	0.00766572	0.0284602
5	147180204	147234859	ENSG00000250343	STK32A-AS1	lncRNA	-	54656	5	147234963	147387855	ENSG00000169302	STK32A	protein_coding	+	152893	105	0.000105	77.7459	0.790002	0.000673474	0.00379424
4	52659406	52661668	ENSG00000248866	USP46-AS1	lncRNA	+	2263	4	52590960	52659301	ENSG00000109189	USP46	protein_coding	-	68342	106	0.000106	4098.99	-0.470907	2.02773e-08	4.14184e-07
22	41551710	41560905	ENSG00000286491	AL023553.1	lncRNA	-	9196	22	41561010	41577741	ENSG00000172346	CSDC2	protein_coding	+	16732	106	0.000106	2951.04	0.698388	3.76967e-07	5.55512e-06
8	78626775	78665982	ENSG00000286675	AC068700.2	lncRNA	-	39208	8	78666089	78719765	ENSG00000104427	ZC2HC1A	protein_coding	+	53677	108	0.000108	1441.08	-0.225122	0.00203897	0.00956298
8	63167725	63168442	ENSG00000270673	YTHDF3-AS1	lncRNA	-	718	8	63168553	63212786	ENSG00000185728	YTHDF3	protein_coding	+	44234	112	0.000112	4349.03	0.144663	0.00141226	0.00703025
16	1964959	1965509	ENSG00000255198	SNHG9	lncRNA	+	551	16	1962058	1964841	ENSG00000140988	RPS2	protein_coding	-	2784	119	0.000119	5359.3	0.384194	0.00127896	0.00647861
21	32393130	32393960	ENSG00000256073	URB1-AS1	lncRNA	+	831	21	32311018	32393012	ENSG00000142207	URB1	protein_coding	-	81995	119	0.000119	2084.88	-0.377693	9.29329e-05	0.000700751
22	26161905	26169341	ENSG00000229770	AL022337.1	lncRNA	-	7437	22	26169462	26383597	ENSG00000100095	SEZ6L	protein_coding	+	214136	122	0.000122	798.029	-2.98697	4.23132e-32	5.46006e-29
13	106568261	106716679	ENSG00000272274	LINC00551	lncRNA	+	148419	13	106541673	106568137	ENSG00000134884	ARGLU1	protein_coding	-	26465	125	0.000125	3666.25	-0.135502	0.00280984	0.0124822
2	199867396	199911159	ENSG00000232732	AC097717.1	lncRNA	-	43764	2	199911293	199955935	ENSG00000178074	C2orf69	protein_coding	+	44643	135	0.000135	535.43	0.199978	0.00390149	0.0164035
5	132963770	132964164	ENSG00000272023	AC010240.3	lncRNA	+	395	5	132875395	132963634	ENSG00000072364	AFF4	protein_coding	-	88240	137	0.000137	6972.64	-0.0597179	0.178534	0.328449
4	83075957	83085600	ENSG00000286035	AC073840.1	lncRNA	+	9644	4	83034447	83075818	ENSG00000138663	COPS4	protein_coding	+	41372	140	0.00014	1427.77	0.239208	2.12098e-05	0.000195129
4	112229561	112231596	ENSG00000260526	AC109347.1	lncRNA	-	2036	4	112231737	112270047	ENSG00000138660	AP1AR	protein_coding	+	38311	142	0.000142	706.168	0.155382	0.00200066	0.00940341
1	59131932	59296491	ENSG00000224609	AC093425.1	lncRNA	-	164560	1	59296638	59810647	ENSG00000172456	FGGY	protein_coding	+	514010	148	0.000148	3996.89	-0.0816255	0.334746	0.508128
1	212852105	212858126	ENSG00000198468	FLVCR1-DT	lncRNA	-	6022	1	212858275	212899363	ENSG00000162769	FLVCR1	protein_coding	+	41089	150	0.00015	357.263	-0.100847	0.151562	0.292053
3	112133423	112135359	ENSG00000261488	TBILA	lncRNA	+	1937	3	112120839	112133270	ENSG00000174500	GCSAM	protein_coding	-	12432	154	0.000154	3.70001	0.11946	0.775382	0.867715
9	81689713	81776900	ENSG00000233926	AL591368.1	lncRNA	+	87188	9	81583683	81689547	ENSG00000196781	TLE1	protein_coding	-	105865	167	0.000167	1492.76	-0.28166	0.0025063	0.0113339
17	82037905	82039380	ENSG00000264569	DCXR-DT	lncRNA	+	1476	17	82035136	82037732	ENSG00000169738	DCXR	protein_coding	-	2597	174	0.000174	633.986	0.651273	1.22773e-10	4.41136e-09
13	31838752	31846539	ENSG00000287904	AL138708.1	lncRNA	-	7788	13	31846713	32299122	ENSG00000073910	FRY	protein_coding	+	452410	175	0.000175	57843.1	-1.10854	2.38241e-44	1.41415e-40
7	55573171	55588336	ENSG00000223475	AC099681.1	lncRNA	+	15166	7	55436056	55572988	ENSG00000154978	VOPP1	protein_coding	-	136933	184	0.000184	2587.83	-0.251258	0.000318821	0.002006
16	49282021	49350504	ENSG00000279249	AC007614.1	lncRNA	+	68484	16	49277917	49281838	ENSG00000102924	CBLN1	protein_coding	-	3922	184	0.000184	93.2086	-1.28554	0.00897731	0.0324311
20	38961925	38962111	ENSG00000261431	AL023803.1	lncRNA	-	187	20	38962299	39039723	ENSG00000101452	DHX35	protein_coding	+	77425	189	0.000189	1621.34	0.19113	0.0275604	0.0804609
1	162560227	162561308	ENSG00000259788	AL596325.1	lncRNA	-	1082	1	162561506	162599842	ENSG00000117143	UAP1	protein_coding	+	38337	199	0.000199	810.026	0.494205	6.2811e-08	1.13323e-06
10	56361479	56364714	ENSG00000287016	AC010996.1	lncRNA	+	3236	10	56357227	56361273	ENSG00000122952	ZWINT	protein_coding	-	4047	207	0.000207	19.9236	0.240958	0.427331	0.600175
9	83063398	83069143	ENSG00000286451	AL499602.1	lncRNA	+	5746	9	82979590	83063177	ENSG00000165105	RASEF	protein_coding	-	83588	222	0.000222	69.2463	-1.72868	2.01262e-10	6.8344e-09
3	136752630	136755780	ENSG00000261758	AC117382.2	lncRNA	+	3151	3	136336236	136752403	ENSG00000118007	STAG1	protein_coding	-	416168	228	0.000228	10605.7	-0.199728	0.000222613	0.00147772
7	155295918	155297541	ENSG00000273117	AC144652.1	lncRNA	-	1624	7	155297776	155310235	ENSG00000186480	INSIG1	protein_coding	+	12460	236	0.000236	386.787	0.23513	0.124375	0.253455
3	184712245	184780720	ENSG00000272970	AC107294.2	lncRNA	+	68476	3	184710367	184712002	ENSG00000177383	MAGEF1	protein_coding	-	1636	244	0.000244	467.656	-0.0151363	0.840341	0.907554
20	58515379	58619888	ENSG00000231290	APCDD1L-DT	lncRNA	+	104510	20	58459101	58515131	ENSG00000198768	APCDD1L	protein_coding	-	56031	249	0.000249	104.163	-0.976546	0.00201496	0.00946383
12	108434130	108515023	ENSG00000247213	LINC01498	lncRNA	-	80894	12	108515277	108525837	ENSG00000198855	FICD	protein_coding	+	10561	255	0.000255	96.8159	0.168115	0.0818152	0.186054
3	146066344	146069185	ENSG00000240032	LNCSRLR	lncRNA	-	2842	3	146069440	146163653	ENSG00000152952	PLOD2	protein_coding	-	94214	256	0.000256	2661.38	0.347792	4.8293e-07	6.97464e-06
17	48045141	48048073	ENSG00000263412	AC004477.1	lncRNA	-	2933	17	48048329	48061545	ENSG00000082641	NFE2L1	protein_coding	+	13217	257	0.000257	17071	-0.0742912	0.496382	0.660442
9	34985410	34989379	ENSG00000281491	DNAJB5-DT	lncRNA	-	3970	9	34989641	34998900	ENSG00000137094	DNAJB5	protein_coding	+	9260	263	0.000263	1567.05	-0.195242	0.121048	0.248344
9	35657751	35658018	ENSG00000269900	RMRP	lncRNA	-;-	268	9	35658290	35661511	ENSG00000159884	CCDC107	protein_coding	+	3222	273	0.000273	375.773	0.191733	0.0415287	0.110969
10	17641284	17643878	ENSG00000260589	STAM-AS1	lncRNA	-	2595	10	17644151	17716824	ENSG00000136738	STAM	protein_coding	+	72674	274	0.000274	3117.62	-0.110844	0.110653	0.232797
22	42615244	42615907	ENSG00000270022	Z93241.1	lncRNA	+	664	22	42583721	42614962	ENSG00000100227	POLDIP3	protein_coding	-	31242	283	0.000283	1114.08	0.0441124	0.162942	0.307533
10	99430919	99463259	ENSG00000224934	AL391684.1	lncRNA	+	32341	10	99396870	99430624	ENSG00000120053	GOT1	protein_coding	-	33755	296	0.000296	8614.25	0.403768	1.07688e-07	1.82633e-06
1	43354684	43358658	ENSG00000234694	AL139289.2	lncRNA	-	3975	1	43358981	43363203	ENSG00000117399	CDC20	protein_coding	+	4223	324	0.000324	8.64255	-0.00763116	0.98141	0.989142
7	77416673	77425444	ENSG00000273341	AC004921.1	lncRNA	+	8772	7	77310751	77416349	ENSG00000186088	GSAP	protein_coding	-	105599	325	0.000325	1716.58	0.0676057	0.514676	0.675201
12	6532290	6533498	ENSG00000255966	AC006064.3	lncRNA	-	1209	12	6493356	6531955	ENSG00000010292	NCAPD2	protein_coding	+	38600	336	0.000336	683.25	-0.393873	1.67668e-14	1.47339e-12
17	47891229	47895812	ENSG00000264920	AC018521.5	lncRNA	-	4584	17	47896150	47928957	ENSG00000167182	SP2	protein_coding	+	32808	339	0.000339	783.232	0.0215832	0.627521	0.763256
1	176207648	176447919	ENSG00000236021	AL591043.2	lncRNA	+	240272	1	175944831	176207286	ENSG00000143207	COP1	protein_coding	-	262456	363	0.000363	6747.95	-0.0672444	0.248723	0.414571
7	39621253	39623201	ENSG00000287584	AC004837.4	lncRNA	-	1949	7	39623565	39708120	ENSG00000006451	RALA	protein_coding	+	84556	365	0.000365	2676	-0.0150287	0.878494	0.930955
4	78773654	78775973	ENSG00000260278	AC098818.2	lncRNA	-	2320	4	78776342	78916372	ENSG00000138756	BMP2K	protein_coding	+	140031	370	0.00037	5437.66	-0.125558	0.160061	0.303737
19	56536156	56538575	ENSG00000267421	AC005498.2	lncRNA	-	2420	19	56538948	56556810	ENSG00000196867	ZFP28	protein_coding	+	17863	374	0.000374	384.736	-0.00672703	0.908364	0.948092
16	58421326	58462470	ENSG00000260186	LINC02137	lncRNA	+	41145	16	58462846	58513628	ENSG00000103034	NDRG4	protein_coding	+	50783	377	0.000377	15067.8	0.226164	0.00711078	0.0267276
3	15860158	15875979	ENSG00000287042	AC090945.1	lncRNA	+	15822	3	15667236	15859771	ENSG00000206560	ANKRD28	protein_coding	-	192536	388	0.000388	3835.23	0.0100865	0.863266	0.921249
16	18926863	18937043	ENSG00000260352	AC092287.1	lncRNA	+	10181	16	18804853	18926454	ENSG00000157106	SMG1	protein_coding	-	121602	410	0.00041	9589.79	0.00389889	0.945726	0.969172
11	13001090	13009159	ENSG00000254670	AC084859.1	lncRNA	-	8070	11	13009577	13012106	ENSG00000189431	RASSF10	protein_coding	+	2530	419	0.000419	32.3475	-1.41068	8.36408e-13	4.86486e-11
1	8026738	8122702	ENSG00000238290	AL034417.2	lncRNA	+	95965	1	8004404	8026309	ENSG00000116285	ERRFI1	protein_coding	-	21906	430	0.00043	401.529	0.493215	3.53528e-10	1.12338e-08
22	20957092	20964679	ENSG00000237476	LINC01637	lncRNA	+	7588	22	20965108	20981360	ENSG00000183773	AIFM3	protein_coding	+	16253	430	0.00043	6.05748	0.554262	0.0480141	0.124087
X	11668401	11757718	ENSG00000282840	AC004554.2	lncRNA	-	89318	X	11758159	11775772	ENSG00000005302	MSL3	protein_coding	+	17614	442	0.000442	376.75	0.00943898	0.916399	0.952361
13	27172259	27182998	ENSG00000230641	USP12-AS2	lncRNA	+	10740	13	27066156	27171811	ENSG00000152484	USP12	protein_coding	-	105656	449	0.000449	3059.92	-0.0665249	0.0742635	0.172337
8	25179113	25184234	ENSG00000287185	AC041005.1	lncRNA	-	5122	8	25184689	25418082	ENSG00000147459	DOCK5	protein_coding	+	233394	456	0.000456	7432.37	0.258324	0.0188287	0.0592532
19	4785120	4791207	ENSG00000268536	AC005523.1	lncRNA	-	6088	19	4791681	4801273	ENSG00000141965	FEM1A	protein_coding	+	9593	475	0.000475	2283.91	0.174792	0.0721857	0.168719
16	22806289	22813680	ENSG00000283213	AC130466.1	lncRNA	-	7392	16	22814162	22916338	ENSG00000122254	HS3ST2	protein_coding	+	102177	483	0.000483	157.515	3.32395	4.04903e-20	1.02711e-17
12	68332888	68451663	ENSG00000251301	LINC02384	lncRNA	-	118776	12	68272443	68332381	ENSG00000111554	MDM1	protein_coding	-	59939	508	0.000508	431.664	0.239425	4.80386e-05	0.000397531
8	23707141	23789487	ENSG00000253471	AC012574.1	lncRNA	+	82347	8	23702451	23706598	ENSG00000180053	NKX2-6	protein_coding	-	4148	544	0.000544	0.499136	1.57634	0.103878	0.222247
17	57955965	57956143	ENSG00000278642	AC015813.4	lncRNA	+	179	17	57861243	57955412	ENSG00000180891	CUEDC1	protein_coding	-	94170	554	0.000554	2958.11	0.0188052	0.758097	0.856211
9	37509150	37510299	ENSG00000234160	AL513165.1	lncRNA	+	1150	9	37510892	37576380	ENSG00000147912	FBXO10	protein_coding	-	65489	594	0.000594	60.3347	-0.0777546	0.477846	0.644841
1	111989770	111998842	ENSG00000231437	LINC01750	lncRNA	+	9073	1	111770662	111989155	ENSG00000171385	KCND3	protein_coding	-	218494	616	0.000616	8353.52	0.0386781	0.737821	0.842385
10	23443036	23529801	ENSG00000287124	AL512603.2	lncRNA	+	86766	10	23439458	23442390	ENSG00000165312	OTUD1	protein_coding	+	2933	647	0.000647	1530.83	-0.674636	0.00177755	0.00852688
22	20320739	20321203	ENSG00000273139	AC007663.3	lncRNA	+	465	22	20314276	20320080	ENSG00000128185	DGCR6L	protein_coding	-	5805	660	0.00066	375.324	0.216987	0.0298462	0.0857259
2	219625059	219626693	ENSG00000228973	AC009955.1	lncRNA	-	1635	2	219627394	219641980	ENSG00000114923	SLC4A3	protein_coding	+	14587	702	0.000702	6192.88	0.416075	0.000260418	0.00169272
3	98902424	99018562	ENSG00000239462	AC091212.1	lncRNA	+	116139	3	98795941	98901695	ENSG00000057019	DCBLD2	protein_coding	-	105755	730	0.00073	6675.93	-0.518773	2.59474e-07	3.98392e-06
X	38779584	38800678	ENSG00000287729	AF241728.2	lncRNA	-	21095	X	38801432	38806537	ENSG00000165175	MID1IP1	protein_coding	+	5106	755	0.000755	397.958	0.569069	1.55893e-06	1.958e-05
5	139684645	139745010	ENSG00000249526	AC008667.1	lncRNA	+	60366	5	139647299	139683882	ENSG00000171604	CXXC5	protein_coding	+	36584	764	0.000764	1483.78	-0.38443	5.67706e-06	6.20587e-05
6	21233168	21271132	ENSG00000287404	AL451080.1	lncRNA	-	37965	6	20534457	21232404	ENSG00000145996	CDKAL1	protein_coding	+	697948	765	0.000765	8763.2	-0.149743	0.00402066	0.016786
17	8220642	8224043	ENSG00000178977	LINC00324	lncRNA	-	3402	17	8224815	8248056	ENSG00000178971	CTC1	protein_coding	-	23242	773	0.000773	513.368	-0.111314	0.047797	0.123612
2	32927085	32946149	ENSG00000236854	AL133244.2	lncRNA	+	19065	2	32946953	33399509	ENSG00000049323	LTBP1	protein_coding	+	452557	805	0.000805	30275.8	-0.604379	8.7288e-08	1.52032e-06
3	197789700	197790369	ENSG00000273375	AC055764.2	lncRNA	+	670	3	197791226	197888436	ENSG00000186001	LRCH3	protein_coding	+	97211	858	0.000858	4348.76	-0.184291	3.99985e-06	4.52925e-05
4	577168	618076	ENSG00000283183	AC116565.1	lncRNA	+	40909	4	573880	576300	ENSG00000273238	TMEM271	protein_coding	-	2421	869	0.000869	0.425768	-1.74841	0.184735	0.336097
3	48663776	48669174	ENSG00000228350	LINC02585	lncRNA	+	5399	3	48636463	48662886	ENSG00000008300	CELSR3	protein_coding	-	26424	891	0.000891	28.8488	-0.410887	0.0105708	0.0371059
1	995966	998051	ENSG00000272512	AL645608.7	lncRNA	-	2086	1	998962	1000172	ENSG00000188290	HES4	protein_coding	-	1211	912	0.000912	326.905	-0.486207	1.19404e-06	1.54954e-05
14	101552221	101560431	ENSG00000258498	DIO3OS	lncRNA	-	8211	14	101561351	101563452	ENSG00000197406	DIO3	protein_coding	+	2102	921	0.000921	0.98075	1.39347	0.0359596	0.099124
2	113677702	113704078	ENSG00000227359	AC017074.1	lncRNA	-	26377	2	113705011	113756693	ENSG00000115084	SLC35F5	protein_coding	-	51683	934	0.000934	4996.65	0.043484	0.307839	0.479977
2	215178791	215310947	ENSG00000286836	AC092844.1	lncRNA	-	132157	2	215311956	215349773	ENSG00000138363	ATIC	protein_coding	+	37818	1010	0.00101	781.099	0.14545	0.169447	0.316628
7	24778444	24795496	ENSG00000287093	AC003093.1	lncRNA	-	17053	7	24796540	24981634	ENSG00000070882	OSBPL3	protein_coding	-	185095	1045	0.001045	1013.09	0.335873	0.00791095	0.0292244
12	47237734	47279021	ENSG00000257925	AC008083.1	lncRNA	-	41288	12	47079603	47236662	ENSG00000179715	PCED1B	protein_coding	+	157060	1073	0.001073	1853.06	-0.448662	1.97227e-09	5.32622e-08
10	132943967	132965289	ENSG00000232903	LINC01166	lncRNA	-	21323	10	132808392	132942823	ENSG00000171811	CFAP46	protein_coding	-	134432	1145	0.001145	52.2201	0.0287338	0.872793	0.927241
10	31033089	31143813	ENSG00000287564	AL359546.1	lncRNA	+	110725	10	30820207	31031937	ENSG00000183621	ZNF438	protein_coding	-	211731	1153	0.001153	5893.27	-0.0659154	0.384094	0.557925
9	131283421	131288278	ENSG00000286547	AL157938.4	lncRNA	+	4858	9	131289459	131359022	ENSG00000160539	PLPP7	protein_coding	+	69564	1182	0.001182	3428.57	-0.116542	0.110897	0.233134
8	74599775	74823313	ENSG00000254349	MIR2052HG	lncRNA	+	223539	8	74824534	74855029	ENSG00000137558	PI15	protein_coding	+	30496	1222	0.001222	38.5662	-0.31741	0.400668	0.57416
12	62601751	62603690	ENSG00000221949	LINC01465	lncRNA	-	1940	12	62466817	62600476	ENSG00000061987	MON2	protein_coding	+	133660	1276	0.001276	6201.6	0.0402693	0.434614	0.607065
5	65924629	65925135	ENSG00000269961	AC010359.1	lncRNA	-	507	5	65926475	66082549	ENSG00000112851	ERBIN	protein_coding	+	156075	1341	0.001341	9299.38	-0.352622	2.13342e-15	2.40753e-13
14	20783888	20784293	ENSG00000258810	AL133371.2	lncRNA	+	406	14	20781268	20782467	ENSG00000169413	RNASE6	protein_coding	+	1200	1422	0.001422	46.8166	1.12859	3.44364e-15	3.7165e-13
17	18268080	18268828	ENSG00000260647	AC127537.1	lncRNA	+	749	17	18260597	18266552	ENSG00000177427	MIEF2	protein_coding	+	5956	1529	0.001529	449.039	-0.185606	0.0345335	0.0961063
2	117833937	117841658	ENSG00000236255	AC009404.1	lncRNA	+	7722	2	117814691	117832377	ENSG00000088205	DDX18	protein_coding	+	17687	1561	0.001561	1170.11	0.185585	0.000231199	0.00152653
16	55332355	55332967	ENSG00000263207	AC109462.2	lncRNA	+	613	16	55323760	55330760	ENSG00000159387	IRX6	protein_coding	+	7001	1596	0.001596	788.362	-0.926102	6.52405e-13	3.95966e-11
11	565660	568457	ENSG00000247095	MIR210HG	lncRNA	-	2798	11	560404	564025	ENSG00000099849	RASSF7	protein_coding	+	3622	1636	0.001636	22.0965	-0.303644	0.202251	0.359415
9	112028570	112039143	ENSG00000259953	AL138756.1	lncRNA	-	10574	9	112040785	112175408	ENSG00000106868	SUSD1	protein_coding	-	134624	1643	0.001643	822.874	0.207697	0.0694839	0.164019
11	6201901	6203253	ENSG00000267940	AC022762.2	lncRNA	-	1353	11	6199146	6200259	ENSG00000175485	OR52W1	protein_coding	+	1114	1643	0.001643	0	NA	NA	NA
22	21737448	21744108	ENSG00000286127	AP000553.8	lncRNA	-	6661	22	21697536	21735794	ENSG00000100027	YPEL1	protein_coding	-	38259	1655	0.001655	891.561	-0.671332	3.72929e-17	5.85203e-15
10	91153669	91161315	ENSG00000286981	AL731553.1	lncRNA	+	7647	10	91163012	91284337	ENSG00000180628	PCGF5	protein_coding	+	121326	1698	0.001698	10871.2	-0.439488	5.57938e-09	1.33649e-07
8	73326991	73370601	ENSG00000253235	AC111149.1	lncRNA	-	43611	8	73294602	73325281	ENSG00000121039	RDH10	protein_coding	+	30680	1711	0.001711	508.771	0.687622	6.18811e-16	7.98508e-14
14	26599755	27295516	ENSG00000258081	AL110292.1	lncRNA	+	695762	14	26443090	26598033	ENSG00000139910	NOVA1	protein_coding	-	154944	1723	0.001723	786.095	0.147525	0.529749	0.687189
17	8967523	8976995	ENSG00000265975	AC002091.1	lncRNA	+	9473	17	8878911	8965712	ENSG00000141506	PIK3R5	protein_coding	-	86802	1812	0.001812	315.463	0.843803	9.48454e-06	9.64906e-05
3	64008082	64008692	ENSG00000271843	AC012557.1	lncRNA	-	611	3	64010549	64024010	ENSG00000163636	PSMD6	protein_coding	-	13462	1858	0.001858	1414.62	0.280254	2.81682e-08	5.57708e-07
1	190480379	190494297	ENSG00000241505	AL391645.1	lncRNA	+	13919	1	190097658	190478404	ENSG00000162670	BRINP3	protein_coding	-	380747	1976	0.001976	791.262	1.44286	0.0130198	0.0439807
15	100344047	100350725	ENSG00000189419	SPATA41	lncRNA	-	6679	15	99971437	100342005	ENSG00000140470	ADAMTS17	protein_coding	-	370569	2043	0.002043	673.735	-0.327242	0.0712784	0.167165
20	21610787	21703585	ENSG00000280350	LINC01726	lncRNA	-	92799	20	21705659	21718486	ENSG00000125813	PAX1	protein_coding	+	12828	2075	0.002075	2.15175	-0.871194	0.356017	0.529556
8	143412749	143417054	ENSG00000253931	AC105118.1	lncRNA	+	4306	8	143419182	143430406	ENSG00000182759	MAFA	protein_coding	-	11225	2129	0.002129	10.0098	-0.789635	0.0150078	0.0492717
17	4610449	4617650	ENSG00000261863	LINC01996	lncRNA	+	7202	17	4583999	4608319	ENSG00000188176	SMTNL2	protein_coding	+	24321	2131	0.002131	142.303	1.87525	5.86107e-15	5.95722e-13
10	114109856	114118700	ENSG00000285540	AC022023.1	lncRNA	-	8845	10	114120862	114174232	ENSG00000165813	CCDC186	protein_coding	-	53371	2163	0.002163	2006.69	0.276743	0.00202704	0.00951454
17	183824	191587	ENSG00000273172	LINC02091	lncRNA	-	7764	17	142789	181650	ENSG00000272636	DOC2B	protein_coding	-	38862	2175	0.002175	274.329	-0.0234539	0.827382	0.900175
11	76800364	76804555	ENSG00000261578	AP003119.3	lncRNA	+	4192	11	76782251	76798153	ENSG00000182704	TSKU	protein_coding	+	15903	2212	0.002212	178.645	0.95125	8.3596e-07	1.13238e-05
2	104656135	104853183	ENSG00000233639	PANTR1	lncRNA	-	197049	2	104855511	104858574	ENSG00000198914	POU3F3	protein_coding	+	3064	2329	0.002329	0	NA	NA	NA
16	49072543	49275579	ENSG00000287469	AC044798.3	lncRNA	-	203037	16	49277917	49281838	ENSG00000102924	CBLN1	protein_coding	-	3922	2339	0.002339	93.2086	-1.28554	0.00897731	0.0324311
20	63009383	63085071	ENSG00000272259	LINC01749	lncRNA	+	75689	20	63005927	63007035	ENSG00000125533	BHLHE23	protein_coding	-	1109	2349	0.002349	0.0557027	-0.396068	0.908661	NA
22	38416565	38423933	ENSG00000286144	Z97056.2	lncRNA	-	7369	22	38426327	38455199	ENSG00000168135	KCNJ4	protein_coding	-	28873	2395	0.002395	1230.4	-0.751104	6.88597e-18	1.26937e-15
15	91303756	91306321	ENSG00000285883	AC123784.1	lncRNA	+	2566	15	91099950	91301309	ENSG00000185518	SV2B	protein_coding	+	201360	2448	0.002448	1175.96	-0.752218	0.000717057	0.00400405
17	80149627	80149798	ENSG00000275479	AC087741.2	lncRNA	+	172	17	80134369	80147151	ENSG00000141543	EIF4A3	protein_coding	-	12783	2477	0.002477	415.112	0.195237	0.000747095	0.00414372
2	144523552	144524651	ENSG00000287115	AC009951.3	lncRNA	-	1100	2	144364364	144521057	ENSG00000169554	ZEB2	protein_coding	-	156694	2496	0.002496	11670.6	-0.00946114	0.852341	0.915335
10	69510166	69544257	ENSG00000287306	AC016821.1	lncRNA	+	34092	10	69451465	69507666	ENSG00000099282	TSPAN15	protein_coding	+	56202	2501	0.002501	665.57	-0.405073	0.00212012	0.0098827
8	38062881	38063791	ENSG00000260949	AP006545.1	lncRNA	+	911	8	38030534	38060365	ENSG00000187840	EIF4EBP1	protein_coding	+	29832	2517	0.002517	149.819	0.720289	1.97041e-12	1.05369e-10
20	16576068	16579615	ENSG00000273998	AL049794.1	lncRNA	+	3548	20	16272104	16573434	ENSG00000089177	KIF16B	protein_coding	-	301331	2635	0.002635	3499.96	-0.0551058	0.293668	0.464782
2	173968351	173969418	ENSG00000271151	AC016737.1	lncRNA	+	1068	2	173880850	173965702	ENSG00000172845	SP3	protein_coding	-	84853	2650	0.00265	3680.75	0.0779094	0.0350621	0.0971533
3	157163452	157169133	ENSG00000241770	AC104411.1	lncRNA	+	5682	3	157146508	157160760	ENSG00000163660	CCNL1	protein_coding	-	14253	2693	0.002693	1696.38	0.124502	0.0144729	0.0478916
8	37717579	37733756	ENSG00000253181	AC138356.3	lncRNA	+	16178	8	37736601	37757801	ENSG00000147475	ERLIN2	protein_coding	+	21201	2846	0.002846	1009.67	0.0920885	0.0520717	0.132122
5	53880293	53881051	ENSG00000272416	AC025175.1	lncRNA	-	759	5	53883942	54310582	ENSG00000185305	ARL15	protein_coding	-	426641	2892	0.002892	31188.8	-0.846484	2.4244e-15	2.6949e-13
1	916865	921016	ENSG00000223764	LINC02593	lncRNA	-	4152	1	923928	944581	ENSG00000187634	SAMD11	protein_coding	+	20654	2913	0.002913	39.9735	-0.725357	0.0231623	0.0699089
1	89939601	89940147	ENSG00000272672	AL391497.1	lncRNA	+	547	1	89821014	89936611	ENSG00000171492	LRRC8D	protein_coding	+	115598	2991	0.002991	164.58	0.465461	2.04013e-07	3.21386e-06
2	219645090	219645631	ENSG00000267919	AC009955.2	lncRNA	+	542	2	219627394	219641980	ENSG00000114923	SLC4A3	protein_coding	+	14587	3111	0.003111	6192.88	0.416075	0.000260418	0.00169272
11	46256355	46274547	ENSG00000255007	LINC02489	lncRNA	-	18193	11	46277661	46321422	ENSG00000157613	CREB3L1	protein_coding	+	43762	3115	0.003115	569.564	0.585417	4.5048e-09	1.10494e-07
15	57553955	57555680	ENSG00000276772	AC025271.4	lncRNA	+	1726	15	57375967	57550727	ENSG00000128849	CGNL1	protein_coding	+	174761	3229	0.003229	3611.2	0.391879	0.0589214	0.144834
17	18809956	18810940	ENSG00000265478	AC107982.3	lncRNA	+	985	17	18781111	18806714	ENSG00000171928	TVP23B	protein_coding	+	25604	3243	0.003243	699.891	0.352937	4.24486e-10	1.32754e-08
7	123994622	124027659	ENSG00000241345	AC004690.2	lncRNA	+	33038	7	124030916	124033023	ENSG00000234224	TMEM229A	protein_coding	-	2108	3258	0.003258	3.48494	-0.889126	0.0816581	0.18574
1	198450666	198519877	ENSG00000287989	AL450352.1	lncRNA	-	69212	1	198523222	198540945	ENSG00000151418	ATP6V1G3	protein_coding	-	17724	3346	0.003346	0.0802728	-0.499116	0.879987	NA
10	10784437	10795047	ENSG00000225383	SFTA1P	lncRNA	-	10611	10	10798397	11336675	ENSG00000048740	CELF2	protein_coding	+	538279	3351	0.003351	30791.2	-0.00942945	0.91424	0.950826
1	27525805	27530561	ENSG00000237429	BX293535.1	lncRNA	+	4757	1	27534035	27604431	ENSG00000126705	AHDC1	protein_coding	-	70397	3475	0.003475	3121.66	0.19266	0.00926507	0.0332782
5	141882815	141907939	ENSG00000287726	AC005740.5	lncRNA	+	25125	5	141853111	141879246	ENSG00000156453	PCDH1	protein_coding	-	26136	3570	0.00357	1150.64	-0.0702869	0.496031	0.660142
1	159958035	159984750	ENSG00000224259	LINC01133	lncRNA	+	26716	1	159951492	159954237	ENSG00000162723	SLAMF9	protein_coding	-	2746	3799	0.003799	0.245815	0.578742	0.673866	NA
1	177392667	177920152	ENSG00000227579	AL136114.1	lncRNA	-	527486	1	177923956	177984303	ENSG00000120341	SEC16B	protein_coding	-	60348	3805	0.003805	24.1866	0.426851	0.0237662	0.0713636
1	148156139	148186980	ENSG00000232265	AC239803.1	lncRNA	+	30842	1	148102046	148152322	ENSG00000263956	NBPF11	protein_coding	-	50277	3818	0.003818	983.311	-0.310628	0.000324829	0.00203517
5	15425758	15496353	ENSG00000286377	AC114964.2	lncRNA	+	70596	5	15500180	15939795	ENSG00000183580	FBXL7	protein_coding	+	439616	3828	0.003828	41807.1	-0.287894	0.00182281	0.00869984
8	56222688	56223173	ENSG00000272343	AC107952.2	lncRNA	+	486	8	56211686	56218798	ENSG00000170791	CHCHD7	protein_coding	+	7113	3891	0.003891	644.155	0.321985	5.00213e-07	7.18064e-06
19	51394488	51403650	ENSG00000268889	AC008750.7	lncRNA	+	9163	19	51388289	51390591	ENSG00000262874	C19orf84	protein_coding	-	2303	3898	0.003898	0.0881168	0.348171	0.914603	NA
17	78845345	78846686	ENSG00000287539	AC022966.3	lncRNA	+	1342	17	78787381	78841441	ENSG00000055483	AC022966.1	protein_coding	-	54061	3905	0.003905	1152.37	-0.0131148	0.81433	0.891969
9	137293868	137295721	ENSG00000260996	BX255925.1	lncRNA	-	1854	9	137299631	137302271	ENSG00000198435	NRARP	protein_coding	-	2641	3911	0.003911	270.521	-0.885897	1.87257e-08	3.8702e-07
1	121396754	121463508	ENSG00000227082	AC244021.1	lncRNA	+	66755	1	121184810	121392822	ENSG00000171943	SRGAP2C	protein_coding	+	208013	3933	0.003933	1437.68	-0.329873	1.36008e-05	0.000132391
1	83575776	83861023	ENSG00000233008	LINC01725	lncRNA	-	285248	1	83865024	83999150	ENSG00000137941	TTLL7	protein_coding	-	134127	4002	0.004002	1951.07	-0.949996	3.91061e-10	1.22688e-08
1	156614742	156615288	ENSG00000272971	AL365181.4	lncRNA	-	547	1	156619331	156625725	ENSG00000132702	HAPLN2	protein_coding	+	6395	4044	0.004044	23.5248	0.486267	0.0277369	0.0809044
2	65436711	66200373	ENSG00000204929	AC007389.1	lncRNA	+	763663	2	65310851	65432637	ENSG00000198369	SPRED2	protein_coding	-	121787	4075	0.004075	3424.55	-0.313928	0.000385582	0.00236342
15	77568970	77608888	ENSG00000259420	AC046168.2	lncRNA	+	39919	15	77613027	77820900	ENSG00000169783	LINGO1	protein_coding	-	207874	4140	0.00414	78.3959	-0.548332	0.000122153	0.000883594
4	183094423	183095056	ENSG00000272784	AC019193.2	lncRNA	-	634	4	183099257	183320777	ENSG00000151718	WWC2	protein_coding	+	221521	4202	0.004202	7288.67	-0.172519	0.000733026	0.00408221
1	36329630	36335406	ENSG00000286379	AL591845.2	lncRNA	+	5777	1	36339624	36385896	ENSG00000196182	STK40	protein_coding	-	46273	4219	0.004219	1571.29	0.105483	0.0972041	0.211133
2	32825359	32926693	ENSG00000230876	LINC00486	lncRNA	+	101335	2	32628032	32821051	ENSG00000018699	TTC27	protein_coding	+	193020	4309	0.004309	2371.61	-0.213745	0.000819796	0.00448327
3	36819276	36822498	ENSG00000279727	LINC02033	lncRNA	-	3223	3	36826820	36945098	ENSG00000168016	TRANK1	protein_coding	-	118279	4323	0.004323	1245	0.0862147	0.338076	0.511551
22	46541495	46548196	ENSG00000234869	AL021392.1	lncRNA	+	6702	22	46360834	46537170	ENSG00000075275	CELSR1	protein_coding	-	176337	4326	0.004326	1240.93	-0.252933	0.00181094	0.00865351
15	70768011	70778868	ENSG00000259624	AC009269.3	lncRNA	-	10858	15	70654554	70763558	ENSG00000137831	UACA	protein_coding	-	109005	4454	0.004454	11298	-0.487339	6.15117e-11	2.38919e-09
9	83219288	83238463	ENSG00000229109	AL137847.1	lncRNA	+	19176	9	83242990	83538546	ENSG00000172159	FRMD3	protein_coding	-	295557	4528	0.004528	8124.72	-0.066306	0.280686	0.450492
20	23010209	23030785	ENSG00000230492	AL049651.1	lncRNA	-	20577	20	23035386	23036812	ENSG00000132671	SSTR4	protein_coding	+	1427	4602	0.004602	0	NA	NA	NA
9	129170434	129170940	ENSG00000268707	AL158151.4	lncRNA	+	507	9	129175552	129178262	ENSG00000188483	IER5L	protein_coding	-	2711	4613	0.004613	89.8889	0.0390679	0.805306	0.88625
15	89041223	89082819	ENSG00000260123	AC013565.1	lncRNA	+	41597	15	89087459	89202355	ENSG00000140526	ABHD2	protein_coding	+	114897	4641	0.004641	7413.58	0.232732	0.0643748	0.154929
20	54232758	54269542	ENSG00000286229	AL133335.1	lncRNA	+	36785	20	54208087	54228052	ENSG00000101132	PFDN4	protein_coding	+	19966	4707	0.004707	518.899	0.176427	0.00568552	0.0223143
2	101962056	101987167	ENSG00000281162	LINC01127	lncRNA	+	25112	2	101991960	102028544	ENSG00000115590	IL1R2	protein_coding	+	36585	4794	0.004794	25.4678	-1.05944	0.00125885	0.00639204
15	101168530	101170821	ENSG00000259182	AC019254.1	lncRNA	+	2292	15	101175727	101252048	ENSG00000131873	CHSY1	protein_coding	-	76322	4907	0.004907	1995.49	0.426146	1.38548e-07	2.28697e-06
16	86520383	86523897	ENSG00000270020	AC009108.3	lncRNA	-	3515	16	86510527	86515422	ENSG00000103241	FOXF1	protein_coding	+	4896	4962	0.004962	9.53896	-0.467321	0.162543	0.306937
2	32321638	32323002	ENSG00000272754	AL133245.1	lncRNA	+	1365	2	32277904	32316594	ENSG00000119820	YIPF4	protein_coding	+	38691	5045	0.005045	3769.15	-0.325508	2.01272e-09	5.42066e-08
11	82781502	82817741	ENSG00000255382	AP001646.3	lncRNA	+	36240	11	82822936	82970584	ENSG00000137509	PRCP	protein_coding	-	147649	5196	0.005196	1992.75	-0.100968	0.178023	0.327919
16	28802743	28817828	ENSG00000251417	AC145285.2	lncRNA	+	15086	16	28823035	28837237	ENSG00000168488	ATXN2L	protein_coding	+	14203	5208	0.005208	1359.67	-0.193467	5.70187e-05	0.000460353
1	11907940	11914298	ENSG00000285646	AL021155.2	lncRNA	+	6359	1	11919591	11926428	ENSG00000116685	KIAA2013	protein_coding	-	6838	5294	0.005294	709.252	-0.203191	0.00392968	0.0164916
X	134549770	134560399	ENSG00000227060	LINC00629	lncRNA	+	10630	X	134565838	134764322	ENSG00000170965	PLAC1	protein_coding	-	198485	5440	0.00544	11.8669	-0.67684	0.0122209	0.0418054
17	72290091	72640472	ENSG00000227036	LINC00511	lncRNA	-	350382	17	72645949	73092712	ENSG00000133195	SLC39A11	protein_coding	-	446764	5478	0.005478	2957.4	-0.235983	0.00311308	0.0135932
5	151652275	151655449	ENSG00000260581	AC011374.1	lncRNA	+	3175	5	151661096	151686975	ENSG00000113140	SPARC	protein_coding	-	25880	5648	0.005648	8285.51	-0.386895	0.0106173	0.0372295
1	64972225	65002489	ENSG00000226891	LINC01359	lncRNA	-	30265	1	64833229	64966549	ENSG00000162434	JAK1	protein_coding	-	133321	5677	0.005677	7804.24	0.132507	0.00903716	0.0326056
1	20360579	20431234	ENSG00000236963	LINC01141	lncRNA	-	70656	1	20290919	20354894	ENSG00000158816	VWA5B1	protein_coding	+	63976	5686	0.005686	2.27888	1.62434	0.000159045	0.00110245
18	3284120	3330984	ENSG00000266578	AP001025.1	lncRNA	+	46865	18	3261479	3278431	ENSG00000118680	MYL12B	protein_coding	+	16953	5690	0.00569	2487.96	0.204603	0.0173972	0.0556452
2	88016780	88021451	ENSG00000287670	AC108479.3	lncRNA	+	4672	2	88027205	88055783	ENSG00000172086	KRCC1	protein_coding	-	28579	5755	0.005755	1525.88	0.280245	7.8882e-11	2.94854e-09
16	4180117	4183515	ENSG00000263105	AC009171.2	lncRNA	-	3399	16	4189374	4242080	ENSG00000185739	SRL	protein_coding	-	52707	5860	0.00586	14468.8	0.117444	0.106671	0.22675
8	38082122	38099288	ENSG00000286677	AP006545.3	lncRNA	+	17167	8	38105242	38144076	ENSG00000129691	ASH2L	protein_coding	+	38835	5955	0.005955	1248.96	0.0324479	0.443372	0.615445
8	40161458	40172612	ENSG00000254143	AC022733.2	lncRNA	+	11155	8	40153455	40155308	ENSG00000176907	TCIM	protein_coding	+	1854	6151	0.006151	520.868	0.677356	9.71785e-08	1.66907e-06
7	150234194	150237608	ENSG00000286912	AC006008.1	lncRNA	-	3415	7	150243916	150323725	ENSG00000106526	ACTR3C	protein_coding	-	79810	6309	0.006309	425.443	0.0618631	0.648249	0.778515
14	104857792	104858836	ENSG00000258593	AL583810.1	lncRNA	-	1045	14	104865268	104896770	ENSG00000099814	CEP170B	protein_coding	+	31503	6433	0.006433	668.403	-0.212027	0.0076574	0.0284345
2	1620510	1625419	ENSG00000203635	AC144450.1	lncRNA	-	4910	2	1631887	1744852	ENSG00000130508	PXDN	protein_coding	-	112966	6469	0.006469	2753.07	-0.418002	0.000473253	0.00282042
2	10844477	10885118	ENSG00000271952	LINC01954	lncRNA	+	40642	2	10783391	10837977	ENSG00000143870	PDIA6	protein_coding	-	54587	6501	0.006501	2358.79	0.106497	0.0647447	0.155641
20	62633772	62635862	ENSG00000229882	AL450469.1	lncRNA	+	2091	20	62642503	62685785	ENSG00000101187	SLCO4A1	protein_coding	+	43283	6642	0.006642	199.913	2.15306	5.02618e-18	9.5014e-16
15	69462921	69843120	ENSG00000245750	DRAIC	lncRNA	+	380200	15	69452814	69456205	ENSG00000137818	RPLP1	protein_coding	+	3392	6717	0.006717	9223.08	0.574303	1.98311e-07	3.13068e-06
15	99014526	99031054	ENSG00000278090	LUNAR1	lncRNA	+	16529	15	98968229	99007792	ENSG00000183571	PGPEP1L	protein_coding	-	39564	6735	0.006735	0	NA	NA	NA
4	13491185	13516498	ENSG00000286297	AC006445.3	lncRNA	+	25314	4	13361354	13484365	ENSG00000157869	RAB28	protein_coding	-	123012	6821	0.006821	7175.26	-0.233221	0.000594724	0.00342734
20	6065966	6067897	ENSG00000278192	AL118505.1	lncRNA	-	1932	20	6074845	6123544	ENSG00000101311	FERMT1	protein_coding	-	48700	6949	0.006949	78.0996	0.43175	0.0732659	0.170666
1	156446167	156456763	ENSG00000236947	AL139412.1	lncRNA	-	10597	1	156463727	156500779	ENSG00000116604	MEF2D	protein_coding	-	37053	6965	0.006965	4392	-0.136969	0.00649276	0.0248676
14	56817570	56893710	ENSG00000258776	AL161757.4	lncRNA	-	76141	14	56799905	56810479	ENSG00000165588	OTX2	protein_coding	-	10575	7092	0.007092	0.650828	-2.03091	0.125358	0.254811
3	196631498	196632587	ENSG00000232065	LINC01063	lncRNA	-	1090	3	196639694	196662004	ENSG00000174004	NRROS	protein_coding	+	22311	7108	0.007108	0.0589762	-0.396068	0.908661	NA
10	75408973	75409326	ENSG00000273248	AC010997.5	lncRNA	-	354	10	75397830	75401764	ENSG00000165655	ZNF503	protein_coding	-	3935	7210	0.00721	10.9471	0.476928	0.0236456	0.071059
1	120849674	120850985	ENSG00000287979	AC253572.2	lncRNA	-	1312	1	120723949	120842110	ENSG00000273136	NBPF26	protein_coding	+	118162	7565	0.007565	657.491	-0.164219	0.26388	0.432023
9	33580695	33607874	ENSG00000226562	CYP4F26P	lncRNA	+	27180	9	33524394	33573009	ENSG00000230453	ANKRD18B	protein_coding	+	48616	7687	0.007687	37.2138	-2.08612	5.90163e-08	1.07063e-06
3	146059585	146061679	ENSG00000261051	AC107021.2	lncRNA	-	2095	3	146069440	146163653	ENSG00000152952	PLOD2	protein_coding	-	94214	7762	0.007762	2661.38	0.347792	4.8293e-07	6.97464e-06
20	25184658	25187849	ENSG00000286472	AL035252.5	lncRNA	-	3192	20	25195693	25226729	ENSG00000197586	ENTPD6	protein_coding	+	31037	7845	0.007845	2058.78	0.34026	0.000155636	0.00108303
4	182881777	182882203	ENSG00000272646	AC079766.1	lncRNA	-	427	4	182890060	182917936	ENSG00000129187	DCTD	protein_coding	-	27877	7858	0.007858	688.608	-0.035916	0.49236	0.657521
2	163743913	164352223	ENSG00000237844	AC016766.1	lncRNA	-	608311	2	163593396	163736012	ENSG00000182263	FIGN	protein_coding	-	142617	7902	0.007902	6179.66	-0.0106556	0.883761	0.933727
4	151333775	151353224	ENSG00000270265	AC104819.3	lncRNA	-	19450	4	151102751	151325632	ENSG00000109686	SH3D19	protein_coding	-	222882	8144	0.008144	19226.6	-0.394337	1.64778e-10	5.71983e-09
1	173174300	173175503	ENSG00000226375	AL022310.1	lncRNA	-	1204	1	173183731	173207331	ENSG00000117586	TNFSF4	protein_coding	-	23601	8229	0.008229	106.186	0.583638	3.05845e-05	0.000268715
1	76041691	76066349	ENSG00000230027	AC092813.2	lncRNA	+	24659	1	76074746	76634603	ENSG00000184005	ST6GALNAC3	protein_coding	+	559858	8398	0.008398	12397.8	0.397515	0.00385051	0.0162306
1	145281116	145281462	ENSG00000276216	AC245014.3	lncRNA	+	347	1	145289900	145405778	ENSG00000162825	NBPF20	protein_coding	-	115879	8439	0.008439	87.1676	0.0286154	0.822127	0.896791
20	50162765	50166216	ENSG00000237595	LINC01275	lncRNA	-	3452	20	50118254	50153734	ENSG00000240849	TMEM189	protein_coding	-	35481	9032	0.009032	0	NA	NA	NA
6	80355424	80356859	ENSG00000272129	AL359715.3	lncRNA	+	1436	6	80106647	80346270	ENSG00000083123	BCKDHB	protein_coding	+	239624	9155	0.009155	4614.22	0.651455	5.36234e-17	8.16148e-15
8	98961428	98968284	ENSG00000229625	AC016877.1	lncRNA	+	6857	8	98944403	98952104	ENSG00000164920	OSR2	protein_coding	+	7702	9325	0.009325	29.5281	1.02105	0.00295207	0.0130146
5	142716229	142761035	ENSG00000236714	LINC01844	lncRNA	+	44807	5	142770377	143229011	ENSG00000145819	ARHGAP26	protein_coding	+	458635	9343	0.009343	22609	0.0574642	0.58638	0.732026
19	14305458	14370196	ENSG00000266913	LINC01841	lncRNA	-	64739	19	14380501	14408725	ENSG00000123146	ADGRE5	protein_coding	+	28225	10306	0.010306	659.655	0.0523542	0.448417	0.619925
8	57855500	57984126	ENSG00000205293	LINC01602	lncRNA	+	128627	8	57994509	58204279	ENSG00000169122	FAM110B	protein_coding	+	209771	10384	0.010384	9742.68	-0.311484	1.83828e-05	0.000172599
8	124823702	124962531	ENSG00000249816	LINC00964	lncRNA	+	138830	8	124973295	124979389	ENSG00000180938	ZNF572	protein_coding	+	6095	10765	0.010765	91.4537	0.17226	0.056276	0.139814
3	157089634	157135557	ENSG00000241135	LINC00881	lncRNA	+	45924	3	157146508	157160760	ENSG00000163660	CCNL1	protein_coding	-	14253	10952	0.010952	1696.38	0.124502	0.0144729	0.0478916
22	42364390	42369284	ENSG00000229891	LINC01315	lncRNA	-	4895	22	42380410	42432395	ENSG00000235568	NFAM1	protein_coding	-	51986	11127	0.011127	56.8292	0.740509	0.000147872	0.001038
7	115030564	115126314	ENSG00000225535	LINC01393	lncRNA	+	95751	7	114922154	115019202	ENSG00000135272	MDFIC	protein_coding	+	97049	11363	0.011363	5984.9	-0.616188	1.91572e-14	1.64802e-12
22	32327064	32343105	ENSG00000234626	AL021937.3	lncRNA	-	16042	22	32354885	32361161	ENSG00000128276	RFPL3	protein_coding	+	6277	11781	0.011781	0.029126	-0.29302	0.932358	NA
12	53739611	53898976	ENSG00000286069	AC076968.2	lncRNA	+	159366	12	53708517	53727745	ENSG00000012822	CALCOCO1	protein_coding	-	19229	11867	0.011867	2988.15	-0.0420106	0.404505	0.577928
2	222317242	222318653	ENSG00000267034	AC010980.1	lncRNA	-	1412	2	222298147	222305217	ENSG00000163081	CCDC140	protein_coding	+	7071	12026	0.012026	0.165862	-0.808263	0.697327	NA
12	116661582	116698065	ENSG00000257883	AC125603.2	lncRNA	+	36484	12	116710171	116738070	ENSG00000111412	C12orf49	protein_coding	-	27900	12107	0.012107	438.904	0.071598	0.115451	0.240168
11	1049880	1055749	ENSG00000254872	LINC02688	lncRNA	+	5870	11	1012823	1036718	ENSG00000184956	MUC6	protein_coding	-	23896	13163	0.013163	0.917732	-0.802699	0.283185	0.453301
7	112953282	112995677	ENSG00000234520	AC018464.1	lncRNA	-	42396	7	112819147	112939875	ENSG00000164603	BMT2	protein_coding	-	120729	13408	0.013408	5130.84	0.122283	0.14853	0.287916
7	104940943	105000713	ENSG00000237513	AC007384.1	lncRNA	+	59771	7	105014190	105115019	ENSG00000005483	KMT2E	protein_coding	+	100830	13478	0.013478	8422.54	-0.0898664	0.0485458	0.125127
16	3156736	3157483	ENSG00000261889	AC108134.2	lncRNA	-	748	16	3129777	3142805	ENSG00000085644	ZNF213	protein_coding	+	13029	13932	0.013932	168.812	-0.0963	0.13604	0.270376
6	29752573	29763295	ENSG00000285761	AL645939.5	lncRNA	+	10723	6	29722775	29738528	ENSG00000204642	HLA-F	protein_coding	+	15754	14046	0.014046	591.833	-0.0186826	0.858427	0.918431
2	191792797	191820257	ENSG00000225884	AC098872.1	lncRNA	+	27461	2	191834310	191847088	ENSG00000168497	CAVIN2	protein_coding	-	12779	14054	0.014054	3457.35	-0.155898	0.075045	0.173666
12	3300698	3318677	ENSG00000287712	AC005865.3	lncRNA	+	17980	12	3077355	3286564	ENSG00000011105	TSPAN9	protein_coding	+	209210	14135	0.014135	15777.3	-0.383108	2.19982e-06	2.67357e-05
13	34925834	34928076	ENSG00000261728	AL138690.1	lncRNA	-	2243	13	34942287	35673022	ENSG00000172915	NBEA	protein_coding	+	730736	14212	0.014212	14000.4	-0.0202516	0.800993	0.883589
21	39727755	39730680	ENSG00000231713	AF064860.2	lncRNA	+	2926	21	39745407	39802096	ENSG00000183067	IGSF5	protein_coding	+	56690	14728	0.014728	233.139	-0.17166	0.140296	0.276319
X	13266048	13303452	ENSG00000235385	LINC02154	lncRNA	-	37405	X	13318236	13320399	ENSG00000123594	ATXN3L	protein_coding	-	2164	14785	0.014785	0.0229548	-0.29302	0.932358	NA
17	19112000	19112636	ENSG00000262202	AC007952.4	lncRNA	-	637	17	19127469	19159176	ENSG00000189152	GRAPL	protein_coding	+	31708	14834	0.014834	17.9211	0.193826	0.542354	0.697665
7	66902857	66906297	ENSG00000273142	LINC02604	lncRNA	+	3441	7	66921225	66958551	ENSG00000106609	TMEM248	protein_coding	+	37327	14929	0.014929	1700.78	0.0492765	0.247685	0.413411
8	80541300	80543104	ENSG00000260317	AC009812.4	lncRNA	+	1805	8	80485619	80526265	ENSG00000205189	ZBTB10	protein_coding	+	40647	15036	0.015036	2611.9	-0.0397145	0.492675	0.657723
5	134506552	134509229	ENSG00000251169	LINC01843	lncRNA	+	2678	5	134524312	134583230	ENSG00000043143	JADE2	protein_coding	+	58919	15084	0.015084	1591.38	0.140245	0.0042142	0.0174422
11	88061774	88098147	ENSG00000255102	AP005436.1	lncRNA	-	36374	11	88113251	88175443	ENSG00000123892	RAB38	protein_coding	-	62193	15105	0.015105	37.247	1.09707	3.1571e-10	1.01078e-08
19	781002	781862	ENSG00000272473	AC006273.1	lncRNA	-	861	19	797075	812327	ENSG00000011304	PTBP1	protein_coding	+	15253	15214	0.015214	1145.89	0.0323082	0.653593	0.781736
19	34788527	34832869	ENSG00000267767	LINC01801	lncRNA	-	44343	19	34758073	34773229	ENSG00000153896	ZNF599	protein_coding	-	15157	15299	0.015299	201.604	-0.0837026	0.235858	0.400368
16	1111627	1113399	ENSG00000260532	AL031598.1	lncRNA	+	1773	16	1090005	1096244	ENSG00000184471	C1QTNF8	protein_coding	-	6240	15384	0.015384	1.1478	1.38224	0.0217106	0.0665121
3	146909685	147370656	ENSG00000243620	AC092957.1	lncRNA	-	460972	3	147386046	147406860	ENSG00000174963	ZIC4	protein_coding	-	20815	15391	0.015391	0.176241	-0.911313	0.611927	NA
1	110653560	110657040	ENSG00000259834	AL365361.1	lncRNA	-	3481	1	110672465	110674940	ENSG00000177272	KCNA3	protein_coding	-	2476	15426	0.015426	20.8375	-0.574387	0.00181217	0.00865657
11	73157946	73181724	ENSG00000256568	AP002761.2	lncRNA	+	23779	11	72836745	73142318	ENSG00000137478	FCHSD2	protein_coding	-	305574	15629	0.015629	13058.4	-0.295443	3.11837e-06	3.63798e-05
19	34576733	34577701	ENSG00000268751	SCGB1B2P	lncRNA	-	969	19	34593329	34675699	ENSG00000205209	SCGB2B2	protein_coding	-	82371	15629	0.015629	2059.11	-0.364577	0.000112078	0.000822951
12	90576402	90889917	ENSG00000286021	AC112481.2	lncRNA	+	313516	12	90905622	90955176	ENSG00000197651	CCER1	protein_coding	-	49555	15706	0.015706	0.0591934	-0.396068	0.908661	NA
1	48172972	48206857	ENSG00000223720	AL109659.1	lncRNA	+	33886	1	48222685	48248644	ENSG00000117834	SLC5A9	protein_coding	+	25960	15829	0.015829	11.9831	-0.929927	0.0230159	0.0695751
13	42339188	42485956	ENSG00000283554	LINC02341	lncRNA	+	146769	13	42272152	42323261	ENSG00000023516	AKAP11	protein_coding	+	51110	15928	0.015928	4081.05	0.0428613	0.387937	0.561831
10	120925547	120980700	ENSG00000227307	AC010998.1	lncRNA	-	55154	10	120851305	120909524	ENSG00000120008	WDR11	protein_coding	+	58220	16024	0.016024	2154.45	0.0317046	0.514571	0.675128
15	98323902	98420998	ENSG00000277987	LINC02351	lncRNA	-	97097	15	98437162	98547728	ENSG00000283597	FAM169B	protein_coding	-	110567	16165	0.016165	10.3736	-0.945945	0.00357156	0.0152475
15	66582190	66685794	ENSG00000259471	LINC01169	lncRNA	+	103605	15	66547179	66565979	ENSG00000188501	LCTL	protein_coding	-	18801	16212	0.016212	0.543658	0.0298008	0.976985	0.987095
4	174091766	174220398	ENSG00000248174	LINC02268	lncRNA	-	128633	4	174236658	174284264	ENSG00000164117	FBXO8	protein_coding	-	47607	16261	0.016261	1255.23	0.164381	0.0041817	0.0173433
12	85318060	85342912	ENSG00000258815	AC131532.1	lncRNA	+	24853	12	85280220	85301784	ENSG00000180318	ALX1	protein_coding	+	21565	16277	0.016277	1.21254	-0.232437	0.791015	0.877474
X	110472692	110524320	ENSG00000287685	AC000113.1	lncRNA	+	51629	X	110358816	110456334	ENSG00000243978	RTL9	protein_coding	+	97519	16359	0.016359	327.545	0.383027	0.00702903	0.0264773
7	64947571	64950701	ENSG00000286342	AC073210.3	lncRNA	+	3131	7	64870172	64930966	ENSG00000198039	AC092161.1	protein_coding	+	60795	16606	0.016606	376.893	-0.264809	0.0200373	0.0623624
16	14407668	14418908	ENSG00000263257	AC040173.1	lncRNA	-	11241	16	14435700	14632728	ENSG00000140694	PARN	protein_coding	-	197029	16793	0.016793	2982.07	-0.242219	2.93783e-11	1.22979e-09
3	194296191	194322871	ENSG00000214145	LINC00887	lncRNA	-	26681	3	194339768	194351328	ENSG00000178772	CPN2	protein_coding	-	11561	16898	0.016898	34.9177	0.166617	0.631268	0.765899
3	101878333	101925726	ENSG00000287682	AC020651.2	lncRNA	+	47394	3	101827991	101861022	ENSG00000144802	NFKBIZ	protein_coding	+	33032	17312	0.017312	1259.1	0.281796	0.000409816	0.00249189
9	23500691	23672387	ENSG00000283982	AL445623.2	lncRNA	-	171697	9	23690104	23826337	ENSG00000107105	ELAVL2	protein_coding	-	136234	17718	0.017718	23.714	-1.08997	0.00188802	0.00896001
6	27491422	27519435	ENSG00000285703	AL021918.3	lncRNA	-	28014	6	27450743	27473118	ENSG00000096654	ZNF184	protein_coding	-	22376	18305	0.018305	268.033	0.18981	0.000575019	0.0033345
7	94022833	94066661	ENSG00000236453	AC003092.1	lncRNA	+	43829	7	93962762	94004382	ENSG00000105829	BET1	protein_coding	-	41621	18452	0.018452	566.651	0.24445	0.000207013	0.00138721
2	98761098	98775361	ENSG00000226791	LINC02611	lncRNA	-	14264	2	98793846	98936259	ENSG00000196872	KIAA1211L	protein_coding	-	142414	18486	0.018486	300.029	0.114164	0.351907	0.525655
2	110375138	110384442	ENSG00000175772	LINC01106	lncRNA	-	9305	2	110402934	110473075	ENSG00000257207	AC112229.3	protein_coding	-	70142	18493	0.018493	8.03737	-0.0138501	0.966483	0.98106
2	109987063	109996140	ENSG00000204588	LINC01123	lncRNA	+	9078	2	109898432	109968557	ENSG00000284337	AC013271.1	protein_coding	+	70126	18507	0.018507	0.903711	-0.731889	0.377474	0.551237
3	194708093	194826008	ENSG00000237222	LINC01968	lncRNA	+	117916	3	194686544	194689037	ENSG00000185112	FAM43A	protein_coding	+	2494	19057	0.019057	373.918	-0.527783	0.000443564	0.0026665
8	80894016	80930081	ENSG00000286763	AC012533.1	lncRNA	+	36066	8	80628451	80874781	ENSG00000164684	ZNF704	protein_coding	-	246331	19236	0.019236	12050.7	-0.597963	3.07296e-22	1.09882e-19
7	35715032	35734924	ENSG00000227544	AC018647.1	lncRNA	+	19893	7	35632659	35695571	ENSG00000122557	HERPUD2	protein_coding	-	62913	19462	0.019462	1875.49	-0.0321534	0.516413	0.676642
2	30343222	30348298	ENSG00000287658	AC109642.1	lncRNA	-	5077	2	30231534	30323730	ENSG00000213626	LBH	protein_coding	+	92197	19493	0.019493	4029.93	0.543909	3.89698e-07	5.73427e-06
13	113883667	113887149	ENSG00000274766	BX072579.2	lncRNA	+	3483	13	113820549	113864076	ENSG00000183087	GAS6	protein_coding	-	43528	19592	0.019592	5833.41	-0.0622508	0.364421	0.538467
2	120319007	120326298	ENSG00000235840	AC012363.2	lncRNA	+	7292	2	120346136	120351803	ENSG00000163083	INHBB	protein_coding	+	5668	19839	0.019839	113.977	-2.06115	3.29202e-08	6.41102e-07
8	20079114	20124857	ENSG00000253775	AC100802.1	lncRNA	+	45744	8	20144855	20183206	ENSG00000036565	SLC18A1	protein_coding	-	38352	19999	0.019999	1.33705	-1.37248	0.0795062	0.181848
X	65925836	66001436	ENSG00000237311	AL034397.2	lncRNA	+	75601	X	66021738	66040125	ENSG00000155659	VSIG4	protein_coding	-	18388	20303	0.020303	302.806	2.12635	1.96391e-25	1.09975e-22
7	157513294	157518658	ENSG00000233191	AC006372.2	lncRNA	+	5365	7	157539056	158587823	ENSG00000155093	PTPRN2	protein_coding	-	1048768	20399	0.020399	550.482	-0.604713	0.000944515	0.00505633
5	174751304	174850725	ENSG00000251670	AC113346.2	lncRNA	+	99422	5	174724582	174730896	ENSG00000120149	MSX2	protein_coding	+	6315	20409	0.020409	20.9709	0.205348	0.28395	0.454133
8	55067585	55081909	ENSG00000286348	AC084834.1	lncRNA	-	14325	8	55102389	55542054	ENSG00000206579	XKR4	protein_coding	+	439666	20481	0.020481	2025.41	0.439984	0.0670333	0.159644
7	47252139	47254558	ENSG00000286315	AC087175.1	lncRNA	-	2420	7	47275154	47582558	ENSG00000136205	TNS3	protein_coding	-	307405	20597	0.020597	4724.01	-0.165246	0.0634153	0.153041
5	145429811	145451108	ENSG00000248125	AC008700.1	lncRNA	+	21298	5	145471799	145835369	ENSG00000186314	PRELID2	protein_coding	-	363571	20692	0.020692	4943.12	0.605681	0.0018552	0.00882805
1	212653305	212665638	ENSG00000237980	AL590648.3	lncRNA	-	12334	1	212686417	212699840	ENSG00000123685	BATF3	protein_coding	-	13424	20780	0.02078	42.9475	0.195463	0.167775	0.314261
15	92592574	92596462	ENSG00000260337	AC091544.4	lncRNA	-	3889	15	92617448	92809884	ENSG00000185442	FAM174B	protein_coding	-	192437	20987	0.020987	967.939	-0.149706	0.0726573	0.169528
1	112978610	112999636	ENSG00000287807	AL390242.1	lncRNA	-	21027	1	112911847	112957013	ENSG00000155380	SLC16A1	protein_coding	-	45167	21598	0.021598	5169.44	0.370862	6.39463e-07	8.90179e-06
18	64041555	64423601	ENSG00000267134	LINC01924	lncRNA	+	382047	18	63969925	64019779	ENSG00000166401	SERPINB8	protein_coding	+	49855	21777	0.021777	79.7602	0.881181	7.07084e-05	0.000552833
20	60055853	60072956	ENSG00000176659	C20orf197	lncRNA	+	17104	20	59958427	60034011	ENSG00000124215	CDH26	protein_coding	+	75585	21843	0.021843	359.403	0.305875	0.00160484	0.00782489
12	27105151	27161393	ENSG00000256226	AC092747.1	lncRNA	-	56243	12	27081058	27082514	ENSG00000214700	C12orf71	protein_coding	-	1457	22638	0.022638	0	NA	NA	NA
8	108871128	109063417	ENSG00000253796	AC104248.1	lncRNA	-	192290	8	109086621	109119584	ENSG00000174417	TRHR	protein_coding	+	32964	23205	0.023205	0.479422	2.3746	0.0522718	0.132506
3	107834586	107928907	ENSG00000240423	LINC00636	lncRNA	+	94322	3	107522936	107811339	ENSG00000114439	BBX	protein_coding	+	288404	23248	0.023248	9036.39	-0.133758	0.00321987	0.0139691
6	2617144	2640001	ENSG00000228718	LINC02521	lncRNA	+	22858	6	2663629	2750966	ENSG00000145949	MYLK4	protein_coding	-	87338	23629	0.023629	463.531	0.734178	0.000279586	0.00179444
13	21302862	21348721	ENSG00000224429	LINC00539	lncRNA	-	45860	13	21372573	21459370	ENSG00000180776	ZDHHC20	protein_coding	-	86798	23853	0.023853	2314.87	0.0156622	0.755901	0.854915
13	73413473	73661891	ENSG00000224853	LINC00393	lncRNA	-	248419	13	73686089	73995056	ENSG00000118922	KLF12	protein_coding	-	308968	24199	0.024199	12206.8	-0.287778	0.000125038	0.000901165
13	113888306	113923512	ENSG00000229373	LINC00452	lncRNA	+	35207	13	113820549	113864076	ENSG00000183087	GAS6	protein_coding	-	43528	24231	0.024231	5833.41	-0.0622508	0.364421	0.538467
5	151949571	152270449	ENSG00000254226	LINC01933	lncRNA	+	320879	5	151822513	151924842	ENSG00000145888	GLRA1	protein_coding	-	102330	24730	0.02473	0.555378	-1.40586	0.181506	0.332173
5	134436711	134492519	ENSG00000250994	AC005355.1	lncRNA	+	55809	5	134402065	134411881	ENSG00000237190	CDKN2AIPNL	protein_coding	-	9817	24831	0.024831	417.061	0.225559	0.00674634	0.0256173
1	182086551	182090112	ENSG00000225982	AL355482.2	lncRNA	+	3562	1	182054570	182061712	ENSG00000179930	ZNF648	protein_coding	-	7143	24840	0.02484	0.546969	0.153075	0.888835	0.936974
8	129685401	129723023	ENSG00000285108	AC103718.1	lncRNA	-	37623	8	129748196	129786624	ENSG00000147697	GSDMC	protein_coding	-	38429	25174	0.025174	47.2751	-0.182625	0.487017	0.652942
3	37216779	37217988	ENSG00000271653	AC097359.3	lncRNA	+	1210	3	37243177	37366751	ENSG00000144674	GOLGA4	protein_coding	+	123575	25190	0.02519	21791.3	-0.144748	0.201903	0.358949
8	92765651	92858297	ENSG00000253577	AC117834.2	lncRNA	+	92647	8	92883530	93017673	ENSG00000205133	TRIQK	protein_coding	-	134144	25234	0.025234	4998.07	0.571183	2.66422e-06	3.15907e-05
1	225700264	225752258	ENSG00000227496	AC099066.2	lncRNA	+	51995	1	225777813	225790468	ENSG00000143742	SRP9	protein_coding	+	12656	25556	0.025556	3029.84	0.232727	1.71244e-06	2.13279e-05
4	7093776	7103394	ENSG00000245468	LINC02447	lncRNA	-	9619	4	7058895	7068064	ENSG00000109519	GRPEL1	protein_coding	-	9170	25713	0.025713	732.387	0.212353	0.00171553	0.00827353
4	104900125	105120000	ENSG00000248373	AC096577.1	lncRNA	+	219876	4	105145875	105279816	ENSG00000168769	TET2	protein_coding	+	133942	25876	0.025876	4169.71	-0.0426323	0.383206	0.556922
1	16533886	16536172	ENSG00000233421	LINC01783	lncRNA	-	2287	1	16562319	16613562	ENSG00000219481	NBPF1	protein_coding	-	51244	26148	0.026148	605.297	-0.0321065	0.759029	0.856776
6	41499033	41519852	ENSG00000226917	LINC01276	lncRNA	+	20820	6	41546426	41602384	ENSG00000137166	FOXP4	protein_coding	+	55959	26575	0.026575	1015.09	-0.0856796	0.281205	0.451006
11	65498010	65498405	ENSG00000270117	AP000769.2	lncRNA	-	396	11	65525077	65538704	ENSG00000142186	SCYL1	protein_coding	+	13628	26673	0.026673	938.137	-0.00588339	0.931489	0.961388
5	102664610	102726598	ENSG00000286338	AC099487.2	lncRNA	+	61989	5	102753981	103031105	ENSG00000145730	PAM	protein_coding	+	277125	27384	0.027384	43657.6	0.1238	0.131797	0.264012
18	75455787	75468835	ENSG00000287281	AC012101.2	lncRNA	+	13049	18	75409476	75427703	ENSG00000206026	SMIM21	protein_coding	-	18228	28085	0.028085	0.0431219	0.0275752	0.993627	NA
8	125466939	125541373	ENSG00000253111	AC091114.1	lncRNA	+	74435	8	125430358	125438403	ENSG00000173334	TRIB1	protein_coding	+	8046	28537	0.028537	711.755	-0.589981	0.000367351	0.00226618
7	13854355	13862118	ENSG00000224330	AC005019.2	lncRNA	-	7764	7	13891229	13991425	ENSG00000006468	ETV1	protein_coding	-	100197	29112	0.029112	4604.93	-0.824187	1.79372e-11	7.7747e-10
15	98003038	98087384	ENSG00000258483	LINC02251	lncRNA	+	84347	15	97960703	97973833	ENSG00000140450	ARRDC4	protein_coding	+	13131	29206	0.029206	647.846	0.108659	0.452404	0.623608
2	38406527	38515934	ENSG00000231367	LINC02613	lncRNA	-	109408	2	38293954	38377285	ENSG00000119787	ATL2	protein_coding	-	83332	29243	0.029243	2559.17	0.312761	5.92432e-07	8.32913e-06
2	108167125	108217886	ENSG00000225328	LINC01594	lncRNA	-	50762	2	108247195	108265351	ENSG00000196228	SULT1C3	protein_coding	+	18157	29310	0.02931	0	NA	NA	NA
19	248551	251571	ENSG00000282393	AC016588.2	lncRNA	-	3021	19	281040	291403	ENSG00000141934	PLPP2	protein_coding	-	10364	29470	0.02947	15.8649	0.148855	0.670031	0.7941
9	38650215	38662717	ENSG00000284612	AL591543.1	lncRNA	+	12503	9	38571358	38620596	ENSG00000180071	ANKRD18A	protein_coding	-	49239	29620	0.02962	147.826	0.396849	0.248958	0.4148
4	157929071	158094763	ENSG00000287226	AC084740.1	lncRNA	-	165693	4	158124474	158173318	ENSG00000164125	GASK1B	protein_coding	-	48845	29712	0.029712	7068.58	-0.596848	2.74485e-13	1.83569e-11
11	4179675	4202663	ENSG00000254480	AC015689.1	lncRNA	+	22989	11	4233288	4233872	ENSG00000284018	SSU72P5	protein_coding	+	585	30626	0.030626	0.0321763	-0.29302	0.932358	NA
17	21075362	21092351	ENSG00000236819	LINC01563	lncRNA	+	16990	17	21123364	21193265	ENSG00000109016	DHRS7B	protein_coding	+	69902	31014	0.031014	1158.23	0.0432943	0.472537	0.640453
12	119283825	119303380	ENSG00000281196	LINC00934	lncRNA	-	19556	12	119334712	119541040	ENSG00000183273	CCDC60	protein_coding	+	206329	31333	0.031333	2.67345	-1.06025	0.0319026	0.0904259
12	96985656	97185609	ENSG00000258131	AC007656.2	lncRNA	+	199954	12	96907223	96953777	ENSG00000139350	NEDD1	protein_coding	+	46555	31880	0.03188	1030	-0.0141394	0.767347	0.862622
12	9240406	9261050	ENSG00000256427	AC010175.1	lncRNA	+	20645	12	9148840	9208395	ENSG00000126838	PZP	protein_coding	-	59556	32012	0.032012	104.478	0.0106912	0.946785	0.969887
12	3318718	3325343	ENSG00000236908	AC005865.1	lncRNA	+	6626	12	3077355	3286564	ENSG00000011105	TSPAN9	protein_coding	+	209210	32155	0.032155	15777.3	-0.383108	2.19982e-06	2.67357e-05
15	23403848	23407335	ENSG00000286598	AC100756.4	lncRNA	+	3488	15	23439498	23447234	ENSG00000174450	GOLGA6L2	protein_coding	-	7737	32164	0.032164	0.15133	0.0390298	0.985226	NA
12	107809483	107864562	ENSG00000257398	AC126177.3	lncRNA	-	55080	12	107774385	107776644	ENSG00000187855	ASCL4	protein_coding	+	2260	32840	0.03284	0.558018	0.838814	0.303316	0.475347
10	7444340	7472040	ENSG00000232591	LINC02642	lncRNA	-	27701	10	7158624	7411486	ENSG00000198879	SFMBT2	protein_coding	-	252863	32855	0.032855	6933.68	-0.186503	0.000325401	0.0020379
15	99423769	99435160	ENSG00000259341	AC015660.1	lncRNA	-	11392	15	99251362	99390729	ENSG00000168904	LRRC28	protein_coding	+	139368	33041	0.033041	2221.81	-0.118737	0.044643	0.117367
16	49442910	49454109	ENSG00000262950	AC007861.1	lncRNA	-	11200	16	49487524	49857919	ENSG00000102935	ZNF423	protein_coding	-	370396	33416	0.033416	2771.25	-0.303866	0.00205706	0.00963262
14	90453571	90490763	ENSG00000233208	LINC00642	lncRNA	+	37193	14	90524564	90816479	ENSG00000165914	TTC7B	protein_coding	-	291916	33802	0.033802	5048.5	-0.22815	0.000135832	0.000966754
21	43461960	43479534	ENSG00000185186	LINC00313	lncRNA	-	17575	21	43414483	43427189	ENSG00000142178	SIK1	protein_coding	-	12707	34772	0.034772	10.7962	2.00418	0.0041882	0.0173654
18	5232876	5238526	ENSG00000265091	AP001496.2	lncRNA	-	5651	18	5145285	5197503	ENSG00000231824	AKAIN1	protein_coding	-	52219	35374	0.035374	4.37353	-0.352177	0.370466	0.544085
1	112177234	112360625	ENSG00000231246	AL445426.1	lncRNA	-	183392	1	112396214	112463456	ENSG00000143079	CTTNBP2NL	protein_coding	+	67243	35590	0.03559	1655.15	-0.00407816	0.954787	0.974728
17	49914403	49932918	ENSG00000254039	AC027801.3	lncRNA	+	18516	17	49968970	49974959	ENSG00000108813	DLX4	protein_coding	+	5990	36053	0.036053	1.54847	-0.572152	0.340295	0.513897
22	20198729	20204918	ENSG00000249923	AC007663.2	lncRNA	-	6190	22	20241415	20283246	ENSG00000040608	RTN4R	protein_coding	-	41832	36498	0.036498	65.8858	-0.648322	8.99758e-08	1.56236e-06
1	65003470	65004087	ENSG00000272506	AL357078.3	lncRNA	-	618	1	64833229	64966549	ENSG00000162434	JAK1	protein_coding	-	133321	36922	0.036922	7804.24	0.132507	0.00903716	0.0326056
2	12780593	13007029	ENSG00000225649	AC064875.1	lncRNA	-	226437	2	12716889	12742734	ENSG00000071575	TRIB2	protein_coding	+	25846	37860	0.03786	1909.31	-0.152584	0.0301128	0.0863578
15	47812729	48050507	ENSG00000259754	AC092078.2	lncRNA	+	237779	15	47184101	47774223	ENSG00000137872	SEMA6D	protein_coding	+	590123	38507	0.038507	2440.33	-0.345708	0.00221326	0.0102412
2	234803808	234913384	ENSG00000235726	AC010148.1	lncRNA	-	109577	2	234952017	235055714	ENSG00000130147	SH3BP4	protein_coding	+	103698	38634	0.038634	1142.4	-0.119178	0.066733	0.159207
5	73213930	73295258	ENSG00000249743	AC116345.1	lncRNA	+	81329	5	73173193	73175143	ENSG00000164325	TMEM174	protein_coding	+	1951	38788	0.038788	0.0266051	-0.29302	0.932358	NA
18	73914405	74034161	ENSG00000263655	AC090125.1	lncRNA	-	119757	18	74073353	74147865	ENSG00000141665	FBXO15	protein_coding	-	74513	39193	0.039193	47.3189	-0.456656	0.00500263	0.0200829
7	157466231	157499716	ENSG00000234210	AC006372.3	lncRNA	+	33486	7	157539056	158587823	ENSG00000155093	PTPRN2	protein_coding	-	1048768	39341	0.039341	550.482	-0.604713	0.000944515	0.00505633
9	113102117	113111543	ENSG00000225684	FAM225B	lncRNA	-	9427	9	113150976	113164140	ENSG00000136867	SLC31A2	protein_coding	+	13165	39434	0.039434	159.834	0.73819	5.75018e-16	7.48507e-14
10	63664664	64693446	ENSG00000228566	AC013287.1	lncRNA	+	1028783	10	63521401	63625128	ENSG00000165476	REEP3	protein_coding	+	103728	39537	0.039537	3233.26	-0.0654374	0.115762	0.240596
8	65526738	65562781	ENSG00000254081	LINC01299	lncRNA	-	36044	8	65602458	65634217	ENSG00000104442	ARMC1	protein_coding	-	31760	39678	0.039678	1274.26	0.0472862	0.202034	0.359159
4	11469250	11478196	ENSG00000251152	AC025539.1	lncRNA	+	8947	4	11393150	11429564	ENSG00000002587	HS3ST1	protein_coding	-	36415	39687	0.039687	151.437	0.443927	0.0455877	0.119249
5	83012285	83013109	ENSG00000249664	AC027338.1	lncRNA	-	825	5	83052846	83077863	ENSG00000174695	TMEM167A	protein_coding	-	25018	39738	0.039738	1820.93	0.157672	0.00138602	0.00692754
11	26244640	26269415	ENSG00000287227	AC021698.1	lncRNA	-	24776	11	26309599	26663289	ENSG00000134343	ANO3	protein_coding	+	353691	40185	0.040185	23.0914	-0.596632	0.0356716	0.0985635
8	83912713	84142463	ENSG00000254202	AC015522.1	lncRNA	+	229751	8	84182787	84921844	ENSG00000184672	RALYL	protein_coding	+	739058	40325	0.040325	6424.18	0.675075	0.00366371	0.0155759
17	68205489	68207493	ENSG00000274712	AC005332.4	lncRNA	+	2005	17	68247930	68257164	ENSG00000196704	AMZ2	protein_coding	+	9235	40438	0.040438	1109.92	0.119981	0.0417225	0.111306
11	121674261	121928976	ENSG00000286044	AP001977.1	lncRNA	+	254716	11	121452314	121633763	ENSG00000137642	SORL1	protein_coding	+	181450	40499	0.040499	993.327	-0.380057	0.00546887	0.0215824
12	30795458	30879268	ENSG00000285517	AC010198.2	lncRNA	+	83811	12	30709552	30754951	ENSG00000110888	CAPRIN2	protein_coding	-	45400	40508	0.040508	1388.53	0.122567	0.0135134	0.0453486
17	83135734	83221442	ENSG00000262898	AC139099.2	lncRNA	+	85709	17	83079609	83095122	ENSG00000176845	METRNL	protein_coding	+	15514	40613	0.040613	776.383	-0.343903	0.000880321	0.00476336
3	167866500	167950292	ENSG00000244706	AC026353.1	lncRNA	-	83793	3	167735243	167825568	ENSG00000163536	SERPINI1	protein_coding	+	90326	40933	0.040933	737.459	-0.415715	2.50766e-05	0.000226216
12	75563202	75984015	ENSG00000258077	AC078923.1	lncRNA	-	420814	12	76025447	76033932	ENSG00000139289	PHLDA1	protein_coding	-	8486	41433	0.041433	1550.25	-1.73128	2.12311e-13	1.46881e-11
9	42231811	42354454	ENSG00000275649	AL445584.2	lncRNA	+	122644	9	42183659	42189882	ENSG00000185775	SPATA31A6	protein_coding	+	6224	41930	0.04193	0	NA	NA	NA
8	60910053	60966557	ENSG00000254777	AC022182.1	lncRNA	+	56505	8	60678740	60868028	ENSG00000171316	CHD7	protein_coding	+	189289	42026	0.042026	4782.78	-0.161787	0.00915519	0.0329594
11	19299883	19308358	ENSG00000255160	AC009652.1	lncRNA	+	8476	11	19350724	20121601	ENSG00000166833	NAV2	protein_coding	+	770878	42367	0.042367	17363.8	-0.746114	4.08238e-08	7.76175e-07
9	111139246	111284836	ENSG00000227531	AL162414.1	lncRNA	-	145591	9	111327483	111330183	ENSG00000171133	OR2K2	protein_coding	-	2701	42648	0.042648	2.43358	-0.12038	0.836003	0.905015
14	104223584	104288069	ENSG00000258913	LINC02691	lncRNA	+	64486	14	104138723	104180894	ENSG00000066735	KIF26A	protein_coding	+	42172	42691	0.042691	529.733	-0.383206	1.03673e-05	0.000104267
15	92567817	92574529	ENSG00000258647	LINC00930	lncRNA	-	6713	15	92617448	92809884	ENSG00000185442	FAM174B	protein_coding	-	192437	42920	0.04292	967.939	-0.149706	0.0726573	0.169528
1	87212669	87264741	ENSG00000284240	AC099062.1	lncRNA	+	52073	1	86993009	87169204	ENSG00000267561	AC093155.3	protein_coding	+	176196	43466	0.043466	39.6413	0.148123	0.289076	0.459721
12	67709047	67729475	ENSG00000255970	LINC02421	lncRNA	-	20429	12	67648338	67665406	ENSG00000127334	DYRK2	protein_coding	+	17069	43642	0.043642	2849.26	-0.405015	2.62031e-13	1.77496e-11
3	128572000	128576086	ENSG00000198685	LINC01565	lncRNA	-	4087	3	128619969	128681075	ENSG00000163902	RPN1	protein_coding	-	61107	43884	0.043884	1742.91	0.44804	7.16594e-14	5.50979e-12
13	91347820	91354579	ENSG00000215417	MIR17HG	lncRNA	+	6760	13	91398621	92873682	ENSG00000179399	GPC5	protein_coding	+	1475062	44043	0.044043	1673.72	2.16735	7.59911e-06	7.9574e-05
8	100380486	100464613	ENSG00000253824	AP003472.1	lncRNA	-	84128	8	100257060	100336218	ENSG00000034677	RNF19A	protein_coding	-	79159	44269	0.044269	4859.42	0.144579	0.0014324	0.00711265
16	53373479	53385019	ENSG00000261804	AC007342.4	lncRNA	+	11541	16	53055033	53329150	ENSG00000177200	CHD9	protein_coding	+	274118	44330	0.04433	11870.3	0.0846295	0.0717941	0.168056
4	3576869	3590711	ENSG00000216560	LINC00955	lncRNA	+	13843	4	3503612	3532446	ENSG00000163956	LRPAP1	protein_coding	-	28835	44424	0.044424	2464.18	0.267693	4.89118e-05	0.000404135
4	75361207	75434449	ENSG00000248646	AC096759.1	lncRNA	-	73243	4	75479037	75514764	ENSG00000163743	RCHY1	protein_coding	-	35728	44589	0.044589	1774.66	0.309136	3.89897e-07	5.73427e-06
13	60618991	61176758	ENSG00000225249	LINC00378	lncRNA	+	557768	13	60396457	60573878	ENSG00000083544	TDRD3	protein_coding	+	177422	45114	0.045114	6508.9	0.0662199	0.34269	0.516477
7	120141016	120227213	ENSG00000233417	AC004946.1	lncRNA	-	86198	7	120273175	120750337	ENSG00000184408	KCND2	protein_coding	+	477163	45963	0.045963	168.109	-0.163438	0.651543	0.780699
2	174011856	174012975	ENSG00000273258	AC016737.2	lncRNA	-	1120	2	173880850	173965702	ENSG00000172845	SP3	protein_coding	-	84853	46155	0.046155	3680.75	0.0779094	0.0350621	0.0971533
14	51304108	51331918	ENSG00000258955	LINC00519	lncRNA	-	27811	14	51240162	51257655	ENSG00000139921	TMX1	protein_coding	+	17494	46454	0.046454	589.285	0.248359	5.04741e-05	0.00041485
8	91542924	91907619	ENSG00000253901	AC103409.1	lncRNA	-	364696	8	91954967	92103286	ENSG00000079102	RUNX1T1	protein_coding	-	148320	47349	0.047349	12184.2	-0.256534	0.00013911	0.000986536
2	49202126	49451896	ENSG00000282998	AC009975.2	lncRNA	-	249771	2	48962157	49154537	ENSG00000170820	FSHR	protein_coding	-	192381	47590	0.04759	74.2003	0.447058	0.146689	0.285349
8	122485194	122733804	ENSG00000253819	LINC01151	lncRNA	-	248611	8	122781655	122974510	ENSG00000178764	ZHX2	protein_coding	+	192856	47852	0.047852	10138.2	0.263017	0.00540389	0.0213757
2	176989418	177164656	ENSG00000236501	AC074286.1	lncRNA	-	175239	2	177212563	177223958	ENSG00000170144	HNRNPA3	protein_coding	+	11396	47908	0.047908	4800.75	-0.103374	0.0115821	0.0400029
10	29373027	29409366	ENSG00000287402	AL158167.1	lncRNA	-	36340	10	29457338	29736781	ENSG00000197321	SVIL	protein_coding	-	279444	47973	0.047973	59409.9	-0.39884	2.8107e-07	4.28227e-06
7	20835376	21023362	ENSG00000232790	LINC01162	lncRNA	+	187987	7	20782283	20786886	ENSG00000164651	SP8	protein_coding	-	4604	48491	0.048491	0.224116	-1.01436	0.620148	NA
2	47225781	47240886	ENSG00000226087	AC073283.2	lncRNA	+	15106	2	47160083	47176921	ENSG00000143933	CALM2	protein_coding	-	16839	48861	0.048861	0.0335471	-0.29302	0.932358	NA
10	59955430	59960913	ENSG00000235931	LINC01553	lncRNA	-	5484	10	59788747	59906556	ENSG00000108091	CCDC6	protein_coding	-	117810	48875	0.048875	3058.85	-0.0225521	0.694745	0.812479
17	68096046	68101496	ENSG00000265055	AC145343.1	lncRNA	-	5451	17	68035708	68046854	ENSG00000182481	KPNA2	protein_coding	+	11147	49193	0.049193	286.66	0.63271	1.48869e-14	1.33888e-12
7	64612535	64614834	ENSG00000286456	AC016769.5	lncRNA	+	2300	7	64519878	64563075	ENSG00000173041	ZNF680	protein_coding	-	43198	49461	0.049461	5876.17	-0.322419	0.000247791	0.00162288
9	33697459	33700986	ENSG00000260947	AL356489.2	lncRNA	+	3528	9	33750466	33799231	ENSG00000010438	PRSS3	protein_coding	+	48766	49481	0.049481	3.38248	-2.8486	6.64107e-05	0.000523924
3	14348451	14352568	ENSG00000251576	LINC01267	lncRNA	-	4118	3	14402576	14489349	ENSG00000131389	SLC6A6	protein_coding	+	86774	50009	0.050009	3308.15	-0.18649	0.483642	0.650062
15	30195809	30217552	ENSG00000225930	LINC02249	lncRNA	+	21744	15	30135149	30145567	ENSG00000261247	GOLGA8T	protein_coding	+	10419	50243	0.050243	10.6753	-1.10027	0.00175155	0.00841576
12	16661766	16788375	ENSG00000283240	AC007529.2	lncRNA	+	126610	12	16548372	16610594	ENSG00000048540	LMO3	protein_coding	-	62223	51173	0.051173	96.2433	0.501024	0.251065	0.417419
8	126497385	126500440	ENSG00000253220	AC084116.1	lncRNA	+	3056	8	126552443	126558478	ENSG00000168672	LRATD2	protein_coding	-	6036	52004	0.052004	210.929	0.604428	0.000169568	0.00116713
5	120345907	120410969	ENSG00000261036	AC113418.1	lncRNA	-	65063	5	120464300	120687332	ENSG00000184838	PRR16	protein_coding	+	223033	53332	0.053332	14016.4	-1.04695	1.5171e-10	5.30341e-09
3	184505113	184508399	ENSG00000227509	LINC01839	lncRNA	+	3287	3	184561785	184582408	ENSG00000182580	EPHB3	protein_coding	+	20624	53387	0.053387	91.6448	0.0622024	0.77355	0.866608
6	3904920	3911979	ENSG00000260604	AL590004.3	lncRNA	-	7060	6	3849373	3851320	ENSG00000145945	FAM50B	protein_coding	+	1948	53601	0.053601	0	NA	NA	NA
6	18522735	18674001	ENSG00000283408	MIR548A1HG	lncRNA	+	151267	6	18387350	18468874	ENSG00000137393	RNF144B	protein_coding	+	81525	53862	0.053862	1837.99	0.676774	4.1965e-09	1.03876e-07
7	38326070	38329643	ENSG00000272908	AC006033.2	lncRNA	-	3574	7	38383704	38631420	ENSG00000078053	AMPH	protein_coding	-	247717	54062	0.054062	803.423	-0.520274	0.00111752	0.00579436
2	38203363	38239590	ENSG00000227292	AC009229.1	lncRNA	-	36228	2	38293954	38377285	ENSG00000119787	ATL2	protein_coding	-	83332	54365	0.054365	2559.17	0.312761	5.92432e-07	8.32913e-06
19	34837889	34872479	ENSG00000269086	AC008555.2	lncRNA	+	34591	19	34926903	34945170	ENSG00000168661	ZNF30	protein_coding	+	18268	54425	0.054425	240.363	-0.0294796	0.699922	0.815682
18	24534551	24708542	ENSG00000265485	LINC01915	lncRNA	+	173992	18	24460637	24479961	ENSG00000134489	HRH4	protein_coding	+	19325	54591	0.054591	47.5982	-0.598737	0.011907	0.0409297
12	19775451	20012261	ENSG00000255910	AC024901.1	lncRNA	+	236811	12	19404045	19720801	ENSG00000139154	AEBP2	protein_coding	+	316757	54651	0.054651	3870.9	-0.0543245	0.458438	0.628451
2	8600892	8622942	ENSG00000231083	AC011747.1	lncRNA	-	22051	2	8678845	8684461	ENSG00000115738	ID2	protein_coding	+	5617	55904	0.055904	571.978	-0.070701	0.522839	0.681571
11	70014858	70021059	ENSG00000254605	AP003555.2	lncRNA	-	6202	11	70078302	70189528	ENSG00000131620	ANO1	protein_coding	+	111227	57244	0.057244	1457.25	-1.14016	4.27244e-19	9.53396e-17
4	104230380	104411035	ENSG00000251170	AC004052.1	lncRNA	+	180656	4	104468308	104494901	ENSG00000168772	CXXC4	protein_coding	-	26594	57274	0.057274	755.278	-0.126812	0.246802	0.412393
12	67443105	67590771	ENSG00000203585	LINC02408	lncRNA	+	147667	12	67648338	67665406	ENSG00000127334	DYRK2	protein_coding	+	17069	57568	0.057568	2849.26	-0.405015	2.62031e-13	1.77496e-11
1	219270774	219273387	ENSG00000277007	AC096642.1	lncRNA	+	2614	1	219173869	219212865	ENSG00000143353	LYPLAL1	protein_coding	+	38997	57910	0.05791	7014.11	-0.352297	1.03388e-05	0.000104086
1	108040263	108076020	ENSG00000226822	AL390036.1	lncRNA	+	35758	1	108134043	108200849	ENSG00000085491	SLC25A24	protein_coding	-	66807	58024	0.058024	2540.82	0.14268	0.0627159	0.151686
12	58544124	58813060	ENSG00000258231	AC020637.1	lncRNA	+	268937	12	58872149	58920522	ENSG00000139263	LRIG3	protein_coding	-	48374	59090	0.05909	890.621	0.18326	0.0122564	0.0418826
6	68332019	68576191	ENSG00000288088	AL606923.2	lncRNA	-	244173	6	68635282	69389506	ENSG00000135298	ADGRB3	protein_coding	+	754225	59092	0.059092	5081.94	0.260644	0.0752903	0.174028
4	26070754	26104258	ENSG00000283314	LINC02357	lncRNA	+	33505	4	26163455	26435131	ENSG00000168214	RBPJ	protein_coding	+	271677	59198	0.059198	4794.38	0.318538	3.49812e-12	1.77471e-10
8	57888975	57934329	ENSG00000253376	AC012103.1	lncRNA	-	45355	8	57994509	58204279	ENSG00000169122	FAM110B	protein_coding	+	209771	60181	0.060181	9742.68	-0.311484	1.83828e-05	0.000172599
2	195451778	195515699	ENSG00000271893	AC064834.1	lncRNA	-	63922	2	195575977	195737702	ENSG00000196950	SLC39A10	protein_coding	+	161726	60279	0.060279	1439.08	-0.362075	0.000107139	0.000791382
10	33096257	33116672	ENSG00000233387	IATPR	lncRNA	-	20416	10	33177492	33336262	ENSG00000099250	NRP1	protein_coding	-	158771	60821	0.060821	21906.4	-0.40252	5.9305e-09	1.41148e-07
2	31793823	31803980	ENSG00000223647	LINC01946	lncRNA	-	10158	2	31865060	32011230	ENSG00000162959	MEMO1	protein_coding	-	146171	61081	0.061081	149.57	-0.526474	2.33212e-09	6.19651e-08
8	68880139	69104242	ENSG00000253658	LINC01592	lncRNA	-	224104	8	68330955	68819023	ENSG00000165084	C8orf34	protein_coding	+	488069	61117	0.061117	225.689	0.415698	0.174218	0.32286
9	33676785	33688011	ENSG00000281128	PTENP1-AS	lncRNA	+	11227	9	33750466	33799231	ENSG00000010438	PRSS3	protein_coding	+	48766	62456	0.062456	3.38248	-2.8486	6.64107e-05	0.000523924
11	69985876	70015815	ENSG00000255191	AP003555.3	lncRNA	+	29940	11	70078302	70189528	ENSG00000131620	ANO1	protein_coding	+	111227	62488	0.062488	1457.25	-1.14016	4.27244e-19	9.53396e-17
22	34756676	35002862	ENSG00000286592	AL024495.1	lncRNA	-	246187	22	35066136	35087387	ENSG00000175329	ISX	protein_coding	+	21252	63275	0.063275	0	NA	NA	NA
22	15784959	15829984	ENSG00000206195	DUXAP8	lncRNA	+;+	45026	22	15690026	15721631	ENSG00000198062	POTEH	protein_coding	+	31606	63329	0.063329	0.124549	-0.602164	0.86153	NA
13	37934298	38066444	ENSG00000274317	LINC02334	lncRNA	+	132147	13	37636636	37870425	ENSG00000133107	TRPC4	protein_coding	-	233790	63874	0.063874	259.202	0.562278	0.0321505	0.0909797
16	86646301	86668923	ENSG00000261161	AC009154.1	lncRNA	+	22623	16	86576368	86582160	ENSG00000176678	FOXL1	protein_coding	+	5793	64142	0.064142	97.4094	-0.257889	0.10451	0.223373
5	61610424	61793401	ENSG00000178722	C5orf64	lncRNA	+	182978	5	61332258	61546172	ENSG00000130449	ZSWIM6	protein_coding	+	213915	64253	0.064253	5963.71	0.214467	0.00219035	0.0101514
20	62575590	62577507	ENSG00000264490	BX640514.1	lncRNA	+	1918	20	62642503	62685785	ENSG00000101187	SLCO4A1	protein_coding	+	43283	64997	0.064997	199.913	2.15306	5.02618e-18	9.5014e-16
3	150339478	150343210	ENSG00000286501	AC018545.1	lncRNA	-	3733	3	150408335	150466431	ENSG00000196428	TSC22D2	protein_coding	+	58097	65126	0.065126	4922.72	-0.166396	0.129457	0.260626
8	35862123	36191194	ENSG00000253452	AC124290.1	lncRNA	+	329072	8	35235475	35796550	ENSG00000156687	UNC5D	protein_coding	+	561076	65574	0.065574	37.4194	0.183386	0.501144	0.664231
15	26403480	26477840	ENSG00000287280	AC009878.2	lncRNA	-	74361	15	26543546	26939539	ENSG00000166206	GABRB3	protein_coding	-	395994	65707	0.065707	139.168	0.871214	0.000659291	0.00372849
5	81817531	81842360	ENSG00000287938	AC026726.2	lncRNA	+	24830	5	81413021	81751797	ENSG00000145687	SSBP2	protein_coding	-	338777	65735	0.065735	12749.4	-0.21109	0.00441384	0.0181313
1	70706441	70786468	ENSG00000229051	LINC01788	lncRNA	+	80028	1	70852353	71047808	ENSG00000050628	PTGER3	protein_coding	-	195456	65886	0.065886	529.503	0.166186	0.703926	0.818307
6	26956932	27059749	ENSG00000224843	LINC00240	lncRNA	+	102818	6	27125897	27132750	ENSG00000124635	HIST1H2BJ	protein_coding	-	6854	66149	0.066149	60.553	0.318271	0.0228363	0.0691752
19	34849046	34860747	ENSG00000271109	AC008555.4	lncRNA	-	11702	19	34926903	34945170	ENSG00000168661	ZNF30	protein_coding	+	18268	66157	0.066157	240.363	-0.0294796	0.699922	0.815682
18	79610747	79612303	ENSG00000267409	AC068473.4	lncRNA	+	1557	18	79679801	79756623	ENSG00000060069	CTDP1	protein_coding	+	76823	67499	0.067499	798.946	0.0612383	0.194185	0.349024
15	70570958	70586606	ENSG00000280639	LINC02204	lncRNA	-	15649	15	70654554	70763558	ENSG00000137831	UACA	protein_coding	-	109005	67949	0.067949	11298	-0.487339	6.15117e-11	2.38919e-09
6	20321461	20333193	ENSG00000286590	AL132775.1	lncRNA	+	11733	6	20401879	20493714	ENSG00000112242	E2F3	protein_coding	+	91836	68687	0.068687	1690.97	0.0798147	0.231826	0.395384
17	34837871	34859046	ENSG00000264622	AC022903.1	lncRNA	-	21176	17	34927859	34981078	ENSG00000132141	CCT6B	protein_coding	-	53220	68814	0.068814	249.729	0.0350659	0.805678	0.886473
11	45355371	45367490	ENSG00000254427	AC103736.1	lncRNA	+	12120	11	45240302	45286341	ENSG00000019505	SYT13	protein_coding	-	46040	69031	0.069031	51.8523	1.05501	0.00591491	0.0230348
15	61298791	61635449	ENSG00000259616	AC104574.2	lncRNA	-	336659	15	60488284	61229302	ENSG00000069667	RORA	protein_coding	-	741019	69490	0.06949	26512.6	-0.376056	7.08758e-07	9.77927e-06
8	37600537	37625873	ENSG00000254306	AC137579.2	lncRNA	-	25337	8	37695782	37700019	ENSG00000183779	ZNF703	protein_coding	+	4238	69910	0.06991	205.888	1.07657	1.8979e-22	6.878e-20
20	1729038	1817765	ENSG00000286288	AL109809.5	lncRNA	-	88728	20	1629152	1657779	ENSG00000089012	SIRPG	protein_coding	-	28628	71260	0.07126	3.89708	0.194719	0.655079	0.782598
9	12958503	13034326	ENSG00000285637	AL161449.2	lncRNA	-	75824	9	13105704	13279590	ENSG00000107186	MPDZ	protein_coding	-	173887	71379	0.071379	11721.9	-0.313084	1.55426e-08	3.28085e-07
13	44234118	44256596	ENSG00000230731	AL589745.1	lncRNA	-	22479	13	44143543	44161257	ENSG00000139656	SMIM2	protein_coding	-	17715	72862	0.072862	1.24533	1.47902	0.0199705	0.0622
6	14210293	14214374	ENSG00000286281	AL353152.2	lncRNA	+	4082	6	14117256	14136918	ENSG00000112149	CD83	protein_coding	+	19663	73376	0.073376	176	-0.590895	0.00890366	0.0322219
5	153887428	153898987	ENSG00000251183	LINC01861	lncRNA	-	11560	5	153489615	153813869	ENSG00000155511	GRIA1	protein_coding	+	324255	73560	0.07356	107.839	0.171906	0.41087	0.584014
5	38025568	38184717	ENSG00000248461	LINC02119	lncRNA	+	159150	5	38258409	38465480	ENSG00000164318	EGFLAM	protein_coding	+	207072	73693	0.073693	2634.03	0.0146812	0.898006	0.94233
18	24932771	24987919	ENSG00000264345	LINC01894	lncRNA	-	55149	18	25061924	25352190	ENSG00000198795	ZNF521	protein_coding	-	290267	74006	0.074006	4620.85	0.025181	0.823519	0.897527
15	20940380	21058440	ENSG00000258710	LINC01193	lncRNA	+	118061	15	20835372	20866314	ENSG00000230031	POTEB2	protein_coding	-	30943	74067	0.074067	0	NA	NA	NA
9	38949734	38998503	ENSG00000287838	AL953883.1	lncRNA	+	48770	9	39072767	39288315	ENSG00000106714	CNTNAP3	protein_coding	-	215549	74265	0.074265	563.387	1.11876	4.14544e-06	4.67982e-05
X	34206725	34415537	ENSG00000233571	AL592043.1	lncRNA	-	208813	X	34129756	34132314	ENSG00000185448	FAM47A	protein_coding	-	2559	74412	0.074412	0	NA	NA	NA
18	24725762	24986980	ENSG00000266573	AC018697.1	lncRNA	+	261219	18	25061924	25352190	ENSG00000198795	ZNF521	protein_coding	-	290267	74945	0.074945	4620.85	0.025181	0.823519	0.897527
21	18561265	18760320	ENSG00000224141	MIR548XHG	lncRNA	-	199056	21	18269116	18485879	ENSG00000154646	TMPRSS15	protein_coding	-	216764	75387	0.075387	1.42499	-2.11143	0.0236033	0.0709553
18	14404551	14430923	ENSG00000286593	AP006261.1	lncRNA	-	26373	18	14507339	14543585	ENSG00000183206	POTEC	protein_coding	-	36247	76417	0.076417	0.231726	0.58459	0.742102	NA
3	84638405	84881924	ENSG00000242641	LINC00971	lncRNA	-	243520	3	84958981	86074429	ENSG00000175161	CADM2	protein_coding	+	1115449	77058	0.077058	989.877	0.513101	0.0599556	0.146668
11	115582297	115600339	ENSG00000255689	AP003174.1	lncRNA	+	18043	11	115169218	115504957	ENSG00000182985	CADM1	protein_coding	-	335740	77341	0.077341	10621.4	-0.183998	0.126794	0.25685
2	21221169	21970959	ENSG00000233005	AC018742.1	lncRNA	+	749791	2	21123917	21143272	ENSG00000218819	TDRD15	protein_coding	+	19356	77898	0.077898	4.56501	-0.7813	0.182355	0.333172
X	42252459	42699385	ENSG00000231772	Z93403.1	lncRNA	+	446927	X	42777368	42778247	ENSG00000102055	PPP1R2C	protein_coding	-	880	77984	0.077984	0.0575332	-0.396068	0.908661	NA
22	46055740	46058160	ENSG00000231010	AL121672.1	lncRNA	-	2421	22	45920366	45977162	ENSG00000188064	WNT7B	protein_coding	-	56797	78579	0.078579	2.44847	-2.9698	0.012657	0.0429881
10	89853595	90225443	ENSG00000280560	LINC01374	lncRNA	+	371849	10	89701610	89774939	ENSG00000138182	KIF20B	protein_coding	+	73330	78657	0.078657	273.134	0.0502564	0.650188	0.779929
10	42475480	42495337	ENSG00000185904	LINC00839	lncRNA	+	19858	10	42574185	42638570	ENSG00000196693	ZNF33B	protein_coding	-	64386	78849	0.078849	1224.53	0.155473	0.121552	0.249123
3	30518833	30527193	ENSG00000227260	LINC01985	lncRNA	+	8361	3	30606502	30694142	ENSG00000163513	TGFBR2	protein_coding	+	87641	79310	0.07931	8571.33	0.479685	1.3884e-17	2.35464e-15
5	173778527	173809039	ENSG00000254211	LINC01485	lncRNA	-	30513	5	173888349	173961980	ENSG00000113742	CPEB4	protein_coding	+	73632	79311	0.079311	18340.2	0.249768	0.0873191	0.195161
3	101940859	101997926	ENSG00000214407	LINC02085	lncRNA	+	57068	3	101827991	101861022	ENSG00000144802	NFKBIZ	protein_coding	+	33032	79838	0.079838	1259.1	0.281796	0.000409816	0.00249189
13	79637433	79667344	ENSG00000285902	AL136442.1	lncRNA	+	29912	13	79481124	79556075	ENSG00000102471	NDFIP2	protein_coding	+	74952	81359	0.081359	2133.85	0.482871	8.35319e-09	1.89973e-07
6	79803582	79833386	ENSG00000235357	LINC01621	lncRNA	-	29805	6	79914814	79947553	ENSG00000118402	ELOVL4	protein_coding	-	32740	81429	0.081429	39.5883	-0.625699	0.00109908	0.00571919
1	181174484	181182208	ENSG00000237292	LINC01732	lncRNA	+	7725	1	181088712	181092899	ENSG00000162783	IER5	protein_coding	+	4188	81586	0.081586	917.331	-0.462243	5.02868e-05	0.000413653
6	159353922	159383339	ENSG00000231178	AL357832.1	lncRNA	-	29418	6	159169400	159272108	ENSG00000164694	FNDC1	protein_coding	+	102709	81815	0.081815	542.471	-0.00646823	0.980976	0.988943
8	124811042	124857516	ENSG00000255491	AC100858.3	lncRNA	-	46475	8	124550790	124728429	ENSG00000170873	MTSS1	protein_coding	-	177640	82614	0.082614	7061.85	0.113871	0.387427	0.561255
1	38129464	38140593	ENSG00000284623	AL139158.3	lncRNA	-	11130	1	38044611	38046794	ENSG00000185668	POU3F1	protein_coding	-	2184	82671	0.082671	2.75012	-1.01252	0.100647	0.217116
11	96590317	96985810	ENSG00000254587	AP003066.1	lncRNA	+	395494	11	96389989	96507574	ENSG00000183340	JRKL	protein_coding	+	117586	82744	0.082744	280.209	0.0540165	0.404821	0.578133
15	21298233	21325241	ENSG00000247765	AC068446.2	lncRNA	-	27009	15	21408243	21440451	ENSG00000278522	POTEB3	protein_coding	-	32209	83003	0.083003	0.0235618	-0.29302	0.932358	NA
14	38738155	38948273	ENSG00000259070	LINC00639	lncRNA	-	210119	14	39031919	39109646	ENSG00000100934	SEC23A	protein_coding	-	77728	83647	0.083647	3170.66	0.0674656	0.10375	0.222121
8	25593197	25688786	ENSG00000253100	AC009623.1	lncRNA	+	95590	8	25459199	25507911	ENSG00000184661	CDCA2	protein_coding	+	48713	85287	0.085287	263.357	2.20127	3.11612e-15	3.41266e-13
X	40262917	40299061	ENSG00000236393	AC091806.1	lncRNA	+	36145	X	40049815	40177329	ENSG00000183337	BCOR	protein_coding	-	127515	85589	0.085589	1660.29	-0.16237	0.00265049	0.0118882
9	134527182	134545244	ENSG00000228877	AL669970.3	lncRNA	+	18063	9	134317098	134440585	ENSG00000186350	RXRA	protein_coding	+	123488	86598	0.086598	2877.4	-0.0282206	0.61262	0.752533
3	33956972	34677247	ENSG00000226320	LINC01811	lncRNA	+	720276	3	33798571	33869707	ENSG00000170248	PDCD6IP	protein_coding	+	71137	87266	0.087266	4874.74	0.0804581	0.0106747	0.0374044
15	26395037	26455217	ENSG00000235160	LINC02248	lncRNA	+	60181	15	26543546	26939539	ENSG00000166206	GABRB3	protein_coding	-	395994	88330	0.08833	139.168	0.871214	0.000659291	0.00372849
2	75799974	76208703	ENSG00000287474	AC110614.1	lncRNA	+	408730	2	75652000	75710989	ENSG00000005436	GCFC2	protein_coding	-	58990	88986	0.088986	1379.9	0.119178	0.0292101	0.0843429
14	47764954	47795302	ENSG00000259129	LINC00648	lncRNA	-	30349	14	46840092	47675605	ENSG00000139915	MDGA2	protein_coding	-	835514	89350	0.08935	113.812	-0.511895	0.110617	0.232738
11	121979571	122025937	ENSG00000286023	AP001924.1	lncRNA	-	46367	11	122115354	122116215	ENSG00000259571	BLID	protein_coding	-	862	89418	0.089418	0	NA	NA	NA
3	118004819	118810836	ENSG00000243276	AC068633.1	lncRNA	-	806018	3	118900557	119146068	ENSG00000144847	IGSF11	protein_coding	-	245512	89722	0.089722	843.08	0.34846	0.0450216	0.118132
11	3469319	3531328	ENSG00000254757	AC127526.1	lncRNA	+	62010	11	3339261	3379222	ENSG00000005801	ZNF195	protein_coding	-	39962	90098	0.090098	754.608	0.108407	0.0117629	0.040519
5	145337932	145381670	ENSG00000250842	AC137770.1	lncRNA	-	43739	5	145471799	145835369	ENSG00000186314	PRELID2	protein_coding	-	363571	90130	0.09013	4943.12	0.605681	0.0018552	0.00882805
12	58565959	58781747	ENSG00000257259	LINC02388	lncRNA	-	215789	12	58872149	58920522	ENSG00000139263	LRIG3	protein_coding	-	48374	90403	0.090403	890.621	0.18326	0.0122564	0.0418826
5	74111690	74536976	ENSG00000248673	LINC01331	lncRNA	-	425287	5	74627406	74641424	ENSG00000171617	ENC1	protein_coding	-	14019	90431	0.090431	607.705	-0.34525	0.0832084	0.188385
9	88066445	88076975	ENSG00000287750	AL353572.4	lncRNA	-	10531	9	87966441	87974753	ENSG00000156345	CDK20	protein_coding	-	8313	91693	0.091693	34.5446	0.568376	0.000287605	0.00183724
6	22663507	22675493	ENSG00000286954	AL033539.2	lncRNA	+	11987	6	22569493	22571666	ENSG00000112273	HDGFL1	protein_coding	+	2174	91842	0.091842	0	NA	NA	NA
3	71943592	72279503	ENSG00000241163	LINC00877	lncRNA	-	335912	3	72371825	72446621	ENSG00000163602	RYBP	protein_coding	-	74797	92323	0.092323	2521.82	0.00693248	0.915546	0.951784
2	207260445	207270690	ENSG00000225064	LINC01802	lncRNA	+	10246	2	207074137	207167267	ENSG00000118263	KLF7	protein_coding	-	93131	93179	0.093179	6004.65	0.0576577	0.48968	0.655138
5	120781218	120790778	ENSG00000248927	AC114284.1	lncRNA	+	9561	5	120464300	120687332	ENSG00000184838	PRR16	protein_coding	+	223033	93887	0.093887	14016.4	-1.04695	1.5171e-10	5.30341e-09
6	4610612	4611919	ENSG00000205444	AL034376.1	lncRNA	+	1308	6	4706159	4955551	ENSG00000153046	CDYL	protein_coding	+	249393	94241	0.094241	5059.63	-0.138408	0.00667613	0.0253994
6	80441295	80466674	ENSG00000233967	AL359715.1	lncRNA	+	25380	6	80106647	80346270	ENSG00000083123	BCKDHB	protein_coding	+	239624	95026	0.095026	4614.22	0.651455	5.36234e-17	8.16148e-15
3	161600438	161735399	ENSG00000288087	AC112770.1	lncRNA	+	134962	3	161496808	161503942	ENSG00000182447	OTOL1	protein_coding	+	7135	96497	0.096497	0.999957	-3.00917	0.000771986	0.00426186
14	96663791	96681827	ENSG00000287350	AL137786.2	lncRNA	+	18037	14	96501433	96567111	ENSG00000090060	PAPOLA	protein_coding	+	65679	96681	0.096681	6537.85	0.20625	0.000442289	0.00266153
2	19458220	19468961	ENSG00000234597	AC010096.1	lncRNA	-	10742	2	19351485	19358623	ENSG00000143867	OSR1	protein_coding	-	7139	99598	0.099598	34.8443	1.61515	4.49259e-14	3.60231e-12
8	120913065	121119754	ENSG00000253619	AC068413.1	lncRNA	+	206690	8	120535745	120813273	ENSG00000172164	SNTB1	protein_coding	-	277529	99793	0.099793	3376.96	-0.585501	6.51452e-08	1.17107e-06
3	178028130	178172449	ENSG00000286003	AC110992.1	lncRNA	-	144320	3	178272932	178844429	ENSG00000197584	KCNMB2	protein_coding	+	571498	100484	0.100484	21.2795	0.454339	0.147071	0.285924
10	91033157	91062164	ENSG00000224851	LINC00502	lncRNA	+	29008	10	91163012	91284337	ENSG00000180628	PCGF5	protein_coding	+	121326	100849	0.100849	10871.2	-0.439488	5.57938e-09	1.33649e-07
21	15368966	15627342	ENSG00000229425	AJ009632.2	lncRNA	-	258377	21	15730025	15880069	ENSG00000155313	USP25	protein_coding	+	150045	102684	0.102684	7246.63	-0.11945	0.0348627	0.0967471
11	119832966	119867682	ENSG00000287545	AP001994.2	lncRNA	+	34717	11	119623408	119729200	ENSG00000110400	NECTIN1	protein_coding	-	105793	103767	0.103767	441.197	1.02423	8.57822e-19	1.78037e-16
17	73749270	73828520	ENSG00000177338	LINC00469	lncRNA	-	79251	17	73334384	73644445	ENSG00000069188	SDK2	protein_coding	-	310062	104826	0.104826	680.128	-0.369135	0.0269078	0.0788816
16	16499533	16664135	ENSG00000260126	AC136431.1	lncRNA	+	164603	16	16379055	16393954	ENSG00000214967	NPIPA7	protein_coding	+	14900	105580	0.10558	9.29876	-0.289843	0.376499	0.55034
9	13386130	13836571	ENSG00000226197	AL583785.1	lncRNA	+	450442	9	13105704	13279590	ENSG00000107186	MPDZ	protein_coding	-	173887	106541	0.106541	11721.9	-0.313084	1.55426e-08	3.28085e-07
2	33706886	34738231	ENSG00000228262	LINC01320	lncRNA	+	1031346	2	33583660	33599382	ENSG00000119812	FAM98A	protein_coding	-	15723	107505	0.107505	1476.76	0.128975	0.00589856	0.0229893
3	15970003	15971253	ENSG00000286689	AC090946.1	lncRNA	+	1251	3	15667236	15859771	ENSG00000206560	ANKRD28	protein_coding	-	192536	110233	0.110233	3835.23	0.0100865	0.863266	0.921249
10	58999482	59066396	ENSG00000237949	LINC00844	lncRNA	+	66915	10	59176643	59247774	ENSG00000165443	PHYHIPL	protein_coding	+	71132	110248	0.110248	11.0775	-0.84788	0.0159392	0.0518026
7	27361591	27410358	ENSG00000224322	AC004009.1	lncRNA	+	48768	7	27242700	27250493	ENSG00000106038	EVX1	protein_coding	+	7794	111099	0.111099	0.247267	-1.11741	0.529279	NA
3	150265407	150296605	ENSG00000243550	LINC01214	lncRNA	-	31199	3	150408335	150466431	ENSG00000196428	TSC22D2	protein_coding	+	58097	111731	0.111731	4922.72	-0.166396	0.129457	0.260626
21	38988569	39062894	ENSG00000235888	AF064858.1	lncRNA	-	74326	21	39174769	39183851	ENSG00000183527	PSMG1	protein_coding	-	9083	111876	0.111876	330.547	0.183715	0.00423126	0.0174975
10	90402521	90628852	ENSG00000236373	LINC02653	lncRNA	-	226332	10	90740823	90858039	ENSG00000148680	HTR7	protein_coding	-	117217	111972	0.111972	99.0169	-0.251591	0.0523691	0.132684
4	137645265	137655174	ENSG00000250126	AC116563.1	lncRNA	-	9910	4	137518918	137532494	ENSG00000189184	PCDH18	protein_coding	-	13577	112772	0.112772	454.575	0.602583	0.000677518	0.0038134
17	36722443	36726346	ENSG00000275613	AC243830.1	lncRNA	+	3904	17	36601583	36608964	ENSG00000278619	MRM1	protein_coding	+	7382	113480	0.11348	164.309	-0.15144	0.00897787	0.0324311
X	5653418	5726326	ENSG00000236120	AC110995.1	lncRNA	-	72909	X	5840637	6228867	ENSG00000146938	NLGN4X	protein_coding	-	388231	114312	0.114312	958.117	-0.290934	0.187832	0.340335
4	14470465	14888169	ENSG00000248360	LINC00504	lncRNA	-	417705	4	15002674	15070153	ENSG00000137449	CPEB2	protein_coding	+	67480	114506	0.114506	3292.88	0.0417597	0.466375	0.635136
5	173757562	173773164	ENSG00000287003	AC008674.1	lncRNA	+	15603	5	173888349	173961980	ENSG00000113742	CPEB4	protein_coding	+	73632	115186	0.115186	18340.2	0.249768	0.0873191	0.195161
8	93134095	93166850	ENSG00000279847	C8orf87	lncRNA	-	32756	8	92883530	93017673	ENSG00000205133	TRIQK	protein_coding	-	134144	116423	0.116423	4998.07	0.571183	2.66422e-06	3.15907e-05
4	75269068	75361182	ENSG00000251185	AC025244.1	lncRNA	-	92115	4	75479037	75514764	ENSG00000163743	RCHY1	protein_coding	-	35728	117856	0.117856	1774.66	0.309136	3.89897e-07	5.73427e-06
14	43990539	44386064	ENSG00000258969	LINC02307	lncRNA	-	395526	14	44504342	44507279	ENSG00000189139	FSCB	protein_coding	-	2938	118279	0.118279	1.08493	-0.368599	0.606734	0.747959
13	106232131	106371082	ENSG00000286780	AL139379.1	lncRNA	-	138952	13	106489745	106535662	ENSG00000125266	EFNB2	protein_coding	-	45918	118664	0.118664	2755.07	-0.718114	8.86339e-09	1.99739e-07
4	155496110	155520353	ENSG00000251244	AC107208.1	lncRNA	+	24244	4	155342658	155376970	ENSG00000164114	MAP9	protein_coding	-	34313	119141	0.119141	815.613	0.149315	0.186618	0.338728
X	46256759	46327680	ENSG00000236751	LINC01186	lncRNA	-	70922	X	46447292	46497422	ENSG00000147121	KRBOX4	protein_coding	+	50131	119613	0.119613	1054.36	-0.169607	0.00345899	0.0148266
6	80466958	80469080	ENSG00000260645	AL359715.2	lncRNA	+	2123	6	80106647	80346270	ENSG00000083123	BCKDHB	protein_coding	+	239624	120689	0.120689	4614.22	0.651455	5.36234e-17	8.16148e-15
9	103140523	103325034	ENSG00000225564	LINC01492	lncRNA	-	184512	9	102995311	103018488	ENSG00000155833	CYLC2	protein_coding	+	23178	122036	0.122036	0.216372	-1.01436	0.56959	NA
9	105993310	106740875	ENSG00000234323	LINC01505	lncRNA	+;+	747566	9	106863166	107013634	ENSG00000148143	ZNF462	protein_coding	+	150469	122292	0.122292	6799.75	0.0399294	0.505825	0.667691
1	144227029	144250326	ENSG00000232527	AC245595.1	lncRNA	-	23298	1	144372875	144373659	ENSG00000271567	PPIAL4E	protein_coding	-	785	122550	0.12255	0	NA	NA	NA
18	76227990	76233387	ENSG00000264595	AC103808.2	lncRNA	-	5398	18	76357682	76495242	ENSG00000101493	ZNF516	protein_coding	-	137561	124296	0.124296	3604.9	0.00627864	0.917145	0.952713
3	180413008	180476778	ENSG00000241696	LINC02053	lncRNA	+	63771	3	180602163	180617828	ENSG00000163728	TTC14	protein_coding	+	15666	125386	0.125386	1360.98	0.132392	0.0429818	0.113897
8	85851446	85861562	ENSG00000285768	AC232323.2	lncRNA	-	10117	8	85987323	86154225	ENSG00000147614	ATP6V0D2	protein_coding	+	166903	125762	0.125762	2.01721	-0.290207	0.622389	0.759723
16	86710122	86742083	ENSG00000261175	LINC02188	lncRNA	+	31962	16	86576368	86582160	ENSG00000176678	FOXL1	protein_coding	+	5793	127963	0.127963	97.4094	-0.257889	0.10451	0.223373
10	123356450	123537767	ENSG00000230131	LINC02641	lncRNA	+	181318	10	123666355	123694607	ENSG00000154478	GPR26	protein_coding	+	28253	128589	0.128589	0.0304276	-0.29302	0.932358	NA
9	99359336	99371887	ENSG00000287955	AL137067.3	lncRNA	+	12552	9	99222064	99230615	ENSG00000106803	SEC61B	protein_coding	+	8552	128722	0.128722	373.399	0.322979	1.09199e-05	0.000109158
14	36070427	36165288	ENSG00000257585	LINC00609	lncRNA	+	94862	14	36298564	36320637	ENSG00000151332	MBIP	protein_coding	-	22074	133277	0.133277	521.59	0.234179	5.8081e-05	0.000467912
2	121902501	122887691	ENSG00000286481	AC011246.1	lncRNA	+	985191	2	121737103	121767853	ENSG00000211460	TSN	protein_coding	+	30751	134649	0.134649	1169.56	0.0801736	0.096164	0.209484
2	242037716	242041501	ENSG00000287971	AC093642.7	lncRNA	-	3786	2	241893985	241902551	ENSG00000216921	FAM240C	protein_coding	-	8567	135166	0.135166	0.595365	0.936326	0.276574	0.445868
4	123539026	123962698	ENSG00000249464	LINC01091	lncRNA	+	423673	4	123396795	123403760	ENSG00000164056	SPRY1	protein_coding	+	6966	135267	0.135267	909.844	0.444433	3.34906e-07	5.02257e-06
10	35778302	35800920	ENSG00000280719	PCAT5	lncRNA	+	22619	10	35638249	35642278	ENSG00000177283	FZD8	protein_coding	-	4030	136025	0.136025	184.236	-0.128516	0.385638	0.559383
9	13927971	13945610	ENSG00000205636	LINC00583	lncRNA	+	17640	9	14081843	14398983	ENSG00000147862	NFIB	protein_coding	-	317141	136234	0.136234	29217.1	-0.219946	1.19353e-05	0.000117998
12	75649195	75691937	ENSG00000286259	AC078820.2	lncRNA	+	42743	12	75490863	75511636	ENSG00000111615	KRR1	protein_coding	-	20774	137560	0.13756	1447.67	0.239454	0.000334633	0.00208822
12	9347056	9400387	ENSG00000260423	LINC02367	lncRNA	+	53332	12	9148840	9208395	ENSG00000126838	PZP	protein_coding	-	59556	138662	0.138662	104.478	0.0106912	0.946785	0.969887
3	153384934	153980186	ENSG00000238755	LINC02006	lncRNA	-	595253	3	154121003	154257827	ENSG00000114790	ARHGEF26	protein_coding	+	136825	140818	0.140818	464.139	-0.147931	0.29943	0.471247
8	115950511	116325062	ENSG00000249917	LINC00536	lncRNA	-	374552	8	115408496	115809673	ENSG00000104447	TRPS1	protein_coding	-	401178	140839	0.140839	6497.89	0.0442868	0.629882	0.764842
12	47377638	47420192	ENSG00000257906	LINC02156	lncRNA	+	42555	12	47079603	47236662	ENSG00000179715	PCED1B	protein_coding	+	157060	140977	0.140977	1853.06	-0.448662	1.97227e-09	5.32622e-08
4	38420662	38523180	ENSG00000249534	LINC01258	lncRNA	-	102519	4	38664197	38701517	ENSG00000109787	KLF3	protein_coding	+	37321	141018	0.141018	2349.91	0.0779006	0.184177	0.335452
14	101045157	101051795	ENSG00000258861	MIR381HG	lncRNA	+	6639	14	100879753	100903722	ENSG00000254656	RTL1	protein_coding	-	23970	141436	0.141436	0.253332	-1.11741	0.415383	NA
8	40298697	40353133	ENSG00000253802	SIRLNT	lncRNA	-	54437	8	40153455	40155308	ENSG00000176907	TCIM	protein_coding	+	1854	143390	0.14339	520.868	0.677356	9.71785e-08	1.66907e-06
2	242047695	242084233	ENSG00000232002	LINC01880	lncRNA	-	36539	2	241893985	241902551	ENSG00000216921	FAM240C	protein_coding	-	8567	145145	0.145145	0.595365	0.936326	0.276574	0.445868
1	221549362	221554314	ENSG00000286398	AL360013.3	lncRNA	+	4953	1	221701424	221742089	ENSG00000143507	DUSP10	protein_coding	-	40666	147111	0.147111	400.941	0.723027	1.73925e-07	2.79174e-06
4	43972921	44025516	ENSG00000250863	AC114757.1	lncRNA	-	52596	4	44173903	44448809	ENSG00000183783	KCTD8	protein_coding	-	274907	148388	0.148388	465.453	1.02718	0.000132942	0.000949388
1	219409039	219459369	ENSG00000228536	LYPLAL1-AS1	lncRNA	-	50331	1	219608010	219613145	ENSG00000215817	ZC3H11B	protein_coding	-	5136	148642	0.148642	6.93993	3.07153	7.62167e-13	4.51504e-11
4	13777377	13782157	ENSG00000250497	AC007126.1	lncRNA	-	4781	4	13568738	13627725	ENSG00000038219	BOD1L1	protein_coding	-	58988	149653	0.149653	4141.3	-0.110859	0.18001	0.330315
18	27335968	27595164	ENSG00000264151	AC090403.1	lncRNA	-	259197	18	26906481	27185308	ENSG00000154080	CHST9	protein_coding	-	278828	150661	0.150661	514.696	2.04282	0.000106367	0.00078666
3	150202174	150225190	ENSG00000241048	AC117386.1	lncRNA	-	23017	3	149964904	150050788	ENSG00000070087	PFN2	protein_coding	-	85885	151387	0.151387	229.414	0.0607737	0.591084	0.735701
9	108701370	108703092	ENSG00000231678	AL358779.1	lncRNA	-	1723	9	108854589	108856967	ENSG00000148156	ACTL7B	protein_coding	-	2379	151498	0.151498	1.617	-0.663746	0.305301	0.477298
3	176415439	176867838	ENSG00000223715	LINC01208	lncRNA	-	452400	3	177019340	177228000	ENSG00000177565	TBL1XR1	protein_coding	-	208661	151503	0.151503	16041.1	-0.482023	1.22997e-21	4.1482e-19
4	127094410	127470569	ENSG00000248491	AC093772.1	lncRNA	-	376160	4	127623271	127726737	ENSG00000164066	INTU	protein_coding	+	103467	152703	0.152703	1130.19	0.080258	0.252504	0.418991
2	67565604	67684077	ENSG00000235495	AC007422.2	lncRNA	-	118474	2	67397319	67412089	ENSG00000143971	ETAA1	protein_coding	+	14771	153516	0.153516	521.4	0.231242	0.0175706	0.0560771
18	69212277	69214350	ENSG00000264705	AC090337.1	lncRNA	+	2074	18	68715209	69055189	ENSG00000150636	CCDC102B	protein_coding	+	339981	157089	0.157089	2526.55	-0.645727	3.01214e-06	3.52374e-05
8	135234131	135299719	ENSG00000254083	LINC01591	lncRNA	+	65589	8	135457456	135656722	ENSG00000131773	KHDRBS3	protein_coding	+	199267	157738	0.157738	1324.56	-0.0613779	0.538299	0.694707
4	137690477	137734977	ENSG00000250777	AC131956.2	lncRNA	-	44501	4	137518918	137532494	ENSG00000189184	PCDH18	protein_coding	-	13577	157984	0.157984	454.575	0.602583	0.000677518	0.0038134
4	104653874	104966793	ENSG00000248242	AC004053.1	lncRNA	-	312920	4	104468308	104494901	ENSG00000168772	CXXC4	protein_coding	-	26594	158974	0.158974	755.278	-0.126812	0.246802	0.412393
10	111787233	111989909	ENSG00000287231	AL136119.1	lncRNA	-	202677	10	112149865	112215377	ENSG00000119927	GPAM	protein_coding	-	65513	159957	0.159957	1055.82	0.0260752	0.763359	0.859539
14	101064151	101072937	ENSG00000223403	MEG9	lncRNA	+	8787	14	100879753	100903722	ENSG00000254656	RTL1	protein_coding	-	23970	160430	0.16043	0.253332	-1.11741	0.415383	NA
9	129438216	129447545	ENSG00000226355	AL353803.1	lncRNA	+	9330	9	129608884	129636131	ENSG00000148335	NTMT1	protein_coding	+	27248	161340	0.16134	506.718	0.201997	0.00127534	0.00646469
11	119892700	119919996	ENSG00000288047	AP001994.3	lncRNA	+	27297	11	119623408	119729200	ENSG00000110400	NECTIN1	protein_coding	-	105793	163501	0.163501	441.197	1.02423	8.57822e-19	1.78037e-16
4	186890969	186892366	ENSG00000250829	AC108865.1	lncRNA	+	1398	4	186587794	186726722	ENSG00000083857	FAT1	protein_coding	-	138929	164248	0.164248	8871.43	-0.199014	0.0210704	0.0649782
14	28936889	29372406	ENSG00000258028	AL135878.1	lncRNA	+	435518	14	28760330	28770277	ENSG00000176165	FOXG1	protein_coding	+	9948	166613	0.166613	0.389516	-1.69838	0.122884	NA
6	153304595	153427154	ENSG00000237312	AL358134.1	lncRNA	-	122560	6	153004459	153131282	ENSG00000091844	RGS17	protein_coding	-	126824	173314	0.173314	294.565	-1.44568	2.26348e-12	1.19321e-10
2	156788731	156865701	ENSG00000287048	AC096589.2	lncRNA	+	76971	2	156435290	156613735	ENSG00000115159	GPD2	protein_coding	+	178446	174997	0.174997	2040.52	0.0230918	0.657208	0.7841
9	90300885	90433566	ENSG00000231107	LINC01508	lncRNA	-	132682	9	90609832	90642862	ENSG00000165023	DIRAS2	protein_coding	-	33031	176267	0.176267	3.23177	-1.19538	0.0833771	0.18858
14	26775495	26822107	ENSG00000257845	LINC02294	lncRNA	-	46613	14	26443090	26598033	ENSG00000139910	NOVA1	protein_coding	-	154944	177463	0.177463	786.095	0.147525	0.529749	0.687189
11	122295190	122308019	ENSG00000255219	AP000755.2	lncRNA	+	12830	11	122115354	122116215	ENSG00000259571	BLID	protein_coding	-	862	178976	0.178976	0	NA	NA	NA
16	8309962	8357860	ENSG00000260058	AC018767.3	lncRNA	+	47899	16	8537605	8590193	ENSG00000232258	TMEM114	protein_coding	-	52589	179746	0.179746	6.84584	-3.81563	9.31668e-06	9.5194e-05
18	76173304	76177738	ENSG00000266743	AC103808.6	lncRNA	-	4435	18	76357682	76495242	ENSG00000101493	ZNF516	protein_coding	-	137561	179945	0.179945	3604.9	0.00627864	0.917145	0.952713
3	73805754	73902960	ENSG00000242741	LINC02005	lncRNA	+	97207	3	73382431	73624941	ENSG00000121440	PDZRN3	protein_coding	-	242511	180814	0.180814	32031.3	0.151174	0.18374	0.334902
4	134383467	134545648	ENSG00000251291	LINC02462	lncRNA	+	162182	4	134196333	134201789	ENSG00000254535	PABPC4L	protein_coding	-	5457	181679	0.181679	0	NA	NA	NA
1	68679202	68943452	ENSG00000285407	AL033530.1	lncRNA	+	264251	1	68474152	68497221	ENSG00000024526	DEPDC1	protein_coding	-	23070	181982	0.181982	12.0917	0.85292	0.00562416	0.0221203
5	152618965	153223543	ENSG00000249484	LINC01470	lncRNA	-	604579	5	152391532	152433368	ENSG00000132911	NMUR2	protein_coding	-	41837	185598	0.185598	1.03259	-0.21708	0.764634	0.860452
4	133871246	134010690	ENSG00000251388	AC079380.1	lncRNA	-	139445	4	134196333	134201789	ENSG00000254535	PABPC4L	protein_coding	-	5457	185644	0.185644	0	NA	NA	NA
3	21006730	21226305	ENSG00000282987	AC099753.1	lncRNA	-	219576	3	21412218	22373321	ENSG00000151789	ZNF385D	protein_coding	-	961104	185914	0.185914	5904.67	-0.48143	0.0161917	0.0524507
2	156803339	156891160	ENSG00000286889	AC096589.1	lncRNA	+	87822	2	156435290	156613735	ENSG00000115159	GPD2	protein_coding	+	178446	189605	0.189605	2040.52	0.0230918	0.657208	0.7841
8	82033533	82961926	ENSG00000254394	AC060765.2	lncRNA	+	928394	8	81799581	81842866	ENSG00000104497	SNX16	protein_coding	-	43286	190668	0.190668	623.588	0.154035	0.00507284	0.0203084
2	7988683	8488090	ENSG00000236790	LINC00299	lncRNA	-	499408	2	8678845	8684461	ENSG00000115738	ID2	protein_coding	+	5617	190756	0.190756	571.978	-0.070701	0.522839	0.681571
8	53493523	53524336	ENSG00000237807	AC022034.1	lncRNA	-	30814	8	53715543	53843558	ENSG00000047249	ATP6V1H	protein_coding	-	128016	191208	0.191208	2550.18	0.0367437	0.440384	0.612353
9	89799695	89821753	ENSG00000226206	BX470209.1	lncRNA	+	22059	9	89605012	89606555	ENSG00000130222	GADD45G	protein_coding	+	1544	193141	0.193141	207.697	-0.627668	0.0051395	0.0205292
2	18784807	18787752	ENSG00000224626	AC106053.1	lncRNA	+	2946	2	18562872	18589572	ENSG00000185013	NT5C1B	protein_coding	-	26701	195236	0.195236	0	NA	NA	NA
4	11625714	11823906	ENSG00000249631	AC005699.1	lncRNA	+	198193	4	11393150	11429564	ENSG00000002587	HS3ST1	protein_coding	-	36415	196151	0.196151	151.437	0.443927	0.0455877	0.119249
2	198882573	199071791	ENSG00000231557	AC020718.1	lncRNA	-	189219	2	199269500	199471266	ENSG00000119042	SATB2	protein_coding	-	201767	197710	0.19771	212.452	-0.180737	0.175497	0.324562
5	5688805	5694742	ENSG00000286986	AC026736.1	lncRNA	+	5938	5	5420664	5490220	ENSG00000164151	ICE1	protein_coding	+	69557	198586	0.198586	3021.14	0.0999008	4.58505e-05	0.000381068
2	151001220	151048774	ENSG00000222031	AC023469.1	lncRNA	-	47555	2	151247940	151261863	ENSG00000184898	RBM43	protein_coding	-	13924	199167	0.199167	188.062	0.252649	0.0612057	0.149079
8	133771409	133814537	ENSG00000253561	AC133634.1	lncRNA	+	43129	8	133454848	133571940	ENSG00000008513	ST3GAL1	protein_coding	-	117093	199470	0.19947	10653.8	0.192109	0.0263042	0.0773795
8	53515170	53515905	ENSG00000254204	AC022034.4	lncRNA	+	736	8	53715543	53843558	ENSG00000047249	ATP6V1H	protein_coding	-	128016	199639	0.199639	2550.18	0.0367437	0.440384	0.612353
15	20301481	20331583	ENSG00000287122	AC026495.2	lncRNA	+	30103	15	20531856	20541800	ENSG00000277322	GOLGA6L6	protein_coding	-	9945	200274	0.200274	0.0531941	-0.396068	0.908661	NA
1	193457422	193465198	ENSG00000286285	AL138778.1	lncRNA	+	7777	1	193121958	193254815	ENSG00000134371	CDC73	protein_coding	+	132858	202608	0.202608	5794.08	-0.0260214	0.59383	0.737665
4	162705359	162907428	ENSG00000248431	AC021134.1	lncRNA	+	202070	4	163110073	163166890	ENSG00000145414	NAF1	protein_coding	-	56818	202646	0.202646	1192.42	0.0985284	0.0205625	0.0637495
4	157568731	157824256	ENSG00000286133	AC093817.2	lncRNA	-	255526	4	157204182	157366075	ENSG00000120251	GRIA2	protein_coding	+	161894	202657	0.202657	17.5731	-1.00112	0.00252161	0.0113841
7	25431980	25500443	ENSG00000285960	AC005100.2	lncRNA	+	68464	7	25224570	25228486	ENSG00000105954	NPVF	protein_coding	-	3917	203495	0.203495	0.04517	-0.396068	0.908661	NA
12	131347470	131367555	ENSG00000230294	LINC02370	lncRNA	+	20086	12	130953907	131141469	ENSG00000111452	ADGRD1	protein_coding	+	187563	206002	0.206002	3457.48	1.40798	3.05378e-24	1.53616e-21
1	90242088	90284188	ENSG00000287406	AC098656.1	lncRNA	+	42101	1	89995110	90035533	ENSG00000162664	ZNF326	protein_coding	+	40424	206556	0.206556	1800.84	-0.0417501	0.484088	0.650509
6	113616927	113650090	ENSG00000230943	LINC02541	lncRNA	-	33164	6	113857345	113863475	ENSG00000277443	MARCKS	protein_coding	+	6131	207256	0.207256	1786.1	0.10388	0.417119	0.590435
4	166388701	166526119	ENSG00000249675	AC097487.1	lncRNA	-	137419	4	166733384	167234796	ENSG00000196104	SPOCK3	protein_coding	-	501413	207266	0.207266	84.7398	0.583466	0.0825834	0.187342
11	15701265	15758898	ENSG00000254645	AC087379.1	lncRNA	-	57634	11	15966449	16739591	ENSG00000110693	SOX6	protein_coding	-	773143	207552	0.207552	29517.1	-0.368481	4.19237e-05	0.000353481
2	157033837	157049716	ENSG00000286530	AC108057.1	lncRNA	+	15880	2	157257705	157318491	ENSG00000136542	GALNT5	protein_coding	+	60787	207990	0.20799	54.1354	0.479082	0.0846087	0.190625
12	131350844	131371721	ENSG00000287792	AC140118.2	lncRNA	-	20878	12	130953907	131141469	ENSG00000111452	ADGRD1	protein_coding	+	187563	209376	0.209376	3457.48	1.40798	3.05378e-24	1.53616e-21
8	63687179	64369176	ENSG00000253554	LINC01414	lncRNA	-	681998	8	64580367	64583628	ENSG00000180828	BHLHE22	protein_coding	+	3262	211192	0.211192	7.19472	0.504734	0.0944663	0.206653
3	177441910	177767379	ENSG00000228221	LINC00578	lncRNA	+	325470	3	177019340	177228000	ENSG00000177565	TBL1XR1	protein_coding	-	208661	213911	0.213911	16041.1	-0.482023	1.22997e-21	4.1482e-19
13	87423493	87458407	ENSG00000285699	AL360267.2	lncRNA	+	34915	13	87672615	87696272	ENSG00000165300	SLITRK5	protein_coding	+	23658	214209	0.214209	30.7282	-0.750848	0.0149413	0.0491133
2	67796054	67825562	ENSG00000237013	LINC01812	lncRNA	-	29509	2	68041130	68110948	ENSG00000197223	C1D	protein_coding	-	69819	215569	0.215569	891.687	0.193956	0.000289242	0.00184532
9	89825964	90019549	ENSG00000237626	AL161629.1	lncRNA	+	193586	9	89605012	89606555	ENSG00000130222	GADD45G	protein_coding	+	1544	219410	0.21941	207.697	-0.627668	0.0051395	0.0205292
1	82212413	82848205	ENSG00000233290	AL157944.1	lncRNA	-	635793	1	81306160	81992436	ENSG00000117114	ADGRL2	protein_coding	+	686277	219978	0.219978	12310.4	0.261901	0.0205196	0.0636365
15	23912411	24090821	ENSG00000260232	PWRN4	lncRNA	+	178411	15	23685679	23687305	ENSG00000182636	NDN	protein_coding	-	1627	225107	0.225107	425.891	0.426174	3.68661e-06	4.21475e-05
17	54609249	54670420	ENSG00000288036	AC015943.1	lncRNA	-	61172	17	54899387	54961956	ENSG00000141198	TOM1L1	protein_coding	+	62570	228968	0.228968	815.37	0.0254264	0.704247	0.818506
2	5932543	6003510	ENSG00000232044	SILC1	lncRNA	+	70968	2	5692384	5701385	ENSG00000176887	SOX11	protein_coding	+	9002	231159	0.231159	73.8467	-0.232211	0.443601	0.615562
5	15112120	15266541	ENSG00000249332	LINC02149	lncRNA	-	154422	5	15500180	15939795	ENSG00000183580	FBXL7	protein_coding	+	439616	233640	0.23364	41807.1	-0.287894	0.00182281	0.00869984
15	36341739	36344166	ENSG00000259395	AC087516.1	lncRNA	+	2428	15	36579626	36810248	ENSG00000186073	C15orf41	protein_coding	+	230623	235461	0.235461	31871.6	0.9687	3.01107e-13	1.99476e-11
9	41651658	41654594	ENSG00000276412	AL591926.2	lncRNA	-	2937	9	41890314	42129510	ENSG00000154529	CNTNAP3B	protein_coding	-	239197	235721	0.235721	885.154	0.0245585	0.910908	0.949123
16	8298492	8299772	ENSG00000261319	LINC02152	lncRNA	+	1281	16	8537605	8590193	ENSG00000232258	TMEM114	protein_coding	-	52589	237834	0.237834	6.84584	-3.81563	9.31668e-06	9.5194e-05
5	144856890	145228982	ENSG00000251031	AC132803.1	lncRNA	-	372093	5	145471799	145835369	ENSG00000186314	PRELID2	protein_coding	-	363571	242818	0.242818	4943.12	0.605681	0.0018552	0.00882805
8	57746149	57750199	ENSG00000254139	AC104051.2	lncRNA	+	4051	8	57994509	58204279	ENSG00000169122	FAM110B	protein_coding	+	209771	244311	0.244311	9742.68	-0.311484	1.83828e-05	0.000172599
X	25878339	25893544	ENSG00000233403	AC121342.1	lncRNA	+	15206	X	26138343	26140735	ENSG00000176774	MAGEB18	protein_coding	+	2393	244800	0.2448	0	NA	NA	NA
9	22703516	23438700	ENSG00000284418	AL391117.1	lncRNA	-	735185	9	22446824	22455740	ENSG00000176399	DMRTA1	protein_coding	+	8917	247777	0.247777	48.5547	0.562985	0.000233839	0.00154224
8	63465831	63478745	ENSG00000253894	AC011124.2	lncRNA	+	12915	8	63168553	63212786	ENSG00000185728	YTHDF3	protein_coding	+	44234	253046	0.253046	4349.03	0.144663	0.00141226	0.00703025
10	35896874	35898963	ENSG00000227313	LINC02630	lncRNA	-	2090	10	35638249	35642278	ENSG00000177283	FZD8	protein_coding	-	4030	254597	0.254597	184.236	-0.128516	0.385638	0.559383
18	60628963	60902726	ENSG00000267098	AC113137.1	lncRNA	-	273764	18	60371062	60372775	ENSG00000166603	MC4R	protein_coding	-	1714	256189	0.256189	0.302823	-0.899864	0.433567	NA
17	22233926	22266392	ENSG00000263609	LINC02002	lncRNA	-	32467	17	22523111	22524663	ENSG00000256618	MTRNR2L1	protein_coding	+	1553	256720	0.25672	0	NA	NA	NA
2	13000953	13331683	ENSG00000285876	AC093912.1	lncRNA	+	330731	2	12716889	12742734	ENSG00000071575	TRIB2	protein_coding	+	25846	258220	0.25822	1909.31	-0.152584	0.0301128	0.0863578
8	125859721	126292788	ENSG00000245164	LINC00861	lncRNA	-	433068	8	126552443	126558478	ENSG00000168672	LRATD2	protein_coding	-	6036	259656	0.259656	210.929	0.604428	0.000169568	0.00116713
13	79941531	80074640	ENSG00000284196	AL158064.1	lncRNA	-	133110	13	80335976	80341126	ENSG00000136158	SPRY2	protein_coding	-	5151	261337	0.261337	714.927	0.389755	1.04667e-08	2.31649e-07
15	96045341	96064357	ENSG00000259702	AC024337.1	lncRNA	-	19017	15	96325938	96340263	ENSG00000185551	NR2F2	protein_coding	+	14326	261582	0.261582	1106.27	-0.254727	0.0282138	0.0820216
8	29748309	29798492	ENSG00000253490	LINC02099	lncRNA	+	50184	8	30063012	30083208	ENSG00000133872	SARAF	protein_coding	-	20197	264521	0.264521	3617.15	0.229117	4.86606e-07	7.01432e-06
2	67677499	67680798	ENSG00000286002	AC010987.1	lncRNA	+	3300	2	67397319	67412089	ENSG00000143971	ETAA1	protein_coding	+	14771	265411	0.265411	521.4	0.231242	0.0175706	0.0560771
5	67463809	67475592	ENSG00000250978	AC079467.1	lncRNA	-	11784	5	67179613	67196799	ENSG00000134061	CD180	protein_coding	-	17187	267011	0.267011	31.3201	1.12197	6.95803e-08	1.24103e-06
11	127271029	127337033	ENSG00000273409	AP003481.1	lncRNA	+	66005	11	126423358	127003460	ENSG00000149571	KIRREL3	protein_coding	-	580103	267570	0.26757	756.53	0.637633	0.00528235	0.021007
1	222010825	222064773	ENSG00000232679	LINC01705	lncRNA	-	53949	1	221701424	221742089	ENSG00000143507	DUSP10	protein_coding	-	40666	268737	0.268737	400.941	0.723027	1.73925e-07	2.79174e-06
15	26261669	26265918	ENSG00000286884	AC012060.1	lncRNA	+	4250	15	26543546	26939539	ENSG00000166206	GABRB3	protein_coding	-	395994	277629	0.277629	139.168	0.871214	0.000659291	0.00372849
4	187005944	187060930	ENSG00000250971	AC110772.2	lncRNA	+	54987	4	186587794	186726722	ENSG00000083857	FAT1	protein_coding	-	138929	279223	0.279223	8871.43	-0.199014	0.0210704	0.0649782
3	30292548	30305037	ENSG00000287774	AC025614.1	lncRNA	+	12490	3	28574791	30010391	ENSG00000144642	RBMS3	protein_coding	+	1435601	282158	0.282158	8412.78	-0.373886	4.46264e-06	5.00744e-05
18	73151241	73264480	ENSG00000263711	AC079062.1	lncRNA	-	113240	18	72742314	72868146	ENSG00000166342	NETO1	protein_coding	-	125833	283096	0.283096	28.4101	-1.3946	0.000319414	0.00200845
X	27042907	27176298	ENSG00000242021	AC112493.1	lncRNA	-	133392	X	27460211	27463341	ENSG00000224960	PPP4R3C	protein_coding	-	3131	283914	0.283914	0.0494495	-0.396068	0.908661	NA
10	90059061	90099083	ENSG00000287150	AL139340.1	lncRNA	-	40023	10	89701610	89774939	ENSG00000138182	KIF20B	protein_coding	+	73330	284123	0.284123	273.134	0.0502564	0.650188	0.779929
4	177729638	177907936	ENSG00000251504	LINC01099	lncRNA	-	178299	4	177430774	177442437	ENSG00000038002	AGA	protein_coding	-	11664	287202	0.287202	148.899	0.264047	0.0180545	0.0572798
2	87311460	87348728	ENSG00000287763	AC068279.2	lncRNA	-	37269	2	87002559	87021852	ENSG00000183281	PLGLB1	protein_coding	-	19294	289609	0.289609	204.801	-0.268979	0.029741	0.0855016
1	238238943	238404906	ENSG00000234464	AL356010.2	lncRNA	+	165964	1	237943724	237945275	ENSG00000270188	MTRNR2L11	protein_coding	-	1552	293669	0.293669	0	NA	NA	NA
6	14431683	14502701	ENSG00000286277	AL009177.1	lncRNA	+	71019	6	14117256	14136918	ENSG00000112149	CD83	protein_coding	+	19663	294766	0.294766	176	-0.590895	0.00890366	0.0322219
4	64914281	65024485	ENSG00000250125	LINC02232	lncRNA	-	110205	4	65319563	65670495	ENSG00000145242	EPHA5	protein_coding	-	350933	295079	0.295079	141.911	-0.818912	0.0021688	0.0100764
8	79259402	79314951	ENSG00000253659	AC138646.1	lncRNA	+	55550	8	79610814	79666175	ENSG00000104435	STMN2	protein_coding	+	55362	295864	0.295864	1.97965	-1.56299	0.00990988	0.0352108
6	93720163	93745615	ENSG00000288085	AL356094.2	lncRNA	+	25453	6	93240020	93419559	ENSG00000135333	EPHA7	protein_coding	-	179540	300605	0.300605	2864.84	-0.253988	0.0176769	0.0563093
8	129415949	129445852	ENSG00000253926	AC011257.1	lncRNA	+	29904	8	129748196	129786624	ENSG00000147697	GSDMC	protein_coding	-	38429	302345	0.302345	47.2751	-0.182625	0.487017	0.652942
6	68226972	68329899	ENSG00000226497	LINC02549	lncRNA	-	102928	6	68635282	69389506	ENSG00000135298	ADGRB3	protein_coding	+	754225	305384	0.305384	5081.94	0.260644	0.0752903	0.174028
4	136795919	137212799	ENSG00000248869	LINC02511	lncRNA	-	416881	4	137518918	137532494	ENSG00000189184	PCDH18	protein_coding	-	13577	306120	0.30612	454.575	0.602583	0.000677518	0.0038134
2	2638178	2696285	ENSG00000234929	AC018685.2	lncRNA	-	58108	2	1789113	2331664	ENSG00000186487	MYT1L	protein_coding	-	542552	306515	0.306515	4.99451	0.352282	0.278351	0.447687
4	11740948	11769468	ENSG00000248300	LINC02360	lncRNA	-	28521	4	11393150	11429564	ENSG00000002587	HS3ST1	protein_coding	-	36415	311385	0.311385	151.437	0.443927	0.0455877	0.119249
X	96127747	96372889	ENSG00000286523	AL022151.1	lncRNA	-	245143	X	96684663	97604997	ENSG00000147202	DIAPH2	protein_coding	+	920335	311775	0.311775	9460.45	-0.174004	0.0473948	0.122893
20	55408898	55684915	ENSG00000235166	LINC01440	lncRNA	+	276018	20	55997440	56005472	ENSG00000054803	CBLN4	protein_coding	-	8033	312526	0.312526	3.01288	-4.23665	2.88025e-06	3.38011e-05
4	19455418	19938448	ENSG00000248515	AC024230.1	lncRNA	+	483031	4	20251905	20620561	ENSG00000145147	SLIT2	protein_coding	+	368657	313458	0.313458	3032.3	0.0396667	0.822934	0.897335
4	57424495	57478341	ENSG00000248505	LINC02380	lncRNA	+	53847	4	57030773	57110385	ENSG00000163453	IGFBP7	protein_coding	-	79613	314111	0.314111	13158.8	-0.18881	0.11497	0.239508
6	57961438	58438364	ENSG00000225096	AL445250.1	lncRNA	+	476927	6	57314805	57646850	ENSG00000146143	PRIM2	protein_coding	+	332046	314589	0.314589	2157.07	-0.176444	0.00217447	0.0100965
8	29673922	29748109	ENSG00000251191	LINC00589	lncRNA	-	74188	8	30063012	30083208	ENSG00000133872	SARAF	protein_coding	-	20197	314904	0.314904	3617.15	0.229117	4.86606e-07	7.01432e-06
2	49563388	49595126	ENSG00000282828	AC009971.1	lncRNA	+	31739	2	49918503	51225575	ENSG00000179915	NRXN1	protein_coding	-	1307073	323378	0.323378	2935.61	0.414083	0.0532783	0.134323
13	65941073	65973699	ENSG00000286395	AL158038.1	lncRNA	+	32627	13	66302834	67230445	ENSG00000184226	PCDH9	protein_coding	-	927612	329136	0.329136	36884.2	-0.0709891	0.572018	0.720735
18	15184016	15189760	ENSG00000286293	AP005901.5	lncRNA	-	5745	18	14728272	14854038	ENSG00000180777	ANKRD30B	protein_coding	+	125767	329979	0.329979	5.00557	-1.39264	0.00880228	0.0319173
5	58107631	58122375	ENSG00000248132	LINC02101	lncRNA	-	14745	5	58453982	58460139	ENSG00000145632	PLK2	protein_coding	-	6158	331608	0.331608	3542.78	-1.0233	1.84962e-14	1.60044e-12
7	108909453	108952666	ENSG00000229603	AC004014.1	lncRNA	+	43214	7	108569867	108574850	ENSG00000128590	DNAJB9	protein_coding	+	4984	334604	0.334604	1067.48	0.426621	1.41788e-05	0.000137241
9	102519636	102657514	ENSG00000204250	LINC00587	lncRNA	+	137879	9	102995311	103018488	ENSG00000155833	CYLC2	protein_coding	+	23178	337798	0.337798	0.216372	-1.01436	0.56959	NA
8	116289622	116298954	ENSG00000287826	AC090994.1	lncRNA	+	9333	8	116642130	116766925	ENSG00000147677	EIF3H	protein_coding	-	124796	343177	0.343177	4482.09	0.219171	6.94495e-08	1.23944e-06
15	93882082	93886743	ENSG00000258831	AC103996.2	lncRNA	+	4662	15	94231538	94483952	ENSG00000140563	MCTP2	protein_coding	+	252415	344796	0.344796	314.623	1.04924	0.000146013	0.0010269
2	76185020	76399490	ENSG00000287172	AC073091.3	lncRNA	+	214471	2	76747719	77593319	ENSG00000176204	LRRTM4	protein_coding	-	845601	348230	0.34823	994.782	-0.211455	0.392731	0.566534
6	74530248	74734319	ENSG00000272243	AL356277.3	lncRNA	-	204072	6	75084326	75206053	ENSG00000111799	COL12A1	protein_coding	-	121728	350008	0.350008	3944.15	-0.0266472	0.910617	0.948907
2	18939697	18946650	ENSG00000287284	AC130814.1	lncRNA	+	6954	2	18562872	18589572	ENSG00000185013	NT5C1B	protein_coding	-	26701	350126	0.350126	0	NA	NA	NA
15	93835490	93878822	ENSG00000258476	LINC02207	lncRNA	+	43333	15	94231538	94483952	ENSG00000140563	MCTP2	protein_coding	+	252415	352717	0.352717	314.623	1.04924	0.000146013	0.0010269
8	122414332	122428551	ENSG00000255364	SMILR	lncRNA	-	14220	8	122781655	122974510	ENSG00000178764	ZHX2	protein_coding	+	192856	353105	0.353105	10138.2	0.263017	0.00540389	0.0213757
1	72636547	72899240	ENSG00000225087	AL583808.1	lncRNA	-	262694	1	71395943	72282539	ENSG00000172260	NEGR1	protein_coding	-	886597	354009	0.354009	6714.09	0.796841	7.03479e-12	3.38388e-10
4	31506422	31558831	ENSG00000249882	LINC02501	lncRNA	+	52410	4	30720415	31146805	ENSG00000169851	PCDH7	protein_coding	+	426391	359618	0.359618	34969.1	0.260286	0.261886	0.429681
12	60150187	60269686	ENSG00000287014	AC087883.2	lncRNA	-	119500	12	59596029	59789855	ENSG00000118596	SLC16A7	protein_coding	+	193827	360333	0.360333	24604.7	0.216996	0.061815	0.150213
7	25593304	25751032	ENSG00000223561	AC005165.1	lncRNA	-	157729	7	25224570	25228486	ENSG00000105954	NPVF	protein_coding	-	3917	364819	0.364819	0.04517	-0.396068	0.908661	NA
4	96310701	96818864	ENSG00000248510	LINC02267	lncRNA	+	508164	4	97184093	98143476	ENSG00000163116	STPG2	protein_coding	-	959384	365230	0.36523	658.227	0.25403	0.0354409	0.0980289
12	42966122	42967353	ENSG00000257849	AC012038.2	lncRNA	+	1232	12	42456757	42590355	ENSG00000139174	PRICKLE1	protein_coding	-	133599	375768	0.375768	5618.84	-0.774173	4.12221e-11	1.66227e-09
6	155911195	156397589	ENSG00000287092	AL589693.1	lncRNA	-	486395	6	156776020	157210779	ENSG00000049618	ARID1B	protein_coding	+	434760	378432	0.378432	20035.6	-0.184818	0.00067231	0.00378951
15	46693288	46804844	ENSG00000259255	AC073941.1	lncRNA	+	111557	15	47184101	47774223	ENSG00000137872	SEMA6D	protein_coding	+	590123	379258	0.379258	2440.33	-0.345708	0.00221326	0.0102412
5	20967211	21032845	ENSG00000286751	AC140168.1	lncRNA	-	65635	5	19471296	20575873	ENSG00000145526	CDH18	protein_coding	-	1104578	391339	0.391339	29.6474	-0.626227	0.143113	0.280124
6	68223667	68242364	ENSG00000286564	AL593844.1	lncRNA	+	18698	6	68635282	69389506	ENSG00000135298	ADGRB3	protein_coding	+	754225	392919	0.392919	5081.94	0.260644	0.0752903	0.174028
X	43176994	43226598	ENSG00000224294	PINCR	lncRNA	+	49605	X	42777368	42778247	ENSG00000102055	PPP1R2C	protein_coding	-	880	398748	0.398748	0.0575332	-0.396068	0.908661	NA
1	190878145	191151410	ENSG00000285638	AL138927.1	lncRNA	-	273266	1	190097658	190478404	ENSG00000162670	BRINP3	protein_coding	-	380747	399742	0.399742	791.262	1.44286	0.0130198	0.0439807
15	97540597	97560702	ENSG00000259582	AC026523.1	lncRNA	-	20106	15	97960703	97973833	ENSG00000140450	ARRDC4	protein_coding	+	13131	400002	0.400002	647.846	0.108659	0.452404	0.623608
2	7922425	8278186	ENSG00000235665	LINC00298	lncRNA	-	355762	2	8678845	8684461	ENSG00000115738	ID2	protein_coding	+	5617	400660	0.40066	571.978	-0.070701	0.522839	0.681571
2	217261699	217336120	ENSG00000233143	DIRC3-AS1	lncRNA	+	74422	2	216859458	216860064	ENSG00000118245	TNP1	protein_coding	-	607	401636	0.401636	0	NA	NA	NA
5	21323873	21341375	ENSG00000249359	AC093274.1	lncRNA	-	17503	5	21750673	22853622	ENSG00000154162	CDH12	protein_coding	-	1102950	409299	0.409299	23.263	-0.542389	0.102946	0.220841
10	64036345	64037280	ENSG00000226426	AC012558.1	lncRNA	-	936	10	63521401	63625128	ENSG00000165476	REEP3	protein_coding	+	103728	411218	0.411218	3233.26	-0.0654374	0.115762	0.240596
X	39226103	39299786	ENSG00000224610	AC108879.1	lncRNA	-	73684	X	38801432	38806537	ENSG00000165175	MID1IP1	protein_coding	+	5106	419567	0.419567	397.958	0.569069	1.55893e-06	1.958e-05
21	6986450	6997765	ENSG00000280018	CU634019.6	lncRNA	-	11316	21	6560714	6564489	ENSG00000276076	CRYAA2	protein_coding	+	3776	421962	0.421962	0	NA	NA	NA
7	145675679	145681369	ENSG00000230746	AC006007.1	lncRNA	-	5691	7	146116002	148420998	ENSG00000174469	CNTNAP2	protein_coding	+	2304997	434634	0.434634	598.245	0.393955	0.230174	0.393125
13	59121879	59230636	ENSG00000288015	AL159156.1	lncRNA	-	108758	13	59665583	60163987	ENSG00000139734	DIAPH3	protein_coding	-	498405	434948	0.434948	344.844	-2.1049	8.07225e-10	2.39816e-08
13	58165827	58209483	ENSG00000277448	LINC02338	lncRNA	+	43657	13	57631744	57729311	ENSG00000118946	PCDH17	protein_coding	+	97568	436517	0.436517	2038.93	-1.10521	1.6214e-09	4.47226e-08
1	83397555	83425353	ENSG00000285782	AC116099.1	lncRNA	-	27799	1	83865024	83999150	ENSG00000137941	TTLL7	protein_coding	-	134127	439672	0.439672	1951.07	-0.949996	3.91061e-10	1.22688e-08
14	25916015	25998805	ENSG00000285633	AL132633.1	lncRNA	+	82791	14	26443090	26598033	ENSG00000139910	NOVA1	protein_coding	-	154944	444286	0.444286	786.095	0.147525	0.529749	0.687189
12	127726339	127821183	ENSG00000286662	AC025160.1	lncRNA	-	94845	12	128267403	128707915	ENSG00000181234	TMEM132C	protein_coding	+	440513	446221	0.446221	416.365	1.51465	5.51459e-05	0.000447668
22	47630827	48023004	ENSG00000224271	AL117329.1	lncRNA	+	392178	22	46762617	47175699	ENSG00000054611	TBC1D22A	protein_coding	+	413083	455129	0.455129	6098.83	-0.242138	1.15672e-05	0.000114779
4	22989147	23193740	ENSG00000248837	AC097512.1	lncRNA	+	204594	4	22345071	22516066	ENSG00000152990	ADGRA3	protein_coding	-	170996	473082	0.473082	3877.41	0.0123593	0.854797	0.916396
1	68974010	69023558	ENSG00000285473	AL691520.1	lncRNA	+	49549	1	68474152	68497221	ENSG00000024526	DEPDC1	protein_coding	-	23070	476790	0.47679	12.0917	0.85292	0.00562416	0.0221203
6	114822994	115002280	ENSG00000287097	AL590550.1	lncRNA	+	179287	6	114055586	114343045	ENSG00000249853	HS3ST5	protein_coding	-	287460	479950	0.47995	70.1841	-1.48067	0.000204451	0.00137096
6	139856104	139877391	ENSG00000225148	AL050338.1	lncRNA	-	21288	6	139371807	139374648	ENSG00000164442	CITED2	protein_coding	-	2842	481457	0.481457	1092.57	0.394072	1.48343e-05	0.000142944
8	88809949	88813144	ENSG00000286984	AC090578.3	lncRNA	-	3196	8	88032011	88328025	ENSG00000156103	MMP16	protein_coding	-	296015	481925	0.481925	1228.54	-0.308244	0.0896879	0.198942
13	58211697	58233117	ENSG00000232954	LINC00374	lncRNA	-	21421	13	57631744	57729311	ENSG00000118946	PCDH17	protein_coding	+	97568	482387	0.482387	2038.93	-1.10521	1.6214e-09	4.47226e-08
8	63703077	63751677	ENSG00000253762	AC069133.1	lncRNA	+	48601	8	63168553	63212786	ENSG00000185728	YTHDF3	protein_coding	+	44234	490292	0.490292	4349.03	0.144663	0.00141226	0.00703025
3	106367979	106427977	ENSG00000286854	AC079382.2	lncRNA	-	59999	3	105655461	105869552	ENSG00000114423	CBLB	protein_coding	-	214092	498428	0.498428	21653	0.352083	0.0101307	0.0358281
