# Supplementary material for: Genetic Dissection of Hypertrophic Cardiomyopathy with Myocardial RNA-Seq
Source: Int J Mol Sci. 2020 Apr 25;21(9):3040. doi: 10.3390/ijms21093040 (PMC7246737; doi:10.3390/ijms21093040)
Supplement: Supplementary file 1 [file ijms-21-03040-s001.zip › Supplementary Data/Supplementary Data 8.xlsx]

## Sheet: Sheet1
Gene	LAD (mm)		LVST (mm)		LVEDD (mm)		LVEF (%)		Maxi LVWT (mm)		Maxi LVOTG (mmHg)
	r	p	r	p	r	p	r	p	r	p	r	p
NDUFS2	-0.275203	0.164732	-0.0263266	0.896293	-0.0437635	0.828407	-0.342297	0.0745882	0.104992	0.594926	-0.44351	0.0180808
SDHC	0.234322	0.239425	0.186227	0.352347	0.220324	0.269462	-0.0860197	0.663396	0.363072	0.0575662	-0.420291	0.025957
NDUFV1	-0.0873849	0.664717	0.259721	0.19078	-0.0124822	0.950728	-0.22068	0.259121	0.293991	0.128885	-0.407354	0.0314329
COX4I2	-0.352652	0.0712008	-0.254164	0.200787	-0.360558	0.064665	-0.326685	0.0897427	-0.270692	0.163549	-0.466315	0.0123759
MT.ND1	-0.0100444	0.960342	0.132094	0.511317	0.144566	0.471874	-0.303054	0.116969	0.206758	0.291132	-0.221967	0.256282
MT.ND2	0.098299	0.625698	0.127151	0.527381	0.231193	0.245938	-0.301929	0.118402	0.276764	0.153939	-0.225514	0.248565
MT.CO1	-0.12213	0.543946	0.0867325	0.667078	0.153268	0.445316	-0.246623	0.205814	0.149874	0.446528	-0.423395	0.0247657
MT.CO2	-0.0827496	0.681558	0.224376	0.260529	0.178997	0.37168	-0.298121	0.12335	0.38534	0.0428644	-0.29768	0.123932
MT.ATP8	-0.0185089	0.926991	0.0920883	0.647789	-0.0326542	0.87155	-0.226608	0.246216	0.10423	0.597618	-0.256384	0.187857
MT.ATP6	-0.188119	0.347387	-0.0226239	0.910816	0.0856191	0.671114	-0.282542	0.145177	0.0906244	0.646506	-0.339591	0.0770627
MT.CO3	-0.0907294	0.652663	-0.0745435	0.711736	0.210923	0.290938	-0.290989	0.133021	0.00821307	0.966914	-0.515891	0.00495375
MT.ND3	-0.172582	0.389341	-0.161979	0.419556	0.256212	0.197058	-0.0142038	0.942812	-0.110366	0.576103	-0.270137	0.164449
MT.ND4L	0.0654978	0.745498	0.102891	0.609562	0.186192	0.35244	-0.0954347	0.629043	0.16347	0.405875	-0.179592	0.36048
MT.ND4	-0.175155	0.3822	0.0172692	0.931869	0.0679332	0.73636	-0.135834	0.490696	0.0501749	0.799839	-0.268733	0.166738
MT.ND5	-0.184743	0.356265	0.170388	0.395487	0.00356896	0.985904	0.000612487	0.997532	0.155496	0.429459	-0.192227	0.327098
MT.ND6	0.0234114	0.907725	0.135116	0.501613	0.0144361	0.943027	-0.390049	0.0401767	0.350838	0.0671755	-0.276151	0.154891
MT.CYB	0.0144624	0.942923	0.0943848	0.639585	0.189774	0.343085	-0.277137	0.153363	0.219935	0.260774	-0.226946	0.245494
SPRR2E	0.173565	0.386603	-0.0787805	0.696098	0.00428252	0.983086	-0.148849	0.449677	-0.180343	0.358442	-0.177741	0.365534
SPRR2G	0.207774	0.298367	-0.0705049	0.726748	0.0365199	0.85649	-0.103433	0.600439	-0.216388	0.268734	-0.164372	0.403253
LOR	0.194905	0.329947	-0.0614003	0.760948	-0.0156298	0.938324	-0.146341	0.457438	-0.131563	0.504558	-0.119273	0.545498
DSP	-0.0538874	0.789506	0.228957	0.250663	0.246048	0.216037	-0.170619	0.385362	0.309818	0.108622	-0.405219	0.0324203
GJA1	-0.01238	0.951131	0.295753	0.134185	0.370609	0.0570382	-0.103018	0.601907	0.195536	0.318679	-0.350769	0.0672326
JUP	0.215217	0.280999	0.446645	0.0195164	0.264106	0.18313	-0.342229	0.0746496	0.534804	0.00336687	-0.4093	0.0305546
DSC1	-0.109095	0.588045	0.0456969	0.820945	0.151467	0.450746	-0.32241	0.0942738	0.397327	0.0362891	-0.303405	0.116525
DSG2	0.104657	0.603405	0.405479	0.0358762	0.272223	0.169539	-0.387197	0.0417882	0.499675	0.00678243	-0.54846	0.00251209
MYBPC3	-0.0740668	0.713503	-0.139943	0.486306	0.231739	0.244794	-0.353806	0.0647373	0.046694	0.813476	-0.202367	0.301726
TNNI1	-0.129536	0.5196	-0.25554	0.198276	0.166799	0.405664	0.0322344	0.870649	-0.463524	0.0129809	0.241563	0.215569
NEB	-0.0654771	0.745576	-0.156994	0.434195	0.198978	0.31974	0.051232	0.795709	-0.0521344	0.792188	0.054851	0.781611
PDLIM3	0.22768	0.253389	0.185015	0.355544	0.397284	0.04017	0.0955485	0.628632	0.431	0.0220345	0.00722482	0.970894
TNNT3	-0.0630447	0.754737	-0.239311	0.229278	0.123799	0.538415	-0.419091	0.0264298	0.0359405	0.855923	-0.474221	0.0107878
SRL	-0.231466	0.245364	0.0287427	0.886832	0.0567751	0.778496	-0.139267	0.479697	0.0905399	0.646814	-0.203665	0.298571
MYL4	0.153438	0.444807	0.278172	0.160041	0.24678	0.214631	-0.303755	0.116083	0.257923	0.18513	-0.141692	0.472003
MYH7	-0.157097	0.433891	0.181033	0.366174	-0.0572177	0.776812	-0.1236	0.530908	0.25116	0.197327	-0.315591	0.101854
DES	-0.0725446	0.719154	0.28165	0.154664	-0.0188486	0.925654	-0.042585	0.829641	0.434097	0.0209954	-0.144264	0.463917
TPM2	-0.188363	0.346753	0.280186	0.156911	0.153142	0.445695	0.0297235	0.880651	0.315699	0.10173	-0.185249	0.345293
ACTC1	-0.0105003	0.958544	0.411985	0.032736	0.0514157	0.798962	-0.0974185	0.621897	0.352019	0.0661965	-0.49036	0.00807017
TPM1	-0.31725	0.106865	0.0305654	0.879706	-0.213832	0.284181	-0.0430082	0.827973	0.0120741	0.951376	-0.172735	0.379408
TCAP	-0.101149	0.615662	0.240289	0.227324	0.116163	0.56394	-0.00191815	0.992271	0.527111	0.00394995	-0.317124	0.100111
MYL9	-0.0551179	0.78481	0.237254	0.233427	-0.238763	0.230378	0.00876899	0.964676	0.23654	0.22556	-0.0979915	0.619839
